# Supplementary material for: Endothelial Jak3 expression enhances pro-hematopoietic angiocrine function in mice
Source: Commun Biol. 2021 Mar 25;4:406. doi: 10.1038/s42003-021-01846-3 (PMC7994450; doi:10.1038/s42003-021-01846-3)
Supplement: Supplementary file 3 — Supplementary Data 1 [file 42003_2021_1846_MOESM3_ESM.xlsx]

## Sheet: PrimaryECs_FPKMmatrix
	GeneSymbol	Description	Primary liver ECs 1	Primary liver ECs 2	Primary liver ECs 3	Primary lung ECs 1	Primary lung ECs 2	Primary lung ECs 3	Primary heart ECs 1	Primary heart ECs 2	Primary heart ECs 3	Primary kidney ECs 1	Primary kidney ECs 2	Primary kidney ECs 3	Primary bone marrow ECs 1	Primary bone marrow ECs 2
ENSMUSG00000028180	Zranb2	zinc finger, RAN-binding domain containing 2 [Source:MGI Symbol;Acc:MGI:1858211]	16.6759	13.8063	13.743	15.0111	16.5984	13.5464	9.98204	16.052	17.7235	12.41	11.5289	11.6607	12.6266	13.6668
ENSMUSG00000028184	Adgrl2	adhesion G protein-coupled receptor L2 [Source:MGI Symbol;Acc:MGI:2139714]	41.9226	37.906	39.5216	64.7401	58.9039	56.5668	49.6597	37.0424	35.8984	45.8797	32.796	31.7359	30.7926	37.2111
ENSMUSG00000028187	Rpf1	ribosome production factor 1 homolog [Source:MGI Symbol;Acc:MGI:1917535]	21.0863	18.4492	24.9694	23.832	26.7827	16.7698	19.3393	25.8022	23.8839	17.386	19.4134	20.4194	15.5879	18.1133
ENSMUSG00000028186	Uox	urate oxidase [Source:MGI Symbol;Acc:MGI:98907]	22.4778	20.2619	47.1564	0.0443855	0.0768228	0	0.0163265	0.0984258	0.0442318	0	0	0	0	0
ENSMUSG00000028189	Ctbs	chitobiase [Source:MGI Symbol;Acc:MGI:1921495]	16.6669	13.9856	14.0116	9.02886	9.83332	9.76109	6.781	4.21693	5.77913	9.06056	8.23856	6.91906	8.84101	7.33749
ENSMUSG00000028188	Spata1	spermatogenesis associated 1 [Source:MGI Symbol;Acc:MGI:1918201]	1.00785	0.617725	0.503189	1.07716	0.984766	0.686999	0.548609	1.24127	1.27161	0.942391	0.532137	0.746918	1.46672	1.24195
ENSMUSG00000074781	Ube2n	ubiquitin-conjugating enzyme E2N [Source:MGI Symbol;Acc:MGI:1934835]	15.5497	14.769	13.416	10.8876	11.0513	11.3536	13.7012	16.1655	12.9141	13.244	11.1896	12.7289	7.91413	8.8212
ENSMUSG00000069833	Ahnak	AHNAK nucleoprotein (desmoyokin) [Source:MGI Symbol;Acc:MGI:1316648]	8.93126	8.28477	5.66983	55.9402	49.4853	34.7259	65.2912	87.8917	67.8301	34.9797	38.3817	41.3691	13.6866	15.2392
ENSMUSG00000069830	Nlrp1a	NLR family, pyrin domain containing 1A [Source:MGI Symbol;Acc:MGI:2684861]	0.459355	0.335078	0.327748	0.0981893	0.0472075	0	0	0	0	0	0	0.0439045	0.62601	0.309374
ENSMUSG00000028238	Atp6v0d2	ATPase, H+ transporting, lysosomal V0 subunit D2 [Source:MGI Symbol;Acc:MGI:1924415]	0.058716	0.131787	0.567592	2.15874	2.07093	0.175526	0	0.111327	0.0750443	2.71957	2.39126	5.3067	0.0188278	0
ENSMUSG00000033862	Cdk10	cyclin-dependent kinase 10 [Source:MGI Symbol;Acc:MGI:2448549]	5.79945	8.49626	8.41763	7.07488	6.36801	8.9534	6.99058	8.89487	10.3792	8.01486	7.12859	7.05797	10.551	13.3356
ENSMUSG00000038762	Abcf1	ATP-binding cassette, sub-family F (GCN20), member 1 [Source:MGI Symbol;Acc:MGI:1351658]	15.441	16.5087	14.7816	20.9321	16.3666	16.5858	30.2978	19.2358	20.6285	21.0538	24.8624	19.8169	23.3767	25.9691
ENSMUSG00000033860	Fgg	fibrinogen gamma chain [Source:MGI Symbol;Acc:MGI:95526]	16.7477	12.3583	67.7856	0.196159	0.201193	0	0	0	0	1.06849	0.489913	3.67216	0	0.0294312
ENSMUSG00000069835	Sat2	spermidine/spermine N1-acetyl transferase 2 [Source:MGI Symbol;Acc:MGI:1916465]	2.60375	3.26764	3.89725	0.742086	0.580055	1.74564	0.810089	0.896523	0.858793	1.66642	2.04982	3.26251	3.55513	2.23041
ENSMUSG00000028233	Tgs1	trimethylguanosine synthase 1 [Source:MGI Symbol;Acc:MGI:2151797]	9.34809	6.99834	6.94577	6.62645	6.38777	4.93414	5.70073	6.82794	6.43091	4.07559	3.2271	3.63472	6.85155	7.19821
ENSMUSG00000028232	Tmem68	transmembrane protein 68 [Source:MGI Symbol;Acc:MGI:1919348]	10.0304	7.72315	10.3434	7.93616	8.12342	7.87857	7.28712	9.4228	8.65441	7.46259	7.29315	6.84709	6.88318	7.27286
ENSMUSG00000028234	Rps20	ribosomal protein S20 [Source:MGI Symbol;Acc:MGI:1914677]	73.6877	79.5084	118.263	63.9151	77.5579	76.692	83.1739	70.988	70.9208	45.8575	56.966	56.7995	61.7773	62.8292
ENSMUSG00000044534	Ackr2	atypical chemokine receptor 2 [Source:MGI Symbol;Acc:MGI:1891697]	22.7123	29.5706	22.7345	44.3977	37.4542	33.1101	1.45925	0.651647	1.00055	8.31958	3.17163	4.53323	13.2249	14.9963
ENSMUSG00000018209	Stk4	serine/threonine kinase 4 [Source:MGI Symbol;Acc:MGI:1929004]	9.35474	8.15426	6.03553	43.3954	44.1056	34.3657	6.34214	5.01074	4.78827	6.41071	5.28623	6.2675	4.65987	5.06649
ENSMUSG00000044285	Gm1821	predicted gene 1821 [Source:MGI Symbol;Acc:MGI:3037679]	0.98226	1.24498	2.17034	2.17373	1.76715	5.37922	1.45377	2.82401	3.5447	2.85786	4.75915	6.94513	0.889329	1.06737
ENSMUSG00000022962	Gart	phosphoribosylglycinamide formyltransferase [Source:MGI Symbol;Acc:MGI:95654]	11.7347	12.2927	15.4688	7.34362	5.82314	7.03729	7.0986	4.89802	4.44197	9.37702	8.32653	7.00101	14.5647	14.7477
ENSMUSG00000087574	C030037D09Rik	RIKEN cDNA C030037D09 gene [Source:MGI Symbol;Acc:MGI:1924865]	0.332314	0.110815	0.146852	1.2989	0.79622	0.713639	0.226946	0.184022	0.291241	0.469617	0.469228	0.574985	0.41406	0.39464
ENSMUSG00000058569	Tmed9	transmembrane p24 trafficking protein 9 [Source:MGI Symbol;Acc:MGI:1914761]	128.168	128.276	119.976	90.5974	104.261	100.477	100.911	83.8954	83.7768	82.7792	71.432	72.4926	109.223	122.532
ENSMUSG00000021583	Erap1	endoplasmic reticulum aminopeptidase 1 [Source:MGI Symbol;Acc:MGI:1933403]	57.3192	44.8887	49.6852	46.9284	45.781	42.0687	43.3203	30.608	36.2042	39.8587	37.8685	29.4181	31.0207	36.134
ENSMUSG00000073867	AA474408	expressed sequence AA474408 [Source:MGI Symbol;Acc:MGI:3034216]	0.107461	0.257274	0.158293	0.592126	0.447638	0.17337	0.45063	1.33821	0.305211	1.02099	0.349679	0.887415	0.183779	0.261928
ENSMUSG00000021585	Cast	calpastatin [Source:MGI Symbol;Acc:MGI:1098236]	58.3558	44.7354	53.9225	50.0131	49.5811	61.4794	60.1029	73.0545	61.3433	78.4975	50.7967	40.9927	37.0889	33.3378
ENSMUSG00000021589	Rhobtb3	Rho-related BTB domain containing 3 [Source:MGI Symbol;Acc:MGI:1920546]	0.364734	0.24559	0.379699	1.79916	1.56392	0.233643	1.68537	0.159587	0.346633	1.28774	1.52777	0.920323	2.98686	2.37278
ENSMUSG00000024163	Mapk8ip3	mitogen-activated protein kinase 8 interacting protein 3 [Source:MGI Symbol;Acc:MGI:1353598]	2.73036	5.17549	2.81976	4.48872	4.47964	5.38684	11.0797	12.4595	10.9298	6.75886	7.7871	7.0132	12.2168	11.6262
ENSMUSG00000020755	Sap30bp	SAP30 binding protein [Source:MGI Symbol;Acc:MGI:1927479]	11.0207	11.5932	13.672	10.8938	9.83332	9.07317	8.69734	7.8735	7.38399	10.1763	9.10203	10.1812	8.46757	9.90622
ENSMUSG00000030888	Rrp8	ribosomal RNA processing 8, methyltransferase, homolog (yeast) [Source:MGI Symbol;Acc:MGI:1914251]	5.879	5.12664	3.42669	6.36932	7.73349	5.6199	8.3102	6.09146	6.83382	3.91668	6.53248	4.88226	4.89392	4.8248
ENSMUSG00000086191	Zfp652os	zinc finger protein 652, opposite strand [Source:MGI Symbol;Acc:MGI:3044900]	4.08333	3.99924	3.36285	1.01566	1.02545	0	0.466993	1.18869	1.01214	0.933586	0.95124	1.36243	1.71407	1.54292
ENSMUSG00000030881	Arfip2	ADP-ribosylation factor interacting protein 2 [Source:MGI Symbol;Acc:MGI:1924182]	7.4824	10.2663	8.37414	10.7925	9.38799	10.0864	8.17501	5.77067	8.3851	6.58629	6.13324	6.00732	9.6285	10.0005
ENSMUSG00000026753	Ppp6c	protein phosphatase 6, catalytic subunit [Source:MGI Symbol;Acc:MGI:1915107]	23.7659	19.9709	20.3783	20.5062	20.3239	15.1817	18.3906	17.7098	20.4352	15.3764	18.7666	19.5695	11.9872	13.7469
ENSMUSG00000026750	Psmb7	proteasome (prosome, macropain) subunit, beta type 7 [Source:MGI Symbol;Acc:MGI:107637]	59.7694	55.2525	74.1221	46.836	55.0795	52.9572	37.4717	36.9722	30.6122	41.2411	31.5578	34.8034	24.3467	30.333
ENSMUSG00000026751	Nr5a1	nuclear receptor subfamily 5, group A, member 1 [Source:MGI Symbol;Acc:MGI:1346833]	0.169212	0.0337592	0.0726989	0	0	0	0.0827837	0	0.192238	0	0	0	0.45819	0.466708
ENSMUSG00000030884	Uqcrc2	ubiquinol cytochrome c reductase core protein 2 [Source:MGI Symbol;Acc:MGI:1914253]	58.6886	53.5613	76.5429	34.3873	37.748	38.0741	45.3117	35.1511	36.2745	44.7721	43.228	64.4915	26.9354	28.7644
ENSMUSG00000026754	Golga1	golgi autoantigen, golgin subfamily a, 1 [Source:MGI Symbol;Acc:MGI:1924149]	9.2942	7.22237	6.50221	7.50418	8.50567	4.99538	5.8229	4.69796	7.34589	6.75638	5.08867	3.60249	6.78089	7.31603
ENSMUSG00000026755	Arpc5l	actin related protein 2/3 complex, subunit 5-like [Source:MGI Symbol;Acc:MGI:1921442]	9.98052	10.1057	10.2322	8.68716	9.38574	8.53984	9.7191	8.52391	9.20054	10.4304	7.68707	7.49264	10.8195	12.4877
ENSMUSG00000020752	Recql5	RecQ protein-like 5 [Source:MGI Symbol;Acc:MGI:2156841]	1.83761	2.43369	2.23189	2.26408	2.1001	1.48667	2.18971	1.71202	3.37464	1.35393	1.99513	1.49236	4.24551	3.84136
ENSMUSG00000059213	Ddn	dendrin [Source:MGI Symbol;Acc:MGI:108101]	0.0213199	0	0.0117768	0.100259	0.0210338	0.427926	0	0.0179658	0.145326	0.562997	1.65849	0.860734	0	0
ENSMUSG00000020758	Itgb4	integrin beta 4 [Source:MGI Symbol;Acc:MGI:96613]	0.210281	0.311246	0.370444	3.8097	2.78108	3.16006	1.33699	7.71056	1.2881	4.07358	5.65897	5.00613	0.379058	0.524937
ENSMUSG00000086228	Ubap1l	ubiquitin-associated protein 1-like [Source:MGI Symbol;Acc:MGI:2685360]	0.0288691	0.103673	0.191362	0.0740508	0.0569635	0	0.217908	1.70291	0.147589	0.217814	0.554833	0.105956	0.0370286	0
ENSMUSG00000004446	Bid	BH3 interacting domain death agonist [Source:MGI Symbol;Acc:MGI:108093]	4.33496	4.07337	3.98267	1.75722	2.10516	1.14146	1.90731	1.23028	1.47363	3.32341	4.13175	5.00802	3.06819	3.20268
ENSMUSG00000085558	4930412C18Rik	RIKEN cDNA 4930412C18 gene [Source:MGI Symbol;Acc:MGI:2443490]	0.142664	0.197946	0.279401	0.038812	0.0447841	0	0.138685	0.196724	0.165761	0.190271	0.706235	0.642611	0.266162	0.232099
ENSMUSG00000098557	Kctd12	potassium channel tetramerisation domain containing 12 [Source:MGI Symbol;Acc:MGI:2145823]	5.7199	9.08275	5.19932	8.71196	8.50695	6.34152	13.9858	26.7071	13.1012	13.8777	23.7162	21.096	26.7291	26.2868
ENSMUSG00000028937	Acot7	acyl-CoA thioesterase 7 [Source:MGI Symbol;Acc:MGI:1917275]	3.75407	2.81425	4.97685	11.5713	12.7222	12.9859	18.1352	11.7206	9.46811	1.62076	2.59393	4.89127	26.5072	23.2536
ENSMUSG00000010051	Hyal1	hyaluronoglucosaminidase 1 [Source:MGI Symbol;Acc:MGI:96298]	3.26165	2.74822	2.20401	10.0992	8.11242	6.99611	2.36368	3.8248	3.61556	5.20317	2.8691	2.56659	2.45054	2.60802
ENSMUSG00000085887	Arhgap27os3	Rho GTPase activating protein 27, opposite strand 3 [Source:MGI Symbol;Acc:MGI:3650159]	0.0876545	0.0918112	0.0322793	0.112419	0.0144131	0	0.110271	0.049243	0.298747	0	0.10696	0.0670231	0.824479	0.269874
ENSMUSG00000085882	2610507I01Rik	RIKEN cDNA 2610507I01 gene [Source:MGI Symbol;Acc:MGI:1919453]	3.98682	3.36877	3.17384	41.7328	43.2087	21.5329	2.69215	3.3596	3.89656	3.26851	3.5682	2.636	4.36164	5.24611
ENSMUSG00000029919	Hpgds	hematopoietic prostaglandin D synthase [Source:MGI Symbol;Acc:MGI:1859384]	2.77943	2.43546	1.46162	0.370729	0.164528	0	0.0979045	0.0468433	0.132621	0	0.0203496	0.0408045	0.484841	0.359412
ENSMUSG00000029918	Mrps33	mitochondrial ribosomal protein S33 [Source:MGI Symbol;Acc:MGI:1338046]	6.58019	6.63159	8.40991	4.68849	5.37809	9.47724	3.04339	3.94128	4.83716	6.73315	4.57562	3.81794	3.64078	4.32001
ENSMUSG00000029916	Agk	acylglycerol kinase [Source:MGI Symbol;Acc:MGI:1917173]	10.303	10.0704	7.66088	6.81761	7.81362	6.81039	6.26657	4.01642	4.94665	9.0278	4.75559	6.00096	6.55006	6.95111
ENSMUSG00000029911	Ssbp1	single-stranded DNA binding protein 1 [Source:MGI Symbol;Acc:MGI:1920040]	5.20124	5.88825	6.25045	5.38178	6.68393	6.17634	3.15831	5.13202	4.99469	3.47415	3.55084	3.57105	7.42626	7.01759
ENSMUSG00000029910	Mad2l1	MAD2 mitotic arrest deficient-like 1 [Source:MGI Symbol;Acc:MGI:1860374]	3.31179	3.54195	7.33752	2.69238	3.14238	1.76211	4.59888	4.25478	4.00917	2.30604	2.99778	2.62362	5.17632	5.78775
ENSMUSG00000029913	Prdm5	PR domain containing 5 [Source:MGI Symbol;Acc:MGI:1918029]	0.0752027	0.0192903	0.0237376	0.385799	0.646545	0.275279	2.40571	2.24517	2.19693	1.5671	1.75011	1.46877	1.37797	1.10394
ENSMUSG00000070527	Mkrn3	makorin, ring finger protein, 3 [Source:MGI Symbol;Acc:MGI:2181178]	0.500896	0.632389	0.812768	0.468426	0.169873	0	0.118151	0.0527617	0.826911	0.196834	0.458414	0.445237	0.481851	0.90362
ENSMUSG00000095105	Edaradd	EDAR (ectodysplasin-A receptor)-associated death domain [Source:MGI Symbol;Acc:MGI:1931001]	0.305051	0.397555	0.255476	0.0294479	0.0145625	0	0.00618969	0	0.0586919	0	0.121578	0.0541743	0.145148	0.278352
ENSMUSG00000026848	Tor1b	torsin family 1, member B [Source:MGI Symbol;Acc:MGI:1353605]	11.4882	12.2558	12.6009	13.8413	12.8404	12.6057	13.0119	14.8335	11.2107	14.1231	12.6646	11.7428	15.244	17.6276
ENSMUSG00000043263	Ifi209	interferon activated gene 209 [Source:MGI Symbol;Acc:MGI:2138243]	7.13683	5.94677	5.12621	4.21105	4.82527	1.37298	0.200792	0.153714	0.194281	0.554332	0.615592	0.836859	1.69626	0.947723
ENSMUSG00000043262	Uevld	UEV and lactate/malate dehyrogenase domains [Source:MGI Symbol;Acc:MGI:1860490]	1.67175	1.52565	2.09071	1.66997	1.94326	0.994321	1.36736	0.948462	1.55136	1.28121	0.89879	1.27574	1.5498	1.38868
ENSMUSG00000025027	Xpnpep1	X-prolyl aminopeptidase (aminopeptidase P) 1, soluble [Source:MGI Symbol;Acc:MGI:2180003]	13.5955	14.2067	14.2899	13.5634	11.916	11.2199	9.98875	5.52541	6.09743	7.79699	9.12171	11.0001	11.5416	14.3974
ENSMUSG00000035279	Ssc5d	scavenger receptor cysteine rich family, 5 domains [Source:MGI Symbol;Acc:MGI:3606211]	0.0186126	0.0250653	0.123376	0.533123	0.422346	0.2941	1.20588	0.447006	0.0951542	0.101422	0.153306	0.17932	0.0119366	0
ENSMUSG00000035278	Plekhj1	pleckstrin homology domain containing, family J member 1 [Source:MGI Symbol;Acc:MGI:1925920]	15.6116	17.854	14.7633	13.9168	14.1212	7.32969	7.8081	8.56578	15.3796	8.28259	10.7229	8.10656	19.4554	18.3902
ENSMUSG00000044533	Rps2	ribosomal protein S2 [Source:MGI Symbol;Acc:MGI:105110]	175.006	194.164	292.599	170.161	165.565	210.136	228.521	177.214	183.512	191.402	228.83	259.727	200.969	217.877
ENSMUSG00000034435	Tmem30b	transmembrane protein 30B [Source:MGI Symbol;Acc:MGI:2442082]	0.0850327	0.0763414	0.295245	0.436227	0.551289	0.0207507	0.0611275	0	0.351914	1.75157	2.7682	3.80079	0.18697	0.392703
ENSMUSG00000034437	Gm9761	predicted gene 9761 [Source:MGI Symbol;Acc:MGI:3708640]	3.03091	3.66305	3.34846	2.59149	2.99025	2.19048	2.78639	3.33995	1.7879	7.52492	3.09391	1.60444	2.0933	1.34592
ENSMUSG00000034430	Zxdc	ZXD family zinc finger C [Source:MGI Symbol;Acc:MGI:1933108]	1.78764	2.92565	2.36066	2.77035	2.35614	2.02785	2.5183	2.20469	3.06222	2.28306	2.81192	2.83628	3.4692	3.04218
ENSMUSG00000034432	Cops8	COP9 signalosome subunit 8 [Source:MGI Symbol;Acc:MGI:1915363]	46.8121	44.8629	43.4955	41.394	46.995	67.1986	45.9914	46.7209	38.1541	32.8602	32.468	30.4083	33.3233	32.4685
ENSMUSG00000017723	Wfdc2	WAP four-disulfide core domain 2 [Source:MGI Symbol;Acc:MGI:1914951]	0.314749	0	0.579541	24.1607	25.1526	10.8429	0.131987	0	0	10.2613	25.1887	43.2236	0	0
ENSMUSG00000017721	Pigt	phosphatidylinositol glycan anchor biosynthesis, class T [Source:MGI Symbol;Acc:MGI:1926178]	21.1955	23.8467	21.0859	19.2983	16.2393	18.6597	20.0828	10.5249	12.5802	11.2679	11.686	11.3842	27.8227	31.3475
ENSMUSG00000000126	Wnt9a	wingless-type MMTV integration site family, member 9A [Source:MGI Symbol;Acc:MGI:2446084]	0.131736	0.150527	0.370461	0.727021	0.86252	0.122747	0.647843	0.343125	1.69391	0.361432	0.778182	0.945024	0.875571	1.43802
ENSMUSG00000017724	Etv4	ets variant 4 [Source:MGI Symbol;Acc:MGI:99423]	0.0256883	0	0	0.010982	0.0887026	0.427843	0.872544	0.768466	0.393982	0.441468	0.0352644	0.34177	0.26359	0.222441
ENSMUSG00000015474	Ppt2	palmitoyl-protein thioesterase 2 [Source:MGI Symbol;Acc:MGI:1860075]	9.04431	10.3381	8.98089	11.7496	10.7888	12.1279	4.98865	5.19234	5.97789	11.8398	9.8964	8.6625	8.62707	9.84353
ENSMUSG00000048782	Insc	INSC spindle orientation adaptor protein [Source:MGI Symbol;Acc:MGI:1917942]	0.117985	0.0577776	0.272542	0	0	0.0366446	0.175415	0	0.127947	0.836234	0.0687135	0.708595	0.0825447	0.0619188
ENSMUSG00000078816	Prkcg	protein kinase C, gamma [Source:MGI Symbol;Acc:MGI:97597]	0.4612	0.897131	0.2123	1.42399	1.80741	11.2048	22.789	76.703	12.8807	3.08233	4.09187	6.18307	1.21597	1.31642
ENSMUSG00000078812	Eif5a	eukaryotic translation initiation factor 5A [Source:MGI Symbol;Acc:MGI:106248]	116.099	115.436	111.345	105.075	104.745	125.191	104.615	87.6578	87.033	126.378	121.556	131.197	83.9007	94.6751
ENSMUSG00000078813	Leng1	leukocyte receptor cluster (LRC) member 1 [Source:MGI Symbol;Acc:MGI:1917007]	6.78226	6.62062	5.41148	5.35406	5.80617	3.78525	5.011	6.6678	7.58287	5.3548	6.78176	7.1121	4.80986	4.70248
ENSMUSG00000078810	Gp6	glycoprotein 6 (platelet) [Source:MGI Symbol;Acc:MGI:1889810]	1.28049	0.59034	0.42057	1.8346	1.50231	4.04958	0.565986	3.00381	0.41283	0	0.190036	0.0952636	0.310725	0.279699
ENSMUSG00000048787	Dcun1d3	DCN1, defective in cullin neddylation 1, domain containing 3 (S. cerevisiae) [Source:MGI Symbol;Acc:MGI:2679003]	3.12364	2.71205	2.41421	4.47876	4.64162	5.539	2.87039	6.35849	4.29349	3.57231	4.92334	5.17787	1.95379	2.6937
ENSMUSG00000027405	Nop56	NOP56 ribonucleoprotein [Source:MGI Symbol;Acc:MGI:1914384]	10.0278	10.3476	8.7467	14.9442	16.4472	17.271	24.0436	28.8668	12.7129	26.8504	14.8208	17.2241	11.2153	11.9484
ENSMUSG00000050295	Foxc1	forkhead box C1 [Source:MGI Symbol;Acc:MGI:1347466]	0.339729	0.269122	0.485711	1.19607	1.53784	0.221892	8.28376	10.845	6.38534	2.36218	8.29413	6.67447	15.5844	17.247
ENSMUSG00000027404	Snrpb	small nuclear ribonucleoprotein B [Source:MGI Symbol;Acc:MGI:98342]	83.6909	92.0734	80.5562	114.995	111.829	112.203	82.7204	69.0282	73.4413	70.735	88.9459	85.0476	73.2628	79.039
ENSMUSG00000093507	Gm20627	predicted gene 20627 [Source:MGI Symbol;Acc:MGI:5313074]	0.176213	0.276854	0.34068	3.12631	3.5639	4.47755	0.16626	0.593963	0	0.369308	0.443487	0.363791	0.0565043	0.101725
ENSMUSG00000050299	Gm9843	predicted gene 9843 [Source:MGI Symbol;Acc:MGI:3708621]	7.91035	9.94256	14.1574	7.9133	6.86771	16.2152	5.47327	14.265	6.74009	11.1408	5.64677	6.31461	4.56575	5.02316
ENSMUSG00000027406	Idh3b	isocitrate dehydrogenase 3 (NAD+) beta [Source:MGI Symbol;Acc:MGI:2158650]	37.4915	36.2535	38.8967	29.7648	28.1839	29.6437	37.4771	31.7601	34.5855	32.5141	34.1198	43.5939	29.5432	30.6959
ENSMUSG00000097617	Gm10687	predicted gene 10687 [Source:MGI Symbol;Acc:MGI:3642689]	8.47591	10.6664	11.7649	7.84583	7.36159	9.98252	5.80232	7.67153	4.56775	2.38876	2.25418	2.19354	6.25655	5.57606
ENSMUSG00000041133	Smc1a	structural maintenance of chromosomes 1A [Source:MGI Symbol;Acc:MGI:1344345]	36.5096	30.5691	30.249	29.1483	30.7153	36.2241	39.1138	32.507	31.8208	32.9531	24.9507	24.1021	26.0247	25.1895
ENSMUSG00000041132	N4bp2l1	NEDD4 binding protein 2-like 1 [Source:MGI Symbol;Acc:MGI:2140872]	26.9414	27.3801	28.3774	2.14615	1.96047	2.09028	0.78943	2.00942	1.85356	1.15733	1.78031	2.76374	14.9975	12.5823
ENSMUSG00000041135	Ripk2	receptor (TNFRSF)-interacting serine-threonine kinase 2 [Source:MGI Symbol;Acc:MGI:1891456]	6.7674	7.20695	5.52128	9.32095	9.94506	15.2	10.2768	24.517	9.60232	9.42378	11.0523	16.9396	4.4127	4.39708
ENSMUSG00000016921	Srsf6	serine/arginine-rich splicing factor 6 [Source:MGI Symbol;Acc:MGI:1915246]	45.5726	56.0431	40.9927	46.9149	47.5316	62.7112	52.6001	84.5964	52.9378	42.9251	43.9861	45.7097	108.552	99.9448
ENSMUSG00000027408	Cpxm1	carboxypeptidase X 1 (M14 family) [Source:MGI Symbol;Acc:MGI:1934569]	0.196718	0.191329	0.941754	1.48575	1.27768	2.95434	1.21676	0.0828849	0.530782	0.453511	0.150028	0.180499	2.16573	2.593
ENSMUSG00000014402	Tsg101	tumor susceptibility gene 101 [Source:MGI Symbol;Acc:MGI:106581]	24.0523	22.4724	22.1678	22.7628	23.4703	30.073	17.2879	20.0961	17.1219	16.8214	17.0005	14.8737	11.4636	12.7469
ENSMUSG00000055401	Fbxo6	F-box protein 6 [Source:MGI Symbol;Acc:MGI:1354743]	20.4309	20.5158	25.7046	16.0941	17.7508	16.9411	11.6582	9.31616	13.391	13.5083	16.6481	17.8514	12.535	13.1605
ENSMUSG00000041278	Ttc1	tetratricopeptide repeat domain 1 [Source:MGI Symbol;Acc:MGI:1914077]	18.2271	15.7476	20.9388	15.2826	18.4859	18.5342	9.74964	6.38192	10.833	15.2309	10.6121	10.7295	7.85166	9.08376
ENSMUSG00000057054	Inca1	inhibitor of CDK, cyclin A1 interacting protein 1 [Source:MGI Symbol;Acc:MGI:2144284]	0.608011	0.597854	1.75925	0.618883	0.371338	0.0741873	0.546352	0.390368	0.937445	0.291263	0.370963	0.425054	1.29976	0.401136
ENSMUSG00000043415	Otud1	OTU domain containing 1 [Source:MGI Symbol;Acc:MGI:1918448]	2.93218	3.93457	4.26693	9.01736	7.44984	7.51324	9.18221	10.5743	10.2622	8.40515	12.2777	11.3403	10.4335	10.1562
ENSMUSG00000043284	Tmem11	transmembrane protein 11 [Source:MGI Symbol;Acc:MGI:2144726]	16.1757	16.471	22.0099	14.6315	18.5283	30.2467	12.8765	13.0919	11.9528	22.5625	19.0066	24.4224	13.0112	11.1053
ENSMUSG00000040774	Cept1	choline/ethanolaminephosphotransferase 1 [Source:MGI Symbol;Acc:MGI:2139793]	49.2595	42.134	44.1723	26.0255	27.9726	26.7192	22.8724	26.5016	29.1296	13.8366	16.932	16.9171	13.5882	18.1108
ENSMUSG00000057802	Gm10030	predicted gene 10030 [Source:MGI Symbol;Acc:MGI:3641798]	8.8596	15.2063	3.31058	1.89378	3.8562	0.667685	3.27811	29.0946	3.77445	4.47816	4.17333	3.70594	8.18851	3.61023
ENSMUSG00000025269	Apex2	apurinic/apyrimidinic endonuclease 2 [Source:MGI Symbol;Acc:MGI:1924872]	1.19459	1.19529	1.219	1.35666	1.28652	1.54215	1.18734	1.9672	0.82361	1.34546	1.56062	1.45589	1.08191	1.01073
ENSMUSG00000025268	Maged2	melanoma antigen, family D, 2 [Source:MGI Symbol;Acc:MGI:1933391]	34.3662	33.992	46.1257	16.5547	13.6616	14.0876	13.7659	3.76516	4.36293	29.8418	15.9623	13.5189	10.2304	14.9929
ENSMUSG00000025266	Gnl3l	guanine nucleotide binding protein-like 3 (nucleolar)-like [Source:MGI Symbol;Acc:MGI:2448557]	6.24148	5.88628	6.67398	7.8274	6.72973	5.36762	8.16709	5.05448	6.08655	10.5608	9.13809	9.14202	5.2789	5.77653
ENSMUSG00000025265	Fgd1	FYVE, RhoGEF and PH domain containing 1 [Source:MGI Symbol;Acc:MGI:104566]	0.687243	0.653294	0.97362	1.81812	0.941254	1.53997	2.06479	1.11056	0.799133	1.09804	0.984131	0.793792	2.65482	2.36173
ENSMUSG00000025264	Tsr2	TSR2 20S rRNA accumulation [Source:MGI Symbol;Acc:MGI:1916749]	5.73138	6.17092	5.53313	3.55663	4.5794	3.31123	3.21625	2.48107	3.58895	3.84731	4.3439	4.77815	2.78193	2.7219
ENSMUSG00000025262	Fam120c	family with sequence similarity 120, member C [Source:MGI Symbol;Acc:MGI:2387687]	0.979074	1.16791	0.816911	1.25276	0.965938	2.64322	1.98105	2.38859	2.52019	1.49233	1.45998	1.77786	1.36996	1.75489
ENSMUSG00000025261	Huwe1	HECT, UBA and WWE domain containing 1 [Source:MGI Symbol;Acc:MGI:1926884]	10.4644	9.54557	6.41556	12.2405	11.9504	11.3888	17.293	28.298	15.7372	15.5105	14.6649	15.7688	18.7386	17.5059
ENSMUSG00000025260	Hsd17b10	hydroxysteroid (17-beta) dehydrogenase 10 [Source:MGI Symbol;Acc:MGI:1333871]	36.0288	39.2126	50.8657	22.6378	21.0606	29.5921	18.0837	20.3698	13.9753	27.9636	24.7368	34.7775	18.7133	17.7667
ENSMUSG00000048439	Nupl2	nucleoporin like 2 [Source:MGI Symbol;Acc:MGI:2387631]	2.10556	2.29882	1.88197	1.29368	1.1587	0.433783	0.878513	1.46225	1.33428	0.816045	1.12327	0.912589	2.9721	2.29663
ENSMUSG00000060131	Atp8b4	ATPase, class I, type 8B, member 4 [Source:MGI Symbol;Acc:MGI:1859664]	0.209517	0.161231	0.138881	0.255916	0.425224	0	0.0150616	0.131156	0.0612073	0	0.0493066	0.0384487	0.214988	0.0552918
ENSMUSG00000047205	Dusp18	dual specificity phosphatase 18 [Source:MGI Symbol;Acc:MGI:1922469]	0.068857	0.0386369	0.104598	1.04501	1.40961	1.10272	1.19108	1.64644	0.146675	4.42313	5.23041	5.31502	0.861106	0.387562
ENSMUSG00000001281	Itgb7	integrin beta 7 [Source:MGI Symbol;Acc:MGI:96616]	6.11903	6.44617	6.43897	5.18218	4.84675	4.85392	0.804529	1.10231	0.0990741	2.86338	2.27461	2.12046	0.988053	0.738366
ENSMUSG00000097970	Gm27028	predicted gene, 27028 [Source:MGI Symbol;Acc:MGI:5504143]	4.09673	4.21625	2.87011	7.68904	7.59063	5.97403	2.51404	21.1343	9.53545	8.37654	10.7906	9.71832	1.28161	2.65338
ENSMUSG00000054079	Utp18	UTP18 small subunit processome component [Source:MGI Symbol;Acc:MGI:1923402]	7.16009	6.13968	5.52248	8.48174	7.27179	7.50714	7.85024	7.78957	7.02633	8.73423	10.1741	9.58007	6.4969	6.1553
ENSMUSG00000067786	Nnat	neuronatin [Source:MGI Symbol;Acc:MGI:104716]	0.326967	0.371827	0.0963261	1.62147	2.17204	0.148942	0.38391	1.35927	1.18867	0.621302	0.518676	1.02003	2.01303	1.28352
ENSMUSG00000067787	Blcap	bladder cancer associated protein [Source:MGI Symbol;Acc:MGI:1858907]	9.07941	10.8215	7.30949	7.10215	7.00579	4.46491	5.40614	6.51385	6.22914	4.85465	5.77938	6.46753	8.65437	9.31802
ENSMUSG00000097974	Gm10605	predicted gene 10605 [Source:MGI Symbol;Acc:MGI:3642596]	19.2583	20.2484	23.2999	0.0668581	0.154291	2.21352	0.210795	1.26138	0.74241	0.0749171	0.378261	0.215244	0.0716397	0.154767
ENSMUSG00000053279	Aldh1a1	aldehyde dehydrogenase family 1, subfamily A1 [Source:MGI Symbol;Acc:MGI:1353450]	28.0029	23.1008	84.1856	72.1943	71.7502	45.1649	5.88767	3.06013	0.463303	0.0325595	2.57701	4.75752	4.45856	4.26
ENSMUSG00000001280	Sp1	trans-acting transcription factor 1 [Source:MGI Symbol;Acc:MGI:98372]	22.5608	19.5025	15.0097	19.7854	20.4864	19.9403	23.1406	28.8583	28.0656	25.389	24.8637	25.2136	17.758	18.0251
ENSMUSG00000068323	Slc4a5	solute carrier family 4, sodium bicarbonate cotransporter, member 5 [Source:MGI Symbol;Acc:MGI:2443220]	0.0273023	0	0	0.711992	0.680133	0.244852	0	0	0.232632	0.0400542	0.118687	0.0939425	0	0
ENSMUSG00000068329	Htra2	HtrA serine peptidase 2 [Source:MGI Symbol;Acc:MGI:1928676]	9.63529	11.9009	11.4097	9.64431	8.11142	6.29542	6.36919	5.42106	6.19425	7.48497	5.05588	5.22778	9.23194	10.2419
ENSMUSG00000068328	Aup1	ancient ubiquitous protein 1 [Source:MGI Symbol;Acc:MGI:107789]	69.0626	82.7585	71.9783	63.2515	54.0604	76.8595	50.1219	44.9728	55.5137	51.5843	45.9169	48.4356	48.6626	53.9004
ENSMUSG00000066595	Flvcr1	feline leukemia virus subgroup C cellular receptor 1 [Source:MGI Symbol;Acc:MGI:2444881]	3.31666	5.22842	2.53257	2.7107	2.43487	7.37362	5.26463	19.3504	3.84002	11.4079	9.77565	14.3031	4.46677	4.34738
ENSMUSG00000046997	Spsb4	splA/ryanodine receptor domain and SOCS box containing 4 [Source:MGI Symbol;Acc:MGI:2183445]	0.0177824	0.00798243	0.0785818	0.0228065	0	0	0.0223707	0	0.106062	0.34287	1.46468	2.31692	0	0
ENSMUSG00000091537	Tma7	translational machinery associated 7 [Source:MGI Symbol;Acc:MGI:1913417]	47.7542	44.8961	79.4472	39.2789	51.1271	55.7554	36.6912	32.9104	36.6898	35.8359	31.3317	33.193	30.0236	32.0117
ENSMUSG00000020346	Mgat1	mannoside acetylglucosaminyltransferase 1 [Source:MGI Symbol;Acc:MGI:96973]	64.0519	78.5893	94.7998	37.7684	35.4606	35.5125	34.2809	29.8552	39.0731	47.6232	52.9611	39.4641	57.1436	76.967
ENSMUSG00000070462	Tlnrd1	talin rod domain containing 1 [Source:MGI Symbol;Acc:MGI:1891420]	25.5044	30.3224	31.3136	41.1414	40.8874	15.4814	18.8522	16.5404	55.0832	18.3489	47.7449	42.3437	40.7284	44.6185
ENSMUSG00000070461	9230112E08Rik	RIKEN cDNA 9230112E08 gene [Source:MGI Symbol;Acc:MGI:2444774]	1.90546	2.81609	2.1051	1.55401	1.8799	2.97955	4.83112	2.76673	2.69762	2.94903	3.64869	2.77049	2.59442	2.70767
ENSMUSG00000054728	Phactr1	phosphatase and actin regulator 1 [Source:MGI Symbol;Acc:MGI:2659021]	1.64683	1.99244	1.86061	9.82457	8.29555	11.9683	3.58512	4.10731	3.7607	3.2167	2.63468	2.18475	0.909825	0.727981
ENSMUSG00000054723	Vmac	vimentin-type intermediate filament associated coiled-coil protein [Source:MGI Symbol;Acc:MGI:2146912]	7.67235	8.03618	8.63099	11.7122	9.97157	10.3682	6.28041	4.39877	5.28356	9.82406	9.13774	8.0363	7.34693	8.04925
ENSMUSG00000054720	Lrrc8c	leucine rich repeat containing 8 family, member C [Source:MGI Symbol;Acc:MGI:2140839]	38.3733	35.1713	23.582	27.8218	23.4129	27.7212	52.4682	49.503	59.0193	38.3261	39.3709	30.3585	20.2234	31.0017
ENSMUSG00000036745	Ttll7	tubulin tyrosine ligase-like family, member 7 [Source:MGI Symbol;Acc:MGI:1918142]	13.3058	11.6322	10.7328	8.47049	9.04592	15.6794	5.16093	7.88397	8.7597	4.72573	3.17375	2.21157	2.78238	2.63518
ENSMUSG00000036748	Cuedc2	CUE domain containing 2 [Source:MGI Symbol;Acc:MGI:1914366]	37.8142	41.2517	53.2354	30.4527	26.4653	31.3678	28.1654	21.9819	25.2719	27.4818	23.0275	24.2556	23.342	28.1257
ENSMUSG00000062797	Hikeshi	heat shock protein nuclear import factor [Source:MGI Symbol;Acc:MGI:96738]	7.57128	7.24895	9.23551	7.71717	8.2341	5.85141	5.21558	7.55996	5.46671	5.73183	5.39901	6.16131	4.35871	4.6768
ENSMUSG00000062421	Arf2	ADP-ribosylation factor 2 [Source:MGI Symbol;Acc:MGI:99595]	48.5652	44.1864	38.9031	24.6621	28.247	29.3383	30.0128	34.1787	29.1431	61.0588	44.069	48.234	27.6662	33.4557
ENSMUSG00000024601	Isoc1	isochorismatase domain containing 1 [Source:MGI Symbol;Acc:MGI:1913557]	11.0287	11.1304	11.2905	15.601	14.2416	18.0424	10.6259	7.17012	10.0465	13.6663	19.361	17.5413	9.89609	8.6206
ENSMUSG00000019066	Rab3d	RAB3D, member RAS oncogene family [Source:MGI Symbol;Acc:MGI:97844]	12.7605	14.203	17.5509	9.30191	8.45534	11.962	12.491	10.4567	16.0135	14.6084	11.5391	10.3833	7.59247	8.51277
ENSMUSG00000042377	Fam83g	family with sequence similarity 83, member G [Source:MGI Symbol;Acc:MGI:1916890]	0.0239484	0.032251	0.0264575	0.220121	0.14767	0.864211	0.308809	1.3168	1.14271	0.331262	0.920527	1.65904	0.268775	0.0691251
ENSMUSG00000055897	Ppp4r1l-ps	protein phosphatase 4, regulatory subunit 1-like, pseudogene [Source:MGI Symbol;Acc:MGI:1924560]	1.61462	2.33363	0.977966	1.71787	1.9822	0.988285	3.15737	4.60147	3.0905	1.94281	2.74296	2.36675	6.97837	4.41739
ENSMUSG00000097154	Gm26510	predicted gene, 26510 [Source:MGI Symbol;Acc:MGI:5477004]	2.93018	2.96948	2.01097	2.50536	2.54046	2.54062	1.08911	0.972713	2.72366	1.0049	1.38146	0.835095	2.64793	1.61465
ENSMUSG00000097151	Gm26514	predicted gene, 26514 [Source:MGI Symbol;Acc:MGI:5477008]	0.603064	0.803677	0.0208202	0.0241702	0.0557787	0.233398	0.0829794	0.730521	0.497788	0.0157988	0.0689896	0.112398	1.53494	0.772432
ENSMUSG00000097158	Gm26516	predicted gene, 26516 [Source:MGI Symbol;Acc:MGI:5477010]	0.114154	0.204972	0.0630567	0.0488018	0.366022	0	0.287216	0.529071	0.243164	0.0478488	0.182826	0.759381	1.83022	1.48273
ENSMUSG00000031916	Cog8	component of oligomeric golgi complex 8 [Source:MGI Symbol;Acc:MGI:2142885]	6.19904	6.24471	8.63425	6.77791	6.8284	4.4869	6.12201	4.22395	7.60425	4.15167	4.87068	4.47305	8.27093	9.22196
ENSMUSG00000031917	Nip7	NIP7, nucleolar pre-rRNA processing protein [Source:MGI Symbol;Acc:MGI:1913414]	10.7727	9.94322	12.4245	5.76944	6.67017	7.86419	6.51967	8.60129	5.28996	6.68227	6.50046	7.22935	4.70705	6.02906
ENSMUSG00000031910	Has3	hyaluronan synthase 3 [Source:MGI Symbol;Acc:MGI:109599]	0.162472	0.196358	0.186398	0.357978	0.382235	0.0373611	2.17758	1.73772	1.87421	1.1525	1.43545	1.10088	0.168317	0.209229
ENSMUSG00000031913	Vps4a	vacuolar protein sorting 4A [Source:MGI Symbol;Acc:MGI:1890520]	37.987	37.3118	39.8362	29.9521	32.7829	31.0545	32.3164	24.1113	34.8321	28.8768	20.8042	20.7564	24.3516	22.5772
ENSMUSG00000038637	Lrrc56	leucine rich repeat containing 56 [Source:MGI Symbol;Acc:MGI:1917802]	0.453346	0.530882	0.682307	0.87074	1.25752	0.757583	0.686037	0.332195	0.85093	0.611385	0.721559	0.645054	1.39049	0.69789
ENSMUSG00000038633	Degs1	delta(4)-desaturase, sphingolipid 1 [Source:MGI Symbol;Acc:MGI:1097711]	373.955	345.803	353.262	72.6361	81.3839	91.6945	50.852	51.5804	41.535	69.2569	62.8627	73.1201	56.5639	69.1255
ENSMUSG00000030359	Pzp	PZP, alpha-2-macroglobulin like [Source:MGI Symbol;Acc:MGI:87854]	5.6482	4.53031	21.0997	0.0507586	0.041835	0	0	0.0357328	0.0867135	0.746511	0	0.0233447	0.0108778	0
ENSMUSG00000030357	Fkbp4	FK506 binding protein 4 [Source:MGI Symbol;Acc:MGI:95543]	31.2669	29.9152	34.3851	42.2107	37.5882	45.4432	47.8223	43.7529	41.712	57.0034	43.8625	64.4327	18.7165	26.8442
ENSMUSG00000030351	Tspan11	tetraspanin 11 [Source:MGI Symbol;Acc:MGI:1915748]	0.00910232	0.0245159	0.0905037	1.26857	1.22131	0.3343	2.04972	0.72101	1.34949	0	0.24991	0.175389	0.02335	0
ENSMUSG00000030353	Tead4	TEA domain family member 4 [Source:MGI Symbol;Acc:MGI:106907]	2.99344	4.04117	3.19682	7.96273	7.42694	7.94482	8.39638	6.18481	8.16188	7.53769	10.2784	10.4678	9.92581	7.94908
ENSMUSG00000030352	Tspan9	tetraspanin 9 [Source:MGI Symbol;Acc:MGI:1924558]	56.1289	67.986	67.9106	113.286	103.212	141.209	63.3298	45.978	51.2566	93.0981	89.4128	86.003	64.007	80.4462
ENSMUSG00000001627	Ifrd1	interferon-related developmental regulator 1 [Source:MGI Symbol;Acc:MGI:1316717]	7.09841	6.85558	10.5263	14.344	16.0274	52.101	32.3294	73.1106	8.75636	43.2642	31.3981	54.4347	7.58579	4.54961
ENSMUSG00000073468	Sft2d1	SFT2 domain containing 1 [Source:MGI Symbol;Acc:MGI:1918689]	13.0295	13.9774	14.7514	4.80851	5.06498	5.94482	6.94886	7.81717	9.56475	5.25609	7.30756	5.70176	13.284	15.622
ENSMUSG00000049690	Nckap5	NCK-associated protein 5 [Source:MGI Symbol;Acc:MGI:2686394]	0.0329489	0.0414137	0.0145604	24.1067	24.4549	35.6364	0.335749	0.305418	0.0280744	0.0276218	0.141726	0.154185	0.0211308	0.0114125
ENSMUSG00000035329	Fbxo33	F-box protein 33 [Source:MGI Symbol;Acc:MGI:1917861]	3.30301	3.9512	4.29997	4.71707	4.11299	6.74024	9.27633	12.9013	2.9817	8.29198	7.86763	8.61698	3.61825	2.7004
ENSMUSG00000035325	Sec31a	Sec31 homolog A (S. cerevisiae) [Source:MGI Symbol;Acc:MGI:1916412]	20.2881	21.3243	18.7767	22.2238	21.1583	29.4348	28.3283	16.1247	17.7692	20.5901	19.891	19.4228	18.2	19.6581
ENSMUSG00000026950	Neb	nebulin [Source:MGI Symbol;Acc:MGI:97292]	0.0967638	0.103162	0.0968796	0.0672221	0.0477327	0	0.154066	0.0981036	0.213851	0	0.0013837	0.0194219	0.0601172	0.0314213
ENSMUSG00000075704	Txnrd2	thioredoxin reductase 2 [Source:MGI Symbol;Acc:MGI:1347023]	2.94353	3.31399	3.86821	2.29351	1.81502	2.29108	1.89631	1.28023	1.49674	3.35318	3.07406	3.18003	5.70889	5.38552
ENSMUSG00000075706	Gpx4	glutathione peroxidase 4 [Source:MGI Symbol;Acc:MGI:104767]	116.459	123.615	195.776	66.0604	70.9094	66.6028	55.2462	55.3048	56.9057	78.1665	73.5875	84.7479	61.429	59.5405
ENSMUSG00000075701	Selenos	selenoprotein S [Source:MGI Symbol;Acc:MGI:95994]	27.2555	25.8142	24.78	32.58	36.5097	22.1423	17.9185	19.1817	11.8526	12.638	17.8475	23.2068	22.3669	26.1274
ENSMUSG00000026955	Sapcd2	suppressor APC domain containing 2 [Source:MGI Symbol;Acc:MGI:1919330]	0.0341825	0.092066	0.931506	0.0292267	0.0674477	0	0.458692	0.220837	0.407757	0.0573119	0.0208556	0	0.555354	1.10505
ENSMUSG00000026956	Uap1l1	UDP-N-acteylglucosamine pyrophosphorylase 1-like 1 [Source:MGI Symbol;Acc:MGI:2443318]	17.3242	21.4619	23.5859	4.53	4.56038	4.84306	1.65089	0.990303	2.21961	6.20666	6.39035	7.90751	3.96932	3.78781
ENSMUSG00000075702	Selenom	selenoprotein M [Source:MGI Symbol;Acc:MGI:2149786]	18.1978	22.114	33.6658	21.751	23.345	17.7732	42.6708	29.7623	51.9758	51.3184	84.1341	68.8399	39.8802	45.6264
ENSMUSG00000026958	Dpp7	dipeptidylpeptidase 7 [Source:MGI Symbol;Acc:MGI:1933213]	20.9556	26.2255	22.9135	6.08825	6.07031	5.75526	3.18636	3.37269	2.19884	9.87548	10.5185	11.7954	7.60074	9.32471
ENSMUSG00000043068	Fam89a	family with sequence similarity 89, member A [Source:MGI Symbol;Acc:MGI:1916877]	0.363816	0.435507	0.971337	0.907287	0.299112	0	12.5864	12.7231	15.293	0.330411	0.638173	1.64129	1.08884	1.22514
ENSMUSG00000043061	Tmem18	transmembrane protein 18 [Source:MGI Symbol;Acc:MGI:2387176]	11.6147	11.6522	11.5783	11.7899	13.3909	6.49433	8.78394	7.37473	11.5995	11.2653	7.83627	5.31617	10.6015	11.6168
ENSMUSG00000043065	Spice1	spindle and centriole associated protein 1 [Source:MGI Symbol;Acc:MGI:1196252]	4.27685	4.11728	3.98488	5.49462	6.07865	6.1804	7.48252	11.8479	12.7701	6.20807	6.85139	4.79554	2.36988	2.80466
ENSMUSG00000043067	Dpy19l1	dpy-19-like 1 (C. elegans) [Source:MGI Symbol;Acc:MGI:1915685]	11.2573	8.77639	7.65761	6.83908	6.47295	4.5206	8.6172	5.6399	7.23267	6.83185	5.91834	4.64322	7.296	8.47394
ENSMUSG00000022257	Laptm4b	lysosomal-associated protein transmembrane 4B [Source:MGI Symbol;Acc:MGI:1890494]	30.1796	27.3591	27.0029	21.3118	26.395	17.6453	24.6942	26.1224	22.4915	49.8781	45.7384	58.9118	32.1591	39.7701
ENSMUSG00000029287	Tgfbr3	transforming growth factor, beta receptor III [Source:MGI Symbol;Acc:MGI:104637]	34.5748	35.2737	26.7501	25.5101	20.2345	21.3989	13.671	4.09107	8.40817	13.3434	17.7668	13.0004	73.849	68.3036
ENSMUSG00000029283	Cdc7	cell division cycle 7 (S. cerevisiae) [Source:MGI Symbol;Acc:MGI:1309511]	1.38109	1.30063	1.87789	1.35427	1.32445	1.14661	2.17485	1.36728	0.921668	0.307667	0.565688	0.593736	1.68473	2.29706
ENSMUSG00000031007	Atp6ap2	ATPase, H+ transporting, lysosomal accessory protein 2 [Source:MGI Symbol;Acc:MGI:1917745]	54.1982	45.9515	42.7329	27.9944	30.8446	39.853	24.6752	35.0718	18.8924	44.3249	43.3299	46.8513	18.8685	21.38
ENSMUSG00000068860	Gm128	predicted gene 128 [Source:MGI Symbol;Acc:MGI:2684974]	1.18037	0	0	0.0348015	0.0602347	0.0869116	0.10241	0.308692	0.416172	0.750681	0.372505	0.354795	0.0261033	0
ENSMUSG00000097971	Gm26917	predicted gene, 26917 [Source:MGI Symbol;Acc:MGI:5504032]	89.6002	106.309	27.1671	101.911	76.9918	78.4488	108.737	137.477	221.802	133.266	366.632	138.663	196.543	290.166
ENSMUSG00000039656	Rxrb	retinoid X receptor beta [Source:MGI Symbol;Acc:MGI:98215]	17.282	19.4356	21.1293	18.6203	18.5285	18.3704	15.7192	9.62092	16.7921	15.8255	16.2504	14.9668	21.8899	22.7289
ENSMUSG00000062328	Rpl17	ribosomal protein L17 [Source:MGI Symbol;Acc:MGI:2448270]	319.203	358.302	575.656	220.055	274.318	447.904	345.391	357.895	209.431	362.902	187.66	222.131	202.236	204.137
ENSMUSG00000017288	Vps53	VPS53 GARP complex subunit [Source:MGI Symbol;Acc:MGI:1915549]	9.49388	9.40407	8.63464	8.28124	8.18719	9.51596	6.07298	6.13419	6.29389	11.9159	9.29177	10.1384	6.61442	7.51101
ENSMUSG00000028882	Ppp1r8	protein phosphatase 1, regulatory subunit 8 [Source:MGI Symbol;Acc:MGI:2140494]	12.994	13.6	12.0506	12.2059	12.1605	13.9748	9.57132	11.6966	13.0582	14.6309	12.2538	12.1604	8.42947	8.72122
ENSMUSG00000034639	Setmar	SET domain without mariner transposase fusion [Source:MGI Symbol;Acc:MGI:1921979]	1.40047	2.0685	1.94647	1.58369	1.51539	1.13828	0.852495	0.437795	1.57821	1.47702	1.90186	2.01041	1.30376	1.2779
ENSMUSG00000028884	Rpa2	replication protein A2 [Source:MGI Symbol;Acc:MGI:1339939]	5.34151	5.94361	6.79881	5.20489	5.23042	8.22571	4.28991	4.65832	3.65464	3.18255	2.59663	3.52001	4.85224	5.15208
ENSMUSG00000028885	Smpdl3b	sphingomyelin phosphodiesterase, acid-like 3B [Source:MGI Symbol;Acc:MGI:1916022]	1.51046	2.0698	1.99806	1.18951	1.27451	0.526227	3.52536	1.87575	1.32087	1.94936	1.52786	1.69594	0.15295	0.0688391
ENSMUSG00000028886	Eya3	EYA transcriptional coactivator and phosphatase 3 [Source:MGI Symbol;Acc:MGI:109339]	11.1478	11.3965	9.42208	10.262	8.83205	11.7104	10.7558	8.85859	10.7679	11.4643	9.77592	8.1817	7.85112	8.04533
ENSMUSG00000028889	Yrdc	yrdC domain containing (E.coli) [Source:MGI Symbol;Acc:MGI:2387201]	6.46022	10.6241	12.0952	10.1524	9.60994	18.0659	21.4697	28.5931	16.462	14.2226	18.5289	21.9377	13.7069	11.2694
ENSMUSG00000029422	Rsrc2	arginine/serine-rich coiled-coil 2 [Source:MGI Symbol;Acc:MGI:1913489]	16.763	15.0759	16.6436	18.5916	19.2671	23.0597	17.6083	26.2207	14.4244	27.5289	18.4354	20.7661	14.2484	11.0739
ENSMUSG00000029427	Zcchc8	zinc finger, CCHC domain containing 8 [Source:MGI Symbol;Acc:MGI:1917900]	13.6553	14.0384	10.7698	12.7333	13.6281	11.2341	12.7787	11.9616	14.4091	12.6796	11.0159	9.6446	16.6796	15.5511
ENSMUSG00000029426	Scarb2	scavenger receptor class B, member 2 [Source:MGI Symbol;Acc:MGI:1196458]	371.058	344.344	309.026	163.348	157.053	143.131	93.6783	61.7785	80.3045	147.787	114.026	89.3032	104.527	106.154
ENSMUSG00000029428	Stx2	syntaxin 2 [Source:MGI Symbol;Acc:MGI:108059]	47.0299	47.6126	38.2274	10.9943	8.3314	10.3284	29.6426	21.413	30.2173	34.2009	28.4166	25.7052	28.8226	31.6929
ENSMUSG00000079737	3110001I22Rik	RIKEN cDNA 3110001I22 gene [Source:MGI Symbol;Acc:MGI:1913848]	2.75512	2.86845	4.14362	4.03831	3.08362	5.02276	3.90289	7.53081	3.3536	9.89861	5.27597	4.39739	1.63328	1.68404
ENSMUSG00000035585	Tsen34	tRNA splicing endonuclease subunit 34 [Source:MGI Symbol;Acc:MGI:1913328]	20.7922	23.2004	32.1588	20.1622	22.9878	20.1972	17.7494	15.0181	18.7004	21.7605	29.7815	27.981	26.3302	30.8457
ENSMUSG00000025701	Alox5	arachidonate 5-lipoxygenase [Source:MGI Symbol;Acc:MGI:87999]	0.0485487	0.191781	0.160905	0.523027	0.804675	0	0.256517	0.180008	0.678408	0	0.0177725	0	0.0996326	0.022421
ENSMUSG00000025702	2021-03-08	membrane-associated ring finger (C3HC4) 8 [Source:MGI Symbol;Acc:MGI:1919029]	7.92362	9.70404	9.27266	12.2198	11.5665	12.509	13.4366	8.66115	12.2034	15.3612	15.8597	14.731	15.5772	18.4164
ENSMUSG00000034987	Hrh2	histamine receptor H2 [Source:MGI Symbol;Acc:MGI:108482]	0.557497	0.372178	0.284264	0.207779	0.056412	0	3.30891	4.1197	13.0813	0	0.0130824	0.262325	0.0733402	0.132034
ENSMUSG00000034981	Parm1	prostate androgen-regulated mucin-like protein 1 [Source:MGI Symbol;Acc:MGI:2443349]	0.0471999	0.00706259	0.052145	0.961837	1.03223	0.833158	5.02739	1.35895	0.603256	0.573746	1.02232	0.887824	0.0605404	0.00908256
ENSMUSG00000021635	Rad17	RAD17 checkpoint clamp loader component [Source:MGI Symbol;Acc:MGI:1333807]	11.7811	10.8034	12.8916	12.6722	12.4108	11.917	11.6664	10.9783	10.6708	10.9098	7.61532	7.48077	8.93001	6.69592
ENSMUSG00000021636	Marveld2	MARVEL (membrane-associating) domain containing 2 [Source:MGI Symbol;Acc:MGI:2446166]	0.895914	0.931344	0.664193	1.05832	1.39562	0.342332	0.919461	1.09271	2.51109	1.55154	1.0357	1.24389	1.55738	0.979949
ENSMUSG00000032679	Cd59a	CD59a antigen [Source:MGI Symbol;Acc:MGI:109177]	221.047	188.67	259.115	6.28681	6.90667	1.88028	17.8077	29.1067	25.6979	45.4736	27.9444	29.7336	11.097	13.5473
ENSMUSG00000021638	Ocln	occludin [Source:MGI Symbol;Acc:MGI:106183]	0.245517	0.203467	0.333833	23.7535	23.7192	14.3967	0.21383	0.676376	0.241379	0.601634	1.28767	2.93724	0	0.0109025
ENSMUSG00000032673	Prorsd1	prolyl-tRNA synthetase domain containing 1 [Source:MGI Symbol;Acc:MGI:1915189]	4.94605	4.27231	5.00889	4.02072	4.3067	2.49629	1.76768	2.11554	1.88368	1.55489	2.33187	3.50685	2.71542	2.40102
ENSMUSG00000032586	Traip	TRAF-interacting protein [Source:MGI Symbol;Acc:MGI:1096377]	0.576514	0.517588	0.898213	0.252785	0.291682	0	0.706672	0.597927	0.957257	0.45852	0.0270574	0	1.57372	1.46778
ENSMUSG00000074151	Nlrc5	NLR family, CARD domain containing 5 [Source:MGI Symbol;Acc:MGI:3612191]	3.17027	4.94814	4.78125	4.03029	4.22861	6.33742	5.94304	17.3604	8.55693	6.38199	8.72802	7.85113	6.01251	4.18403
ENSMUSG00000032582	Rbm6	RNA binding motif protein 6 [Source:MGI Symbol;Acc:MGI:1338037]	5.11217	4.89215	4.88977	6.67828	6.47294	6.95637	6.98611	8.12024	5.93484	5.87511	4.56366	4.03866	5.19772	4.72823
ENSMUSG00000074158	Zfp976	zinc finger protein 976 [Source:MGI Symbol;Acc:MGI:3036263]	1.19724	1.18952	1.73711	2.27254	2.22849	1.00213	1.14468	2.8787	1.60499	0.836396	0.43828	0.263648	0.972565	0.571348
ENSMUSG00000030889	Vwa3a	von Willebrand factor A domain containing 3A [Source:MGI Symbol;Acc:MGI:3041229]	0.260263	0.0614898	0.00756659	0.363075	0.452728	0.111147	13.9583	20.3792	27.1013	2.25074	1.59211	1.86645	0.72914	0.371659
ENSMUSG00000030880	Polr3e	polymerase (RNA) III (DNA directed) polypeptide E [Source:MGI Symbol;Acc:MGI:1349452]	6.64784	6.97435	5.56546	7.0688	6.5029	6.25707	4.67909	5.00687	5.96923	5.352	4.97235	4.51001	7.87458	8.95821
ENSMUSG00000017309	Cd300lg	CD300 molecule like family member G [Source:MGI Symbol;Acc:MGI:1289168]	418.813	464.684	374.327	25.5193	23.5827	22.9294	432.21	284.983	544.935	468.792	397.863	318.392	231.992	230.303
ENSMUSG00000030882	Dnhd1	dynein heavy chain domain 1 [Source:MGI Symbol;Acc:MGI:1924755]	0.0537445	0.137861	0.0169644	0.0853405	0.0908973	0.0480898	0.428208	0.81305	0.667276	0.461279	0.512943	0.577672	1.06685	0.567328
ENSMUSG00000087291	Gm11946	predicted gene 11946 [Source:MGI Symbol;Acc:MGI:3650071]	0.0550412	0.0741231	0.0304039	0.0313742	0.099555	0.14887	0.126946	0.154607	0.250124	0.0538326	0.260261	0.286185	0.470653	0.402475
ENSMUSG00000033985	Tesk2	testis-specific kinase 2 [Source:MGI Symbol;Acc:MGI:2385204]	0.886582	0.804342	0.608301	0.774003	0.902308	0.757241	0.516579	0.692053	0.922407	1.41607	0.888257	1.13032	0.742149	0.969742
ENSMUSG00000033987	Dnah17	dynein, axonemal, heavy chain 17 [Source:MGI Symbol;Acc:MGI:1917176]	0.0991987	0.0868873	0.0133648	0.0144809	0.0190961	0.0867934	0.270895	0.538254	0.325723	0.0770755	0.181571	0.388501	0.220335	0.148053
ENSMUSG00000033981	Gria2	glutamate receptor, ionotropic, AMPA2 (alpha 2) [Source:MGI Symbol;Acc:MGI:95809]	0	0	0	0	0	0.00489534	0.00721034	0	0.0683698	0.0576579	0.0209815	0	0.492545	0.152199
ENSMUSG00000007338	Mrpl49	mitochondrial ribosomal protein L49 [Source:MGI Symbol;Acc:MGI:108180]	24.7266	20.7651	26.78	18.7662	22.2021	16.6107	15.3203	10.5744	13.4933	15.5661	12.8827	14.4243	12.5317	14.9692
ENSMUSG00000044098	Rsbn1	rosbin, round spermatid basic protein 1 [Source:MGI Symbol;Acc:MGI:2444993]	4.07921	3.26579	2.59353	4.0542	4.87294	4.13924	4.313	5.12191	4.57489	5.27081	4.8447	4.19076	4.17379	3.24044
ENSMUSG00000054920	Klhl5	kelch-like 5 [Source:MGI Symbol;Acc:MGI:1919028]	50.8799	49.2396	43.5111	178.861	169.401	233.178	26.3144	31.4074	37.9074	42.6537	32.6177	32.7547	13.2833	15.2489
ENSMUSG00000044092	C130050O18Rik	RIKEN cDNA C130050O18 gene [Source:MGI Symbol;Acc:MGI:2442694]	1.02805	1.15934	0.844891	0.171512	0.136058	0.0856653	0.583566	0.433156	0.470026	0.105102	0.344216	0.253078	0.144726	0.159225
ENSMUSG00000075284	Wipf1	WAS/WASL interacting protein family, member 1 [Source:MGI Symbol;Acc:MGI:2178801]	14.5854	13.4467	8.57595	11.5631	12.9354	9.24647	21.1815	12.0857	18.4945	8.63903	9.59203	9.4245	15.5421	17.441
ENSMUSG00000020387	Jade2	jade family PHD finger 2 [Source:MGI Symbol;Acc:MGI:1924151]	1.92301	2.29196	2.37418	6.14282	5.58562	8.51299	5.08543	5.38286	4.30624	5.19973	9.50828	6.5241	3.72117	3.22983
ENSMUSG00000075289	Carns1	carnosine synthase 1 [Source:MGI Symbol;Acc:MGI:2147595]	0.160759	0.216491	0.255302	0.34363	0.277553	0	0.467676	0.36407	0.410928	0.134768	0.845965	0.608458	2.44857	1.84446
ENSMUSG00000024941	Scyl1	SCY1-like 1 (S. cerevisiae) [Source:MGI Symbol;Acc:MGI:1931787]	33.2462	41.4262	42.8258	39.0907	35.0226	44.3825	46.8457	28.1559	37.6157	43.6886	37.8567	35.7073	39.3849	42.9408
ENSMUSG00000040620	Dhx33	DEAH (Asp-Glu-Ala-His) box polypeptide 33 [Source:MGI Symbol;Acc:MGI:2445102]	3.585	3.99288	1.62902	3.3337	2.87814	2.50527	5.74501	4.00901	3.51519	3.41854	2.66622	2.93204	5.17431	6.49776
ENSMUSG00000024943	Smc5	structural maintenance of chromosomes 5 [Source:MGI Symbol;Acc:MGI:2385088]	8.078	6.70264	6.5568	9.04851	8.75903	11.422	9.06818	14.1478	9.33138	9.54258	7.12544	7.5333	9.317	8.03323
ENSMUSG00000024944	Arl2	ADP-ribosylation factor-like 2 [Source:MGI Symbol;Acc:MGI:1928393]	7.69507	7.16855	8.89739	8.51317	9.11563	10.7892	3.50444	3.64896	5.00562	5.09833	5.94442	6.51654	7.78278	7.11712
ENSMUSG00000024947	Men1	multiple endocrine neoplasia 1 [Source:MGI Symbol;Acc:MGI:1316736]	10.8029	13.2594	12.9282	15.1218	14.1727	15.3421	18.3332	20.8882	15.7178	18.6249	14.2761	14.0803	14.2259	13.8437
ENSMUSG00000021936	Mapk8	mitogen-activated protein kinase 8 [Source:MGI Symbol;Acc:MGI:1346861]	5.94038	5.23652	5.62045	4.2099	4.85344	5.07744	4.96945	5.86251	3.46491	3.3621	3.63094	4.4269	4.5915	3.83462
ENSMUSG00000024949	Sf1	splicing factor 1 [Source:MGI Symbol;Acc:MGI:1095403]	27.3961	30.2551	20.3951	34.5985	32.5951	39.529	38.4703	43.5596	39.7839	35.4134	47.1022	46.794	45.0933	39.4938
ENSMUSG00000024948	Map4k2	mitogen-activated protein kinase kinase kinase kinase 2 [Source:MGI Symbol;Acc:MGI:1346883]	13.5813	23.5354	16.1574	26.9381	29.278	40.0876	60.8789	90.3695	76.9463	24.9335	29.7231	26.4699	19.6051	22.5235
ENSMUSG00000045411	2410002F23Rik	RIKEN cDNA 2410002F23 gene [Source:MGI Symbol;Acc:MGI:1914226]	2.34456	2.98516	1.81902	2.46936	2.37619	2.08899	3.3182	3.67302	1.39839	2.95271	4.33044	3.61803	5.98027	5.37083
ENSMUSG00000079614	Seh1l	SEH1-like (S. cerevisiae [Source:MGI Symbol;Acc:MGI:1919374]	22.0205	18.3954	18.6152	19.9138	21.5684	18.4884	19.1006	15.4603	17.4874	18.1466	17.9425	16.5011	16.8273	18.5247
ENSMUSG00000059534	Uqcr10	ubiquinol-cytochrome c reductase, complex III subunit X [Source:MGI Symbol;Acc:MGI:1913402]	78.371	83.3541	117.353	61.8138	69.372	43.4979	51.0998	38.2557	61.1926	57.9741	81.7205	124.902	53.5882	53.7547
ENSMUSG00000021932	Rnaseh2b	ribonuclease H2, subunit B [Source:MGI Symbol;Acc:MGI:1914403]	2.86734	2.494	3.07603	1.89469	1.75151	0.932706	1.99239	1.25386	1.08826	1.82022	1.60138	1.47661	1.65458	1.82853
ENSMUSG00000005615	Pcyt1a	phosphate cytidylyltransferase 1, choline, alpha isoform [Source:MGI Symbol;Acc:MGI:88557]	21.4142	18.603	17.1784	20.7516	19.8889	22.6776	18.8202	15.8604	15.4522	28.0409	19.0079	23.1598	11.0702	11.8938
ENSMUSG00000005610	Eif4g2	eukaryotic translation initiation factor 4, gamma 2 [Source:MGI Symbol;Acc:MGI:109207]	96.236	82.554	88.7732	123.281	126.167	218.384	138.597	135.727	93.9982	208.82	119.072	131.616	66.8569	67.5693
ENSMUSG00000005611	Mrvi1	MRV integration site 1 [Source:MGI Symbol;Acc:MGI:1338023]	1.13292	0.975178	0.929031	0.853824	0.627996	0.638443	11.1888	0.556079	0.915554	0.523831	0.224469	0.1286	0.22471	0.458484
ENSMUSG00000040570	Rundc3b	RUN domain containing 3B [Source:MGI Symbol;Acc:MGI:2685286]	0.0625547	0.0468008	0.161253	0.472455	0.390864	0.133572	1.08862	1.80104	0.870571	0	0.276705	0.124361	1.2169	1.51669
ENSMUSG00000044231	Nhlrc1	NHL repeat containing 1 [Source:MGI Symbol;Acc:MGI:2145264]	0.0695476	0.0936587	0.153668	2.49751	2.24712	2.77702	0.874925	1.34794	1.33332	0.52473	0.334158	0.749811	0.111506	0.260966
ENSMUSG00000026548	Slamf9	SLAM family member 9 [Source:MGI Symbol;Acc:MGI:1923692]	5.37446	6.13365	5.63563	1.27214	1.85732	0	0.611182	0	0.413953	0.585464	0.166734	0.724381	0	0
ENSMUSG00000026542	Apcs	serum amyloid P-component [Source:MGI Symbol;Acc:MGI:98229]	0.365019	0.32771	4.70472	0	0	0	0	0	0	0	0	0.0372139	0	0
ENSMUSG00000026547	Tagln2	transgelin 2 [Source:MGI Symbol;Acc:MGI:1312985]	250.89	226.725	224.055	292.041	304.88	339.931	308.302	311.578	230.742	323.211	259.702	306.302	78.5222	95.5761
ENSMUSG00000026546	Cfap45	cilia and flagella associated protein 45 [Source:MGI Symbol;Acc:MGI:1919120]	1.86979	1.56769	1.86082	1.16269	1.5093	0.25077	1.6524	1.8621	0.684667	1.1659	1.35765	1.10594	1.52616	1.81981
ENSMUSG00000026544	Dusp23	dual specificity phosphatase 23 [Source:MGI Symbol;Acc:MGI:1915690]	9.50984	10.1039	9.48042	21.29	22.9282	15.7403	4.17664	2.89253	5.13027	3.3729	7.95655	4.64687	43.1971	50.9031
ENSMUSG00000000320	Alox12	arachidonate 12-lipoxygenase [Source:MGI Symbol;Acc:MGI:87998]	13.5171	14.5889	10.4803	3.08754	2.9175	4.75977	14.2546	26.7288	16.4985	28.677	19.3644	15.7519	20.6924	22.3785
ENSMUSG00000098134	Rnf113a2	ring finger protein 113A2 [Source:MGI Symbol;Acc:MGI:1913631]	10.6373	10.6629	15.1594	11.2394	13.9074	7.38654	5.80247	7.94353	9.7759	12.5183	13.4286	12.5905	11.2774	8.55373
ENSMUSG00000054083	Capn12	calpain 12 [Source:MGI Symbol;Acc:MGI:1891369]	0.084586	0.0885971	0.124597	0.108484	0.0834511	0.891034	2.5716	4.32424	7.15917	0.106365	0.83863	0.827863	4.70137	3.36927
ENSMUSG00000003617	Cp	ceruloplasmin [Source:MGI Symbol;Acc:MGI:88476]	1.81712	1.53036	5.00492	4.45076	5.00403	3.43154	5.72018	6.80981	3.33095	0.873468	1.96432	1.79732	4.51172	4.91774
ENSMUSG00000007107	Atp1a4	ATPase, Na+/K+ transporting, alpha 4 polypeptide [Source:MGI Symbol;Acc:MGI:1351335]	1.22936	0.515753	0.97737	0.0687655	0	0	0	0	0.0978963	0	0	0	0.0442102	0.0795915
ENSMUSG00000046402	Rbp1	retinol binding protein 1, cellular [Source:MGI Symbol;Acc:MGI:97876]	5.53725	5.97916	9.25149	7.4065	8.99516	3.88721	3.24443	3.28545	3.17984	6.24444	5.9423	9.02003	18.3881	26.4307
ENSMUSG00000033237	Arid2	AT rich interactive domain 2 (ARID, RFX-like) [Source:MGI Symbol;Acc:MGI:1924294]	5.03133	4.78377	4.01193	8.67679	8.1436	6.3112	10.2627	12.081	8.78279	5.4132	6.3547	6.34047	8.36795	8.75851
ENSMUSG00000002059	Rab34	RAB34, member RAS oncogene family [Source:MGI Symbol;Acc:MGI:104606]	2.79161	3.03154	3.69351	5.24542	4.94758	4.74015	2.94411	1.88757	2.33588	4.96081	5.50745	8.11382	2.53002	2.2967
ENSMUSG00000002058	Unc119	unc-119 lipid binding chaperone [Source:MGI Symbol;Acc:MGI:1328357]	8.32216	9.92794	10.0937	1.46211	1.47821	0.653775	3.36006	1.35866	1.88722	0.587076	1.01352	1.04603	4.36581	4.83244
ENSMUSG00000002055	Spag5	sperm associated antigen 5 [Source:MGI Symbol;Acc:MGI:1927470]	0.241024	0.229117	1.30788	0.0545506	0.0419629	0.490435	1.26636	1.0454	0.869787	0.546739	0.0973156	0.351242	2.06401	2.23441
ENSMUSG00000002052	Supt6	suppressor of Ty 6 [Source:MGI Symbol;Acc:MGI:107726]	15.627	16.2646	13.4463	19.6265	17.7069	27.2368	23.9359	25.2716	20.406	30.4782	26.901	25.7693	19.3014	17.7893
ENSMUSG00000046062	Ppp1r15b	protein phosphatase 1, regulatory subunit 15B [Source:MGI Symbol;Acc:MGI:2444211]	14.7599	19.8034	19.1093	18.4212	16.4744	23.5576	27.059	34.5269	26.1485	32.5501	28.0011	29.9372	18.6391	20.6454
ENSMUSG00000021427	Ssr1	signal sequence receptor, alpha [Source:MGI Symbol;Acc:MGI:105082]	25.7819	22.389	19.3437	19.1063	19.5441	17.7322	14.2823	10.9207	15.4993	14.9047	14.9382	13.6482	18.3698	18.6377
ENSMUSG00000062078	Qk	quaking [Source:MGI Symbol;Acc:MGI:97837]	35.655	31.9164	24.9718	61.0749	48.2279	54.9747	50.3328	56.177	58.0644	40.5135	28.3356	30.675	30.8765	30.221
ENSMUSG00000016356	Col20a1	collagen, type XX, alpha 1 [Source:MGI Symbol;Acc:MGI:1920618]	0.247215	0.273166	0.252107	0.195114	0.431512	0.893326	0.777506	0.657017	0.518503	0.215217	0.4699	0.488564	0.329283	0.439117
ENSMUSG00000081382	Rpl18-ps1	ribosomal protein L18, pseudogene 1 [Source:MGI Symbol;Acc:MGI:98018]	0.531576	1.2272	1.67791	0.649296	1.04889	4.28082	0.764268	2.68768	0.905868	0.318308	0.625489	0.696785	0.779222	0.701416
ENSMUSG00000064302	Clasp1	CLIP associating protein 1 [Source:MGI Symbol;Acc:MGI:1923957]	7.6419	6.22648	5.02123	9.14328	8.47376	6.80953	10.761	11.4731	10.9049	7.89349	7.97978	8.00042	6.35028	7.15681
ENSMUSG00000064307	Lrrc51	leucine rich repeat containing 51 [Source:MGI Symbol;Acc:MGI:1916608]	1.35091	0.532461	0.618816	1.32408	0.877684	2.25137	0.621757	1.33273	1.62832	0.359083	1.02525	0.967437	0.760707	0.68475
ENSMUSG00000078190	Dnm3os	dynamin 3, opposite strand [Source:MGI Symbol;Acc:MGI:3052332]	0.352015	0.279917	0.0722233	0.0171988	0.0694583	0	0.139179	0.275447	0.00856964	0.016863	0.0552273	0	0.0129002	0.0870908
ENSMUSG00000078137	Ankrd63	ankyrin repeat domain 63 [Source:MGI Symbol;Acc:MGI:2686183]	0	0	0.00906092	6.70401	6.63511	4.2241	0	0	0.0978359	0	0	0	0	0.00946933
ENSMUSG00000001508	Sgca	sarcoglycan, alpha (dystrophin-associated glycoprotein) [Source:MGI Symbol;Acc:MGI:894698]	0.206809	0.0206301	0.0253862	0.275062	0.158693	0	1.35867	0.561547	0.391585	0.385272	0.168239	0.210843	1.20841	0.318366
ENSMUSG00000001504	Irx2	Iroquois homeobox 2 [Source:MGI Symbol;Acc:MGI:1197526]	0	0	0	2.39032	2.7941	0.529466	0	0.26631	0.393555	0.876318	0.967791	0.535335	3.78846	2.11908
ENSMUSG00000001506	Col1a1	collagen, type I, alpha 1 [Source:MGI Symbol;Acc:MGI:88467]	0.212614	0.141799	3.10725	12.5123	10.7518	3.90692	12.8999	1.55106	1.19048	0.0203702	0.0555948	0.0836078	236.912	3.66812
ENSMUSG00000001507	Itga3	integrin alpha 3 [Source:MGI Symbol;Acc:MGI:96602]	0.41893	0.639389	0.717372	86.8141	74.7194	69.076	4.19862	8.40783	3.51004	55.3489	38.538	40.7903	19.0217	18.4686
ENSMUSG00000019261	Map1s	microtubule-associated protein 1S [Source:MGI Symbol;Acc:MGI:2443304]	12.4687	13.6892	9.7489	14.4752	12.9027	6.16287	8.21863	4.88893	10.4891	4.94541	13.5864	10.9375	24.3723	29.3266
ENSMUSG00000092060	Bend4	BEN domain containing 4 [Source:MGI Symbol;Acc:MGI:3648414]	3.00958	3.62669	1.96496	0.146061	0.0594832	0	0.0316037	0.2498	0.0513725	0	0.0827679	0.0230505	9.56996	9.03205
ENSMUSG00000017550	Atad5	ATPase family, AAA domain containing 5 [Source:MGI Symbol;Acc:MGI:2442925]	0.989823	0.750841	0.771901	0.778432	0.616214	0.755002	1.16531	1.13741	1.00124	0.532486	0.295499	0.218555	1.81951	1.50949
ENSMUSG00000022051	Bnip3l	BCL2/adenovirus E1B interacting protein 3-like [Source:MGI Symbol;Acc:MGI:1332659]	54.4765	46.6175	56.6572	44.7676	46.0604	40.0876	36.5473	29.3301	37.2007	42.0833	31.3622	24.912	25.111	24.548
ENSMUSG00000038517	Tbkbp1	TBK1 binding protein 1 [Source:MGI Symbol;Acc:MGI:1920424]	25.1847	28.7246	21.0752	46.2912	38.9572	41.145	24.9955	20.0139	35.175	21.7855	41.5445	30.9767	54.0181	52.7468
ENSMUSG00000022053	Ebf2	early B cell factor 2 [Source:MGI Symbol;Acc:MGI:894332]	0	0	0	0.157451	0.0340646	0	3.72109	0.358849	0.627622	0	0	0.0475218	0.0738112	0.0465088
ENSMUSG00000022052	Ppp2r2a	protein phosphatase 2, regulatory subunit B, alpha [Source:MGI Symbol;Acc:MGI:1919228]	19.1043	16.992	14.6453	20.4647	19.8128	22.8054	23.8721	26.1793	20.9746	22.5576	19.5995	23.1125	14.5072	14.1764
ENSMUSG00000010021	Kif19a	kinesin family member 19A [Source:MGI Symbol;Acc:MGI:2447024]	0.539024	0.615911	0.519706	0.318423	0.116027	0.535724	0.197267	0.371637	0.634642	0.345069	0.3498	0.36869	1.92327	1.30125
ENSMUSG00000010025	Aldh3a2	aldehyde dehydrogenase family 3, subfamily A2 [Source:MGI Symbol;Acc:MGI:1353452]	23.0879	19.6962	24.7857	18.6304	18.5711	17.2835	24.0912	17.656	29.8772	15.239	11.3506	12.5323	7.92665	7.95435
ENSMUSG00000022057	Adamdec1	ADAM-like, decysin 1 [Source:MGI Symbol;Acc:MGI:1917650]	11.4755	9.19554	7.82823	0.126512	0.194639	0	0	0	0.056033	0	0	0.0603402	0.337395	0.132871
ENSMUSG00000097233	Gm17552	predicted gene, 17552 [Source:MGI Symbol;Acc:MGI:4937186]	0.0205665	0.0276966	0.0113606	0.114301	0.0304359	0	0.0388097	0.381281	0.140191	0.267241	0.122344	0.0754836	0.43526	0.474907
ENSMUSG00000030760	Acer3	alkaline ceramidase 3 [Source:MGI Symbol;Acc:MGI:1913440]	43.5605	36.7546	40.4758	18.2871	20.4089	29.9679	3.95992	5.66286	4.90792	2.46083	3.21868	3.29477	22.5668	22.2638
ENSMUSG00000030762	Aqp8	aquaporin 8 [Source:MGI Symbol;Acc:MGI:1195271]	0.960679	0.317759	2.65332	0	0.0498837	0	0.349845	0	0.258491	0	0.0231369	0.162377	0	0
ENSMUSG00000009739	Pou6f1	POU domain, class 6, transcription factor 1 [Source:MGI Symbol;Acc:MGI:102935]	2.84732	4.36465	3.2591	4.3226	3.91813	5.10755	6.93428	6.11143	5.48421	4.63044	5.97931	5.39268	11.6515	9.60531
ENSMUSG00000030763	Lcmt1	leucine carboxyl methyltransferase 1 [Source:MGI Symbol;Acc:MGI:1353593]	16.6287	19.4784	14.3171	18.1272	16.3769	16.7151	13.3722	14.4053	10.521	12.036	13.1395	14.4294	8.44181	9.7844
ENSMUSG00000065954	Tacc1	transforming, acidic coiled-coil containing protein 1 [Source:MGI Symbol;Acc:MGI:2443510]	40.6816	42.189	33.7822	25.5472	20.6966	25.5556	46.2444	27.6889	34.8662	26.651	23.7556	20.6462	33.978	33.7616
ENSMUSG00000097423	Gm26522	predicted gene, 26522 [Source:MGI Symbol;Acc:MGI:5477016]	1.46141	1.7724	0.226599	0.0876863	0.0758841	0	0	0.324077	0.0873827	0.515844	0	0	0.230196	0.473625
ENSMUSG00000010651	Acaa1b	acetyl-Coenzyme A acyltransferase 1B [Source:MGI Symbol;Acc:MGI:3605455]	10.221	11.9311	30.9124	0.243238	0.521236	0	0	0.10274	0.138512	3.91802	9.93067	22.0569	2.47602	2.13495
ENSMUSG00000054966	Lmntd1	lamin tail domain containing 1 [Source:MGI Symbol;Acc:MGI:1921321]	0.0102899	0.00461908	0	2.36228	2.25371	1.26558	0	0	0.105211	0	0.00941718	0	0	0
ENSMUSG00000041308	Sntb2	syntrophin, basic 2 [Source:MGI Symbol;Acc:MGI:101771]	24.7159	27.2071	23.6408	16.4159	14.4065	20.9254	29.3582	37.3863	26.7429	32.4929	34.6637	39.9805	42.6965	44.9064
ENSMUSG00000041303	Gtf3c3	general transcription factor IIIC, polypeptide 3 [Source:MGI Symbol;Acc:MGI:2138383]	9.03502	7.34923	10.2161	7.39614	7.46089	6.03983	6.72629	7.91547	5.7653	4.38217	5.00252	5.05198	7.28332	5.8055
ENSMUSG00000022014	Epsti1	epithelial stromal interaction 1 (breast) [Source:MGI Symbol;Acc:MGI:1915168]	19.5297	17.3019	14.2762	1.47122	0.899725	0.0146966	0.519518	0.159498	0.11729	0.403896	1.49601	1.02623	1.56698	1.19198
ENSMUSG00000022016	Akap11	A kinase (PRKA) anchor protein 11 [Source:MGI Symbol;Acc:MGI:2684060]	8.07607	6.44879	6.63553	12.8586	12.2815	14.0488	10.6604	9.48778	8.20128	12.2207	8.84764	9.05306	8.24676	7.79472
ENSMUSG00000022010	Tsc22d1	TSC22 domain family, member 1 [Source:MGI Symbol;Acc:MGI:109127]	24.9564	24.4153	43.2714	47.8499	53.4458	41.5143	96.3509	86.9671	88.449	86.8187	77.9108	68.0376	17.4662	20.6712
ENSMUSG00000022013	Dnajc15	DnaJ heat shock protein family (Hsp40) member C15 [Source:MGI Symbol;Acc:MGI:1913398]	33.0389	32.1476	44.8608	11.8361	12.8076	8.14514	11.997	6.06595	8.80705	15.8859	16.2727	24.5004	28.567	25.4304
ENSMUSG00000022019	Tdrd3	tudor domain containing 3 [Source:MGI Symbol;Acc:MGI:2444023]	6.75421	5.65791	6.26763	10.8371	10.0999	11.586	6.71934	4.91765	5.65866	8.32154	4.32566	5.14717	4.55815	3.70331
ENSMUSG00000022018	Rgcc	regulator of cell cycle [Source:MGI Symbol;Acc:MGI:1913464]	0.608011	0.272933	1.24747	64.797	62.5562	25.2237	559.027	329.995	856.504	166.966	522.541	383.824	101.326	89.6038
ENSMUSG00000055612	Cdca7	cell division cycle associated 7 [Source:MGI Symbol;Acc:MGI:1914203]	1.59373	1.50908	1.12795	2.11853	2.24797	1.25488	3.10141	2.686	1.97327	0.594964	0.854626	0.354159	6.7394	6.44023
ENSMUSG00000020528	Prpsap2	phosphoribosyl pyrophosphate synthetase-associated protein 2 [Source:MGI Symbol;Acc:MGI:2384838]	8.73768	8.81148	8.62045	8.1311	9.50253	8.33075	6.21187	6.62674	7.72204	7.27388	8.48012	7.02911	5.99459	5.44294
ENSMUSG00000020527	Myo19	myosin XIX [Source:MGI Symbol;Acc:MGI:1913446]	0.431583	0.57869	0.458223	0.632592	0.71887	0.856924	2.18587	2.61664	1.03157	1.83252	2.24164	2.91086	4.68733	4.18046
ENSMUSG00000020526	Znhit3	zinc finger, HIT type 3 [Source:MGI Symbol;Acc:MGI:3051596]	4.29292	3.66981	4.74269	2.76088	3.42509	3.47534	2.30112	2.45364	3.18071	2.61308	2.44271	3.80198	2.51373	2.84458
ENSMUSG00000020525	Ppm1d	protein phosphatase 1D magnesium-dependent, delta isoform [Source:MGI Symbol;Acc:MGI:1858214]	5.35261	5.91102	6.38536	9.21763	8.44184	7.58737	11.7445	9.99516	10.1921	8.85856	10.0618	9.67275	6.83323	6.90529
ENSMUSG00000020524	Gria1	glutamate receptor, ionotropic, AMPA1 (alpha 1) [Source:MGI Symbol;Acc:MGI:95808]	0	0	0.0145772	1.10562	0.872192	1.04246	0.0248991	0	0.146156	0	0	0	0	0
ENSMUSG00000020523	Fam114a2	family with sequence similarity 114, member A2 [Source:MGI Symbol;Acc:MGI:1917629]	42.0852	38.5054	38.2441	29.9753	32.119	24.5285	28.9187	23.774	25.0771	36.2701	21.0259	19.7836	24.745	26.0764
ENSMUSG00000020522	Mfap3	microfibrillar-associated protein 3 [Source:MGI Symbol;Acc:MGI:1924068]	22.0062	18.2576	15.6257	15.29	15.9272	10.4956	11.4559	7.85895	10.2361	13.6893	10.9316	6.77266	17.3569	18.0281
ENSMUSG00000020521	Rnft1	ring finger protein, transmembrane 1 [Source:MGI Symbol;Acc:MGI:1924142]	7.35859	6.49269	6.89751	5.93056	6.04294	7.07161	5.176	4.74858	6.19077	5.8714	6.87366	6.68989	4.23699	4.59426
ENSMUSG00000020520	Galnt10	polypeptide N-acetylgalactosaminyltransferase 10 [Source:MGI Symbol;Acc:MGI:1890480]	15.5463	15.5774	18.482	7.6691	7.05559	8.09483	18.8344	10.8589	16.8911	22.7765	22.6812	18.588	21.9034	26.8774
ENSMUSG00000020566	Atp6v1c2	ATPase, H+ transporting, lysosomal V1 subunit C2 [Source:MGI Symbol;Acc:MGI:1916025]	0.03852	0.103749	0.0638335	2.73363	3.78131	0.329004	0.048459	0	0.0984639	2.6641	2.6616	5.08956	0.716404	0.600397
ENSMUSG00000052062	Pard3b	par-3 family cell polarity regulator beta [Source:MGI Symbol;Acc:MGI:1919301]	3.67207	3.51838	3.3281	5.33286	4.70355	5.25143	3.65391	2.78558	1.64329	3.90618	2.68639	2.50222	5.33826	4.47567
ENSMUSG00000013646	Sh3bp5l	SH3 binding domain protein 5 like [Source:MGI Symbol;Acc:MGI:1933124]	5.13416	5.61242	4.71516	7.16429	7.49883	9.00618	5.44031	2.85608	6.66352	5.27223	5.53736	4.59569	5.5065	6.42049
ENSMUSG00000025584	Pde8a	phosphodiesterase 8A [Source:MGI Symbol;Acc:MGI:1277116]	7.97364	7.58339	6.80549	10.9217	8.75153	11.6509	27.2412	21.2207	23.7496	14.7984	20.5752	19.4256	10.9099	12.2899
ENSMUSG00000057615	Ldoc1	regulator of NFKB signaling [Source:MGI Symbol;Acc:MGI:2685212]	0	0	0	0	0	0	0.976072	1.5591	3.00035	0	0	0	0	0
ENSMUSG00000057614	Gnai1	guanine nucleotide binding protein (G protein), alpha inhibiting 1 [Source:MGI Symbol;Acc:MGI:95771]	1.49833	1.07615	1.37943	7.01405	7.30492	6.56937	4.4139	3.69314	3.08528	7.34811	3.90808	9.81838	3.13897	3.84908
ENSMUSG00000028718	Stil	Scl/Tal1 interrupting locus [Source:MGI Symbol;Acc:MGI:107477]	0.158234	0.185297	0.69925	0.00588232	0.0475121	0	0.476019	0.550754	0.26965	0.0461396	0.0314813	0	1.04126	0.873744
ENSMUSG00000028719	Cmpk1	cytidine monophosphate (UMP-CMP) kinase 1 [Source:MGI Symbol;Acc:MGI:1913838]	27.2083	21.5283	25.8475	22.9945	24.359	22.4026	23.8457	21.7294	23.779	17.8741	16.3977	19.6597	20.32	20.0003
ENSMUSG00000028710	Atpaf1	ATP synthase mitochondrial F1 complex assembly factor 1 [Source:MGI Symbol;Acc:MGI:2180560]	3.15941	3.1241	3.33176	3.66477	4.25048	0.651035	1.83443	1.2474	3.38853	1.48173	2.44661	2.96988	3.27307	3.27786
ENSMUSG00000025582	Nptx1	neuronal pentraxin 1 [Source:MGI Symbol;Acc:MGI:107811]	0	0	0.00844261	12.9897	13.1789	9.85594	0.35571	1.82888	0.468822	0.26907	0.195827	0.175298	0.0980188	0.105878
ENSMUSG00000028712	Cyp4a31	cytochrome P450, family 4, subfamily a, polypeptide 31 [Source:MGI Symbol;Acc:MGI:3028580]	0	0.0142659	0.0526646	0	0	0.70574	0	0.160682	0.0541571	5.70139	6.55862	10.4539	0	0.0183461
ENSMUSG00000028713	Cyp4b1	cytochrome P450, family 4, subfamily b, polypeptide 1 [Source:MGI Symbol;Acc:MGI:103225]	795.568	834.26	730.85	660.566	668.595	820.953	120.936	132.316	175.426	562.024	151.269	192.288	377.775	325.888
ENSMUSG00000028715	Cyp4a14	cytochrome P450, family 4, subfamily a, polypeptide 14 [Source:MGI Symbol;Acc:MGI:1096550]	1.10362	0.770635	2.9973	0	0	0	0	0	0.0522415	0	17.7033	44.1619	0	0
ENSMUSG00000028716	Pdzk1ip1	PDZK1 interacting protein 1 [Source:MGI Symbol;Acc:MGI:1914432]	0.650268	0.261705	0.842258	1.84053	1.68129	0.0191518	0.0846261	0.869188	0.114635	34.6066	45.2905	86.3506	1.98448	1.398
ENSMUSG00000028717	Tal1	T cell acute lymphocytic leukemia 1 [Source:MGI Symbol;Acc:MGI:98480]	8.73112	13.7566	11.3457	17.8964	16.8058	19.9459	13.9046	38.5445	18.3542	24.7443	28.0713	23.7331	17.2712	15.7359
ENSMUSG00000039176	Polg	polymerase (DNA directed), gamma [Source:MGI Symbol;Acc:MGI:1196389]	7.46909	8.96008	9.84788	8.15961	8.40351	7.75288	16.4692	10.9876	15.3295	10.7452	13.362	10.3281	16.089	17.7516
ENSMUSG00000052396	Mogat2	monoacylglycerol O-acyltransferase 2 [Source:MGI Symbol;Acc:MGI:2663253]	0.0434531	0	0.0720084	0.0557298	0.0857401	0	0.0273325	0.292935	0.222147	0.764981	0.576631	1.67456	0	0
ENSMUSG00000052392	Acot4	acyl-CoA thioesterase 4 [Source:MGI Symbol;Acc:MGI:2159621]	0.22255	0.299704	1.59813	0	0	0	0	0	0.0270893	0.892863	2.06584	5.10503	0	0
ENSMUSG00000039178	Tbc1d19	TBC1 domain family, member 19 [Source:MGI Symbol;Acc:MGI:1914499]	9.19579	7.77651	9.12691	12.1236	13.1404	6.53676	10.7848	11.4111	9.35187	9.81036	7.49284	8.28793	7.53349	6.98676
ENSMUSG00000039179	Tekt5	tektin 5 [Source:MGI Symbol;Acc:MGI:1917676]	0.48539	0	0.0243747	6.69688	7.72734	3.80658	0	0	0.0751965	0	0	0	0	0
ENSMUSG00000067629	Syngap1	synaptic Ras GTPase activating protein 1 homolog (rat) [Source:MGI Symbol;Acc:MGI:3039785]	0.237369	0.239746	0.0655596	0.372085	0.370792	0.456166	1.4682	0.533402	1.23037	0.232157	0.742228	0.916572	1.25589	0.776499
ENSMUSG00000025092	Hspa12a	heat shock protein 12A [Source:MGI Symbol;Acc:MGI:1920692]	14.9584	14.1475	10.6636	7.98539	6.84027	9.37275	7.85614	2.16238	0.865101	9.38019	4.20047	6.18301	0.401385	0.457654
ENSMUSG00000070315	4930581F22Rik	RIKEN cDNA 4930581F22 gene [Source:MGI Symbol;Acc:MGI:1926184]	5.38946	6.48248	4.88542	3.33791	4.53321	0.973756	3.10029	8.70469	5.69111	4.0354	3.99437	4.59643	10.9451	9.59964
ENSMUSG00000021737	Psmd6	proteasome (prosome, macropain) 26S subunit, non-ATPase, 6 [Source:MGI Symbol;Acc:MGI:1913663]	33.5092	30.6689	33.422	25.3975	30.4385	27.0249	22.2097	20.5678	21.1765	24.4274	19.7807	22.6156	24.2271	25.4295
ENSMUSG00000021731	Mrps30	mitochondrial ribosomal protein S30 [Source:MGI Symbol;Acc:MGI:1926237]	8.82616	10.3103	12.9642	7.93244	6.77819	9.4446	8.86389	5.91628	9.57143	9.03876	7.13674	6.76407	9.87351	9.46663
ENSMUSG00000021733	Slc4a7	solute carrier family 4, sodium bicarbonate cotransporter, member 7 [Source:MGI Symbol;Acc:MGI:2443878]	2.52515	1.79233	1.38293	3.79679	3.3696	2.78351	4.97546	7.28846	3.47562	2.71848	2.83441	4.67847	3.77174	3.78136
ENSMUSG00000021738	Atxn7	ataxin 7 [Source:MGI Symbol;Acc:MGI:2179277]	5.54905	5.55692	3.56375	8.90661	8.83519	11.9259	10.5335	16.7612	12.4926	8.82054	8.44095	9.92133	11.5387	9.95633
ENSMUSG00000035873	Pawr	PRKC, apoptosis, WT1, regulator [Source:MGI Symbol;Acc:MGI:2149961]	3.86032	3.77904	4.65028	31.2909	27.8862	23.0428	4.41738	3.40003	10.1836	6.08843	7.46503	8.60499	13.3436	11.0543
ENSMUSG00000035877	Zhx3	zinc fingers and homeoboxes 3 [Source:MGI Symbol;Acc:MGI:2444772]	4.88707	5.73086	4.76838	3.84865	3.80335	4.00265	7.29242	6.62404	4.68792	8.0545	7.26866	6.94784	4.33714	4.49439
ENSMUSG00000035875	AI182371	expressed sequence AI182371 [Source:MGI Symbol;Acc:MGI:2138853]	2.41288	1.56637	6.7462	0.539569	0.567659	1.49017	0.350245	0.938436	0.379553	0.731309	0.407674	0.289516	0.642776	0.471447
ENSMUSG00000022586	Ly6i	lymphocyte antigen 6 complex, locus I [Source:MGI Symbol;Acc:MGI:1888480]	0.45408	0.163067	0.702314	1.94123	1.52316	1.59013	1.02824	14.9231	0.928566	0.380665	1.87005	2.58318	0.232968	0.104853
ENSMUSG00000020038	Cry1	cryptochrome 1 (photolyase-like) [Source:MGI Symbol;Acc:MGI:1270841]	1.53441	1.88823	2.30893	2.99713	2.11413	6.75616	8.65317	22.4828	11.113	6.66451	10.2294	9.47907	4.19068	7.55974
ENSMUSG00000086725	A630052C17Rik	RIKEN cDNA A630052C17 gene [Source:MGI Symbol;Acc:MGI:2444673]	2.00879	2.12842	0.999662	1.71756	2.26751	0.958339	0.956202	1.63176	2.74474	2.12398	1.52374	1.02952	1.83376	2.29839
ENSMUSG00000022885	St6gal1	beta galactoside alpha 2,6 sialyltransferase 1 [Source:MGI Symbol;Acc:MGI:108470]	18.7014	18.5665	12.1133	9.91577	8.76917	4.37079	7.50898	5.35787	6.14999	4.07242	5.27709	4.83682	24.8817	28.1744
ENSMUSG00000022836	Mylk	myosin, light polypeptide kinase [Source:MGI Symbol;Acc:MGI:894806]	2.07209	2.1774	2.16345	28.8871	27.625	24.375	22.9768	13.0693	10.0248	13.5907	16.0687	16.6612	50.2757	38.5814
ENSMUSG00000022833	Ccdc14	coiled-coil domain containing 14 [Source:MGI Symbol;Acc:MGI:2443448]	1.1843	0.819227	1.25476	1.7264	1.50361	0.936905	1.4166	1.03888	2.18361	0.415033	0.835102	0.516608	1.28246	1.81566
ENSMUSG00000022831	Hcls1	hematopoietic cell specific Lyn substrate 1 [Source:MGI Symbol;Acc:MGI:104568]	56.5102	57.8504	42.0042	4.17157	3.89438	1.57785	22.3861	17.5098	20.4493	11.6217	6.08355	6.18621	24.424	24.1728
ENSMUSG00000039824	Myl6b	myosin, light polypeptide 6B [Source:MGI Symbol;Acc:MGI:1917789]	0.816015	0.872155	0.81565	1.12962	1.2651	2.82107	0.537725	0.654893	0.728402	3.12724	2.09817	4.34981	1.8441	1.30105
ENSMUSG00000039826	Trub2	TruB pseudouridine (psi) synthase family member 2 [Source:MGI Symbol;Acc:MGI:2442186]	1.95049	2.12515	3.12416	2.09947	2.12983	1.93011	1.58819	1.25001	2.25893	2.39714	2.09123	1.36108	2.88229	3.20668
ENSMUSG00000039828	Wdr70	WD repeat domain 70 [Source:MGI Symbol;Acc:MGI:1921020]	6.54276	5.14185	6.14297	6.57673	6.40011	6.61726	6.10908	4.38888	5.59061	4.10205	4.76653	5.25504	6.4188	5.79927
ENSMUSG00000051671	Coa6	cytochrome c oxidase assembly factor 6 [Source:MGI Symbol;Acc:MGI:1915142]	16.7425	14.1858	22.3116	15.4336	17.86	4.37939	9.41231	4.18848	13.2849	9.78109	13.7903	17.3785	8.85828	12.0211
ENSMUSG00000070348	Ccnd1	cyclin D1 [Source:MGI Symbol;Acc:MGI:88313]	70.141	63.6532	59.3891	54.1498	46.1948	52.0147	117.587	56.5745	83.2288	77.268	32.919	41.4746	28.4817	35.0479
ENSMUSG00000020069	Hnrnph3	heterogeneous nuclear ribonucleoprotein H3 [Source:MGI Symbol;Acc:MGI:1926462]	8.73026	9.57591	5.87082	11.2076	12.2581	10.234	11.1102	16.057	15.2008	11.4555	16.0491	19.9566	13.7781	13.4249
ENSMUSG00000070343	Gm10288	predicted gene 10288 [Source:MGI Symbol;Acc:MGI:3704227]	4.31737	3.87609	6.33475	4.49893	5.59051	5.76175	4.49783	3.24022	6.09276	3.50624	8.3963	7.36576	6.31634	9.57993
ENSMUSG00000063632	Sox11	SRY (sex determining region Y)-box 11 [Source:MGI Symbol;Acc:MGI:98359]	0.455523	0.320059	0.153162	32.0729	28.8209	26.2198	0.747468	1.28509	0.810016	0.0166033	0.253759	0.254415	2.71813	6.37977
ENSMUSG00000020067	Mypn	myopalladin [Source:MGI Symbol;Acc:MGI:1916052]	0	0.0136459	0	0	0	0	0.420668	0	0.595738	0	0	0	0.0292431	0.00877438
ENSMUSG00000020064	Herc4	hect domain and RLD 4 [Source:MGI Symbol;Acc:MGI:1914595]	22.4587	21.036	18.2033	12.0271	12.0769	17.2675	11.0069	23.6568	10.3964	10.4949	10.7672	11.4595	10.8406	10.285
ENSMUSG00000052942	Glis3	GLIS family zinc finger 3 [Source:MGI Symbol;Acc:MGI:2444289]	0.00901791	0.0121443	0.0498135	1.88907	1.7171	1.08603	0.164499	0	0.122941	0.631253	1.40302	1.8121	2.19189	1.43682
ENSMUSG00000030963	Umod	uromodulin [Source:MGI Symbol;Acc:MGI:102674]	0	0	0	0	0	0	0	0.0407719	0.0824515	150.374	172.707	300.552	0	0
ENSMUSG00000030960	Eef1akmt2	EEF1A lysine methyltransferase 2 [Source:MGI Symbol;Acc:MGI:1919346]	7.45833	6.91921	9.3883	9.39161	11.1266	8.18482	7.27874	4.5328	8.89691	7.78719	5.12967	6.3872	4.72519	4.54041
ENSMUSG00000030966	Trim21	tripartite motif-containing 21 [Source:MGI Symbol;Acc:MGI:106657]	13.3181	12.0214	10.8565	10.4045	13.7489	19.744	13.4831	18.3779	12.4128	12.0441	13.8979	10.0846	8.25554	8.55917
ENSMUSG00000030967	Zranb1	zinc finger, RAN-binding domain containing 1 [Source:MGI Symbol;Acc:MGI:106441]	12.1711	12.0607	10.989	19.6206	19.4385	27.9262	17.9528	25.3996	13.4354	25.0899	16.0029	16.4686	13.2949	13.3489
ENSMUSG00000030965	Abraxas2	BRISC complex subunit [Source:MGI Symbol;Acc:MGI:1926116]	8.13801	7.0427	6.31532	5.94172	7.26865	3.57254	4.90196	3.29591	4.47682	5.17976	4.06976	3.48104	3.9343	4.21924
ENSMUSG00000070699	Sars2	seryl-aminoacyl-tRNA synthetase 2 [Source:MGI Symbol;Acc:MGI:1919234]	4.73826	6.57771	6.80278	3.99776	3.74799	1.99676	3.25614	2.12833	2.98794	1.67987	2.80815	3.141	6.66648	6.29002
ENSMUSG00000052949	Rnf157	ring finger protein 157 [Source:MGI Symbol;Acc:MGI:2442484]	4.45627	5.08919	5.2372	0.58261	0.519659	0.696249	1.39364	1.35272	0.997338	3.31525	1.9856	1.69155	2.95977	2.4036
ENSMUSG00000004105	Angptl2	angiopoietin-like 2 [Source:MGI Symbol;Acc:MGI:1347002]	0.608868	0.7744	2.27022	7.58657	6.45126	4.9079	36.232	3.92826	1.53476	2.92432	3.53492	2.58967	0.536908	0.454006
ENSMUSG00000070697	Utp3	UTP3 small subunit processome component [Source:MGI Symbol;Acc:MGI:1919230]	20.345	19.5622	23.4394	20.6317	25.133	15.9093	20.8014	25.4121	32.0392	20.6254	21.4226	20.4498	17.7269	17.2219
ENSMUSG00000070690	5830473C10Rik	RIKEN cDNA 5830473C10 gene [Source:MGI Symbol;Acc:MGI:1923342]	0.195694	0.383328	1.12029	0	0	0	0	0	0	0.164055	0.146534	0.0326472	0	0
ENSMUSG00000070691	Runx3	runt related transcription factor 3 [Source:MGI Symbol;Acc:MGI:102672]	0.20719	0.321946	0.0616262	0.313422	0.353787	0	0.14035	0.127588	0.271597	0	0	0.0950541	0.541721	0.266816
ENSMUSG00000004100	Ppan	peter pan homolog [Source:MGI Symbol;Acc:MGI:2178445]	8.75699	10.6493	6.19165	7.8958	6.61314	6.10596	9.29392	13.2828	10.229	8.8895	8.62628	8.72164	11.5179	11.3238
ENSMUSG00000096433	Zfp994	zinc finger protein 994 [Source:MGI Symbol;Acc:MGI:3643318]	3.34958	2.80918	3.54708	2.15844	2.27295	1.24904	1.62387	2.17548	2.64521	0.931443	0.971986	0.922027	1.77091	1.44317
ENSMUSG00000033703	Fuk	fucokinase [Source:MGI Symbol;Acc:MGI:1916071]	4.2382	4.44851	4.3609	4.94712	4.89872	2.4665	5.05733	2.84489	5.22207	4.18868	5.59947	5.97614	4.67662	5.33703
ENSMUSG00000033701	Acbd6	acyl-Coenzyme A binding domain containing 6 [Source:MGI Symbol;Acc:MGI:1919732]	11.7999	13.6497	11.4741	20.9245	17.6173	15.058	12.5827	7.67825	16.5388	12.9065	19.0741	16.4327	16.8365	17.9164
ENSMUSG00000033707	Lrrc24	leucine rich repeat containing 24 [Source:MGI Symbol;Acc:MGI:3605040]	3.24087	3.25097	4.2805	7.47708	7.46653	6.6341	3.98599	2.88358	3.51733	6.20788	6.26341	6.92751	7.22227	6.961
ENSMUSG00000033706	Smyd5	SET and MYND domain containing 5 [Source:MGI Symbol;Acc:MGI:108048]	4.12646	5.99754	5.17033	5.07717	4.89028	3.29882	3.26032	4.46321	3.94477	4.67217	3.8686	4.20182	4.72798	6.23132
ENSMUSG00000033705	Stard9	START domain containing 9 [Source:MGI Symbol;Acc:MGI:3045258]	5.75326	7.31724	3.90529	15.0946	12.8963	15.8804	14.1447	16.2822	11.9429	12.3324	11.3032	9.4591	11.4181	9.43374
ENSMUSG00000037466	Tedc1	tubulin epsilon and delta complex 1 [Source:MGI Symbol;Acc:MGI:2144738]	0.356709	0.373625	0.499169	0.264327	0.140769	0	1.21162	0.941851	1.05365	0.358844	0.228519	0.39276	1.06757	1.53755
ENSMUSG00000037465	Klf10	Kruppel-like factor 10 [Source:MGI Symbol;Acc:MGI:1101353]	30.978	28.3055	11.9189	14.083	12.6461	26.291	33.1073	60.528	19.3222	50.4574	41.208	42.4678	18.1874	17.5052
ENSMUSG00000037461	Ints7	integrator complex subunit 7 [Source:MGI Symbol;Acc:MGI:1924315]	6.61941	7.84148	6.66334	9.54368	8.41118	9.73607	9.7948	8.05537	7.32085	5.9149	7.59419	7.25707	16.8833	14.223
ENSMUSG00000001120	Pcbp3	poly(rC) binding protein 3 [Source:MGI Symbol;Acc:MGI:1890470]	2.47392	2.90446	2.16246	32.7747	27.2235	30.093	6.5494	7.09033	7.50514	9.05925	8.77028	8.35643	4.82945	7.51741
ENSMUSG00000031709	Tbc1d9	TBC1 domain family, member 9 [Source:MGI Symbol;Acc:MGI:1918560]	1.99104	2.21922	1.21953	0.938044	0.881942	0.0751954	4.93287	8.75425	7.3168	0.198706	0.830514	1.13093	3.94359	3.69838
ENSMUSG00000031708	Tecr	trans-2,3-enoyl-CoA reductase [Source:MGI Symbol;Acc:MGI:1915408]	61.8644	63.6712	57.186	72.8013	66.4891	76.3999	43.3499	29.768	27.9603	57.1237	59.5715	74.0674	58.2664	59.5221
ENSMUSG00000031706	Rfx1	regulatory factor X, 1 (influences HLA class II expression) [Source:MGI Symbol;Acc:MGI:105982]	3.68867	4.67577	3.02995	4.26509	5.1665	3.10157	7.26119	8.39095	6.85589	4.51827	10.1537	10.1449	11.9997	10.8125
ENSMUSG00000031701	Dnaja2	DnaJ heat shock protein family (Hsp40) member A2 [Source:MGI Symbol;Acc:MGI:1931882]	54.501	47.1149	55.7895	45.7229	50.0152	48.9729	51.3564	43.6074	44.4159	51.7758	52.0249	57.7774	34.2411	39.2693
ENSMUSG00000031700	Gpt2	glutamic pyruvate transaminase (alanine aminotransferase) 2 [Source:MGI Symbol;Acc:MGI:1915391]	1.80866	2.03609	4.58169	0.362446	0.411246	0.0301719	0.444401	0.369122	0.349151	2.03744	1.94622	5.20551	1.22336	0.905436
ENSMUSG00000031703	Itfg1	integrin alpha FG-GAP repeat containing 1 [Source:MGI Symbol;Acc:MGI:106419]	34.2237	30.2776	38.9514	25.4721	25.5227	24.491	17.9691	15.4111	19.6024	30.8223	25.6006	26.7899	16.9185	17.2185
ENSMUSG00000003458	Ncstn	nicastrin [Source:MGI Symbol;Acc:MGI:1891700]	78.4225	79.2764	63.3142	39.1648	39.5905	44.8629	39.5815	28.1446	30.1329	53.0974	33.8066	27.7465	50.5704	51.3224
ENSMUSG00000023004	Tuba1b	tubulin, alpha 1B [Source:MGI Symbol;Acc:MGI:107804]	54.6247	63.5115	83.7679	32.7791	32.1799	63.2549	49.5131	51.263	39.5321	47.4152	36.0198	42.5318	33.3273	40.6295
ENSMUSG00000023007	Prpf40b	pre-mRNA processing factor 40B [Source:MGI Symbol;Acc:MGI:1925583]	4.95937	6.86663	5.00755	8.21913	6.82296	6.09937	8.07222	8.399	8.05348	10.5896	12.931	10.5636	16.6359	15.2164
ENSMUSG00000023000	Dhh	desert hedgehog [Source:MGI Symbol;Acc:MGI:94891]	0.91108	0.515011	0.876056	6.41946	6.05895	9.74148	1.59189	5.47375	1.66759	6.80329	11.1947	11.2391	1.08202	2.84403
ENSMUSG00000026032	Ndufb3	NADH:ubiquinone oxidoreductase subunit B3 [Source:MGI Symbol;Acc:MGI:1913745]	62.5977	59.155	76.0832	39.9407	50.5713	44.9861	39.1775	34.0363	34.5488	56.6384	42.1775	49.7179	22.9879	30.1641
ENSMUSG00000026031	Cflar	CASP8 and FADD-like apoptosis regulator [Source:MGI Symbol;Acc:MGI:1336166]	28.1408	24.3732	13.4719	27.2654	26.3647	31.6592	18.5634	39.6644	19.6337	30.7812	24.7801	32.023	22.2717	20.4267
ENSMUSG00000026037	Orc2	origin recognition complex, subunit 2 [Source:MGI Symbol;Acc:MGI:1328306]	5.53007	4.58436	6.09803	5.24092	5.94537	4.17593	5.39652	3.14445	3.85763	6.12642	3.88802	3.05397	4.40168	4.12925
ENSMUSG00000026036	Nif3l1	Ngg1 interacting factor 3-like 1 (S. pombe) [Source:MGI Symbol;Acc:MGI:1929485]	10.6779	9.7728	13.6079	6.04216	5.63074	7.43612	2.71532	2.4222	4.10258	3.09692	3.2954	2.78025	4.28577	3.86981
ENSMUSG00000026035	Ppil3	peptidylprolyl isomerase (cyclophilin)-like 3 [Source:MGI Symbol;Acc:MGI:1917475]	7.85396	7.57165	8.4289	3.14979	3.78204	3.84921	3.12881	2.15884	3.85589	2.21039	2.32749	2.4193	3.238	3.58398
ENSMUSG00000026034	Clk1	CDC-like kinase 1 [Source:MGI Symbol;Acc:MGI:107403]	36.3873	35.3663	48.4161	65.7323	70.0569	61.4543	47.3427	58.7724	37.3119	45.1975	35.1184	37.5304	38.4341	29.3662
ENSMUSG00000026039	Sgo2a	shugoshin 2A [Source:MGI Symbol;Acc:MGI:1098767]	0.0645769	0.0942118	0.463727	0.0621163	0.00796381	0.0206835	0.233563	0.306099	0.233849	0.203011	0.0664875	0.0148132	0.310608	0.260954
ENSMUSG00000097069	Gm16998	predicted gene, 16998 [Source:MGI Symbol;Acc:MGI:4439922]	0	0.0873006	0.143236	0	0	0	0.081553	0	0.165707	0.624971	0.237313	0.327149	1.66297	0.523923
ENSMUSG00000034285	Nipsnap1	nipsnap homolog 1 [Source:MGI Symbol;Acc:MGI:1278344]	3.94317	3.74282	12.1876	3.88622	4.42481	4.31916	2.49923	1.5219	1.97485	9.29871	8.74638	14.8037	1.67945	0.920956
ENSMUSG00000000957	Mmp14	matrix metallopeptidase 14 (membrane-inserted) [Source:MGI Symbol;Acc:MGI:101900]	90.59	107.931	100.624	23.6004	20.8707	12.4958	22.8083	9.50831	3.8195	10.4759	7.10911	8.05716	145.848	173.771
ENSMUSG00000073633	Fbxo36	F-box protein 36 [Source:MGI Symbol;Acc:MGI:1289192]	0.853788	0.683204	0.697176	0.96805	1.08038	0.269499	0.186797	0.328453	0.158147	0.855787	0.968226	2.60565	0.285678	0.685742
ENSMUSG00000082292	Gm12250	predicted gene 12250 [Source:MGI Symbol;Acc:MGI:3649299]	6.09384	4.38474	8.19937	0.958805	1.20824	6.88096	0.371244	1.25581	0.653753	1.11325	5.1989	6.90467	1.66544	1.34582
ENSMUSG00000073639	Rab18	RAB18, member RAS oncogene family [Source:MGI Symbol;Acc:MGI:102790]	75.7619	62.3408	68.2241	62.3614	70.3886	70.2161	58.6217	61.2082	64.5084	63.6906	63.3225	63.8753	41.7339	45.0311
ENSMUSG00000049553	Polr1a	polymerase (RNA) I polypeptide A [Source:MGI Symbol;Acc:MGI:1096397]	4.36885	3.8754	2.67662	3.03191	2.87349	2.72193	5.16749	4.22633	3.55002	7.13339	4.72745	4.97337	4.79116	5.38341
ENSMUSG00000049551	Fzd9	frizzled class receptor 9 [Source:MGI Symbol;Acc:MGI:1313278]	0.0347738	0	0	0.163528	0	0.118803	0.131239	0.0732578	0.414811	0.69964	1.78217	0.765765	0.379119	0.843121
ENSMUSG00000049550	Clip1	CAP-GLY domain containing linker protein 1 [Source:MGI Symbol;Acc:MGI:1928401]	15.4006	12.0808	11.482	14.7398	13.1592	12.3165	15.6591	16.906	15.7355	23.2262	17.2513	17.0944	8.29056	8.13434
ENSMUSG00000049556	Lingo1	leucine rich repeat and Ig domain containing 1 [Source:MGI Symbol;Acc:MGI:1915522]	0	0	0.0224434	0.0521091	0.130276	0.138811	0.191676	0.00855949	0.155786	0	0	0.0279602	0.755647	0.797469
ENSMUSG00000049555	Tmie	transmembrane inner ear [Source:MGI Symbol;Acc:MGI:2159400]	0.298798	0.344903	0.895993	1.42338	0.828216	1.3125	0.644391	2.42198	1.62455	5.74932	4.59667	4.60855	0.419749	0.903523
ENSMUSG00000069678	Pcgf1	polycomb group ring finger 1 [Source:MGI Symbol;Acc:MGI:1917087]	5.79999	6.93479	7.30592	6.46538	7.21957	3.19454	2.42081	2.8777	1.15466	4.08975	5.4073	5.22234	6.88308	8.04202
ENSMUSG00000046269	Usp27x	ubiquitin specific peptidase 27, X chromosome [Source:MGI Symbol;Acc:MGI:1859645]	0.30761	0.309645	0.473714	0.629637	0.340269	0.350312	0.797416	2.24654	1.06429	1.20342	3.92423	4.26795	0.908667	0.828698
ENSMUSG00000030816	Rnf40	ring finger protein 40 [Source:MGI Symbol;Acc:MGI:2142048]	13.9452	16.6214	17.2512	16.765	17.3184	29.3139	26.2246	17.2267	19.1685	23.6628	19.5697	18.2994	23.8325	23.3587
ENSMUSG00000022354	Ndufb9	NADH:ubiquinone oxidoreductase subunit B9 [Source:MGI Symbol;Acc:MGI:1913468]	145.142	144.328	181.255	87.3932	103.741	74.9561	93.5304	65.9535	84.8468	86.2513	123.08	169.364	66.6109	77.3537
ENSMUSG00000022359	Wdyhv1	WDYHV motif containing 1 [Source:MGI Symbol;Acc:MGI:1924023]	10.7662	9.69287	9.26214	8.81854	8.80684	11.5653	4.66647	8.79291	7.55461	6.59852	7.50713	5.70025	4.56437	5.04872
ENSMUSG00000008540	Mgst1	microsomal glutathione S-transferase 1 [Source:MGI Symbol;Acc:MGI:1913850]	30.8171	25.5514	72.0738	13.0391	15.4949	7.83212	7.674	13.7188	8.16766	15.441	19.0863	25.7686	87.9963	81.3592
ENSMUSG00000034863	Ano8	anoctamin 8 [Source:MGI Symbol;Acc:MGI:2687327]	4.03675	4.24407	4.03718	8.00202	7.59835	3.23915	6.45481	4.58331	7.29546	2.35996	7.43737	7.72952	16.8411	17.7351
ENSMUSG00000034867	Ankrd27	ankyrin repeat domain 27 (VPS9 domain) [Source:MGI Symbol;Acc:MGI:2444103]	12.5308	13.6184	11.1755	12.5567	12.6009	11.385	13.8125	11.4205	12.7585	12.95	11.383	8.63392	10.1868	10.6067
ENSMUSG00000037962	Rflna	refilin A [Source:MGI Symbol;Acc:MGI:1920371]	1.83184	2.34679	2.09197	2.78054	2.82257	0.878987	0.155359	0.208132	0.210449	36.4765	18.4412	24.2112	2.69278	5.75083
ENSMUSG00000037960	Card19	caspase recruitment domain family, member 19 [Source:MGI Symbol;Acc:MGI:1915730]	28.8102	31.653	26.5147	77.2917	74.8995	71.6616	33.4991	36.4375	36.2516	50.3414	56.9086	55.4178	21.5613	26.6221
ENSMUSG00000045799	Gm9800	predicted gene 9800 [Source:MGI Symbol;Acc:MGI:3710580]	0.610672	0.665738	0.915599	1.11886	1.20496	0.894143	1.81085	1.5438	1.56099	0.987313	2.1956	2.16125	0.55948	0.503615
ENSMUSG00000045795	Whamm	WAS protein homolog associated with actin, golgi membranes and microtubules [Source:MGI Symbol;Acc:MGI:2142282]	4.46877	8.78211	7.89339	7.2308	6.89518	9.10937	9.8872	8.49479	11.0245	12.7961	11.1398	8.8205	16.2124	14.8635
ENSMUSG00000045790	Ccdc149	coiled-coil domain containing 149 [Source:MGI Symbol;Acc:MGI:2685293]	2.63224	2.98906	2.77523	0.996847	0.853782	0.964994	4.56643	2.68403	3.05188	1.40058	2.16699	2.0182	2.45122	2.40074
ENSMUSG00000048154	Kmt2d	lysine (K)-specific methyltransferase 2D [Source:MGI Symbol;Acc:MGI:2682319]	1.8247	3.46764	1.80496	3.69249	3.92163	2.72567	8.41859	11.9878	10.8285	2.41415	7.76856	9.74319	14.7617	14.2182
ENSMUSG00000032204	Aqp9	aquaporin 9 [Source:MGI Symbol;Acc:MGI:1891066]	1.18363	0.863945	2.8279	0.320887	0.237348	0	0	0	0.065595	0	0	0.00882964	0.419657	0.522189
ENSMUSG00000089959	Gm16268	predicted gene 16268 [Source:MGI Symbol;Acc:MGI:3826557]	2.48099	6.49661	3.38809	0	0	0	0.0433493	0	0	0.115548	0	0	16.5298	7.47944
ENSMUSG00000089956	Gm16553	predicted gene 16553 [Source:MGI Symbol;Acc:MGI:4414973]	4.95568	4.14922	1.47637	0	0.0549347	0	0	0	0	0	0	0	0	0
ENSMUSG00000006241	Ccdc159	coiled-coil domain containing 159 [Source:MGI Symbol;Acc:MGI:1914369]	1.47086	1.4132	1.25436	1.12524	0.560085	0.0881604	0.973885	1.76134	0.703586	1.08163	1.70036	1.56269	4.46823	3.00911
ENSMUSG00000042211	Fbxo38	F-box protein 38 [Source:MGI Symbol;Acc:MGI:2444639]	15.8728	13.9486	14.6449	14.4261	16.7534	17.6546	14.459	10.4815	13.6561	14.3881	10.7764	10.0873	14.1126	12.9447
ENSMUSG00000042213	Zfand4	zinc finger, AN1-type domain 4 [Source:MGI Symbol;Acc:MGI:1914742]	0.986452	0.46769	0.869392	0.416979	0.24057	0.0473338	0.432251	0.756541	0.906623	0.548212	0.476753	0.325438	4.5919	3.13524
ENSMUSG00000042215	Bag2	BCL2-associated athanogene 2 [Source:MGI Symbol;Acc:MGI:1891254]	0.5134	0.190728	0.371606	3.57228	3.37092	4.74792	0.579055	0.910016	0.693882	2.81983	1.94424	2.38785	2.65673	2.98421
ENSMUSG00000042216	Sgsm1	small G protein signaling modulator 1 [Source:MGI Symbol;Acc:MGI:107320]	0	0.0239708	0.0648937	0.465709	0.542637	0.14595	0.39635	0.32849	1.20119	0.223831	0.801479	0.769254	3.23969	2.15787
ENSMUSG00000090952	Gm17251	predicted gene, 17251 [Source:MGI Symbol;Acc:MGI:4936885]	1.89643	1.62521	1.7618	4.16427	4.5499	3.79173	1.68087	4.79424	2.20346	1.98728	2.20893	2.49148	4.03563	2.88623
ENSMUSG00000045248	Med26	mediator complex subunit 26 [Source:MGI Symbol;Acc:MGI:1917875]	2.30816	3.01417	3.62213	4.32829	4.03683	4.54773	4.86702	5.10571	5.47543	6.6405	7.89748	7.52081	6.32477	4.89073
ENSMUSG00000030934	Oat	ornithine aminotransferase [Source:MGI Symbol;Acc:MGI:97394]	63.5486	52.4026	170.172	37.5206	38.9135	35.1581	82.3661	70.4503	53.8792	64.2392	67.9959	96.7238	24.1801	27.0202
ENSMUSG00000032425	Zfp949	zinc finger protein 949 [Source:MGI Symbol;Acc:MGI:1918890]	2.26579	2.02554	2.21557	2.20109	2.53027	1.31761	2.40162	3.02242	3.8776	2.11769	1.57948	2.21168	3.31428	2.48241
ENSMUSG00000032420	Nt5e	5' nucleotidase, ecto [Source:MGI Symbol;Acc:MGI:99782]	0.701591	0.409923	1.29183	6.91283	8.3281	2.24477	0.910637	1.64226	0.948884	4.25715	2.07914	4.63907	0.499937	0.977182
ENSMUSG00000032423	Syncrip	synaptotagmin binding, cytoplasmic RNA interacting protein [Source:MGI Symbol;Acc:MGI:1891690]	11.0098	10.6843	9.00587	12.2976	12.1475	18.517	14.1486	14.9798	9.7496	16.3572	13.064	12.6442	12.7412	11.9565
ENSMUSG00000032422	Snx14	sorting nexin 14 [Source:MGI Symbol;Acc:MGI:2155664]	10.4996	8.91885	8.8001	7.68255	8.38658	8.7609	6.65517	6.07434	8.18928	6.00062	6.40298	6.19722	6.66884	6.34098
ENSMUSG00000084821	Gm15880	predicted gene 15880 [Source:MGI Symbol;Acc:MGI:3802014]	1.36857	0.757069	1.46613	0.0590986	0.0409153	0.0472288	0.086954	0	0.0471152	0	0.34159	0.0380526	0.177311	0.143645
ENSMUSG00000031147	Magix	MAGI family member, X-linked [Source:MGI Symbol;Acc:MGI:1859644]	1.10973	1.20541	1.57412	7.87188	7.32599	5.04343	18.8039	14.7661	36.4915	8.26945	7.24722	4.82721	2.37231	3.27433
ENSMUSG00000029092	D5Ertd615e	DNA segment, Chr 5, ERATO Doi 615, expressed [Source:MGI Symbol;Acc:MGI:1277236]	0.293148	0.263186	0.539769	0.250647	0	0	2.21272	11.034	1.33216	26.7871	35.682	50.7475	2.00535	4.85124
ENSMUSG00000031144	Syp	synaptophysin [Source:MGI Symbol;Acc:MGI:98467]	0.229523	0.370914	0.219761	0.353244	0.475532	0.503166	1.02023	0.593136	1.26467	1.71249	1.41438	2.21832	0.0196263	0.0176666
ENSMUSG00000034438	Gbp8	guanylate-binding protein 8 [Source:MGI Symbol;Acc:MGI:1923324]	10.9439	12.0815	7.02143	4.13105	3.37508	7.2286	0.285552	1.72147	0.828874	0.693185	1.29091	1.68104	0.249547	0.393102
ENSMUSG00000041548	Hspb8	heat shock protein 8 [Source:MGI Symbol;Acc:MGI:2135756]	2.45343	2.20266	8.22176	14.2645	12.042	23.9062	8.3849	7.42558	2.61308	10.8151	12.6675	25.1566	3.04196	5.00433
ENSMUSG00000058093	Zfp729b	zinc finger protein 729b [Source:MGI Symbol;Acc:MGI:2145180]	2.4769	2.54772	3.66967	1.92845	1.67496	1.42905	0.990514	1.07126	1.70514	1.1551	0.810652	0.609562	1.39912	1.57191
ENSMUSG00000041540	Sox5	SRY (sex determining region Y)-box 5 [Source:MGI Symbol;Acc:MGI:98367]	0.144209	0.0398367	0.134807	0.30114	0.418614	0.352931	0.40819	0.0350543	0.160682	0.490548	0.474613	0.488564	0.0782555	0.0384227
ENSMUSG00000050645	Defb19	defensin beta 19 [Source:MGI Symbol;Acc:MGI:2385955]	5.46417	0	0	0	0	0	0	0	0	0	0.185212	0.371383	0	0
ENSMUSG00000050640	Tmem150c	transmembrane protein 150C [Source:MGI Symbol;Acc:MGI:3041258]	0.028708	0.0128869	0.0158578	0.147275	0.0424842	0.0858195	0.297951	0.0120958	0.403604	0.776145	1.10347	0.744136	0.110466	0.207158
ENSMUSG00000024592	C330018D20Rik	RIKEN cDNA C330018D20 gene [Source:MGI Symbol;Acc:MGI:1924672]	3.10757	2.77887	3.28329	2.68867	3.04155	1.39031	2.06329	2.02636	2.05943	1.78845	1.99758	2.24036	2.07203	1.9648
ENSMUSG00000024590	Lmnb1	lamin B1 [Source:MGI Symbol;Acc:MGI:96795]	2.96117	3.14188	5.88854	4.37321	4.39545	6.00105	10.854	8.15514	6.53711	2.75323	4.04041	4.84127	12.7582	15.8511
ENSMUSG00000000168	Dlat	dihydrolipoamide S-acetyltransferase (E2 component of pyruvate dehydrogenase complex) [Source:MGI Symbol;Acc:MGI:2385311]	11.4725	9.17907	8.69003	9.43247	9.70854	8.75343	8.18125	3.61676	6.29899	9.92547	11.3209	15.1611	7.54592	7.11276
ENSMUSG00000024594	Prrc1	proline-rich coiled-coil 1 [Source:MGI Symbol;Acc:MGI:1916106]	8.95186	9.54287	7.79803	10.3095	8.37296	5.85855	8.92157	5.24129	8.60395	5.05408	7.10585	5.98131	10.2039	9.06035
ENSMUSG00000032301	Psma4	proteasome (prosome, macropain) subunit, alpha type 4 [Source:MGI Symbol;Acc:MGI:1347060]	46.2605	43.0425	61.7003	27.7451	28.3133	26.049	26.0087	19.5197	21.5287	35.7069	19.9369	24.1251	22.979	24.1999
ENSMUSG00000057531	Dtnbp1	dystrobrevin binding protein 1 [Source:MGI Symbol;Acc:MGI:2137586]	33.8909	36.4372	37.0454	21.6947	20.6986	16.3112	17.1445	14.5818	15.8391	19.8931	19.4742	29.2046	24.8016	23.8433
ENSMUSG00000032305	Fam219b	family with sequence similarity 219, member B [Source:MGI Symbol;Acc:MGI:1925573]	10.1008	14.3876	11.8511	10.9015	10.8279	12.573	10.737	8.10483	17.0128	12.7344	11.1431	8.94474	15.0313	15.9261
ENSMUSG00000041895	Wipi1	WD repeat domain, phosphoinositide interacting 1 [Source:MGI Symbol;Acc:MGI:1261864]	18.1079	14.991	12.2647	10.8371	12.3619	7.05748	8.88234	4.32711	6.31642	11.838	9.30787	8.74299	8.83582	7.2751
ENSMUSG00000041890	Git2	GIT ArfGAP 2 [Source:MGI Symbol;Acc:MGI:1347053]	10.9027	11.9608	8.65922	30.9823	30.9533	34.4239	32.7156	24.3064	32.8851	16.5009	15.9204	12.9321	23.6487	23.6102
ENSMUSG00000041891	Lman1	lectin, mannose-binding, 1 [Source:MGI Symbol;Acc:MGI:1917611]	34.4019	29.1661	31.1565	24.5545	25.4614	27.8163	19.8399	18.378	18.6939	28.5584	21.3253	21.5345	21.0735	23.3921
ENSMUSG00000047496	Rnf152	ring finger protein 152 [Source:MGI Symbol;Acc:MGI:2443787]	0.252419	0.260192	0.24788	0.195839	0.170633	0.11179	3.30486	5.25073	3.43325	1.35586	1.35612	1.90004	1.69675	2.2775
ENSMUSG00000047497	Adamts12	a disintegrin-like and metallopeptidase (reprolysin type) with thrombospondin type 1 motif, 12 [Source:MGI Symbol;Acc:MGI:2146046]	1.00406	0.734927	0.558159	0.497596	0.649876	0.273115	1.95503	0.355684	0.392339	0.841725	0.339467	0.434233	2.65772	2.38496
ENSMUSG00000027022	Xirp2	xin actin-binding repeat containing 2 [Source:MGI Symbol;Acc:MGI:2685198]	0	0.002988	0	0	0	0	0.309832	0.120597	0.368654	0	0	0	0	0
ENSMUSG00000051116	Gm8121	predicted pseudogene 8121 [Source:MGI Symbol;Acc:MGI:3645325]	3.23672	2.35239	3.065	2.54782	2.53436	2.63288	1.61582	1.64517	5.6033	2.19657	1.55163	1.79135	1.44974	2.25407
ENSMUSG00000014837	4931428F04Rik	RIKEN cDNA 4931428F04 gene [Source:MGI Symbol;Acc:MGI:1921606]	1.88566	2.58977	0.954807	0.79654	0.786222	0.373881	0.706012	1.46604	0.688582	0.799803	1.17103	1.16376	3.33999	2.33262
ENSMUSG00000000838	Fmr1	fragile X mental retardation 1 [Source:MGI Symbol;Acc:MGI:95564]	7.35912	6.12788	5.45774	7.20465	7.29547	10.8316	10.0523	16.4083	8.22161	10.3219	10.2225	10.8528	6.69576	6.70999
ENSMUSG00000066113	Adamtsl1	ADAMTS-like 1 [Source:MGI Symbol;Acc:MGI:1924989]	0.0183386	0.00329285	0.0810398	0.150527	0.0904629	0.253745	0.812079	0.237985	0.206258	0.571901	0.899584	0.881718	0	0.0973964
ENSMUSG00000000295	Hddc2	HD domain containing 2 [Source:MGI Symbol;Acc:MGI:1916942]	2.12464	1.51986	1.61921	1.96232	1.97283	1.29066	1.31498	2.11591	1.56829	1.72398	1.59091	1.2093	1.80704	1.84961
ENSMUSG00000057457	Phex	phosphate regulating endopeptidase homolog, X-linked [Source:MGI Symbol;Acc:MGI:107489]	0	0	0	0.352205	0.262597	0.200274	0.0239175	0.064084	0.0863965	0.122193	0.0173995	0	0.674666	0.563399
ENSMUSG00000082286	Pisd-ps1	phosphatidylserine decarboxylase, pseudogene 1 [Source:MGI Symbol;Acc:MGI:3842428]	4.19785	6.88566	3.4845	2.949	2.03718	0.639564	1.76984	1.87388	3.86682	2.94847	2.53352	2.66499	5.15148	6.05181
ENSMUSG00000082284	H3f3a-ps1	H3 histone, family 3A, pseudogene 1 [Source:MGI Symbol;Acc:MGI:1101782]	1.26411	1.83331	1.82626	3.40881	3.06991	7.72398	2.81358	4.58872	2.65132	0.40759	3.02574	4.28268	0.997784	2.13312
ENSMUSG00000085395	Gm13056	predicted gene 13056 [Source:MGI Symbol;Acc:MGI:3650725]	5.51368	7.04441	8.19989	14.3242	13.669	6.64134	6.75849	3.93145	9.75735	3.79261	4.72259	4.15106	7.5254	5.95784
ENSMUSG00000085396	Firre	functional intergenic repeating RNA element [Source:MGI Symbol;Acc:MGI:2147989]	21.6103	47.2103	21.4257	23.0017	29.2198	17.8187	50.887	86.1963	55.6174	15.0505	33.5456	26.2602	83.3677	63.5597
ENSMUSG00000085399	Foxd2os	forkhead box D2, opposite strand [Source:MGI Symbol;Acc:MGI:2444065]	2.90602	2.88655	1.98094	0.750699	0.81741	1.15126	1.71125	4.58506	2.3602	0.964107	2.17291	2.05372	7.21683	8.79489
ENSMUSG00000057182	Scn3a	sodium channel, voltage-gated, type III, alpha [Source:MGI Symbol;Acc:MGI:98249]	0.0223997	0.0201102	0.00707041	0.943926	1.08601	0.751608	1.69478	0.0674131	0.163593	0	0.0556425	0.0557864	0	0
ENSMUSG00000057181	5730455P16Rik	RIKEN cDNA 5730455P16 gene [Source:MGI Symbol;Acc:MGI:1917841]	7.24577	4.81235	7.07706	5.41382	5.9138	2.65833	3.96725	2.60192	5.02324	3.83094	3.02173	2.83312	5.39668	5.18103
ENSMUSG00000061461	Smim20	small integral membrane protein 20 [Source:MGI Symbol;Acc:MGI:1913528]	2.37588	2.6291	2.64515	2.38837	2.39246	0.91763	1.62962	1.21575	2.62596	1.82706	2.03953	2.97427	2.38595	2.02012
ENSMUSG00000061462	Obscn	obscurin, cytoskeletal calmodulin and titin-interacting RhoGEF [Source:MGI Symbol;Acc:MGI:2681862]	0.0193053	0.00371402	0.0106639	0.0931432	0.078906	0.220245	0.575937	0.330011	1.06685	0.00693602	0.0353359	0.0797114	0	0.00318417
ENSMUSG00000093910	Zfp853	zinc finger protein 853 [Source:MGI Symbol;Acc:MGI:2685638]	0.16306	0.201291	0.0675539	0.731952	0.603271	1.04454	0.564117	0.257638	0.0347342	0.222132	0.186538	0.0374041	3.97379	4.23593
ENSMUSG00000016528	Mapkapk2	MAP kinase-activated protein kinase 2 [Source:MGI Symbol;Acc:MGI:109298]	36.793	44.745	38.2456	39.2006	39.9308	55.7407	50.3896	39.5509	41.0234	60.8555	52.6906	69.557	47.7101	53.9741
ENSMUSG00000016529	Il10	interleukin 10 [Source:MGI Symbol;Acc:MGI:96537]	17.469	14.8911	31.5377	0.156129	0.39033	0	0.229718	0.205166	0.103725	0	0	0.36302	0	0
ENSMUSG00000016526	Dyrk3	dual-specificity tyrosine-(Y)-phosphorylation regulated kinase 3 [Source:MGI Symbol;Acc:MGI:1330300]	0.365587	0.103648	0.191316	0.246776	0.208816	0.98606	0.121031	0	0.0983688	0.919438	0.123266	0.388411	1.33271	0.355447
ENSMUSG00000016520	Lnx2	ligand of numb-protein X 2 [Source:MGI Symbol;Acc:MGI:2155959]	16.3077	19.4322	15.7352	18.0352	15.7868	8.90716	24.6868	15.1576	25.7477	15.8347	20.3372	16.368	23.5091	29.495
ENSMUSG00000085933	Tmem61	transmembrane protein 61 [Source:MGI Symbol;Acc:MGI:3041156]	0	0	0	0.00847751	0.00978196	0	0	0.00835514	0.0675852	0.124679	0.326667	0.755096	0	0
ENSMUSG00000085936	2610307P16Rik	RIKEN cDNA 2610307P16 gene [Source:MGI Symbol;Acc:MGI:1919768]	0	0.043478	0	2.81566	3.01002	4.26037	2.80247	2.88724	2.53769	3.95831	2.32683	1.72186	3.27658	2.96339
ENSMUSG00000053600	Zfp472	zinc finger protein 472 [Source:MGI Symbol;Acc:MGI:2385049]	5.53725	4.45909	5.95054	2.29549	2.86391	1.37584	2.04758	2.43203	3.40272	2.18033	2.42631	1.01614	3.16374	3.29342
ENSMUSG00000053604	Rpia	ribose 5-phosphate isomerase A [Source:MGI Symbol;Acc:MGI:103254]	5.61681	5.16961	3.69851	4.68162	4.52857	3.08177	6.04594	4.65166	6.61779	3.98524	4.09192	4.22537	8.29214	8.7182
ENSMUSG00000061947	Serpina10	serine (or cysteine) peptidase inhibitor, clade A (alpha-1 antiproteinase, antitrypsin), member 10 [Source:MGI Symbol;Acc:MGI:2667725]	1.18936	0.889826	5.58434	0.0211859	0.0488916	0	0	0	0.211125	0	0.204091	0.136412	0.0953445	0
ENSMUSG00000032083	Apoa1	apolipoprotein A-I [Source:MGI Symbol;Acc:MGI:88049]	55.7058	38.4575	185.374	0.496428	0.350053	2.92031	0.121736	0.271812	0.0549677	0.0270408	0.0590402	0.207175	0.248235	0.223449
ENSMUSG00000009350	Mpo	myeloperoxidase [Source:MGI Symbol;Acc:MGI:97137]	0.0116437	0	0	0	0	0	0	0	0.218265	0	0	0	2.98694	1.46534
ENSMUSG00000051934	Spats2	spermatogenesis associated, serine-rich 2 [Source:MGI Symbol;Acc:MGI:1919822]	33.7026	32.3249	33.2817	12.2116	12.8074	15.1428	9.04919	11.0269	4.10079	9.93402	5.91646	8.87975	9.00935	9.34124
ENSMUSG00000037669	Ldah	lipid droplet associated hydrolase [Source:MGI Symbol;Acc:MGI:1916082]	16.3941	14.7054	13.2712	14.4887	14.5138	9.85128	9.98356	9.42596	5.66167	13.5611	7.95328	7.50794	7.90865	7.62148
ENSMUSG00000097329	4931403G20Rik	RIKEN cDNA 4931403G20 gene [Source:MGI Symbol;Acc:MGI:1918184]	0.234657	0.589883	0	0	0.115754	0	0.0590407	0.474576	0.199941	0.393436	0	0.0861241	1.02333	1.4901
ENSMUSG00000097328	Tnfsf12	tumor necrosis factor (ligand) superfamily, member 12 [Source:MGI Symbol;Acc:MGI:1196259]	8.61015	12.1168	10.0958	9.71041	7.46537	10.9296	12.0778	7.21107	10.1494	6.46528	7.09433	4.82257	7.72382	6.80012
ENSMUSG00000037664	Cdkn1c	cyclin-dependent kinase inhibitor 1C (P57) [Source:MGI Symbol;Acc:MGI:104564]	11.0665	13.8835	16.8562	5.61367	5.23493	6.2602	59.7134	43.7392	53.4795	10.3677	13.0378	10.8929	37.4188	33.1581
ENSMUSG00000097325	Gm16897	predicted gene, 16897 [Source:MGI Symbol;Acc:MGI:4439821]	0.0640196	0.129321	0.0530451	1.17687	1.01057	0.8202	1.26847	4.35629	2.12739	1.67716	2.50472	2.34966	0.94431	1.34894
ENSMUSG00000037661	Gpr160	G protein-coupled receptor 160 [Source:MGI Symbol;Acc:MGI:1919112]	1.57511	1.48186	1.10451	0.225802	0.232631	0	2.02899	2.47976	4.9183	1.85812	2.04575	2.95108	25.3807	19.2202
ENSMUSG00000097321	1700028E10Rik	RIKEN cDNA 1700028E10 gene [Source:MGI Symbol;Acc:MGI:1916713]	0.774718	0.61528	0.543157	0.356676	0.279272	0.267224	0.0562277	0	0.279275	1.01166	0.231792	0.328083	0.630606	0.567639
ENSMUSG00000068663	Clec16a	C-type lectin domain family 16, member A [Source:MGI Symbol;Acc:MGI:1921624]	5.39802	5.14998	5.09509	3.83328	3.50183	4.68377	4.29147	3.5491	3.24761	5.42395	4.08123	4.18358	3.03714	2.99242
ENSMUSG00000039715	Wdr34	WD repeat domain 34 [Source:MGI Symbol;Acc:MGI:1919070]	1.09853	1.42627	1.58704	1.34387	1.20051	1.12592	1.50954	0.640873	1.00801	1.74267	2.07259	2.20201	1.7125	2.12688
ENSMUSG00000039713	Plekhg5	pleckstrin homology domain containing, family G (with RhoGef domain) member 5 [Source:MGI Symbol;Acc:MGI:2652860]	5.40982	8.58459	7.69565	13.7386	12.6471	14.5642	50.3681	37.7607	45.9712	9.7665	17.6716	11.9989	29.8856	31.3137
ENSMUSG00000039710	Slc7a12	solute carrier family 7 (cationic amino acid transporter, y+ system), member 12 [Source:MGI Symbol;Acc:MGI:2156159]	0	0	0	0	0	0	0	0	0.0780472	0	0.754467	4.43345	0	0
ENSMUSG00000023243	Kcnk5	potassium channel, subfamily K, member 5 [Source:MGI Symbol;Acc:MGI:1336175]	0.450354	0.553284	0.785585	5.97858	5.12128	14.6573	1.01384	0.449412	0.383728	13.4723	21.1936	25.3915	3.25303	2.25773
ENSMUSG00000015766	Eps8	epidermal growth factor receptor pathway substrate 8 [Source:MGI Symbol;Acc:MGI:104684]	0.354786	0.293541	0.806969	2.52196	2.55999	1.24776	8.2177	3.89247	6.1171	2.29192	3.25332	6.90007	7.38806	7.83103
ENSMUSG00000023249	Parp3	poly (ADP-ribose) polymerase family, member 3 [Source:MGI Symbol;Acc:MGI:1891258]	9.09671	9.32811	9.72827	4.39578	4.05136	1.88717	4.08129	5.09526	3.83873	2.79197	2.81123	5.62712	19.6445	17.6705
ENSMUSG00000019433	Gipc1	GIPC PDZ domain containing family, member 1 [Source:MGI Symbol;Acc:MGI:1926252]	46.805	52.9252	49.5542	43.6707	33.8778	15.666	22.5154	8.90346	22.3803	14.1761	21.5532	18.0075	37.4262	44.4628
ENSMUSG00000031543	Ank1	ankyrin 1, erythroid [Source:MGI Symbol;Acc:MGI:88024]	0.0147365	0.0238145	0.0162804	0	0.0232621	0.0201387	0.174266	0.0769924	0.401804	0	0.032368	0.0486776	3.49302	2.35477
ENSMUSG00000050323	Ndufaf6	NADH:ubiquinone oxidoreductase complex assembly factor 6 [Source:MGI Symbol;Acc:MGI:1924197]	3.64786	4.37634	4.60066	5.68594	4.33144	5.79021	3.5738	2.69312	3.85085	2.97689	4.57932	4.38382	3.31248	3.68989
ENSMUSG00000000440	Pparg	peroxisome proliferator activated receptor gamma [Source:MGI Symbol;Acc:MGI:97747]	2.67262	3.10304	3.04142	2.54286	2.22043	1.13278	63.6039	44.5858	68.2483	17.3008	15.9814	15.9121	153.048	153.056
ENSMUSG00000000441	Raf1	v-raf-leukemia viral oncogene 1 [Source:MGI Symbol;Acc:MGI:97847]	7.32452	7.05402	7.46199	9.26801	7.86913	14.781	11.587	10.3328	6.83351	17.6488	8.40063	8.58908	6.82301	6.35152
ENSMUSG00000055134	9130017K11Rik	RIKEN cDNA 9130017K11 gene [Source:MGI Symbol;Acc:MGI:1926030]	0.00871817	0.00782708	0.00963156	0.424889	0.223631	0	0.350965	0.382023	1.63425	0.555456	0.51064	0.383971	0.20128	0.332168
ENSMUSG00000031546	Gins4	GINS complex subunit 4 (Sld5 homolog) [Source:MGI Symbol;Acc:MGI:1923847]	21.5709	20.1271	28.1256	18.3186	21.195	13.6308	14.0464	12.8571	16.0386	12.3251	11.6897	9.81578	14.2837	12.9587
ENSMUSG00000031545	Gpat4	glycerol-3-phosphate acyltransferase 4 [Source:MGI Symbol;Acc:MGI:2142716]	33.3178	35.5391	36.775	20.0604	18.9486	26.9981	24.3527	14.6344	17.7257	24.4905	20.9818	25.0707	19.5522	20.6577
ENSMUSG00000055137	Sugct	succinyl-CoA glutarate-CoA transferase [Source:MGI Symbol;Acc:MGI:1923221]	1.7334	1.33781	3.12448	0.624038	0.420035	0.805195	0.191286	0.230636	0.310939	9.96808	5.81674	12.0263	0.585085	0.526664
ENSMUSG00000031549	Ido2	indoleamine 2,3-dioxygenase 2 [Source:MGI Symbol;Acc:MGI:2142489]	0.526313	0.698933	1.09023	0.0187503	0.0216355	0.159209	0.0275881	0.0461991	0.0373708	0	0.190663	0.140852	0	0
ENSMUSG00000031548	Sfrp1	secreted frizzled-related protein 1 [Source:MGI Symbol;Acc:MGI:892014]	0.0364759	0.0818692	0.735429	4.99002	4.61527	0.693189	1.44546	0.760751	0.528354	4.54092	9.7059	14.1238	0.900619	0.621179
ENSMUSG00000003402	Prkcsh	protein kinase C substrate 80K-H [Source:MGI Symbol;Acc:MGI:107877]	65.1596	68.5459	54.6571	37.9829	39.2942	51.5262	41.4845	22.8313	32.5356	51.4037	44.6434	42.3601	52.94	65.3069
ENSMUSG00000062175	Tgif2	TGFB-induced factor homeobox 2 [Source:MGI Symbol;Acc:MGI:1915299]	0.114864	0.0749989	0.126898	0.56248	0.64903	2.31889	0.472913	0.211185	0.231331	1.25181	0.946097	1.27431	0.72325	0.795706
ENSMUSG00000025979	Mob4	MOB family member 4, phocein [Source:MGI Symbol;Acc:MGI:104899]	20.3815	17.5753	20.0015	16.7125	17.6754	12.398	12.5075	11.7963	17.3323	14.2941	12.1198	12.0326	10.9542	11.4789
ENSMUSG00000025978	Rftn2	raftlin family member 2 [Source:MGI Symbol;Acc:MGI:1921263]	3.66019	3.45068	3.40598	3.69273	4.70981	1.53701	2.48597	1.23603	0.312448	3.11396	1.74635	1.71348	2.12524	3.23804
ENSMUSG00000097737	Gm26530	predicted gene, 26530 [Source:MGI Symbol;Acc:MGI:5477024]	0.293372	0.354209	0.0558806	0.043248	0.149708	0	0.0890854	0.230168	0.551657	0.271382	0.129616	0.241338	0.454142	0.502235
ENSMUSG00000056445	Hoxaas2	Hoxa cluster antisense RNA 2 [Source:MGI Symbol;Acc:MGI:1913890]	1.04417	1.12919	0.760303	1.5015	1.45158	0.689147	0.149271	0.679919	0.687489	0.755982	1.08592	0.849207	1.61323	0.684976
ENSMUSG00000021400	Wrnip1	Werner helicase interacting protein 1 [Source:MGI Symbol;Acc:MGI:1926153]	7.25289	11.4598	9.65212	12.0791	11.3832	17.7179	19.182	15.9623	15.3272	16.781	15.6036	12.7541	10.0797	9.89488
ENSMUSG00000021087	Rtn1	reticulon 1 [Source:MGI Symbol;Acc:MGI:1933947]	0.766887	0.840511	0.781215	4.18969	4.46098	2.38185	5.14957	3.84386	6.29672	1.03532	1.50395	1.17886	0	0.137988
ENSMUSG00000021081	Serpina1f	serine (or cysteine) peptidase inhibitor, clade A, member 1F [Source:MGI Symbol;Acc:MGI:1915598]	0	0	0	0	0	0	0	0	0.149319	0.0944431	0.996658	2.77948	0	0
ENSMUSG00000022191	Drosha	drosha, ribonuclease type III [Source:MGI Symbol;Acc:MGI:1261425]	8.16982	7.70272	7.18498	10.7423	11.4473	13.3476	11.5625	10.2192	10.2242	11.3098	11.615	9.17921	9.79813	9.84371
ENSMUSG00000022194	Pabpn1	poly(A) binding protein, nuclear 1 [Source:MGI Symbol;Acc:MGI:1859158]	3.28403	4.50511	1.68344	5.43612	5.15804	1.32393	2.8424	4.3946	5.03674	1.27743	4.71263	6.06272	11.6426	11.7692
ENSMUSG00000022199	Slc22a17	solute carrier family 22 (organic cation transporter), member 17 [Source:MGI Symbol;Acc:MGI:1926225]	4.25794	5.94473	4.12803	6.0776	5.53821	5.71491	3.3014	5.46265	6.1306	6.93507	11.4041	11.6569	21.8233	19.0222
ENSMUSG00000030204	Ddx47	DEAD (Asp-Glu-Ala-Asp) box polypeptide 47 [Source:MGI Symbol;Acc:MGI:1915005]	16.3836	15.3885	16.7838	12.0258	14.1145	15.9189	12.3868	13.2227	14.0078	13.0531	9.59327	10.0392	13.1352	13.4224
ENSMUSG00000029670	Ing3	inhibitor of growth family, member 3 [Source:MGI Symbol;Acc:MGI:1919027]	6.03913	5.25057	6.22277	8.83055	8.65888	7.16324	8.53659	7.24908	9.30182	7.99049	7.47806	7.13965	6.56496	5.29647
ENSMUSG00000029672	Fam3c	family with sequence similarity 3, member C [Source:MGI Symbol;Acc:MGI:107892]	54.6644	48.4409	45.5635	27.6248	29.6191	23.487	19.1813	18.5126	21.8111	24.0249	29.9717	22.3448	17.1878	17.6783
ENSMUSG00000029673	Auts2	autism susceptibility candidate 2 [Source:MGI Symbol;Acc:MGI:1919847]	0.241282	0.335983	0.198561	0.461019	0.371641	0.130379	2.35707	2.64527	2.34117	0.181632	0.349253	0.329825	1.06422	0.844255
ENSMUSG00000029674	Limk1	LIM-domain containing, protein kinase [Source:MGI Symbol;Acc:MGI:104572]	7.27257	8.1653	6.90167	2.18232	2.60609	2.10861	2.32758	0.723202	1.06364	2.97596	3.44774	3.08338	0.936381	1.03591
ENSMUSG00000029675	Eln	elastin [Source:MGI Symbol;Acc:MGI:95317]	1.60522	2.25873	5.43956	92.4851	90.8792	36.4776	54.6599	105.379	28.9067	25.4647	60.1193	46.2824	43.7124	45.87
ENSMUSG00000029676	Pot1a	protection of telomeres 1A [Source:MGI Symbol;Acc:MGI:2141503]	4.97605	4.2032	5.95973	4.30574	4.16972	2.20362	4.27554	3.74753	4.80416	3.00335	2.34014	1.81872	3.62184	3.13276
ENSMUSG00000038148	Cldn16	claudin 16 [Source:MGI Symbol;Acc:MGI:2148742]	0	0	0	0	0	0	0	0	0.17376	2.59287	1.99076	5.27044	0	0
ENSMUSG00000038145	Snrk	SNF related kinase [Source:MGI Symbol;Acc:MGI:108104]	81.9709	87.3621	100.854	61.6696	53.7207	40.2029	142.633	59.0947	128.889	41.5242	57.6205	32.7727	74.0205	63.179
ENSMUSG00000038146	Notch3	notch 3 [Source:MGI Symbol;Acc:MGI:99460]	0.0247813	0.0222484	0.213545	9.24666	8.75757	6.9086	53.9834	2.33468	2.80409	0.457044	1.19294	0.818575	3.05776	4.36041
ENSMUSG00000038147	Cd84	CD84 antigen [Source:MGI Symbol;Acc:MGI:1336885]	54.1513	45.6204	52.6196	1.30982	1.00967	0.211739	0.327863	0.65885	0.0216646	3.20795	0.459576	1.0965	0.187522	0.0733903
ENSMUSG00000038141	Tmem181a	transmembrane protein 181A [Source:MGI Symbol;Acc:MGI:1924356]	15.6145	15.3017	12.82	14.6821	14.6895	10.2575	13.9275	10.4797	13.3045	5.68663	10.5029	8.33793	19.1249	18.2004
ENSMUSG00000038143	Stox2	storkhead box 2 [Source:MGI Symbol;Acc:MGI:1918319]	6.42952	6.21486	4.29927	2.21719	2.20272	2.04205	9.36562	11.0251	8.57478	3.91917	4.45019	5.44719	15.314	13.7977
ENSMUSG00000072847	A530017D24Rik	RIKEN cDNA A530017D24 gene [Source:MGI Symbol;Acc:MGI:2144320]	1.83021	2.01286	0.909884	2.33426	1.61005	1.49808	2.45595	2.23631	3.04093	2.16082	1.99603	1.7353	1.91713	1.46156
ENSMUSG00000072844	G530011O06Rik	RIKEN cDNA G530011O06 gene [Source:MGI Symbol;Acc:MGI:3603513]	1.07209	0.947468	3.53471	0.0429681	0.0991595	0.314766	1.60159	10.5305	1.02766	1.89581	1.28777	2.44387	0.752006	0.599556
ENSMUSG00000072849	Serpina1e	serine (or cysteine) peptidase inhibitor, clade A, member 1E [Source:MGI Symbol;Acc:MGI:891967]	57.7928	52.5499	56.3843	0.105405	0.0243248	0	0.279156	6.54468	1.47056	1.2815	6.52115	8.16686	0	0
ENSMUSG00000028108	Ecm1	extracellular matrix protein 1 [Source:MGI Symbol;Acc:MGI:103060]	64.1591	81.3973	78.0442	56.9532	45.5742	82.5027	32.1104	49.6677	20.6165	50.2595	37.2395	46.2163	17.2213	24.9232
ENSMUSG00000025359	Pmel	premelanosome protein [Source:MGI Symbol;Acc:MGI:98301]	0.14974	0.235261	0.454926	0.352083	0.498591	0.383684	0.800598	0.646684	0.956902	0.737489	0.445379	0.24044	0.936301	0.302547
ENSMUSG00000025358	Cdk2	cyclin-dependent kinase 2 [Source:MGI Symbol;Acc:MGI:104772]	13.885	16.2335	10.5404	15.1798	16.3996	13.5256	30.0683	39.0802	16.6777	21.3562	19.7137	20.5769	38.8149	31.0402
ENSMUSG00000028101	Pias3	protein inhibitor of activated STAT 3 [Source:MGI Symbol;Acc:MGI:1913126]	7.46892	9.99433	5.87943	10.2838	9.40665	8.62163	11.2651	8.61766	12.3118	9.3238	9.741	6.79712	9.33194	9.38701
ENSMUSG00000028100	Nudt17	nudix (nucleoside diphosphate linked moiety X)-type motif 17 [Source:MGI Symbol;Acc:MGI:1925623]	0.146359	0.157679	0.485078	3.2286	2.22369	1.60009	1.43616	2.24467	1.19718	1.76682	3.08075	2.82014	0.337906	0.135185
ENSMUSG00000025351	Cd63	CD63 antigen [Source:MGI Symbol;Acc:MGI:99529]	18.7547	18.9555	31.1007	29.2608	29.0708	31.0794	56.3333	30.4352	7.31459	93.7188	107.054	195.254	94.6346	99.8293
ENSMUSG00000028102	Pex11b	peroxisomal biogenesis factor 11 beta [Source:MGI Symbol;Acc:MGI:1338882]	4.35958	3.67813	3.34162	2.68333	3.22932	1.4676	2.35814	1.789	2.57725	2.74998	1.63102	1.77206	2.0491	1.91827
ENSMUSG00000025357	Dgka	diacylglycerol kinase, alpha [Source:MGI Symbol;Acc:MGI:102952]	19.8347	23.5562	16.1091	24.6799	26.6984	24.1686	32.7401	41.8873	34.333	22.2459	18.5943	16.3235	15.5704	13.0649
ENSMUSG00000028104	Polr3gl	polymerase (RNA) III (DNA directed) polypeptide G like [Source:MGI Symbol;Acc:MGI:1917120]	18.0243	18.4681	15.7481	20.2992	24.5063	14.8404	13.9756	17.629	18.0805	23.7745	32.2373	24.922	22.9265	21.3002
ENSMUSG00000028107	Tars2	threonyl-tRNA synthetase 2, mitochondrial (putative) [Source:MGI Symbol;Acc:MGI:1919057]	4.94085	6.58118	5.62722	5.19232	4.76821	4.39652	5.57153	6.10905	4.25582	5.78377	5.40972	4.29446	8.01959	9.08577
ENSMUSG00000028106	Rprd2	regulation of nuclear pre-mRNA domain containing 2 [Source:MGI Symbol;Acc:MGI:1922387]	5.33691	4.7319	3.42672	6.06937	4.55516	3.34493	5.64759	5.1677	5.15663	5.93893	5.52135	4.78393	8.26055	6.63748
ENSMUSG00000032254	Kif23	kinesin family member 23 [Source:MGI Symbol;Acc:MGI:1919069]	1.86354	1.84038	5.27564	0.597512	0.494108	1.76079	4.0294	7.3709	2.1436	1.22051	1.38571	1.9557	3.09239	3.72493
ENSMUSG00000062822	4833420G17Rik	RIKEN cDNA 4833420G17 gene [Source:MGI Symbol;Acc:MGI:1914642]	19.7172	19.6905	12.5085	17.1897	17.619	13.5732	21.1026	28.9234	17.5789	14.6337	13.9342	9.90564	29.7203	23.194
ENSMUSG00000049957	Ccdc137	coiled-coil domain containing 137 [Source:MGI Symbol;Acc:MGI:1914541]	8.15605	7.95301	6.72895	7.43071	8.12936	8.77489	6.9898	6.83758	8.45008	7.99747	6.313	5.42514	9.23764	8.50891
ENSMUSG00000049950	Rpp38	ribonuclease P/MRP 38 subunit [Source:MGI Symbol;Acc:MGI:2443607]	2.29567	1.40837	2.74754	1.6357	1.05694	1.99344	2.26227	5.09421	2.99927	1.31508	2.83631	2.42236	0.981505	1.50195
ENSMUSG00000052214	Opa3	optic atrophy 3 [Source:MGI Symbol;Acc:MGI:2686271]	6.52213	7.01088	8.67555	7.75477	6.616	5.86226	7.80851	7.06003	5.83324	12.0802	10.624	13.6155	7.15281	7.43926
ENSMUSG00000022201	Zfr	zinc finger RNA binding protein [Source:MGI Symbol;Acc:MGI:1341890]	24.3485	19.2015	18.9414	25.4031	24.9202	24.7195	21.3908	16.4428	17.9304	25.5007	19.0243	19.0673	16.2813	17.1319
ENSMUSG00000021070	Bdkrb2	bradykinin receptor, beta 2 [Source:MGI Symbol;Acc:MGI:102845]	0.0949242	0.170444	0.209739	20.7369	18.215	33.7479	3.76163	7.67909	1.09189	3.08361	1.86778	3.5057	0.18263	0.164394
ENSMUSG00000097616	1110019D14Rik	RIKEN cDNA 1110019D14 gene [Source:MGI Symbol;Acc:MGI:1923561]	0.995547	1.26794	1.20216	1.04917	1.21061	1.00851	0.378639	1.05353	0.828537	1.64977	1.37726	0.807251	0.237568	0.561346
ENSMUSG00000097610	A930012L18Rik	RIKEN cDNA A930012L18 gene [Source:MGI Symbol;Acc:MGI:2442887]	0.101188	0.15141	0.204948	0.720983	1.18133	0.619388	0.190946	0.113692	0.229916	0.636213	0.432162	0.495177	0.0432626	0.0194714
ENSMUSG00000071302	2610044O15Rik8	RIKEN cDNA 2610044O15 gene [Source:MGI Symbol;Acc:MGI:1919389]	46.9659	45.555	62.7309	46.0964	60.1918	46.4345	37.9963	57.2659	72.0576	39.1194	27.6416	21.4776	36.609	35.7433
ENSMUSG00000038059	Smim3	small integral membrane protein 3 [Source:MGI Symbol;Acc:MGI:1917088]	1.14541	1.04637	1.53181	4.00329	4.65893	5.71537	1.23871	1.76108	1.23278	1.53298	1.08504	3.55856	2.96406	2.8537
ENSMUSG00000019880	Rspo3	R-spondin 3 [Source:MGI Symbol;Acc:MGI:1920030]	13.4892	12.559	10.1742	1.76563	1.4294	0.113791	0.062851	0	0.0567586	0.907458	0.502952	0.183364	0.576727	0.807551
ENSMUSG00000019883	Echdc1	enoyl Coenzyme A hydratase domain containing 1 [Source:MGI Symbol;Acc:MGI:1277169]	0.781258	0.399261	1.28802	0.544669	0.640337	0	0.589704	0.759632	0.553024	0.302283	0.791997	0.915358	0.662908	0.679979
ENSMUSG00000047721	Bola2	bolA-like 2 (E. coli) [Source:MGI Symbol;Acc:MGI:1913412]	15.1249	15.3276	18.4628	8.86125	8.4455	9.79661	7.22984	7.78098	5.24507	8.40599	6.712	8.56062	7.21708	9.10613
ENSMUSG00000053164	Gpr21	G protein-coupled receptor 21 [Source:MGI Symbol;Acc:MGI:2441890]	0.0854394	0.05753	0.082592	0.776181	0.758638	0.337509	0.537424	0.0359989	0.145599	0.241737	0.469159	0.186189	0.0410954	0.0863147
ENSMUSG00000053168	9030619P08Rik	RIKEN cDNA 9030619P08 gene [Source:MGI Symbol;Acc:MGI:3612405]	0.27945	0.209073	12.1433	0	0	0	0	0	0	1.24943	0.767247	2.09402	0	0
ENSMUSG00000018287	Spag7	sperm associated antigen 7 [Source:MGI Symbol;Acc:MGI:107380]	33.8071	32.2865	25.6831	22.6179	29.2342	22.2948	20.1976	21.4742	27.8646	22.0633	21.9907	20.4163	19.038	21.8333
ENSMUSG00000018286	Psmb6	proteasome (prosome, macropain) subunit, beta type 6 [Source:MGI Symbol;Acc:MGI:104880]	50.2186	55.6784	70.3969	40.953	41.2873	50.8051	35.7409	42.2104	36.7283	37.7252	40.4435	46.43	35.4021	36.9817
ENSMUSG00000024758	Rtn3	reticulon 3 [Source:MGI Symbol;Acc:MGI:1339970]	36.1826	32.0787	19.4832	47.7097	44.4161	44.4165	44.0826	44.3093	55.6217	48.7316	49.1085	53.49	23.3825	28.332
ENSMUSG00000024759	Atl3	atlastin GTPase 3 [Source:MGI Symbol;Acc:MGI:1924270]	28.7672	23.4008	20.2405	24.2403	24.6053	19.2019	22.1797	17.9918	22.3559	18.9816	19.3166	17.2584	19.6056	18.294
ENSMUSG00000021508	Cxcl14	chemokine (C-X-C motif) ligand 14 [Source:MGI Symbol;Acc:MGI:1888514]	1.94639	1.35476	1.40133	46.6537	44.8136	10.9459	0.907909	0.995164	0.745366	0.0183337	0.160118	0.80266	25.0773	45.0204
ENSMUSG00000021501	Caml	calcium modulating ligand [Source:MGI Symbol;Acc:MGI:104728]	27.8282	26.5339	32.6511	27.7366	31.6011	24.3505	19.8334	11.9644	22.066	24.7002	16.3411	16.9045	19.1434	25.0217
ENSMUSG00000074876	Spata5l1	spermatogenesis associated 5-like 1 [Source:MGI Symbol;Acc:MGI:3036261]	3.96878	4.14156	3.35961	5.70705	4.8817	0.68236	4.44166	1.62877	13.0874	1.8796	6.88698	8.44182	11.8999	15.7402
ENSMUSG00000086119	Gm2415	predicted gene 2415 [Source:MGI Symbol;Acc:MGI:3780582]	5.23176	6.51832	6.08658	4.05332	4.08712	1.76917	1.6387	0.287914	2.07423	2.32721	3.86952	3.70319	1.0682	1.87376
ENSMUSG00000036275	9530068E07Rik	RIKEN cDNA 9530068E07 gene [Source:MGI Symbol;Acc:MGI:2654705]	45.0936	40.5063	43.3502	45.6404	47.7942	26.2208	36.5968	16.1762	25.7867	32.1548	32.8116	36.5146	33.4962	41.743
ENSMUSG00000036270	Edc4	enhancer of mRNA decapping 4 [Source:MGI Symbol;Acc:MGI:2446249]	7.18019	10.3531	10.8651	10.8397	10.3682	11.1689	18.8595	18.3779	16.7965	14.8172	15.7709	11.5194	16.7075	16.5297
ENSMUSG00000036278	Macrod1	MACRO domain containing 1 [Source:MGI Symbol;Acc:MGI:2147583]	4.25594	4.6357	7.19104	4.89648	4.90894	4.16963	3.50377	2.9535	2.93305	4.35488	6.21479	8.35568	4.49551	5.13055
ENSMUSG00000022971	Ifnar2	interferon (alpha and beta) receptor 2 [Source:MGI Symbol;Acc:MGI:1098243]	35.952	34.6858	31.4759	25.9987	30.2945	29.4183	20.1434	20.5068	23.7351	44.6569	47.0416	36.9438	33.7325	36.8216
ENSMUSG00000005469	Prkaca	protein kinase, cAMP dependent, catalytic, alpha [Source:MGI Symbol;Acc:MGI:97592]	31.8528	34.2479	29.7924	36.8383	36.7774	35.5964	28.8725	16.4244	24.4442	24.225	23.6297	21.25	25.1556	27.6223
ENSMUSG00000005465	Il27ra	interleukin 27 receptor, alpha [Source:MGI Symbol;Acc:MGI:1355318]	19.2814	25.1509	29.2253	1.42408	1.55438	0.794588	9.62706	7.01761	9.81896	7.06939	5.16336	4.65354	9.29578	10.4811
ENSMUSG00000041130	Zfp598	zinc finger protein 598 [Source:MGI Symbol;Acc:MGI:2670965]	10.4948	17.1015	11.4201	17.7079	18.3978	18.0933	26.8176	27.0833	24.2732	22.3867	27.3374	23.6676	31.9953	35.2022
ENSMUSG00000027229	Terb2	telomere repeat binding bouquet formation protein 2 [Source:MGI Symbol;Acc:MGI:1921651]	0	0	0	0	0.0185973	1.23972	0.023714	0.44477	0.0963689	0	0	0	0	0
ENSMUSG00000027221	Chst1	carbohydrate sulfotransferase 1 [Source:MGI Symbol;Acc:MGI:1924219]	0.252895	0.507516	0.542347	39.1504	35.2532	21.2825	10.1246	5.57844	4.38568	0.336718	2.02856	1.51512	8.64358	7.93509
ENSMUSG00000027223	Mapk8ip1	mitogen-activated protein kinase 8 interacting protein 1 [Source:MGI Symbol;Acc:MGI:1309464]	0.197452	0.231222	0.170718	1.3873	1.27045	0.557267	5.08679	1.00557	2.32611	2.38217	3.19771	4.56084	0.880903	1.56606
ENSMUSG00000027222	Pex16	peroxisomal biogenesis factor 16 [Source:MGI Symbol;Acc:MGI:1338829]	8.58008	11.1715	14.4418	8.75727	8.24337	8.26839	7.88353	4.59934	9.14799	8.88753	8.71573	8.86193	9.85277	10.6842
ENSMUSG00000027227	Sord	sorbitol dehydrogenase [Source:MGI Symbol;Acc:MGI:98266]	64.8875	60.4315	97.6221	4.85523	5.26785	1.67943	8.89229	3.11392	2.77306	50.2757	55.7697	103.849	22.9592	23.6806
ENSMUSG00000041134	Cyyr1	cysteine and tyrosine-rich protein 1 [Source:MGI Symbol;Acc:MGI:2152187]	34.2784	26.2755	22.8545	73.6914	71.2457	81.6841	47.375	62.8065	78.9018	41.8099	36.1135	32.5834	29.8344	34.7065
ENSMUSG00000030733	Sh2b1	SH2B adaptor protein 1 [Source:MGI Symbol;Acc:MGI:1201407]	9.92627	14.8215	12.7038	14.0058	14.0345	16.2697	18.0423	14.5007	19.2186	12.6482	19.2564	16.3878	22.4301	23.5667
ENSMUSG00000004730	Adgre1	adhesion G protein-coupled receptor E1 [Source:MGI Symbol;Acc:MGI:106912]	124.63	105.637	77.5031	2.23752	2.14545	0.136418	1.37559	0.062119	0.293116	0	0.0337321	0.597474	0.0472756	0.14185
ENSMUSG00000040928	S100pbp	S100P binding protein [Source:MGI Symbol;Acc:MGI:1921898]	3.67118	3.64827	2.29363	2.48589	3.1057	3.82039	3.17982	4.67599	4.19232	3.88065	4.53382	4.21257	4.50854	4.47247
ENSMUSG00000029994	Anxa4	annexin A4 [Source:MGI Symbol;Acc:MGI:88030]	8.21048	7.15865	7.81086	15.8928	18.9873	11.5005	10.2076	11.5609	11.002	10.9422	12.4593	12.065	6.21063	6.78556
ENSMUSG00000029993	Nfu1	NFU1 iron-sulfur cluster scaffold [Source:MGI Symbol;Acc:MGI:1913290]	17.2864	17.2593	19.3731	13.4679	14.9913	12.8309	11.8509	7.80889	15.4974	11.2909	13.3621	11.7067	8.17002	9.87948
ENSMUSG00000029992	Gfpt1	glutamine fructose-6-phosphate transaminase 1 [Source:MGI Symbol;Acc:MGI:95698]	6.63664	5.67365	4.64851	6.17987	6.79677	6.93064	5.01619	6.2401	5.06414	5.15369	5.44918	5.20687	4.59738	4.63468
ENSMUSG00000029999	Tgfa	transforming growth factor alpha [Source:MGI Symbol;Acc:MGI:98724]	5.75067	6.28857	5.00962	0.8786	1.16261	0.950137	0.498112	1.35051	0.979982	4.21237	4.65037	7.62938	4.05077	5.49665
ENSMUSG00000029998	Pcyox1	prenylcysteine oxidase 1 [Source:MGI Symbol;Acc:MGI:1914131]	32.5461	29.4583	28.1239	19.4992	19.1952	14.8503	17.5339	9.92403	15.4094	21.3758	18.2016	20.5288	11.7901	13.29
ENSMUSG00000006464	Bbs1	Bardet-Biedl syndrome 1 (human) [Source:MGI Symbol;Acc:MGI:1277215]	0.857227	1.01973	0.954929	1.11163	1.27564	1.25079	1.39295	1.51697	1.93558	1.048	1.43829	1.37647	1.41104	1.55057
ENSMUSG00000006463	Zdhhc24	zinc finger, DHHC domain containing 24 [Source:MGI Symbol;Acc:MGI:1917855]	4.93567	6.14966	5.2262	4.00967	3.87128	3.35148	3.28519	3.82506	5.10249	4.52738	4.52957	3.93913	6.27807	7.07189
ENSMUSG00000022309	Angpt1	angiopoietin 1 [Source:MGI Symbol;Acc:MGI:108448]	0.18735	0.109331	0.165583	8.99457	8.04964	5.82468	0.341752	1.16828	0.383121	2.79567	2.34044	2.01987	1.65809	0.940941
ENSMUSG00000006469	Slc34a3	solute carrier family 34 (sodium phosphate), member 3 [Source:MGI Symbol;Acc:MGI:2159410]	0	0	0	0	0	0	0	0	0.259313	2.80646	4.8742	12.2093	0	0
ENSMUSG00000020605	Hs1bp3	HCLS1 binding protein 3 [Source:MGI Symbol;Acc:MGI:1913224]	13.0064	15.4886	16.7663	6.64936	5.45187	4.98462	5.25628	3.66853	7.25797	6.91497	8.15342	6.59154	5.91233	7.11153
ENSMUSG00000022305	Lrp12	low density lipoprotein-related protein 12 [Source:MGI Symbol;Acc:MGI:2443132]	2.56258	1.74506	1.95478	2.44444	2.62279	1.92817	1.88602	1.10909	1.81213	2.4917	2.24952	2.81517	7.63581	8.22187
ENSMUSG00000022307	Oxr1	oxidation resistance 1 [Source:MGI Symbol;Acc:MGI:2179326]	26.0436	21.7601	24.406	30.4648	31.9388	23.9188	23.7423	19.943	23.1378	26.4791	24.8026	19.6257	15.1083	14.4107
ENSMUSG00000073771	Btbd19	BTB (POZ) domain containing 19 [Source:MGI Symbol;Acc:MGI:1925861]	1.77625	2.33214	1.75818	1.8611	2.32981	3.32364	6.66496	13.5578	6.0189	2.99536	3.58949	3.5234	1.68567	1.61219
ENSMUSG00000073775	Kti12	KTI12 homolog, chromatin associated [Source:MGI Symbol;Acc:MGI:1923547]	11.6069	13.526	13.7004	7.18566	6.59767	12.299	17.6639	16.2366	9.5186	15.358	12.1467	9.21583	11.7653	12.5726
ENSMUSG00000034120	Srsf2	serine/arginine-rich splicing factor 2 [Source:MGI Symbol;Acc:MGI:98284]	33.8165	45.2921	33.9794	57.9658	57.8297	61.2083	114.638	141.494	47.8658	80.7312	67.7807	65.3589	53.4702	51.6792
ENSMUSG00000034121	Mks1	Meckel syndrome, type 1 [Source:MGI Symbol;Acc:MGI:3584243]	0.483071	0.690374	0.697054	0.885076	0.680843	0.370496	0.84336	0.656302	0.840011	1.18185	0.884202	0.651298	1.41624	1.59354
ENSMUSG00000034126	Pomt2	protein-O-mannosyltransferase 2 [Source:MGI Symbol;Acc:MGI:2444430]	5.07514	6.24737	6.0944	5.10748	4.96817	6.08479	5.12556	3.96458	5.00922	4.47261	5.15677	4.63502	5.13487	6.83314
ENSMUSG00000074093	Svip	small VCP/p97-interacting protein [Source:MGI Symbol;Acc:MGI:1922994]	0.977481	0.549945	1.10869	5.51605	5.96621	2.39332	3.11522	3.8659	7.32926	2.82981	3.28012	4.69971	1.58809	0.947995
ENSMUSG00000094806	Cyp2d10	cytochrome P450, family 2, subfamily d, polypeptide 10 [Source:MGI Symbol;Acc:MGI:88602]	2.00914	1.67339	8.04953	0	0	0	0	0	0.247505	0	0	0	0	0
ENSMUSG00000029330	Cds1	CDP-diacylglycerol synthase 1 [Source:MGI Symbol;Acc:MGI:1921846]	0.951411	1.0359	0.547908	1.33271	1.04849	0.587848	0.751244	0.614093	1.17287	1.4679	2.70479	3.47331	0.337534	0.280459
ENSMUSG00000029335	Bmp3	bone morphogenetic protein 3 [Source:MGI Symbol;Acc:MGI:88179]	0.0128111	0	0	3.54901	2.46465	1.26929	0.0161167	0.140343	0.218316	0.268496	0.269665	0.176323	0.690145	0.103539
ENSMUSG00000029334	Prkg2	protein kinase, cGMP-dependent, type II [Source:MGI Symbol;Acc:MGI:108173]	0	0	0	1.61266	1.81685	0.0253693	0.504447	0	0.164504	0	0.0883459	0.0953878	0	0.00857337
ENSMUSG00000029338	Antxr2	anthrax toxin receptor 2 [Source:MGI Symbol;Acc:MGI:1919164]	2.54915	2.57221	2.9055	52.5673	49.7555	35.3069	7.75385	2.62479	2.64149	3.52884	3.14646	2.7569	22.1525	25.3604
ENSMUSG00000075229	Ccdc58	coiled-coil domain containing 58 [Source:MGI Symbol;Acc:MGI:2146423]	8.03873	7.88912	11.8293	7.51329	9.66474	3.83606	5.69107	7.10316	9.70572	6.90274	7.62501	4.41961	7.34695	6.8388
ENSMUSG00000088185	Scarna2	small Cajal body-specific RNA 2 [Source:MGI Symbol;Acc:MGI:3819484]	1.3482	1.98851	1.38306	6.58706	9.50079	1.64502	0.48459	0.486899	3.11802	0.807304	1.14572	0.176721	3.08795	1.55658
ENSMUSG00000046432	Bex3	brain expressed X-linked 3 [Source:MGI Symbol;Acc:MGI:1338016]	22.1262	21.5201	30.6007	23.8231	30.1973	20.4032	14.3816	7.28547	10.1247	37.8879	34.6494	33.8367	13.5067	14.3815
ENSMUSG00000060445	Sycp2	synaptonemal complex protein 2 [Source:MGI Symbol;Acc:MGI:1933281]	0.240532	0.0179956	0.0369073	0.0342766	0.105469	0.0913074	0.226946	0.55177	0.204947	0	0.25682	0.0245223	0.0171397	0.0154283
ENSMUSG00000035299	Mid1	midline 1 [Source:MGI Symbol;Acc:MGI:1100537]	4.56823	3.90423	3.91949	0.613788	0.526785	0.126681	0.992653	1.37984	0.717819	0.98974	1.12935	1.38813	1.07295	0.753474
ENSMUSG00000035298	Klhl35	kelch-like 35 [Source:MGI Symbol;Acc:MGI:1919434]	0.387521	0.55666	0.702119	0.344592	0.336443	0	0.156003	0.0653111	0.44906	0.597756	0.397213	0.227566	3.67816	2.89927
ENSMUSG00000035293	G2e3	G2/M-phase specific E3 ubiquitin ligase [Source:MGI Symbol;Acc:MGI:2444298]	4.29217	3.95786	4.52962	3.57047	3.83058	1.86107	3.57433	6.30937	4.3421	4.01357	3.47009	3.85017	6.03055	5.98874
ENSMUSG00000035297	Cops4	COP9 signalosome subunit 4 [Source:MGI Symbol;Acc:MGI:1349414]	15.1397	13.7353	18.4856	13.0605	15.3609	16.4614	9.55812	7.18093	6.16156	10.916	8.75364	10.2305	7.36503	8.95597
ENSMUSG00000035296	Sgcg	sarcoglycan, gamma (dystrophin-associated glycoprotein) [Source:MGI Symbol;Acc:MGI:1346524]	0	0	0	0.344874	0.293219	1.50496	0.106827	0.411453	0.144707	0.320342	0	0.0389576	0	0
ENSMUSG00000059939	9430015G10Rik	RIKEN cDNA 9430015G10 gene [Source:MGI Symbol;Acc:MGI:2444364]	2.37375	3.51636	1.99067	3.05363	2.39512	1.5851	3.35272	3.60964	3.32805	3.66335	2.35017	1.97014	3.39064	4.93316
ENSMUSG00000057234	Mettl15	methyltransferase like 15 [Source:MGI Symbol;Acc:MGI:1924144]	2.34828	2.07679	2.2071	3.73096	4.66812	8.26228	2.07234	1.40291	1.70223	1.4985	2.16515	2.86218	1.46104	1.88168
ENSMUSG00000007415	Gatad1	GATA zinc finger domain containing 1 [Source:MGI Symbol;Acc:MGI:1914460]	10.5735	11.7489	11.4784	15.4698	14.9228	12.5724	14.0921	11.443	18.1997	14.8436	15.0724	14.934	9.71902	9.84214
ENSMUSG00000007411	Mark3	MAP/microtubule affinity regulating kinase 3 [Source:MGI Symbol;Acc:MGI:1341865]	23.7821	27.7957	28.5097	31.5828	24.3917	30.6447	32.8939	28.4396	29.6987	34.3004	29.659	29.293	35.4997	33.7212
ENSMUSG00000048347	Pcdhb18	protocadherin beta 18 [Source:MGI Symbol;Acc:MGI:2136756]	1.84348	1.62664	0.786676	1.83327	1.65482	0.560888	1.58259	1.05342	1.4966	1.08777	0.89063	1.03087	1.22792	1.19666
ENSMUSG00000078546	Zfp995	zinc finger protein 995 [Source:MGI Symbol;Acc:MGI:1917331]	2.21744	2.05236	3.93982	2.15005	1.55619	3.59264	1.61048	4.06466	1.40243	1.45648	1.10883	1.23755	2.52164	1.74198
ENSMUSG00000075327	Zbtb2	zinc finger and BTB domain containing 2 [Source:MGI Symbol;Acc:MGI:2685949]	7.94258	7.27017	7.33645	9.58918	11.0058	21.0453	10.9836	16.6772	9.60686	19.7951	14.3411	13.2275	5.48437	6.495
ENSMUSG00000075324	Fign	fidgetin [Source:MGI Symbol;Acc:MGI:1890647]	0.683866	0.700138	0.737841	0.140196	0.10653	0.211779	0.0201244	0.00337005	0.0817816	0.355379	0.292802	0.381628	0.11285	0.203164
ENSMUSG00000045160	Bola3	bolA-like 3 (E. coli) [Source:MGI Symbol;Acc:MGI:1925903]	4.60638	4.77094	6.5567	7.686	9.43214	6.68101	6.23229	5.23139	7.40549	4.56942	7.37464	8.52157	5.30315	4.85964
ENSMUSG00000045165	AI467606	expressed sequence AI467606 [Source:MGI Symbol;Acc:MGI:2141979]	0.789881	1.10104	1.37785	1.43959	1.1074	0.497109	0.627592	2.76755	0.212534	5.94214	5.5358	3.37585	1.67966	1.67994
ENSMUSG00000001157	Gmcl1	germ cell-less, spermatogenesis associated 1 [Source:MGI Symbol;Acc:MGI:1345156]	5.17254	3.99783	3.72131	6.48235	7.58269	7.15242	5.39203	6.45029	6.53988	8.04305	6.89079	5.79864	5.80518	5.68306
ENSMUSG00000001156	Mxd1	MAX dimerization protein 1 [Source:MGI Symbol;Acc:MGI:96908]	4.53242	5.94251	7.87937	6.24436	5.26468	13.6295	12.684	21.9433	5.40664	15.3921	8.48386	12.6332	3.68551	3.60384
ENSMUSG00000097906	Gm9625	predicted gene 9625 [Source:MGI Symbol;Acc:MGI:3780033]	1.46114	1.04944	1.01465	0.678192	1.27679	1.88979	0.840295	1.75895	1.13826	1.11991	1.37542	0.766099	2.08829	1.25318
ENSMUSG00000001158	Snrnp27	small nuclear ribonucleoprotein 27 (U4/U6.U5) [Source:MGI Symbol;Acc:MGI:1913868]	22.2468	21.3909	32.2798	22.6675	23.9071	18.77	16.1507	16.7505	20.3013	15.8506	16.8909	12.2351	11.9521	11.0973
ENSMUSG00000051839	Gypa	glycophorin A [Source:MGI Symbol;Acc:MGI:95880]	0.0872867	0.0979563	0.361618	0.0932897	0.0430578	0	0.0549043	0.441327	0.0743734	0	0	0	14.9183	11.4131
ENSMUSG00000074269	Rec114	REC114 meiotic recombination protein [Source:MGI Symbol;Acc:MGI:1920923]	1.70054	2.6124	1.62821	0.872396	0.82022	0.613258	1.47375	8.47065	1.86755	0.791999	0.933787	1.97643	2.03576	2.1379
ENSMUSG00000038188	Scarf1	scavenger receptor class F, member 1 [Source:MGI Symbol;Acc:MGI:2449455]	75.2345	90.9523	77.6091	32.9073	31.5674	32.0468	54.6894	32.9909	41.6301	47.8819	45.359	34.3258	121.527	132.304
ENSMUSG00000032212	Sltm	SAFB-like, transcription modulator [Source:MGI Symbol;Acc:MGI:1913910]	19.617	17.877	13.0831	24.0748	25.8913	32.6697	23.5506	33.8264	20.4603	19.7821	15.2412	17.0164	23.7169	20.4397
ENSMUSG00000032216	Nedd4	neural precursor cell expressed, developmentally down-regulated 4 [Source:MGI Symbol;Acc:MGI:97297]	81.5784	64.7755	73.2948	72.0375	71.3863	97.2713	98.3265	64.412	73.2834	80.009	61.891	57.4271	106.052	99.0788
ENSMUSG00000032217	Rnf111	ring finger 111 [Source:MGI Symbol;Acc:MGI:1934919]	9.98498	10.3452	7.11342	10.1726	10.307	12.0404	13.5037	12.9401	10.8096	8.05664	10.0789	9.67359	14.7798	14.6289
ENSMUSG00000032215	Rsl24d1	ribosomal L24 domain containing 1 [Source:MGI Symbol;Acc:MGI:2681840]	9.03772	8.84402	7.46919	9.21728	8.6414	5.21892	6.4886	6.20626	6.61188	4.0512	5.06053	4.47672	5.48316	6.57194
ENSMUSG00000032218	Ccnb2	cyclin B2 [Source:MGI Symbol;Acc:MGI:88311]	1.21597	1.20782	9.60361	0.774226	0.944407	2.76216	4.58914	5.92999	3.43889	2.25563	0.497225	0.52225	11.8798	10.6936
ENSMUSG00000084983	Gm11789	predicted gene 11789 [Source:MGI Symbol;Acc:MGI:3650495]	0.610227	0.753301	2.33147	0	0	0	0.0319867	0	0.0433291	0.191838	0.255966	0.559917	0	0
ENSMUSG00000040264	Gbp2b	guanylate binding protein 2b [Source:MGI Symbol;Acc:MGI:95666]	14.9126	12.3695	15.6731	0.135404	0.182279	0.157804	0.0166021	0	0.134936	0.121697	0.591809	0.617558	0	0.0152368
ENSMUSG00000040265	Dnm3	dynamin 3 [Source:MGI Symbol;Acc:MGI:1341299]	0.0266374	0.0286977	0.0529707	0.719705	0.693792	1.00106	2.52669	4.49608	2.85523	4.61353	5.39246	5.37707	0.450993	0.541281
ENSMUSG00000040263	Klhdc4	kelch domain containing 4 [Source:MGI Symbol;Acc:MGI:2384569]	5.41898	6.73778	6.30743	5.98472	5.53721	4.18762	6.20852	6.73189	7.34735	7.6976	6.3665	5.38655	6.37137	6.80277
ENSMUSG00000040260	Daam2	dishevelled associated activator of morphogenesis 2 [Source:MGI Symbol;Acc:MGI:1923691]	0.863976	0.497375	0.684903	2.99434	2.16675	0.428114	11.6074	0.905897	1.12391	0.796166	0.929524	1.07111	1.46346	0.791921
ENSMUSG00000055407	Map6	microtubule-associated protein 6 [Source:MGI Symbol;Acc:MGI:1201690]	0.0114597	0	0.0316507	3.10114	2.93954	3.01955	4.28892	3.45231	4.25724	0.268993	1.66755	1.04623	0.0514451	0.14554
ENSMUSG00000040268	Plekha1	pleckstrin homology domain containing, family A (phosphoinositide binding specific) member 1 [Source:MGI Symbol;Acc:MGI:2442213]	12.3761	11.0985	9.46813	30.2823	30.5597	22.483	21.0514	17.127	18.6841	12.7465	9.62342	10.4591	7.36432	8.50216
ENSMUSG00000040269	Mrps28	mitochondrial ribosomal protein S28 [Source:MGI Symbol;Acc:MGI:1913480]	18.8903	21.8965	23.5132	27.819	27.0762	20.1789	18.1916	10.8983	21.779	9.81756	19.1055	18.5008	14.8903	14.2265
ENSMUSG00000077450	Rab11b	RAB11B, member RAS oncogene family [Source:MGI Symbol;Acc:MGI:99425]	13.1045	12.9486	8.06064	15.3059	16.3604	11.6498	15.9849	11.1473	14.9804	10.6302	10.2132	9.56896	20.257	20.4797
ENSMUSG00000046230	Vps13a	vacuolar protein sorting 13A [Source:MGI Symbol;Acc:MGI:2444304]	4.5087	3.86623	3.20212	3.44199	3.23432	3.4454	4.2904	6.6698	4.75637	4.32663	3.5973	3.43612	3.56409	3.36075
ENSMUSG00000024251	Thada	thyroid adenoma associated [Source:MGI Symbol;Acc:MGI:3039623]	3.04422	2.57871	2.01119	2.59422	2.50448	1.40803	3.65158	3.74567	3.92094	4.5021	3.29511	3.18299	3.35331	2.99513
ENSMUSG00000055334	Snupn	snurportin 1 [Source:MGI Symbol;Acc:MGI:1913319]	7.25137	7.2307	6.45953	6.7882	8.48309	6.29141	5.04796	7.53555	4.54236	4.34899	7.8692	5.78567	4.52177	5.82412
ENSMUSG00000024259	Slc25a46	solute carrier family 25, member 46 [Source:MGI Symbol;Acc:MGI:1914703]	11.0091	10.5062	8.63571	9.38962	8.9087	5.58574	8.26165	8.50853	10.4141	8.0593	6.73642	7.1723	9.45281	9.26716
ENSMUSG00000024258	Polr2d	polymerase (RNA) II (DNA directed) polypeptide D [Source:MGI Symbol;Acc:MGI:1916491]	30.7769	28.979	32.0663	29.524	31.804	25.1472	27.4384	23.8967	33.6858	26.9197	20.1136	23.3033	25.6752	23.2559
ENSMUSG00000027555	Car13	carbonic anhydrase 13 [Source:MGI Symbol;Acc:MGI:1931322]	4.87297	4.68628	6.70543	0.429993	0.513266	0.0444349	0.545401	2.36736	0.650144	1.8463	2.38061	4.10524	2.78036	4.34476
ENSMUSG00000059486	Kbtbd2	kelch repeat and BTB (POZ) domain containing 2 [Source:MGI Symbol;Acc:MGI:2384811]	26.1003	24.0988	32.7938	31.7003	32.6669	26.2374	33.5104	28.1654	33.3793	23.5586	28.9536	27.1022	16.9703	18.331
ENSMUSG00000059481	Plg	plasminogen [Source:MGI Symbol;Acc:MGI:97620]	7.10536	5.49566	30.8236	0.0494926	0	0	0	0	0.147964	0	0	0.0132781	0	0
ENSMUSG00000059482	2610301B20Rik	RIKEN cDNA 2610301B20 gene [Source:MGI Symbol;Acc:MGI:1914407]	3.41823	3.05388	4.88162	4.93286	5.34643	5.92456	3.79677	2.57134	3.75077	2.66988	4.34912	3.62599	3.74273	3.215
ENSMUSG00000027552	E2f5	E2F transcription factor 5 [Source:MGI Symbol;Acc:MGI:105091]	10.542	9.03519	8.17514	11.3108	11.344	7.73996	9.25191	10.2841	9.85538	11.9297	13.482	12.5559	5.54878	6.01997
ENSMUSG00000056687	Gm11696	predicted gene 11696 [Source:MGI Symbol;Acc:MGI:3701776]	0.951646	0.867322	0.732758	0.789018	0.910426	0.270938	0.870685	1.64031	1.17943	1.01536	1.38558	1.19071	1.23911	0.915614
ENSMUSG00000048930	Tada3	transcriptional adaptor 3 [Source:MGI Symbol;Acc:MGI:1915724]	8.07015	9.42073	8.37118	13.1594	9.43066	11.6985	8.96411	7.82148	9.92068	9.73492	9.18044	8.29036	7.467	7.93055
ENSMUSG00000002020	Ltbp2	latent transforming growth factor beta binding protein 2 [Source:MGI Symbol;Acc:MGI:99502]	0.0194859	0.0131207	0.123783	10.0048	8.45877	11.8458	0.692513	1.00575	0.116222	0.204193	0.147124	0.192203	2.86799	4.92138
ENSMUSG00000005107	Slc2a9	solute carrier family 2 (facilitated glucose transporter), member 9 [Source:MGI Symbol;Acc:MGI:2152844]	4.38448	3.57721	3.63071	5.38515	4.86733	4.0999	4.50932	2.15469	3.63559	5.18136	3.51732	3.69914	2.6861	1.81115
ENSMUSG00000005102	Eif2ak4	eukaryotic translation initiation factor 2 alpha kinase 4 [Source:MGI Symbol;Acc:MGI:1353427]	4.60861	3.96476	3.17772	3.08104	2.64261	2.71247	7.62718	8.27623	4.54634	4.04278	3.36147	3.6694	5.68487	5.51229
ENSMUSG00000005103	Wdr1	WD repeat domain 1 [Source:MGI Symbol;Acc:MGI:1337100]	104.769	101.722	77.1537	67.6095	67.8058	82.4963	70.7241	42.9637	72.1575	64.2825	56.921	56.9069	59.0289	73.7767
ENSMUSG00000055480	Zfp458	zinc finger protein 458 [Source:MGI Symbol;Acc:MGI:3040691]	1.05157	0.831208	0.719774	0.742744	0.721711	0.146439	0.43138	1.23288	1.49982	0.0766568	0.606719	0.492923	0.791676	0.461888
ENSMUSG00000055485	Soga1	suppressor of glucose, autophagy associated 1 [Source:MGI Symbol;Acc:MGI:2444575]	6.13702	6.60812	6.39382	14.7	14.1736	12.8505	15.573	12.9183	20.057	6.88206	11.8134	12.2426	16.1531	17.2614
ENSMUSG00000015354	Pcolce2	procollagen C-endopeptidase enhancer 2 [Source:MGI Symbol;Acc:MGI:1923727]	11.3614	10.7883	7.07579	31.5674	33.6863	17.1475	0.835015	0.421312	0.0146897	0.867175	1.60148	1.11523	0.0110565	0.019905
ENSMUSG00000015355	Cd48	CD48 antigen [Source:MGI Symbol;Acc:MGI:88339]	28.4677	23.6615	20.0407	2.83828	2.48107	0	0.632739	0.452091	0.114281	0	0.092061	0.584561	0.430079	0.65813
ENSMUSG00000015357	Clpx	caseinolytic mitochondrial matrix peptidase chaperone subunit [Source:MGI Symbol;Acc:MGI:1346017]	13.9892	14.0653	19.8165	12.722	13.2724	11.1492	11.5985	8.8365	13.8447	13.698	11.1424	11.3387	11.0352	10.5261
ENSMUSG00000040482	Dxo	decapping exoribonuclease [Source:MGI Symbol;Acc:MGI:1890444]	8.76246	10.769	9.41097	10.8122	8.7853	9.09904	10.9978	13.9113	9.14644	11.0442	16.2991	11.9948	16.7152	16.478
ENSMUSG00000040481	Bptf	bromodomain PHD finger transcription factor [Source:MGI Symbol;Acc:MGI:2444008]	6.4961	7.02636	5.51395	10.2409	9.55119	13.1218	15.3707	17.1229	11.3486	12.6484	13.5694	11.7238	14.0683	11.6872
ENSMUSG00000040488	Ltbp4	latent transforming growth factor beta binding protein 4 [Source:MGI Symbol;Acc:MGI:1321395]	283.241	289.01	286.562	103.003	90.1567	63.5148	468.422	317.267	395.089	106.55	175.541	120.43	49.7755	61.2006
ENSMUSG00000051306	Usp42	ubiquitin specific peptidase 42 [Source:MGI Symbol;Acc:MGI:1924050]	3.46402	3.59195	2.47127	4.92359	3.67606	2.4237	7.26839	6.40899	6.1536	6.38658	6.42234	5.57104	4.48407	4.98085
ENSMUSG00000085213	Gm13091	predicted gene 13091 [Source:MGI Symbol;Acc:MGI:3649653]	5.44043	4.27382	4.97738	1.01755	1.09026	0.217816	2.03187	0.931233	1.44862	1.99537	1.94493	1.63796	6.65101	7.36094
ENSMUSG00000047281	Sfn	stratifin [Source:MGI Symbol;Acc:MGI:1891831]	7.39032	11.539	8.46496	6.23433	6.04752	8.21216	6.65418	7.87309	10.9092	10.0081	12.9163	15.7392	7.98908	11.7002
ENSMUSG00000047284	Neurl4	neuralized E3 ubiquitin protein ligase 4 [Source:MGI Symbol;Acc:MGI:1921092]	5.93047	7.74335	7.6662	8.45689	7.86131	10.2405	10.9099	12.7219	12.2174	11.4927	11.5675	10.6035	14.5533	12.3342
ENSMUSG00000057228	Aadat	aminoadipate aminotransferase [Source:MGI Symbol;Acc:MGI:1345167]	1.81423	1.78966	5.41903	0	0	0	0	0	0.152674	6.57182	10.2901	23.4079	0	0
ENSMUSG00000057229	Dmac2	distal membrane arm assembly complex 2 [Source:MGI Symbol;Acc:MGI:1913599]	6.1525	7.03344	6.23821	7.03738	5.43598	8.53634	8.68598	6.76298	7.75859	8.94014	8.87146	9.79764	8.62796	8.47679
ENSMUSG00000066705	Fxyd6	FXYD domain-containing ion transport regulator 6 [Source:MGI Symbol;Acc:MGI:1890226]	0.556507	0.419686	1.05748	1.6749	1.29574	1.88227	96.8657	60.5328	67.1434	24.241	26.5248	23.6318	0.59959	0.488318
ENSMUSG00000052769	Gm9889	predicted gene 9889 [Source:MGI Symbol;Acc:MGI:3642568]	0.126405	0.0907882	0.223438	3.09105	3.0429	5.07432	2.00366	5.45376	2.75724	1.39878	2.47565	2.34287	1.2322	1.547
ENSMUSG00000052760	A630001G21Rik	RIKEN cDNA A630001G21 gene [Source:MGI Symbol;Acc:MGI:2443131]	6.29885	6.40816	4.86138	0.855662	1.23416	0.213689	2.92525	6.0892	2.20699	3.44217	2.04725	1.83649	6.22924	4.4858
ENSMUSG00000052763	Zfp212	Zinc finger protein 212 [Source:MGI Symbol;Acc:MGI:2682609]	4.95364	7.10618	10.2557	9.79947	10.0626	9.77774	9.33934	7.35263	10.5463	9.65263	11.7896	9.12703	11.1233	12.8033
ENSMUSG00000021140	Pcnx	pecanex homolog [Source:MGI Symbol;Acc:MGI:1891924]	5.47165	7.60153	7.45273	20.1737	19.8108	25.5663	23.6831	27.9501	25.3873	21.8144	18.5094	20.2539	14.3312	14.0567
ENSMUSG00000018040	Rrp7a	ribosomal RNA processing 7 homolog A (S. cerevisiae) [Source:MGI Symbol;Acc:MGI:1922028]	8.07531	8.67214	7.36663	5.3989	5.61177	5.2925	5.44096	5.05399	5.51205	6.18292	5.14498	4.75265	4.49842	5.72509
ENSMUSG00000050947	Amigo1	adhesion molecule with Ig like domain 1 [Source:MGI Symbol;Acc:MGI:2653612]	4.32505	4.80689	5.71633	4.31331	4.31672	6.17115	3.01474	2.26197	4.18187	2.54589	3.80016	3.26194	3.89523	5.94906
ENSMUSG00000050945	Zfp438	zinc finger protein 438 [Source:MGI Symbol;Acc:MGI:2444919]	1.54056	1.40541	1.53726	3.77104	4.57192	2.82263	1.84428	2.33466	2.37123	2.80169	1.91019	2.5421	1.70508	1.56351
ENSMUSG00000021147	Wdr37	WD repeat domain 37 [Source:MGI Symbol;Acc:MGI:1920393]	6.16132	5.70789	4.81878	9.24349	10.5577	11.785	8.29119	11.2654	10.9043	7.77647	7.65768	8.62879	4.36438	3.84949
ENSMUSG00000062713	Sim2	single-minded family bHLH transcription factor 2 [Source:MGI Symbol;Acc:MGI:98307]	0	0	0	0	0.0535876	0	0	0	0.129586	0.0182138	0.735702	1.02667	0	0.0250847
ENSMUSG00000036078	Sigmar1	sigma non-opioid intracellular receptor 1 [Source:MGI Symbol;Acc:MGI:1195268]	15.5099	14.2671	12.177	11.8917	11.6269	10.2938	7.83673	10.2202	10.594	11.0626	14.02	11.4316	10.86	12.8286
ENSMUSG00000036073	Galt	galactose-1-phosphate uridyl transferase [Source:MGI Symbol;Acc:MGI:95638]	6.76033	7.54685	6.91603	4.70418	4.7913	5.70518	4.20158	6.19983	6.04889	4.8152	5.31577	6.20297	9.06425	9.31412
ENSMUSG00000002346	Slc25a42	solute carrier family 25, member 42 [Source:MGI Symbol;Acc:MGI:1920345]	0.751352	0.823794	0.859453	1.2621	1.08239	0.698531	0.895029	0.801239	1.08777	0.964321	2.68357	3.2274	1.60334	1.98063
ENSMUSG00000002345	Borcs8	BLOC-1 related complex subunit 8 [Source:MGI Symbol;Acc:MGI:1919618]	7.78919	7.6809	7.22591	7.16941	7.81066	5.62281	5.65807	4.11282	5.58511	3.48497	4.7394	5.33747	7.40659	6.56875
ENSMUSG00000031601	Cnot7	CCR4-NOT transcription complex, subunit 7 [Source:MGI Symbol;Acc:MGI:1298230]	6.23261	5.7616	4.36592	9.18814	9.01401	8.07864	7.858	11.8374	8.5319	6.75223	6.67557	6.81224	7.87998	7.66251
ENSMUSG00000096959	4930509G22Rik	RIKEN cDNA 4930509G22 gene [Source:MGI Symbol;Acc:MGI:1914984]	0.160694	0.0721347	0.017753	0.151136	0.0951228	0.933306	0.303235	0.541653	0.848909	0.296369	0.279424	0.339125	0.51528	0.166978
ENSMUSG00000055817	Mta3	metastasis associated 3 [Source:MGI Symbol;Acc:MGI:2151172]	8.25996	7.77909	7.6845	5.8704	5.00632	2.88728	4.62985	2.8423	2.60571	3.51252	4.60287	5.06869	9.37357	8.00491
ENSMUSG00000060419	Rps16-ps2	ribosomal protein S16, pseudogene 2 [Source:MGI Symbol;Acc:MGI:3704259]	5.34465	6.48428	9.89419	5.61959	5.62922	14.0032	3.72529	8.09469	5.16935	3.75396	4.03206	4.97027	6.48469	5.17008
ENSMUSG00000040771	Oard1	O-acyl-ADP-ribose deacylase 1 [Source:MGI Symbol;Acc:MGI:2146818]	16.9499	15.7801	18.3961	19.0342	23.3762	17.2044	12.9517	15.0126	19.782	16.461	16.1405	17.4144	14.3917	13.3337
ENSMUSG00000012422	Tmem167	transmembrane protein 167 [Source:MGI Symbol;Acc:MGI:1913324]	5.09466	4.54412	5.35535	3.98067	4.11276	2.63732	2.61287	2.79785	3.62112	2.13703	2.21818	1.48261	2.72078	2.43207
ENSMUSG00000037035	Inhbb	inhibin beta-B [Source:MGI Symbol;Acc:MGI:96571]	12.265	15.1753	15.6823	2.80395	2.05217	1.84065	0.813326	3.12668	1.90009	4.6972	24.9706	27.4424	36.4986	29.9874
ENSMUSG00000037031	Tspan15	tetraspanin 15 [Source:MGI Symbol;Acc:MGI:1917673]	35.1791	39.4073	50.6183	31.9227	33.6269	22.4809	35.1016	20.4745	35.261	60.8093	55.5552	40.6807	77.2933	75.3341
ENSMUSG00000037032	Apbb1	amyloid beta (A4) precursor protein-binding, family B, member 1 [Source:MGI Symbol;Acc:MGI:107765]	0.535778	0.509311	0.470047	23.9155	19.7133	15.7877	10.5663	9.22894	11.1175	9.98708	11.1191	9.28266	3.67859	2.74727
ENSMUSG00000042246	Tmc7	transmembrane channel-like gene family 7 [Source:MGI Symbol;Acc:MGI:2443317]	0.18685	0.0186391	0.0305816	0.491114	0.682751	0.195055	0.513652	0.816428	0.330207	2.81372	1.38069	1.23186	0.142021	0.13583
ENSMUSG00000014601	Strip1	striatin interacting protein 1 [Source:MGI Symbol;Acc:MGI:2443884]	18.5459	20.5055	18.2397	17.408	15.4241	15.0604	22.2601	16.5017	23.9925	22.9436	15.584	13.8128	20.0051	22.5664
ENSMUSG00000020922	Lsm12	LSM12 homolog [Source:MGI Symbol;Acc:MGI:1919592]	11.0355	10.3722	7.10108	9.06445	10.558	7.55759	7.7501	8.14577	6.08843	7.75377	7.51739	9.02275	7.81608	10.0234
ENSMUSG00000014602	Kif1a	kinesin family member 1A [Source:MGI Symbol;Acc:MGI:108391]	0.0431733	0	0.0105992	0.0574218	0.0378614	0.184375	0.0784522	0	0.237067	0.0482576	0	0.0176062	6.23285	5.5828
ENSMUSG00000020926	Adam11	a disintegrin and metallopeptidase domain 11 [Source:MGI Symbol;Acc:MGI:1098667]	0.0492287	0.101022	0.116542	0.51111	0.263656	0.528589	0.628155	0.0533364	0.34755	0.182765	0.42479	0.264567	0.126285	0.138034
ENSMUSG00000020925	Ccdc43	coiled-coil domain containing 43 [Source:MGI Symbol;Acc:MGI:1289318]	8.57983	7.92786	8.66137	8.86636	8.8179	7.27719	7.29583	6.2848	6.12091	8.41312	7.10953	6.46002	4.59172	4.22967
ENSMUSG00000014606	Slc25a11	solute carrier family 25 (mitochondrial carrier oxoglutarate carrier), member 11 [Source:MGI Symbol;Acc:MGI:1915113]	32.9853	38.3427	41.7805	24.0224	23.2103	26.2457	25.2668	15.3876	21.0871	25.9812	30.0156	36.9608	22.939	26.2069
ENSMUSG00000020929	Eftud2	elongation factor Tu GTP binding domain containing 2 [Source:MGI Symbol;Acc:MGI:1336880]	9.19414	9.67846	9.93704	9.83458	9.41749	12.3066	14.1892	8.25193	8.31143	12.4652	9.15322	8.19646	8.19279	9.09642
ENSMUSG00000020928	Higd1b	HIG1 domain family, member 1B [Source:MGI Symbol;Acc:MGI:1922939]	0	0	0.260007	12.4761	14.9067	9.72913	33.9894	0.872624	2.08553	0.197299	0.344622	0.172757	0	0.10869
ENSMUSG00000072553	Gm525	predicted gene 525 [Source:MGI Symbol;Acc:MGI:2685371]	0.261259	0	0.173179	0.223382	0.257754	0	0.131468	0.264189	0	0.262823	0.812944	0.910935	3.35101	1.68919
ENSMUSG00000030022	Adamts9	a disintegrin-like and metallopeptidase (reprolysin type) with thrombospondin type 1 motif, 9 [Source:MGI Symbol;Acc:MGI:1916320]	0.639699	1.10006	0.868456	2.77287	2.34863	8.01079	25.8242	33.4056	21.8187	2.18511	2.46702	4.24888	9.348	10.5311
ENSMUSG00000030020	Prickle2	prickle planar cell polarity protein 2 [Source:MGI Symbol;Acc:MGI:1925144]	4.46826	4.60003	5.60954	45.435	42.5848	49.5857	8.43177	10.693	9.01462	20.0797	13.1846	14.3877	16.11	14.4588
ENSMUSG00000063146	Clip2	CAP-GLY domain containing linker protein 2 [Source:MGI Symbol;Acc:MGI:1313136]	9.49813	11.8523	14.8492	6.14882	6.41774	8.09203	13.1538	10.5059	13.7648	11.5623	12.0089	13.5193	9.0295	11.2611
ENSMUSG00000024127	Prepl	prolyl endopeptidase-like [Source:MGI Symbol;Acc:MGI:2441932]	5.45455	5.13068	4.28951	5.39357	6.24403	4.40097	5.22503	4.64906	4.13317	6.72811	6.33518	7.82246	4.53953	3.88194
ENSMUSG00000048076	Arf1	ADP-ribosylation factor 1 [Source:MGI Symbol;Acc:MGI:99431]	247.435	230.814	231.717	240.575	242.175	289.107	203.021	141.685	187.721	217.845	197.909	212.325	185.624	199.215
ENSMUSG00000039501	Znfx1	zinc finger, NFX1-type containing 1 [Source:MGI Symbol;Acc:MGI:2138982]	19.9949	25.5697	25.6504	16.5716	14.4095	28.4466	30.5316	25.5385	30.7551	35.761	44.8099	41.6335	17.1912	16.9811
ENSMUSG00000048078	Tenm4	teneurin transmembrane protein 4 [Source:MGI Symbol;Acc:MGI:2447063]	0.00758311	0.00510603	0.00628318	0	0.00374068	0.00809604	0.0166945	0	0.138917	0.0858207	0.0520497	0.0295711	0.0534951	0.032832
ENSMUSG00000039509	Nup133	nucleoporin 133 [Source:MGI Symbol;Acc:MGI:2442620]	4.61285	5.2445	4.92171	5.16486	4.36811	6.98862	5.90669	4.62755	6.78465	6.37603	4.9692	4.46558	4.93051	5.45264
ENSMUSG00000037349	Nudt22	nudix (nucleoside diphosphate linked moiety X)-type motif 22 [Source:MGI Symbol;Acc:MGI:1915573]	7.43984	8.68622	11.2416	4.07916	5.92468	5.64208	3.65146	8.46226	4.20717	7.57947	8.76295	11.1121	5.73413	6.50974
ENSMUSG00000073207	Ccdc160	coiled-coil domain containing 160 [Source:MGI Symbol;Acc:MGI:3588225]	4.77588	4.63727	7.59893	1.39814	1.30599	1.17497	0.587755	0	0.0442318	2.21945	0.855161	0.690661	0.233044	0.0899031
ENSMUSG00000022781	Pak2	p21 (RAC1) activated kinase 2 [Source:MGI Symbol;Acc:MGI:1339984]	30.7152	26.4591	22.4082	25.0832	26.5348	30.7244	30.6319	22.9165	30.1456	23.3735	23.6211	22.0079	23.4272	25.7486
ENSMUSG00000031089	Slc6a14	solute carrier family 6 (neurotransmitter transporter), member 14 [Source:MGI Symbol;Acc:MGI:1890216]	0.0232197	0	0	4.32801	4.27237	0.951947	0	0	0	0	0.0531259	0.0426106	0	0
ENSMUSG00000022787	Wdr53	WD repeat domain 53 [Source:MGI Symbol;Acc:MGI:1916230]	7.0679	6.74502	6.44915	5.93128	5.55263	8.09377	2.40402	3.28681	5.97766	4.08179	3.18631	2.8823	3.86125	3.53615
ENSMUSG00000022789	Dnm1l	dynamin 1-like [Source:MGI Symbol;Acc:MGI:1921256]	26.8215	22.1714	22.3604	21.4057	21.8359	21.0928	23.032	24.7123	22.8452	22.1432	15.6537	16.095	20.6065	18.123
ENSMUSG00000022788	Fgd4	FYVE, RhoGEF and PH domain containing 4 [Source:MGI Symbol;Acc:MGI:2183747]	2.61509	2.19864	2.35601	0.297738	0.211071	0	0.269143	0.16494	0.124113	0.898666	0.895664	0.991955	0.0379502	0.0525551
ENSMUSG00000015176	Nolc1	nucleolar and coiled-body phosphoprotein 1 [Source:MGI Symbol;Acc:MGI:1918019]	16.4673	14.8039	11.987	17.3536	17.621	22.264	25.7814	37.4234	14.9939	32.797	21.1551	22.0252	17.28	16.8972
ENSMUSG00000024049	Myom1	myomesin 1 [Source:MGI Symbol;Acc:MGI:1341430]	0.372534	0.214557	0.232961	0.817344	0.644921	1.60894	6.63193	1.52225	2.82684	0.907448	0.771936	0.761034	0.0991715	0.0892691
ENSMUSG00000070953	Rabepk	Rab9 effector protein with kelch motifs [Source:MGI Symbol;Acc:MGI:2139530]	4.41121	3.63188	3.27971	3.65548	3.87764	4.67835	2.97196	3.65557	2.22667	3.0145	2.79343	3.28982	2.34632	2.44997
ENSMUSG00000028809	Srrm1	serine/arginine repetitive matrix 1 [Source:MGI Symbol;Acc:MGI:1858303]	17.1184	16.2514	10.3973	18.9565	19.2221	20.49	21.7552	27.2809	25.0016	17.8903	20.1305	19.3155	28.8575	26.7517
ENSMUSG00000028800	Hdac1	histone deacetylase 1 [Source:MGI Symbol;Acc:MGI:108086]	66.9716	66.0175	77.4785	21.2939	23.5543	23.1197	20.5425	24.0389	16.5659	35.3336	20.9283	20.2497	26.4514	27.5381
ENSMUSG00000028803	Nipal3	NIPA-like domain containing 3 [Source:MGI Symbol;Acc:MGI:1921802]	3.4572	4.25953	4.48694	26.0692	23.6425	25.696	7.44262	5.70707	11.1293	9.58008	11.6125	8.27272	3.88173	3.87024
ENSMUSG00000028807	Zbtb8a	zinc finger and BTB domain containing 8a [Source:MGI Symbol;Acc:MGI:1920930]	5.27339	4.87318	4.99089	6.06565	7.03288	3.49176	1.77196	1.11456	1.28796	3.4128	2.37377	1.43425	2.59978	2.37986
ENSMUSG00000022439	Parvg	parvin, gamma [Source:MGI Symbol;Acc:MGI:2158329]	3.40621	3.56774	3.29269	0.76119	1.06925	1.33343	0.584331	0.989397	0.307819	0.0108163	0.283393	1.21937	0.943293	0.595863
ENSMUSG00000022438	Parvb	parvin, beta [Source:MGI Symbol;Acc:MGI:2153063]	27.942	33.6048	26.2515	65.8372	60.5497	73.7484	42.6477	36.2663	47.1703	39.4242	37.594	34.7753	22.6964	26.3716
ENSMUSG00000022433	Csnk1e	casein kinase 1, epsilon [Source:MGI Symbol;Acc:MGI:1351660]	11.5821	11.8286	9.81149	20.4762	17.8062	24.4307	26.2833	23.1018	24.9764	23.0607	23.8082	21.0031	20.3157	20.7661
ENSMUSG00000022432	Smc1b	structural maintenance of chromosomes 1B [Source:MGI Symbol;Acc:MGI:2154049]	1.75744	1.5069	1.2762	0	0	0	0.0124208	0.116479	0.134601	0	0	0.0181185	0.0126638	0
ENSMUSG00000011958	Bnip2	BCL2/adenovirus E1B interacting protein 2 [Source:MGI Symbol;Acc:MGI:109327]	83.5559	71.1514	73.5063	63.4403	69.4679	78.6694	59.5909	48.4444	59.0518	72.3684	53.6373	50.642	44.0469	45.8972
ENSMUSG00000022437	Samm50	SAMM50 sorting and assembly machinery component [Source:MGI Symbol;Acc:MGI:1915903]	62.6023	66.9438	62.79	38.6114	37.2643	43.8421	36.9343	24.6197	31.1477	38.217	38.646	45.9616	33.8362	32.5212
ENSMUSG00000022436	Sh3bp1	SH3-domain binding protein 1 [Source:MGI Symbol;Acc:MGI:104603]	4.77161	6.47121	4.20481	3.07186	3.02393	1.96583	4.30789	4.69266	4.43878	2.04243	2.01392	1.61736	1.20965	0.725909
ENSMUSG00000022434	Fam118a	family with sequence similarity 118, member A [Source:MGI Symbol;Acc:MGI:1920475]	5.01684	5.36265	4.43396	6.07231	6.65093	7.79325	7.39605	6.31494	7.66764	7.09716	7.48963	5.79718	3.94131	4.10889
ENSMUSG00000036854	Hspb6	heat shock protein, alpha-crystallin-related, B6 [Source:MGI Symbol;Acc:MGI:2685325]	1.26593	1.15211	1.30277	2.061	1.65956	2.28099	9.14092	3.91637	2.92565	1.73	2.19016	1.7503	1.75719	1.58173
ENSMUSG00000042737	Dpm3	dolichyl-phosphate mannosyltransferase polypeptide 3 [Source:MGI Symbol;Acc:MGI:1915813]	23.1661	25.8225	34.891	20.846	26.1508	23.3436	12.9344	11.6983	16.486	6.18259	16.7546	20.261	18.2511	18.2318
ENSMUSG00000036856	Wnt4	wingless-type MMTV integration site family, member 4 [Source:MGI Symbol;Acc:MGI:98957]	0.199626	0.341376	0.472587	1.29232	1.35988	0.673894	0.0837114	0.841102	0.113395	0.207196	0.156596	0.19189	0.390168	0.406086
ENSMUSG00000036850	Mrpl41	mitochondrial ribosomal protein L41 [Source:MGI Symbol;Acc:MGI:1333816]	23.3763	22.7398	31.4446	17.8347	19.5653	13.691	11.6339	10.7369	18.2107	16.8835	13.9647	18.3377	17.4628	17.4987
ENSMUSG00000025789	St8sia2	ST8 alpha-N-acetyl-neuraminide alpha-2,8-sialyltransferase 2 [Source:MGI Symbol;Acc:MGI:106020]	0.163151	0.0665797	0.0901221	0.932095	1.03162	0.196356	0.951603	0.456196	0.505506	0.174075	0.230758	0.204136	0.0665839	0.0513732
ENSMUSG00000036853	Mcoln3	mucolipin 3 [Source:MGI Symbol;Acc:MGI:1890500]	0.046117	0.0103508	0.0382115	0.167582	0.443608	0	0.0290082	0	0.157178	2.83191	1.55106	1.93591	0	0
ENSMUSG00000025785	Exosc7	exosome component 7 [Source:MGI Symbol;Acc:MGI:1913696]	12.4818	13.8667	11.6386	11.264	11.8448	9.31209	7.21167	10.1535	10.3956	5.69432	7.44387	9.15027	8.93431	10.7646
ENSMUSG00000025786	Zdhhc3	zinc finger, DHHC domain containing 3 [Source:MGI Symbol;Acc:MGI:1926134]	8.82444	8.5268	7.01985	8.52058	7.69001	4.62803	6.42287	3.14236	6.15395	6.51181	4.75567	3.92493	5.92692	6.90883
ENSMUSG00000025780	Itih5	inter-alpha (globulin) inhibitor H5 [Source:MGI Symbol;Acc:MGI:1925751]	0.0958855	0.0724926	0.133808	1.2988	1.15012	0.383623	2.74901	1.37786	0.610601	0.579603	0.304827	0.338029	12.4928	9.13616
ENSMUSG00000025781	Atp5c1	ATP synthase, H+ transporting, mitochondrial F1 complex, gamma polypeptide 1 [Source:MGI Symbol;Acc:MGI:1261437]	99.3152	92.0719	132.02	70.4629	80.996	82.1138	81.2523	53.0176	62.7057	94.8894	81.7703	113.003	53.4413	54.0158
ENSMUSG00000025782	Taf3	TATA-box binding protein associated factor 3 [Source:MGI Symbol;Acc:MGI:2388097]	2.83302	2.47623	2.9368	5.80495	5.34376	5.52165	4.16847	4.24354	3.21144	5.0743	4.12326	3.38959	3.26556	3.19165
ENSMUSG00000023066	Rttn	rotatin [Source:MGI Symbol;Acc:MGI:2179288]	2.16675	2.05855	1.76956	2.36384	2.18097	2.29574	2.64991	2.31585	2.26218	1.75205	1.988	1.88745	1.68156	1.32999
ENSMUSG00000049858	Suox	sulfite oxidase [Source:MGI Symbol;Acc:MGI:2446117]	6.00823	5.33318	11.0441	5.41288	6.54717	10.104	4.33439	2.86045	3.87568	5.9759	7.17621	8.90781	3.98381	4.50702
ENSMUSG00000035506	Slc12a8	solute carrier family 12 (potassium/chloride transporters), member 8 [Source:MGI Symbol;Acc:MGI:2443672]	0.645929	0.95846	0.842447	0.444894	0.30978	0	1.23018	1.85973	0.85613	1.24093	2.12648	1.81918	0.345205	0.393599
ENSMUSG00000035505	Cox18	cytochrome c oxidase assembly protein 18 [Source:MGI Symbol;Acc:MGI:2448532]	4.12772	5.22022	2.32393	4.5643	4.11149	5.8646	5.59221	3.5285	4.80214	2.34572	3.86844	4.64321	5.93071	7.33187
ENSMUSG00000035504	Reep6	receptor accessory protein 6 [Source:MGI Symbol;Acc:MGI:1917585]	5.34545	3.79928	8.29581	0.394475	0.470869	0.14947	0.80056	0.187687	0.27111	0.706858	1.25214	5.24049	0.938658	0.330625
ENSMUSG00000020493	Prr11	proline rich 11 [Source:MGI Symbol;Acc:MGI:2444496]	0.417031	0.393127	2.02718	0.499198	0.277719	0	1.00992	1.02791	0.781737	0.506929	0.562951	0.181758	1.37737	1.1315
ENSMUSG00000020492	Ska2	spindle and kinetochore associated complex subunit 2 [Source:MGI Symbol;Acc:MGI:1913390]	2.96087	3.00829	3.13646	3.17752	3.63039	1.22804	2.71316	2.88523	2.51245	1.21554	1.3493	0.983847	2.45367	2.65885
ENSMUSG00000020491	2810021J22Rik	RIKEN cDNA 2810021J22 gene [Source:MGI Symbol;Acc:MGI:1917194]	0.192845	0.282482	0.381246	0.989317	1.15156	0.216726	0.344752	0.957931	0.449705	0.153158	0.464446	0.391143	0.702996	0.187497
ENSMUSG00000020490	Btnl10	butyrophilin-like 10 [Source:MGI Symbol;Acc:MGI:2182073]	0.124407	0	0.0091627	0	0	0	0	0	0.0706678	0	0	0	4.1807	2.6812
ENSMUSG00000020496	Rnf187	ring finger protein 187 [Source:MGI Symbol;Acc:MGI:1914224]	45.7799	55.0029	48.6327	111.062	100.523	85.7152	55.9452	43.7489	79.3041	59.6767	96.0939	83.9172	69.9748	83.8419
ENSMUSG00000020495	Smg8	smg-8 homolog, nonsense mediated mRNA decay factor (C. elegans) [Source:MGI Symbol;Acc:MGI:1921383]	7.7432	5.80611	6.99411	6.91719	7.22373	5.01573	5.06538	5.48102	6.22819	5.8162	4.63739	5.30871	4.51297	6.17935
ENSMUSG00000042087	4933440N22Rik	RIKEN cDNA 4933440N22 gene [Source:MGI Symbol;Acc:MGI:1921721]	0.367449	1.09964	1.82676	2.14687	1.75217	0	1.38678	1.03214	1.77416	1.64288	4.65193	2.64104	3.29912	2.75758
ENSMUSG00000033904	Ccp110	centriolar coiled coil protein 110 [Source:MGI Symbol;Acc:MGI:2141942]	2.36138	2.03331	1.96859	2.47733	2.62508	3.10576	2.80057	2.86071	2.54281	2.89045	2.88589	2.30848	3.30752	2.77654
ENSMUSG00000033906	Zdhhc15	zinc finger, DHHC domain containing 15 [Source:MGI Symbol;Acc:MGI:1915336]	0.991458	0.662717	1.27122	1.90581	2.03485	1.03843	1.62965	0.396395	0.715288	1.29224	0.741791	1.14877	1.34594	0.935815
ENSMUSG00000033900	Map9	microtubule-associated protein 9 [Source:MGI Symbol;Acc:MGI:2442208]	0.0577056	0.0345383	0.0425009	0.575627	0.784388	0	0.790479	0.76723	0.939666	1.95654	0.933002	0.941299	0.0164479	0.00740277
ENSMUSG00000028378	Ptgr1	prostaglandin reductase 1 [Source:MGI Symbol;Acc:MGI:1914353]	4.47996	4.33385	5.52482	1.44013	2.10714	1.72039	2.33737	2.64847	2.69275	0.887964	1.50969	1.44987	0.868607	0.761827
ENSMUSG00000033902	Mapkbp1	mitogen-activated protein kinase binding protein 1 [Source:MGI Symbol;Acc:MGI:1347004]	1.13549	1.68017	1.1441	2.57998	2.76951	2.62663	4.51026	3.01673	2.34709	2.27399	3.62752	4.23983	7.38323	6.1908
ENSMUSG00000033909	Usp36	ubiquitin specific peptidase 36 [Source:MGI Symbol;Acc:MGI:1919594]	2.44218	3.82186	2.48037	4.15405	3.86734	7.139	10.6716	12.0157	8.55326	8.23714	9.33881	8.82536	7.42872	6.20803
ENSMUSG00000028373	Astn2	astrotactin 2 [Source:MGI Symbol;Acc:MGI:1889277]	0.104514	0.187664	0.222046	1.46416	1.34839	0.103	0.48547	0.027099	0.137004	0.0539179	0.183943	0.228679	1.46428	1.20669
ENSMUSG00000028370	Pappa	pregnancy-associated plasma protein A [Source:MGI Symbol;Acc:MGI:97479]	0.0108465	0	0.00798859	0.00618265	0.017835	0	0.100065	0.00914011	0.073935	0.400086	0.380519	0.374869	2.61085	2.08299
ENSMUSG00000012443	Kif11	kinesin family member 11 [Source:MGI Symbol;Acc:MGI:1098231]	0.471568	0.482789	3.19896	0.0990315	0.212215	0.14839	1.97748	1.31763	0.507541	0.221937	0.325573	0.0759104	4.28701	3.25718
ENSMUSG00000020149	Rab1a	RAB1A, member RAS oncogene family [Source:MGI Symbol;Acc:MGI:97842]	78.8024	72.1706	73.2269	72.1242	77.2895	84.8206	58.7101	68.1117	64.5958	70.0911	64.1569	72.238	47.704	52.8883
ENSMUSG00000020140	Lgr5	leucine rich repeat containing G protein coupled receptor 5 [Source:MGI Symbol;Acc:MGI:1341817]	0.0194214	0.00348726	0.00858245	0.0166056	0	0.116116	0.039092	0.0196391	0.0728118	2.39662	2.91141	1.69648	0	0.00448464
ENSMUSG00000020143	Dock2	dedicator of cyto-kinesis 2 [Source:MGI Symbol;Acc:MGI:2149010]	4.93423	4.24819	2.6909	1.04726	0.988065	0.0715315	0.373145	0.114682	0.279491	0.00877612	0.0606783	0.0608353	0.143227	0.0765495
ENSMUSG00000020142	Slc1a4	solute carrier family 1 (glutamate/neutral amino acid transporter), member 4 [Source:MGI Symbol;Acc:MGI:2135601]	0.172633	0.145872	0.280471	1.37186	0.931735	1.78673	1.54579	0.299506	0.311493	1.29399	0.808547	0.670873	0.97688	1.58281
ENSMUSG00000018565	Elp5	elongator acetyltransferase complex subunit 5 [Source:MGI Symbol;Acc:MGI:1859017]	17.9528	15.5094	16.6081	17.7573	18.3807	28.5894	16.2884	22.9343	17.1183	19.0714	16.7324	17.9079	10.4547	11.4775
ENSMUSG00000018566	Slc2a4	solute carrier family 2 (facilitated glucose transporter), member 4 [Source:MGI Symbol;Acc:MGI:95758]	0.011463	0	0.0506557	0.225424	0.13571	0.607022	3.98011	0.714809	0.625095	1.33574	2.27649	3.07122	0.808655	0.529389
ENSMUSG00000018567	Gabarap	gamma-aminobutyric acid receptor associated protein [Source:MGI Symbol;Acc:MGI:1861742]	154.954	158.604	184.851	94.8143	112.155	153.972	89.4578	133.728	87.4673	140.849	137.4	160.132	68.5239	73.2393
ENSMUSG00000018569	Cldn7	claudin 7 [Source:MGI Symbol;Acc:MGI:1859285]	0.143263	0.220492	0.54265	2.50236	2.34223	1.32852	0.205976	0.362175	0.313891	4.59815	5.86262	5.99046	0.0787522	0.0236296
ENSMUSG00000052406	Rexo4	REX4, 3'-5' exonuclease [Source:MGI Symbol;Acc:MGI:2684957]	12.4547	12.0809	8.7561	10.165	9.9461	9.45681	9.16269	7.96323	9.1836	11.3538	9.15659	6.74285	10.0821	11.1494
ENSMUSG00000044367	Slc16a13	solute carrier family 16 (monocarboxylic acid transporters), member 13 [Source:MGI Symbol;Acc:MGI:1916559]	5.08788	7.0144	4.78562	7.86544	7.49057	11.53	13.9309	45.8345	14.898	15.2784	14.7764	18.081	7.4755	6.09253
ENSMUSG00000044365	Cxxc4	CXXC finger 4 [Source:MGI Symbol;Acc:MGI:2442112]	1.86436	1.57327	1.26179	0.627094	0.41979	0.659903	0.950841	1.01434	1.80321	1.21092	1.25534	0.84762	0.488313	0.762756
ENSMUSG00000086040	Wipf3	WAS/WASL interacting protein family, member 3 [Source:MGI Symbol;Acc:MGI:3044681]	0.1345	0.0301883	0.123827	0.685211	0.447849	0.320703	0.768471	1.27508	1.44208	0.530887	1.05655	0.586204	2.71712	1.92818
ENSMUSG00000058446	Znrf2	zinc and ring finger 2 [Source:MGI Symbol;Acc:MGI:1196246]	4.92542	7.01839	5.26316	5.81197	4.63643	6.32409	7.049	9.11705	7.15043	5.80129	6.72904	8.72476	3.26227	3.39862
ENSMUSG00000058444	Map2k5	mitogen-activated protein kinase kinase 5 [Source:MGI Symbol;Acc:MGI:1346345]	13.4505	14.184	13.162	14.7336	13.8322	13.6119	15.3571	7.20226	15.8007	15.213	13.1315	12.1673	12.1806	11.9611
ENSMUSG00000058443	Rpl10-ps3	ribosomal protein L10, pseudogene 3 [Source:MGI Symbol;Acc:MGI:3704336]	1.07461	1.10949	1.484	0.59723	0.742137	4.17618	0.878728	1.17722	0.366254	0.585567	0.0491737	0.493008	0.344585	0.55832
ENSMUSG00000058440	Nrf1	nuclear respiratory factor 1 [Source:MGI Symbol;Acc:MGI:1332235]	2.67546	3.64825	2.75443	4.34969	4.21947	3.5072	3.93651	2.64664	4.38089	4.17698	3.62668	3.95271	3.85438	4.14551
ENSMUSG00000073980	Gm9574	predicted gene 9574 [Source:MGI Symbol;Acc:MGI:3809525]	1.22671	0.635383	1.82435	1.16989	0.698224	0.846262	1.12775	2.34576	4.02012	2.68961	3.58392	4.19926	0.907747	0.980529
ENSMUSG00000073982	Rhog	ras homolog family member G [Source:MGI Symbol;Acc:MGI:1928370]	104.492	104.555	70.0954	68.5783	67.4119	59.7165	43.8302	30.3256	57.3683	35.1231	31.0246	42.5972	56.9817	64.5987
ENSMUSG00000073985	Gm10602	predicted gene 10602 [Source:MGI Symbol;Acc:MGI:3708759]	8.77231	8.63975	4.99033	1.00753	1.03339	0	2.38834	0.66199	2.67744	1.75618	1.61764	1.02115	6.29759	5.5176
ENSMUSG00000073987	Ggh	gamma-glutamyl hydrolase [Source:MGI Symbol;Acc:MGI:1329035]	42.4043	37.8698	45.121	22.0835	27.8435	18.7329	12.7876	11.0106	20.1227	24.2886	21.5022	21.3902	13.6884	15.2263
ENSMUSG00000073988	Ttpa	tocopherol (alpha) transfer protein [Source:MGI Symbol;Acc:MGI:1354168]	5.78363	4.81279	15.2163	1.22162	1.38704	0.663857	0.0287587	0.00963188	0.311652	1.69603	1.94569	1.98218	6.01088	3.54994
ENSMUSG00000086049	Gm12735	predicted gene 12735 [Source:MGI Symbol;Acc:MGI:3650816]	0.551173	0.659783	0.608919	0.733077	0.0604198	0.209229	0.693388	0	4.69632	0	0	0.0561923	1.02116	0.212122
ENSMUSG00000002332	Dhrs1	dehydrogenase/reductase (SDR family) member 1 [Source:MGI Symbol;Acc:MGI:1196314]	19.7608	20.4125	19.2458	22.219	24.1558	24.0338	8.46822	7.44955	10.4126	10.5959	10.8271	15.0434	8.07807	8.83917
ENSMUSG00000033016	Nfatc1	nuclear factor of activated T cells, cytoplasmic, calcineurin dependent 1 [Source:MGI Symbol;Acc:MGI:102469]	5.10622	6.66458	4.20126	7.45232	6.84218	13.2167	10.0202	16.05	10.3469	5.52618	7.41714	8.53381	6.94157	6.3661
ENSMUSG00000033014	Trim33	tripartite motif-containing 33 [Source:MGI Symbol;Acc:MGI:2137357]	3.98772	3.87881	3.30289	7.28427	5.77048	8.50147	6.70205	7.79285	5.70764	4.86562	4.8715	4.69434	5.81253	4.78056
ENSMUSG00000003934	Efnb3	ephrin B3 [Source:MGI Symbol;Acc:MGI:109196]	0.0876774	0.146187	0.179889	0.0107094	0.0247146	0.0641884	0.267872	1.31935	0.234791	0.483013	0.607541	0.390751	0.289179	0.159075
ENSMUSG00000059316	Slc27a4	solute carrier family 27 (fatty acid transporter), member 4 [Source:MGI Symbol;Acc:MGI:1347347]	7.14772	6.7092	6.9981	7.40171	7.12314	6.91536	4.9564	2.45193	6.52915	5.37849	6.67382	6.73254	7.60324	9.99481
ENSMUSG00000062210	Tnfaip8	tumor necrosis factor, alpha-induced protein 8 [Source:MGI Symbol;Acc:MGI:2147191]	1.85676	1.362	1.24954	1.10898	0.875934	0.454993	2.83604	2.85605	3.03257	3.7927	3.29611	5.7167	2.28252	1.97884
ENSMUSG00000005698	Ctcf	CCCTC-binding factor [Source:MGI Symbol;Acc:MGI:109447]	24.1342	20.0545	19.8384	29.9849	31.3371	31.943	26.6771	20.5793	26.7427	26.0708	21.4116	18.5164	23.5691	21.8786
ENSMUSG00000005699	Pard6a	par-6 family cell polarity regulator alpha [Source:MGI Symbol;Acc:MGI:1927223]	2.81586	3.42914	3.9425	4.40999	3.63076	2.88132	2.98125	3.14816	4.13342	1.35559	4.41414	2.99301	4.04085	3.02577
ENSMUSG00000055866	Per2	period circadian clock 2 [Source:MGI Symbol;Acc:MGI:1195265]	0.560081	0.791045	0.588576	2.7156	2.29787	1.97766	18.5257	6.86079	0.721652	1.5002	8.85136	4.24284	5.77333	4.33728
ENSMUSG00000004626	Stxbp2	syntaxin binding protein 2 [Source:MGI Symbol;Acc:MGI:107370]	11.3882	12.5823	11.9776	3.32766	3.20605	1.35913	0.578852	0.815869	0.212364	2.2662	3.54429	5.85792	0.676245	0.608721
ENSMUSG00000004567	Mcoln1	mucolipin 1 [Source:MGI Symbol;Acc:MGI:1890498]	15.7883	21.3003	16.5507	18.968	18.0378	24.2751	16.4004	16.9629	18.4855	13.5945	17.6726	17.0451	21.8349	19.1605
ENSMUSG00000004561	Mettl17	methyltransferase like 17 [Source:MGI Symbol;Acc:MGI:1098577]	4.36843	3.57932	1.83059	3.40881	3.8937	3.36231	2.86781	3.5627	2.99484	1.91947	2.32523	1.82445	6.45324	5.89004
ENSMUSG00000047045	Tmem164	transmembrane protein 164 [Source:MGI Symbol;Acc:MGI:2148020]	8.5544	12.4709	9.61136	3.92577	3.59402	2.8182	4.37786	4.60958	4.26423	3.74178	5.55478	5.46769	17.2122	18.564
ENSMUSG00000047044	D030056L22Rik	RIKEN cDNA D030056L22 gene [Source:MGI Symbol;Acc:MGI:3583960]	7.9879	9.1991	9.16622	11.9725	11.0002	17.625	10.2583	17.6094	13.9769	12.5558	13.2284	11.7138	7.53172	8.78338
ENSMUSG00000085761	4930455G09Rik	RIKEN cDNA 4930455G09 gene [Source:MGI Symbol;Acc:MGI:1926167]	2.72116	4.71562	1.88765	0.108216	0.437036	0	0.159223	0.159981	0.107841	0	0.173747	0.174196	0.649351	0.511449
ENSMUSG00000067780	Pi15	peptidase inhibitor 15 [Source:MGI Symbol;Acc:MGI:1934659]	0	0	0.0254523	0.72884	0.562553	0.354195	0.499957	0.169873	0.0392604	0	0.147592	0.0264239	0.214238	0.132997
ENSMUSG00000085767	Gm13563	predicted gene 13563 [Source:MGI Symbol;Acc:MGI:3652052]	0.332631	0.639927	0.209989	0.507867	0.351608	0	0.627686	0.720773	0.161955	0.19918	0.674072	0.610414	1.73705	0.685793
ENSMUSG00000021587	Pcsk1	proprotein convertase subtilisin/kexin type 1 [Source:MGI Symbol;Acc:MGI:97511]	0.0369036	0	0	0.0210355	0	0.241652	1.59394	0.0829275	0.0209627	0.0928113	0	0.0902961	0	0
ENSMUSG00000021539	Lect2	leukocyte cell-derived chemotaxin 2 [Source:MGI Symbol;Acc:MGI:1278342]	1.63655	0.979518	9.84361	0	0	0	0	0	0.232406	0	0	0	0.233233	0
ENSMUSG00000029810	Tmem176b	transmembrane protein 176B [Source:MGI Symbol;Acc:MGI:1916348]	59.6563	62.3805	64.0148	155.451	160.347	162.532	27.3662	21.3316	12.5004	151.42	124.419	143.236	252.862	300.849
ENSMUSG00000029811	Aoc1	amine oxidase, copper-containing 1 [Source:MGI Symbol;Acc:MGI:1923757]	0.0127293	0	0	0.293863	0.0627926	0	0	0	0.130153	0.416179	0.186395	0.829268	0	0
ENSMUSG00000029814	Igf2bp3	insulin-like growth factor 2 mRNA binding protein 3 [Source:MGI Symbol;Acc:MGI:1890359]	0.266155	0.123595	0.0506965	0.282498	0.181092	0.838757	0.115458	0.224283	0.34408	0.0692453	0.100792	0.277896	0.129489	0.0953669
ENSMUSG00000029815	Malsu1	mitochondrial assembly of ribosomal large subunit 1 [Source:MGI Symbol;Acc:MGI:1922843]	2.82276	3.04574	3.94818	3.80847	4.12622	0.984288	1.97102	1.99678	3.11125	2.50749	4.46754	5.70282	3.81987	3.6926
ENSMUSG00000029817	Tra2a	transformer 2 alpha [Source:MGI Symbol;Acc:MGI:1933972]	51.3619	55.5696	46.7196	72.7821	80.6031	84.0308	97.9232	179.945	76.8972	94.8735	84.2112	101.639	76.9284	60.8619
ENSMUSG00000089682	Bcl2l2	BCL2-like 2 [Source:MGI Symbol;Acc:MGI:108052]	7.69308	11.1744	9.3085	17.4184	18.124	22.0094	16.1301	7.52183	10.0646	19.1006	12.4049	12.314	7.05962	7.4379
ENSMUSG00000003032	Klf4	Kruppel-like factor 4 (gut) [Source:MGI Symbol;Acc:MGI:1342287]	21.1567	25.6152	161.561	558.646	461.498	378.916	799.685	438.776	389.97	294.038	264.06	201.779	194.063	69.4457
ENSMUSG00000003033	Ap1m1	adaptor-related protein complex AP-1, mu subunit 1 [Source:MGI Symbol;Acc:MGI:102776]	24.9208	26.2029	23.0013	17.3362	17.2317	25.5876	23.9471	17.0113	24.5016	19.7457	20.0272	18.07	20.4221	20.6187
ENSMUSG00000003031	Cdkn1b	cyclin-dependent kinase inhibitor 1B [Source:MGI Symbol;Acc:MGI:104565]	20.1793	18.4785	19.3036	28.7786	27.5298	19.143	23.3036	22.0603	27.776	24.729	23.0447	17.3343	14.9073	12.8121
ENSMUSG00000003037	Rab8a	RAB8A, member RAS oncogene family [Source:MGI Symbol;Acc:MGI:96960]	22.8658	22.9618	25.6286	12.9051	15.7653	12.7604	16.4253	7.28943	18.5898	13.6747	13.704	12.8324	13.8608	16.275
ENSMUSG00000003038	Hmgn2	high mobility group nucleosomal binding domain 2 [Source:MGI Symbol;Acc:MGI:96136]	11.9605	10.7263	16.8696	24.686	29.937	17.1484	13.4403	8.37705	6.46097	10.0049	10.803	9.21703	18.1484	15.4488
ENSMUSG00000003039	Fam32a	family with sequence similarity 32, member A [Source:MGI Symbol;Acc:MGI:1915172]	100.652	90.7574	105.685	72.7271	81.0348	55.2854	51.9407	35.2143	57.9091	46.6163	41.1098	38.2858	51.3774	57.0681
ENSMUSG00000084416	Rpl10a-ps1	ribosomal protein L10A, pseudogene 1 [Source:MGI Symbol;Acc:MGI:3705885]	3.88546	5.20721	5.35011	3.89991	4.55555	10.004	4.39211	4.88756	4.31822	4.05978	4.07127	3.97847	4.11692	4.16094
ENSMUSG00000034379	Wdr5b	WD repeat domain 5B [Source:MGI Symbol;Acc:MGI:1916794]	3.3298	3.5713	2.51827	3.19098	3.37331	0.992546	2.19288	3.7852	6.55028	1.76104	2.20885	1.25082	3.8123	2.42537
ENSMUSG00000034371	Tkfc	triokinase, FMN cyclase [Source:MGI Symbol;Acc:MGI:2385084]	5.89263	5.73518	11.1823	3.75226	3.0901	2.64496	3.07208	2.10255	3.106	11.749	14.8344	31.6777	3.63153	3.9227
ENSMUSG00000034377	Tulp4	tubby like protein 4 [Source:MGI Symbol;Acc:MGI:1916092]	3.12471	3.19788	2.43963	4.82603	3.99128	5.26792	5.0394	5.89707	4.21474	6.57192	7.01484	6.97017	4.05319	3.59493
ENSMUSG00000074754	Smim26	small integral membrane protein 26 [Source:MGI Symbol;Acc:MGI:2685407]	19.2146	19.9865	26.0904	17.0078	23.2993	15.2547	11.9265	13.0532	10.9627	15.3984	15.3384	14.7568	7.27418	12.6071
ENSMUSG00000074758	Gm5535	predicted gene 5535 [Source:MGI Symbol;Acc:MGI:3645019]	0.0228733	0	0.0252697	0	0	0	0.0287752	0	0.194894	0	0	0.104938	1.02684	0.713035
ENSMUSG00000017007	Rbpjl	recombination signal binding protein for immunoglobulin kappa J region-like [Source:MGI Symbol;Acc:MGI:1196616]	0	0	0.00768408	0.666061	0.809722	0.00594068	0.00875002	0	0.0592638	0	0.00636547	0	0.205188	0.0401521
ENSMUSG00000017002	Slpi	secretory leukocyte peptidase inhibitor [Source:MGI Symbol;Acc:MGI:109297]	1.28389	2.54799	6.30816	1.99328	1.5	0.317433	0.170017	0	0	0	0	0.124004	0.303352	0.468106
ENSMUSG00000017009	Sdc4	syndecan 4 [Source:MGI Symbol;Acc:MGI:1349164]	9.20396	9.10641	13.3329	16.9838	15.5356	46.5657	7.91612	8.13849	1.06698	45.7835	49.6089	82.4262	3.95519	6.00004
ENSMUSG00000079262	Slco1a6	solute carrier organic anion transporter family, member 1a6 [Source:MGI Symbol;Acc:MGI:1351906]	0	0	0	0	0	0	0	0	0.0356828	3.53708	2.06005	7.40654	0.0402861	0
ENSMUSG00000046607	Hrk	harakiri, BCL2 interacting protein (contains only BH3 domain) [Source:MGI Symbol;Acc:MGI:1201608]	0	0	0	0	0	0	0.901148	0	0.0957408	0	0	0	0	0
ENSMUSG00000079260	Tmppe	transmembrane protein with metallophosphoesterase domain [Source:MGI Symbol;Acc:MGI:5317335]	1.25042	1.54034	1.15012	0.730991	0.671334	0.163926	0.936521	0.87727	1.20914	0.716716	1.13373	1.21137	1.7232	1.75929
ENSMUSG00000015533	Itga2	integrin alpha 2 [Source:MGI Symbol;Acc:MGI:96600]	0.245983	0.450176	0.313563	33.1659	32.2301	52.8314	1.55916	1.5068	0.677144	0.158625	0.536826	0.303831	18.1902	23.5614
ENSMUSG00000015536	Mocs2	molybdenum cofactor synthesis 2 [Source:MGI Symbol;Acc:MGI:1336894]	6.60066	5.87857	7.52085	7.72949	8.43228	6.44257	3.58409	4.41936	4.23218	5.15326	4.05409	4.48477	4.15688	4.45357
ENSMUSG00000045555	Mettl24	methyltransferase like 24 [Source:MGI Symbol;Acc:MGI:3045338]	1.22551	0.983202	1.44032	22.2943	21.5574	12.2934	0.393631	0.373533	0.0888686	10.4705	9.83164	5.71806	3.71232	2.70944
ENSMUSG00000002635	Pdcd2l	programmed cell death 2-like [Source:MGI Symbol;Acc:MGI:1915329]	12.9458	12.4392	17.0486	11.7429	13.1909	11.3679	10.2599	8.89081	9.50644	8.36195	10.0165	8.70716	9.25511	11.7964
ENSMUSG00000000673	Haao	3-hydroxyanthranilate 3,4-dioxygenase [Source:MGI Symbol;Acc:MGI:1349444]	17.3241	17.7502	63.4005	0.94844	0.836878	0	0.12313	0	0.945156	8.72483	11.0774	20.2364	0	0.18834
ENSMUSG00000044600	Smim7	small integral membrane protein 7 [Source:MGI Symbol;Acc:MGI:1914068]	33.6182	33.1082	41.2266	25.7487	27.7356	28.3175	24.4326	17.5284	25.8156	28.2954	26.9015	29.0992	19.6654	21.8454
ENSMUSG00000041078	Grid1	glutamate receptor, ionotropic, delta 1 [Source:MGI Symbol;Acc:MGI:95812]	0.0196266	0.0176206	0.0650486	0.145436	0.135543	0.597893	0	0	0.0780408	0.0877516	0.00598734	0.0540254	0.427955	0.203942
ENSMUSG00000041079	Rwdd2b	RWD domain containing 2B [Source:MGI Symbol;Acc:MGI:1858215]	2.34169	2.6012	3.85861	2.15489	1.80122	0.830535	1.52288	0.936474	2.16434	3.32726	1.88882	3.58711	3.66533	2.95566
ENSMUSG00000041075	Fzd7	frizzled class receptor 7 [Source:MGI Symbol;Acc:MGI:108570]	0.72246	1.09594	0.92659	1.97386	2.05637	1.18448	3.23851	5.52119	1.28776	2.83335	3.53393	3.03256	3.38708	2.83795
ENSMUSG00000079481	Nhsl2	NHS-like 2 [Source:MGI Symbol;Acc:MGI:3645090]	3.33254	2.74277	1.57712	3.10879	2.53374	2.00069	3.19535	4.78612	3.9597	3.817	4.58453	4.3957	7.3121	6.70688
ENSMUSG00000079487	Med12	mediator complex subunit 12 [Source:MGI Symbol;Acc:MGI:1926212]	6.003	6.73214	4.19069	10.0485	9.23596	10.8821	16.9592	17.2472	12.6197	12.6809	11.575	10.0807	15.479	13.1985
ENSMUSG00000079484	Phyhd1	phytanoyl-CoA dioxygenase domain containing 1 [Source:MGI Symbol;Acc:MGI:3612860]	0.240079	0.41761	0.182347	0.0641476	0.16284	0	0.339779	1.47939	0.204562	0.113211	0.686617	0.550715	3.38728	2.58131
ENSMUSG00000081892	Gm8864	predicted gene 8864 [Source:MGI Symbol;Acc:MGI:3644830]	0	0.106317	0.130827	0.0337506	0.0778877	2.12403	0.099317	0.133054	0.0672674	0.0992744	0.108377	0.108657	0.0506301	0.0911493
ENSMUSG00000058163	Gm5431	predicted gene 5431 [Source:MGI Symbol;Acc:MGI:3645205]	5.72843	4.25751	5.71427	0.529262	0.755613	4.65974	0.329968	1.52066	0.286063	0.0791583	0.720135	0.587225	0.524821	0.799475
ENSMUSG00000000093	Tbx2	T-box 2 [Source:MGI Symbol;Acc:MGI:98494]	17.0864	23.849	28.2054	163.907	139.467	42.2597	18.8255	1.37127	5.17139	6.03741	14.5203	16.2628	2.35515	1.20598
ENSMUSG00000000094	Tbx4	T-box 4 [Source:MGI Symbol;Acc:MGI:102556]	0.4689	0.347303	0.41442	10.0129	8.96303	7.74955	0	0.138296	0	0.17689	0.128739	0.129072	0.0751785	0
ENSMUSG00000050777	Tmem37	transmembrane protein 37 [Source:MGI Symbol;Acc:MGI:2157899]	20.1622	21.7872	19.0157	4.10825	5.22043	0.571429	0.5356	0.768787	0.570054	4.15549	8.40506	14.5376	39.6298	48.5935
ENSMUSG00000024772	Ehd1	EH-domain containing 1 [Source:MGI Symbol;Acc:MGI:1341878]	28.3328	33.4167	40.7165	80.4313	76.607	98.0935	120.575	70.6287	142.445	23.0574	26.432	36.3541	30.1988	35.085
ENSMUSG00000040389	Wdr47	WD repeat domain 47 [Source:MGI Symbol;Acc:MGI:2139593]	4.94496	3.82859	4.12986	8.33195	7.78788	6.88169	6.96281	9.11389	6.72597	8.10839	8.09619	6.26892	5.09735	3.76079
ENSMUSG00000040385	Ppp1ca	protein phosphatase 1 catalytic subunit alpha [Source:MGI Symbol;Acc:MGI:103016]	217.873	225.479	319.846	196.445	206.992	211.176	157.121	110.07	134.304	170.384	150.154	145.131	121.222	146.436
ENSMUSG00000040383	Aqr	aquarius [Source:MGI Symbol;Acc:MGI:1276102]	6.24112	4.99377	4.23102	6.10149	6.67716	5.27293	7.80474	7.21155	7.4242	7.20259	6.7163	5.01074	4.98586	5.5525
ENSMUSG00000041921	Metap1d	methionyl aminopeptidase type 1D (mitochondrial) [Source:MGI Symbol;Acc:MGI:1913809]	6.03691	6.41391	4.11618	5.66506	7.1783	4.93855	6.78758	8.33051	3.27945	2.76248	4.0532	3.24933	9.83956	7.28451
ENSMUSG00000041926	Rnpep	arginyl aminopeptidase (aminopeptidase B) [Source:MGI Symbol;Acc:MGI:2384902]	19.3601	26.0393	22.6167	11.2111	9.64553	10.229	16.7842	14.5831	16.187	14.5178	13.5042	13.2176	31.2802	30.7381
ENSMUSG00000090150	Acad11	acyl-Coenzyme A dehydrogenase family, member 11 [Source:MGI Symbol;Acc:MGI:2143169]	8.16602	7.19056	9.49517	4.23754	5.05463	4.25091	2.45974	2.63446	3.15379	5.98675	6.16248	11.1672	4.05014	4.06825
ENSMUSG00000032489	Kif9	kinesin family member 9 [Source:MGI Symbol;Acc:MGI:1098237]	0.401537	0.352485	0.266163	0.526427	0.660249	0.861207	0.190832	0.112789	0.304118	0.149608	0.19599	0.409369	0.171676	0.0206045
ENSMUSG00000021268	Meg3	maternally expressed 3 [Source:MGI Symbol;Acc:MGI:1202886]	0	0.021766	0.00730473	0.0810319	0.0739306	0.254133	0.576718	0.120722	0.0563382	0.528432	0.336851	0.52984	0.0084808	0
ENSMUSG00000040037	Negr1	neuronal growth regulator 1 [Source:MGI Symbol;Acc:MGI:2444846]	0	0	0.0261978	0.370027	0.34508	0.167095	0.134244	0.159862	0.141437	0	0.0108511	0.0163188	0.17489	0.328544
ENSMUSG00000040035	Disp2	dispatched RND tramsporter family member 2 [Source:MGI Symbol;Acc:MGI:2388733]	0.337972	0.400824	0.539328	5.36561	4.92746	8.0399	0.0892346	0.0421928	0.106656	0.0559663	0.00763723	0.0306279	1.09712	1.6331
ENSMUSG00000040034	Nup43	nucleoporin 43 [Source:MGI Symbol;Acc:MGI:1917162]	1.93112	1.94346	1.6689	1.51798	1.45963	0.917807	1.58694	1.07612	2.04351	1.64501	0.969182	0.828793	2.13734	1.33057
ENSMUSG00000040033	Stat2	signal transducer and activator of transcription 2 [Source:MGI Symbol;Acc:MGI:103039]	23.8012	31.0555	24.3816	17.5983	16.3792	28.112	38.8055	112.616	32.8962	40.1646	45.2912	49.2519	17.4913	17.0952
ENSMUSG00000061740	Cyp2d22	cytochrome P450, family 2, subfamily d, polypeptide 22 [Source:MGI Symbol;Acc:MGI:1929474]	60.0541	77.4379	48.8931	39.833	37.3176	63.8397	56.1824	48.4845	73.947	58.6068	50.9315	38.5086	60.6588	48.2397
ENSMUSG00000061742	Slc22a12	solute carrier family 22 (organic anion/cation transporter), member 12 [Source:MGI Symbol;Acc:MGI:1195269]	0.0177192	0.0159081	0.0587268	0	0.0524444	0	0.0222912	0	0.150978	28.0302	20.3029	41.7188	0	0
ENSMUSG00000020954	Strn3	striatin, calmodulin binding protein 3 [Source:MGI Symbol;Acc:MGI:2151064]	25.2958	21.9109	21.1235	32.4262	27.0156	32.4655	28.2695	30.4091	27.7536	23.6782	19.6191	20.3375	18.7279	16.5705
ENSMUSG00000015095	Fbxw5	F-box and WD-40 domain protein 5 [Source:MGI Symbol;Acc:MGI:1354731]	13.481	14.8591	12.0792	14.665	13.2228	11.8825	15.4804	13.2204	14.9593	12.1556	13.9874	12.837	22.0161	23.9352
ENSMUSG00000015094	Npdc1	neural proliferation, differentiation and control 1 [Source:MGI Symbol;Acc:MGI:1099802]	28.9264	34.9685	35.7909	32.587	28.4376	31.6197	27.7355	25.7518	36.6661	20.536	31.7041	29.4261	46.9602	56.3537
ENSMUSG00000015093	Clic3	chloride intracellular channel 3 [Source:MGI Symbol;Acc:MGI:1916704]	0.590932	0.742745	0.435228	39.7469	43.6864	7.23436	1.28857	2.52302	3.08818	4.35944	6.59792	3.83163	1.61696	1.86487
ENSMUSG00000015092	Edf1	endothelial differentiation-related factor 1 [Source:MGI Symbol;Acc:MGI:1891227]	86.9108	85.9092	100.264	78.2446	80.1598	71.1032	61.0087	45.9936	70.3131	55.7801	68.0977	72.5236	64.8039	73.5018
ENSMUSG00000015090	Ptgds	prostaglandin D2 synthase (brain) [Source:MGI Symbol;Acc:MGI:99261]	1.86164	0	0.133551	0.0413439	0	0	0.456232	0.407471	1.07122	0.891804	0.354026	1.30885	0	0
ENSMUSG00000020952	Scfd1	Sec1 family domain containing 1 [Source:MGI Symbol;Acc:MGI:1924233]	32.1272	27.6281	44.8877	24.6816	24.3411	20.2911	17.0062	19.5374	20.4697	18.9409	15.7045	13.2784	20.1269	19.6361
ENSMUSG00000014633	Cmc2	COX assembly mitochondrial protein 2 [Source:MGI Symbol;Acc:MGI:1913781]	5.62018	4.76542	6.46771	6.17356	5.42926	4.50026	2.97052	1.64445	4.09037	3.74632	4.75061	4.67337	3.27894	4.50616
ENSMUSG00000056342	Usp34	ubiquitin specific peptidase 34 [Source:MGI Symbol;Acc:MGI:109473]	5.67572	4.76236	4.05547	6.91209	6.48954	8.41069	8.39448	11.3896	7.63103	8.41258	6.4327	6.81368	6.72076	5.89271
ENSMUSG00000066438	Plekhd1	pleckstrin homology domain containing, family D (with coiled-coil domains) member 1 [Source:MGI Symbol;Acc:MGI:3036228]	0.0101214	0	0.0223636	0.493277	0.728949	0	0.114597	0	0.344961	0.263035	0.527989	0.715094	0	0
ENSMUSG00000057691	Zfp746	zinc finger protein 746 [Source:MGI Symbol;Acc:MGI:1916478]	6.62832	9.62721	12.1362	11.6521	10.1484	9.63453	13.3252	6.12844	12.2445	10.5275	9.96368	6.53272	14.8045	14.0953
ENSMUSG00000085408	C530005A16Rik	RIKEN cDNA C530005A16 gene [Source:MGI Symbol;Acc:MGI:3612454]	0.294592	0.352643	0.0180809	0.321849	0.33908	0.349466	0.267659	0.193081	0.89248	0.631129	0.539215	0.180203	0.293888	0.264543
ENSMUSG00000053332	Gas5	growth arrest specific 5 [Source:MGI Symbol;Acc:MGI:95659]	21.5352	21.257	30.4919	26.0556	30.2322	27.0967	44.8728	42.9243	22.478	30.329	22.4743	22.7465	25.0378	23.4192
ENSMUSG00000053333	Dis3l2	DIS3 like 3'-5' exoribonuclease 2 [Source:MGI Symbol;Acc:MGI:2442555]	9.94504	10.2492	8.29232	8.5032	7.30599	6.96932	7.94004	4.56635	5.54919	9.46493	7.7093	6.46026	7.43421	6.86609
ENSMUSG00000053334	Ficd	FIC domain containing [Source:MGI Symbol;Acc:MGI:1098550]	3.75423	4.56211	5.78145	4.77708	4.47706	2.14849	4.10273	2.55645	5.25598	4.76857	4.67365	2.71402	4.50727	4.04262
ENSMUSG00000038845	Phb	prohibitin [Source:MGI Symbol;Acc:MGI:97572]	14.5259	14.1514	15.671	7.49816	8.4556	14.4827	7.99263	5.70114	7.14521	12.7374	10.1721	13.5761	6.59942	9.61633
ENSMUSG00000038844	Kif16b	kinesin family member 16B [Source:MGI Symbol;Acc:MGI:1098240]	6.79592	5.7021	4.31489	5.56403	5.77994	6.29204	5.38969	3.8938	4.90479	8.01936	6.456	6.62156	4.23889	3.98213
ENSMUSG00000038843	Gcnt1	glucosaminyl (N-acetyl) transferase 1, core 2 [Source:MGI Symbol;Acc:MGI:95676]	0.837296	0.655342	0.719459	1.3951	1.63094	0.0488989	0.68422	1.83328	0.195125	12.2927	10.8066	19.2526	0.651712	0.388338
ENSMUSG00000038848	Ythdf1	YTH N6-methyladenosine RNA binding protein 1 [Source:MGI Symbol;Acc:MGI:1917431]	27.4845	22.9698	19.4856	36.6169	36.439	42.4931	27.2858	20.4757	21.0418	29.683	23.657	23.9609	19.0913	21.405
ENSMUSG00000018362	Kpna2	karyopherin (importin) alpha 2 [Source:MGI Symbol;Acc:MGI:103561]	9.63053	8.72094	10.7928	3.83239	5.35305	10.762	7.17499	13.3191	4.82415	7.99205	5.02917	7.11761	3.57759	5.83191
ENSMUSG00000018363	Smurf2	SMAD specific E3 ubiquitin protein ligase 2 [Source:MGI Symbol;Acc:MGI:1913563]	17.6308	17.3448	16.9404	64.6744	49.7506	72.6353	27.324	24.6654	25.5023	40.7067	29.2392	29.0477	16.9459	17.6293
ENSMUSG00000016018	Mtrex	Mtr4 exosome RNA helicase [Source:MGI Symbol;Acc:MGI:1919448]	19.0365	17.1016	19.3538	22.8387	20.1005	18.7394	18.6282	20.1332	21.3121	17.0395	13.1657	12.9344	12.5948	13.1873
ENSMUSG00000066571	4931406P16Rik	RIKEN cDNA 4931406P16 gene [Source:MGI Symbol;Acc:MGI:1924311]	41.813	36.2826	39.1391	53.7508	48.0713	52.165	57.2611	39.4728	42.5668	37.6125	40.2393	35.7856	24.6824	24.9924
ENSMUSG00000070469	Adamtsl3	ADAMTS-like 3 [Source:MGI Symbol;Acc:MGI:3028499]	0	0	0.0626612	1.51659	1.31755	0.383151	1.63465	1.29483	1.22137	0	0	0.0283869	0.171954	0.321475
ENSMUSG00000054641	Mmrn1	multimerin 1 [Source:MGI Symbol;Acc:MGI:1918195]	0.298943	0.140294	1.04333	2.04482	1.64224	0.203105	1.79492	0.572529	2.70927	0	2.44365	1.5398	51.7639	43.8654
ENSMUSG00000037001	Zfp39	zinc finger protein 39 [Source:MGI Symbol;Acc:MGI:99183]	1.21962	0.901732	1.2002	2.20828	2.17395	1.19051	0.760707	0.388643	1.43216	0.816228	0.778511	0.526619	1.91926	1.44363
ENSMUSG00000064141	Zfp69	zinc finger protein 69 [Source:MGI Symbol;Acc:MGI:107794]	8.82775	9.64951	7.25114	5.51388	5.30193	3.64755	3.98428	7.29403	5.07963	4.00059	5.08875	3.97107	15.771	13.2863
ENSMUSG00000048387	Osr1	odd-skipped related transcription factor 1 [Source:MGI Symbol;Acc:MGI:1344424]	0.138844	0.0712303	0.109565	0.915799	0.724045	1.60942	0.224575	0.0668577	0.507015	0.0665122	0.0726106	0.218395	0.203528	0.0458014
ENSMUSG00000033253	Szt2	seizure threshold 2 [Source:MGI Symbol;Acc:MGI:3033336]	1.56843	1.84254	0.844256	2.79335	2.87748	1.22846	4.46262	5.59887	5.01006	1.49949	3.26174	2.76801	8.79596	7.30892
ENSMUSG00000048388	Fam171b	family with sequence similarity 171, member B [Source:MGI Symbol;Acc:MGI:2444579]	0.117994	0.149554	0.452413	1.20471	1.26683	1.19158	0.436587	0.345084	0.260216	0.727332	0.514526	0.426696	0.0623181	0.00801365
ENSMUSG00000033257	Ttll4	tubulin tyrosine ligase-like family, member 4 [Source:MGI Symbol;Acc:MGI:1914784]	2.5889	2.79436	1.76291	2.81758	2.32047	2.82524	3.9365	5.75692	4.12852	3.82159	3.2022	3.46976	5.41532	5.00894
ENSMUSG00000033256	Shf	Src homology 2 domain containing F [Source:MGI Symbol;Acc:MGI:3613669]	2.33501	2.91936	3.38221	2.89859	2.23543	2.58529	4.67824	4.76612	7.84037	4.20498	8.76951	8.64935	13.6438	16.7147
ENSMUSG00000021959	Lats2	large tumor suppressor 2 [Source:MGI Symbol;Acc:MGI:1354386]	5.95593	9.29752	6.83927	14.1991	13.594	14.8508	16.826	12.453	16.6059	14.6449	17.7263	12.3123	10.9233	10.3179
ENSMUSG00000021958	Pinx1	PIN2/TERF1 interacting, telomerase inhibitor 1 [Source:MGI Symbol;Acc:MGI:1919650]	6.43321	6.19957	9.06332	8.52832	9.95705	5.94838	4.82617	5.07297	3.31906	3.78507	4.13212	3.4388	4.50424	4.8722
ENSMUSG00000021951	Eef1akmt1	EEF1A alpha lysine methyltransferase 1 [Source:MGI Symbol;Acc:MGI:1915293]	10.1578	9.24801	10.3791	15.2499	15.3851	13.0342	6.1194	7.15322	7.80173	7.67595	5.76108	6.4761	4.52643	5.01049
ENSMUSG00000021950	Anxa8	annexin A8 [Source:MGI Symbol;Acc:MGI:1201374]	0.212065	0.171351	0.210854	1.10605	1.48546	1.72071	0.160069	3.78849	0.903458	0	0.232895	0	0	0
ENSMUSG00000030051	Aplf	aprataxin and PNKP like factor [Source:MGI Symbol;Acc:MGI:1919353]	2.10409	1.50685	1.22273	2.06941	1.82387	0.758326	1.42295	1.06589	2.34205	1.90665	1.81432	1.52887	1.80959	1.7974
ENSMUSG00000021957	Tkt	transketolase [Source:MGI Symbol;Acc:MGI:105992]	25.5271	26.3532	28.6667	19.0085	17.4179	20.2237	19.6306	11.0667	13.9146	24.0039	20.9494	30.3154	42.448	37.047
ENSMUSG00000071072	Ptges3	prostaglandin E synthase 3 [Source:MGI Symbol;Acc:MGI:1929282]	24.9423	23.3617	20.3438	28.0608	31.8463	39.6582	22.1253	39.2029	34.3837	37.7038	42.5762	61.4307	14.9465	18.5409
ENSMUSG00000071076	Jund	jun D proto-oncogene [Source:MGI Symbol;Acc:MGI:96648]	11.1653	18.22	44.9634	82.1525	80.0332	23.0957	87.4664	35.9424	68.1289	46.22	144.68	143.211	87.7031	43.4714
ENSMUSG00000071074	Yipf3	Yip1 domain family, member 3 [Source:MGI Symbol;Acc:MGI:106280]	25.1822	26.3299	25.907	26.5312	23.7343	26.1491	25.9994	15.3072	29.8704	18.6535	22.1793	20.8919	32.9833	36.9884
ENSMUSG00000019102	Aldh3a1	aldehyde dehydrogenase family 3, subfamily A1 [Source:MGI Symbol;Acc:MGI:1353451]	0	0.0184311	0.0226803	0.333508	0.425334	0.15781	0.206612	0.172997	0.244892	0	0.0187883	0.0188369	0.763623	1.25624
ENSMUSG00000036555	Iqce	IQ motif containing E [Source:MGI Symbol;Acc:MGI:1921489]	1.37785	1.42138	1.55514	1.43863	1.25806	1.02691	2.0417	1.67743	1.8739	1.24393	1.50955	1.8052	3.24143	2.69597
ENSMUSG00000036550	Cnot1	CCR4-NOT transcription complex, subunit 1 [Source:MGI Symbol;Acc:MGI:2442402]	23.6691	18.7541	16.4999	21.5539	21.8232	25.3705	23.858	23.9617	17.6126	20.0375	15.3036	16.5335	19.8634	19.6246
ENSMUSG00000036553	Sh3tc1	SH3 domain and tetratricopeptide repeats 1 [Source:MGI Symbol;Acc:MGI:2678949]	45.4448	51.4281	47.1951	21.4806	21.2007	22.944	19.2093	19.3273	30.058	28.7356	32.5024	28.1108	56.5503	50.1453
ENSMUSG00000036552	Ermard	ER membrane associated RNA degradation [Source:MGI Symbol;Acc:MGI:1917317]	2.59846	3.85194	2.83731	2.90633	2.63812	4.6323	2.43268	2.67342	1.4417	1.20315	2.25364	1.64955	4.18547	3.31405
ENSMUSG00000091586	Cyp4f17	cytochrome P450, family 4, subfamily f, polypeptide 17 [Source:MGI Symbol;Acc:MGI:3646233]	1.08325	1.07824	0.884545	0.906062	0.650521	0	2.844	3.07583	4.4143	2.58614	2.82326	2.54967	22.4118	18.4883
ENSMUSG00000055994	Nod2	nucleotide-binding oligomerization domain containing 2 [Source:MGI Symbol;Acc:MGI:2429397]	0.739478	0.963719	0.667616	2.49508	1.99255	2.832	7.04212	29.4484	9.4173	10.4653	15.8129	24.565	1.42782	1.45968
ENSMUSG00000055991	Zkscan5	zinc finger with KRAB and SCAN domains 5 [Source:MGI Symbol;Acc:MGI:107533]	2.69406	2.3752	3.85422	3.2232	3.71916	5.8188	3.377	2.89086	3.1047	3.81018	2.44783	2.03624	3.72896	3.09928
ENSMUSG00000021666	Gfm2	G elongation factor, mitochondrial 2 [Source:MGI Symbol;Acc:MGI:2444783]	2.19396	2.26785	1.94153	1.89502	2.11299	1.72411	2.01371	2.13807	2.04106	2.43356	2.38693	2.51293	2.5987	2.658
ENSMUSG00000023084	Lrrc71	leucine rich repeat containing 71 [Source:MGI Symbol;Acc:MGI:1921735]	0.201443	0.180853	0.04838	0.254612	0.319712	0.142132	0.264438	0.649484	0.238805	0	0.0320623	0.225016	0.426886	0.364037
ENSMUSG00000023087	Noct	nocturnin [Source:MGI Symbol;Acc:MGI:109382]	0.377809	0.439943	0.338872	0.374207	0.332144	1.35786	5.82115	26.3365	3.02792	7.97145	13.0843	26.2638	4.28936	3.88265
ENSMUSG00000030788	Rnf141	ring finger protein 141 [Source:MGI Symbol;Acc:MGI:1914400]	21.8965	17.7226	19.7568	55.2411	55.641	53.8173	6.66624	5.28502	7.41881	6.45523	5.11102	5.34269	6.02016	4.70435
ENSMUSG00000030789	Itgax	integrin alpha X [Source:MGI Symbol;Acc:MGI:96609]	0.670219	0.575169	0.685993	2.03938	1.69196	0	0.260385	0.307306	0.235145	0	0	0.144697	0	0
ENSMUSG00000030787	Lyve1	lymphatic vessel endothelial hyaluronan receptor 1 [Source:MGI Symbol;Acc:MGI:2136348]	354.623	285.563	402.539	437.418	431.851	424.676	4.54032	4.87123	3.54425	0.628192	1.24562	0.799819	0	0.0529694
ENSMUSG00000030785	Cox6a2	cytochrome c oxidase subunit 6A2 [Source:MGI Symbol;Acc:MGI:104649]	1.2118	0.870352	0.535503	1.03611	1.67376	0.0517507	15.7783	2.24654	14.0423	0.203176	0.332707	0.667135	0.777149	0
ENSMUSG00000023089	Ndufa5	NADH:ubiquinone oxidoreductase subunit A5 [Source:MGI Symbol;Acc:MGI:1915452]	33.6871	35.8626	56.038	25.0706	27.4799	25.209	23.085	19.1745	23.5025	29.5037	28.9208	44.6986	14.0229	16.3693
ENSMUSG00000097296	Gm26532	predicted gene, 26532 [Source:MGI Symbol;Acc:MGI:5477026]	18.4896	23.2397	51.4498	129.584	136.697	50.1896	68.1819	148.115	78.1803	52.4586	56.6868	46.9724	11.1907	4.53633
ENSMUSG00000030780	BC017158	cDNA sequence BC017158 [Source:MGI Symbol;Acc:MGI:2384572]	3.00851	3.67907	2.43898	2.97947	2.98238	2.4895	2.6684	2.57168	2.32368	3.01805	2.19212	2.25074	4.22898	4.97288
ENSMUSG00000030781	Slc5a2	solute carrier family 5 (sodium/glucose cotransporter), member 2 [Source:MGI Symbol;Acc:MGI:2181411]	0	0.0494211	0	0.0706001	0.14935	0.869812	0.0346255	0.162356	0	15.7709	13.1111	40.2558	0	0.015889
ENSMUSG00000033788	Dysf	dysferlin [Source:MGI Symbol;Acc:MGI:1349385]	22.0273	25.4973	22.0728	7.98511	6.85842	10.0607	56.7638	52.3071	48.4378	77.1526	74.3223	64.567	29.3269	36.9989
ENSMUSG00000049265	Kcnk3	potassium channel, subfamily K, member 3 [Source:MGI Symbol;Acc:MGI:1100509]	0.0209282	0.00939455	0.127164	4.3214	3.91268	1.9305	0.77668	0	0.570625	0	0.0766128	0.00960137	0.0402649	0
ENSMUSG00000060621	Nkpd1	NTPase, KAP family P-loop domain containing 1 [Source:MGI Symbol;Acc:MGI:1916797]	0	0.0130015	0.015999	0	0	0	0	0.195255	0.123393	0.473474	0.940998	2.0596	0.42722	0.150481
ENSMUSG00000038065	Mturn	maturin, neural progenitor differentiation regulator homolog (Xenopus) [Source:MGI Symbol;Acc:MGI:1915485]	4.54637	4.16541	3.21967	40.9655	38.5282	45.2632	29.0665	15.3834	36.4731	12.2549	19.8864	13.4131	4.27632	4.49537
ENSMUSG00000097745	AI115009	expressed sequence AI115009 [Source:MGI Symbol;Acc:MGI:2139623]	0	0	0	0	0.0424536	0	0	0	0.0366649	0	0	0	17.579	12.7931
ENSMUSG00000038069	Cdkn2aip	CDKN2A interacting protein [Source:MGI Symbol;Acc:MGI:1918175]	5.10048	4.64062	5.02977	10.2537	11.111	19.4624	17.2256	19.6057	8.01125	14.4633	10.3696	10.1766	5.6054	5.94153
ENSMUSG00000037202	Prf1	perforin 1 (pore forming protein) [Source:MGI Symbol;Acc:MGI:97551]	0.601711	0.731897	0.686195	0.431494	0.344693	0.248675	0.537202	0.0163564	0.396923	0.471884	2.36259	2.06593	0.348544	0.268922
ENSMUSG00000030254	Rad18	RAD18 E3 ubiquitin protein ligase [Source:MGI Symbol;Acc:MGI:1890476]	1.77467	1.31538	1.77822	1.39387	1.33011	1.06926	1.22013	1.16508	1.30113	0.882268	0.87503	0.637457	1.4381	1.5407
ENSMUSG00000030255	Sspn	sarcospan [Source:MGI Symbol;Acc:MGI:1353511]	4.85983	3.80428	4.7166	5.54033	5.24339	3.29205	5.7323	2.11152	4.32445	4.48887	4.49878	2.53345	3.58242	3.94336
ENSMUSG00000030256	Bhlhe41	basic helix-loop-helix family, member e41 [Source:MGI Symbol;Acc:MGI:1930704]	0.0191001	0.0857391	0.0281349	0.348393	0.364313	0.108757	0.937104	0.525776	0.195292	0.667167	2.48218	1.67075	0.244984	0.0514553
ENSMUSG00000030257	Srgap3	SLIT-ROBO Rho GTPase activating protein 3 [Source:MGI Symbol;Acc:MGI:2152938]	0.31969	0.145324	0.178827	0.155701	0.0758559	0.124429	0.351269	0.293266	0.255155	0.257826	0.388867	0.334177	0.285475	0.327053
ENSMUSG00000030259	Rassf8	Ras association (RalGDS/AF-6) domain family (N-terminal) member 8 [Source:MGI Symbol;Acc:MGI:1918573]	6.08171	4.92567	5.26893	20.5976	19.6419	17.464	7.93964	5.45127	5.29197	8.2609	9.99631	10.6473	3.94631	3.90832
ENSMUSG00000031785	Adgrg1	adhesion G protein-coupled receptor G1 [Source:MGI Symbol;Acc:MGI:1340051]	36.3395	45.4641	32.4183	18.4379	18.1804	21.2208	183.85	171.527	184.479	106.313	107.751	135.002	151.596	168.063
ENSMUSG00000031787	Katnb1	katanin p80 (WD40-containing) subunit B 1 [Source:MGI Symbol;Acc:MGI:1921437]	3.53866	4.5042	5.1954	4.38915	4.59367	6.1045	3.98312	3.56069	2.91597	4.06924	4.55952	2.93718	5.06139	4.71728
ENSMUSG00000031781	Ciapin1	cytokine induced apoptosis inhibitor 1 [Source:MGI Symbol;Acc:MGI:1922083]	5.15603	5.66679	5.69622	5.25906	5.73653	5.03809	4.3889	3.79586	4.02316	4.90383	4.12248	5.18732	5.27448	5.54047
ENSMUSG00000031783	Polr2c	polymerase (RNA) II (DNA directed) polypeptide C [Source:MGI Symbol;Acc:MGI:109299]	24.2994	23.832	29.7165	30.5498	30.3961	41.5736	27.7123	24.7717	26.531	25.5956	19.0748	18.5221	20.0986	22.4325
ENSMUSG00000031782	Coq9	coenzyme Q9 [Source:MGI Symbol;Acc:MGI:1915164]	10.5706	9.53705	14.5904	8.80376	9.30866	6.99988	10.9504	5.70747	9.20694	15.1631	13.1018	19.8652	8.62038	9.10061
ENSMUSG00000031789	Cngb1	cyclic nucleotide gated channel beta 1 [Source:MGI Symbol;Acc:MGI:2664102]	0.230132	0.218088	0.296616	0.816219	0.723177	0.738915	1.2331	1.15279	1.55416	0.518038	0.327621	0.308917	0.863662	0.747902
ENSMUSG00000031788	Kifc3	kinesin family member C3 [Source:MGI Symbol;Acc:MGI:109202]	14.8524	17.6871	18.4244	14.0869	15.9929	20.3152	38.4638	19.6051	33.6446	23.2658	29.5545	28.054	6.95336	10.3746
ENSMUSG00000034254	Agpat1	1-acylglycerol-3-phosphate O-acyltransferase 1 (lysophosphatidic acid acyltransferase, alpha) [Source:MGI Symbol;Acc:MGI:1932075]	10.7874	13.8474	8.04289	16.9475	15.2824	19.4031	18.2838	13.781	17.4095	15.6253	20.8635	20.1861	28.9165	32.1032
ENSMUSG00000034255	Arhgap27	Rho GTPase activating protein 27 [Source:MGI Symbol;Acc:MGI:1916903]	5.42555	7.18097	5.75367	14.4748	13.1949	16.3067	34.5417	22.928	33.9224	15.3696	24.9464	16.0923	22.7025	23.9301
ENSMUSG00000070858	Gm1673	predicted gene 1673 [Source:MGI Symbol;Acc:MGI:2686519]	5.39569	5.11332	8.01422	1.23025	0.0591478	0.102412	1.65927	0.303122	5.41477	0.0502592	0.493807	0.385065	103.273	101.544
ENSMUSG00000044749	Abca6	ATP-binding cassette, sub-family A (ABC1), member 6 [Source:MGI Symbol;Acc:MGI:1923434]	0.288044	0.225448	0.69356	0.353637	0.298752	0	2.21136	0.143147	0.0881031	0.0309581	0	0	0.0947322	0.0426365
ENSMUSG00000034252	Senp6	SUMO/sentrin specific peptidase 6 [Source:MGI Symbol;Acc:MGI:1922075]	6.23935	6.71888	6.27153	16.8934	13.8418	18.448	14.376	13.6568	10.7101	14.5008	12.7309	12.5031	12.6602	11.8356
ENSMUSG00000090213	Tmem189	transmembrane protein 189 [Source:MGI Symbol;Acc:MGI:2142624]	8.54754	10.2063	8.2964	10.0437	9.98691	6.79996	8.31054	9.43569	6.5339	11.7925	10.6946	12.7166	11.3706	14.0135
ENSMUSG00000090210	Itga10	integrin, alpha 10 [Source:MGI Symbol;Acc:MGI:2153482]	0.307506	0.469329	0.246299	0.420678	0.348887	0.393968	1.53773	2.03416	1.00875	1.08916	0.689493	0.874676	0.877582	1.0296
ENSMUSG00000031125	3830403N18Rik	RIKEN cDNA 3830403N18 gene [Source:MGI Symbol;Acc:MGI:1917941]	0.19505	0.490318	2.11175	0.333543	0.346379	0.63306	2.20839	1.24917	0.664776	0	0.142806	0	0.100071	0.270237
ENSMUSG00000031129	Slc9a9	solute carrier family 9 (sodium/hydrogen exchanger), member 9 [Source:MGI Symbol;Acc:MGI:2679732]	57.8752	50.9261	49.6215	0.822339	0.720313	0.0839457	0.220792	0	0.346938	1.436	0.289119	0.334957	5.80789	4.86322
ENSMUSG00000034570	Inpp5j	inositol polyphosphate 5-phosphatase J [Source:MGI Symbol;Acc:MGI:2158663]	0.117444	0.133557	0.155698	0	0.0463471	0.0334367	0.108348	0.164945	0.21348	1.04363	1.23964	1.86785	0.0100425	0.0180795
ENSMUSG00000034573	Ptpn13	protein tyrosine phosphatase, non-receptor type 13 [Source:MGI Symbol;Acc:MGI:103293]	0.08667	0.0821342	0.271292	1.57266	0.883573	0.649784	1.25993	0.133897	0.106669	0.900144	1.37927	3.42397	0.72258	1.20079
ENSMUSG00000034575	Tent4a	terminal nucleotidyltransferase 4A [Source:MGI Symbol;Acc:MGI:2682295]	4.34615	6.77656	6.66443	7.50075	7.06058	6.91841	12.6777	10.8096	9.83523	10.6528	12.4654	14.1278	9.61705	9.94312
ENSMUSG00000034574	Daam1	dishevelled associated activator of morphogenesis 1 [Source:MGI Symbol;Acc:MGI:1914596]	14.5422	12.3464	12.3097	37.6309	37.5186	25.3915	12.8144	7.64919	10.999	6.81362	4.97714	5.09968	5.06765	4.76097
ENSMUSG00000022760	Thap7	THAP domain containing 7 [Source:MGI Symbol;Acc:MGI:1916259]	7.57071	8.60561	9.93358	11.3143	10.0635	3.93046	5.09554	3.71701	8.52865	6.47114	7.78257	7.84161	9.24808	11.7524
ENSMUSG00000034161	Scx	scleraxis [Source:MGI Symbol;Acc:MGI:102934]	0.105286	0.283573	0.116316	2.73065	3.25469	0	0.309054	0.502757	0.717677	0	0.99568	1.12706	0.945304	0.445717
ENSMUSG00000013663	Pten	phosphatase and tensin homolog [Source:MGI Symbol;Acc:MGI:109583]	6.0736	6.96455	5.47358	10.6557	9.1642	8.08168	13.8954	8.13697	8.7737	7.30488	8.29809	7.36584	6.47038	6.31633
ENSMUSG00000062082	Cd200r4	CD200 receptor 4 [Source:MGI Symbol;Acc:MGI:3036289]	1.59863	1.03267	0.94767	0.100014	0.384677	0.199816	0	0	0	0	0	0	0	0
ENSMUSG00000062081	Gm6055	predicted gene 6055 [Source:MGI Symbol;Acc:MGI:3648620]	2.73314	2.24041	3.74154	2.5909	3.63437	4.61807	2.3919	2.45336	2.83505	2.93878	3.31699	2.28973	0.990721	2.81259
ENSMUSG00000025666	Tmem47	transmembrane protein 47 [Source:MGI Symbol;Acc:MGI:2177570]	13.8969	15.3489	11.1399	18.903	15.6258	16.8441	15.6883	16.5935	12.9635	11.2847	8.33079	8.90673	5.53925	6.267
ENSMUSG00000025665	Rps6ka6	ribosomal protein S6 kinase polypeptide 6 [Source:MGI Symbol;Acc:MGI:1914321]	0.0397648	0	0	0.183598	0.180464	0.14944	0.02001	0	0	0.0733385	0.414871	0.56189	0.0102008	0
ENSMUSG00000022346	Myc	myelocytomatosis oncogene [Source:MGI Symbol;Acc:MGI:97250]	6.0015	6.99529	5.9332	2.35869	2.51895	5.2513	11.5558	12.2044	1.25028	3.62886	9.85696	18.6474	14.8121	13.7566
ENSMUSG00000021669	Col4a3bp	collagen, type IV, alpha 3 (Goodpasture antigen) binding protein [Source:MGI Symbol;Acc:MGI:1915268]	19.2536	16.8142	12.4045	19.3967	18.2436	25.5295	21.0298	23.0061	25.1214	19.9108	18.3043	14.6596	19.6197	19.1039
ENSMUSG00000024048	Myl12a	myosin, light chain 12A, regulatory, non-sarcomeric [Source:MGI Symbol;Acc:MGI:1914518]	114.996	110.175	111.262	217.765	252.834	327.977	190.342	192.393	192.232	133.303	131.79	127.903	93.1031	100.329
ENSMUSG00000074361	C5ar2	complement component 5a receptor 2 [Source:MGI Symbol;Acc:MGI:2442013]	18.5738	24.1637	16.7226	0.162734	0.187775	0.162562	0.169015	0.0943443	0.0953946	0.00938567	0.0512312	0.133546	23.9527	29.6011
ENSMUSG00000024042	Sik1	salt inducible kinase 1 [Source:MGI Symbol;Acc:MGI:104754]	2.12996	3.25321	10.6525	51.0452	47.1895	44.5899	122.024	100.55	83.7692	25.5391	46.8158	58.371	63.674	16.8469
ENSMUSG00000024043	Arhgap28	Rho GTPase activating protein 28 [Source:MGI Symbol;Acc:MGI:2147003]	0.111219	0.146448	0.11468	7.72798	7.72474	10.2719	10.6336	8.71609	10.7906	0.279711	0.760001	0.870819	5.06894	4.21182
ENSMUSG00000074364	Ehd2	EH-domain containing 2 [Source:MGI Symbol;Acc:MGI:2154274]	0.883354	1.34751	2.54771	119.195	102.043	119.542	306.32	152.374	309.847	53.1023	57.0769	49.9226	80.0937	99.7867
ENSMUSG00000024087	Cyp1b1	cytochrome P450, family 1, subfamily b, polypeptide 1 [Source:MGI Symbol;Acc:MGI:88590]	0.108844	0.0558397	0.19755	0.432083	0.51391	0.0132808	0.77267	0.818936	0.808179	2.27465	4.29759	4.40858	6.81088	9.64951
ENSMUSG00000021668	Polk	polymerase (DNA directed), kappa [Source:MGI Symbol;Acc:MGI:1349767]	10.4481	8.47888	10.752	8.32133	8.57463	7.3201	7.0865	11.4598	7.73018	9.00822	6.23569	4.76775	5.92558	5.68807
ENSMUSG00000068011	Mkrn2os	makorin, ring finger protein 2, opposite strand [Source:MGI Symbol;Acc:MGI:1917541]	0.188205	0.253453	1.03962	0.0134099	0.0928401	0	0.0986528	0	0.240543	0.47333	0.488022	1.29517	0.0201166	0.0181079
ENSMUSG00000068015	Lrch1	leucine-rich repeats and calponin homology (CH) domain containing 1 [Source:MGI Symbol;Acc:MGI:2443390]	20.3662	18.0563	14.8814	19.5213	18.5299	17.8798	21.4539	15.4202	16.8334	22.6982	21.43	17.6143	32.6095	31.1532
ENSMUSG00000042298	Ttc19	tetratricopeptide repeat domain 19 [Source:MGI Symbol;Acc:MGI:1920045]	3.07006	2.62611	2.51552	2.62496	2.59978	1.10714	2.69282	3.2554	3.03732	4.68986	3.30138	3.92808	4.51751	3.57413
ENSMUSG00000042293	Gm5617	predicted gene 5617 [Source:MGI Symbol;Acc:MGI:3643566]	14.7898	9.35243	16.7656	7.64232	6.40752	5.10779	2.91223	1.73399	3.61616	3.34224	8.65091	9.1453	8.6602	7.20153
ENSMUSG00000042292	Mrtfa	myocardin related transcription factor A [Source:MGI Symbol;Acc:MGI:2384495]	2.86263	3.8053	3.52995	4.806	4.31675	4.5113	6.02124	3.3574	4.28931	2.8754	5.20388	4.0566	4.49974	6.48973
ENSMUSG00000034168	Irf2bpl	interferon regulatory factor 2 binding protein-like [Source:MGI Symbol;Acc:MGI:2442463]	4.14001	6.57196	10.5078	20.4263	21.0632	10.3597	28.5416	18.2115	47.1219	25.3188	90.7468	73.6873	15.8931	23.9219
ENSMUSG00000044199	S1pr4	sphingosine-1-phosphate receptor 4 [Source:MGI Symbol;Acc:MGI:1333809]	8.23074	7.32952	8.42907	24.7238	20.7208	20.4625	1.70124	6.10581	3.55633	4.40873	7.88409	6.75558	9.67909	11.4305
ENSMUSG00000044197	Gpr146	G protein-coupled receptor 146 [Source:MGI Symbol;Acc:MGI:1933113]	17.781	23.5386	22.7165	42.3389	40.9858	28.7512	15.0725	14.8309	13.8458	20.4652	39.8444	44.9079	21.7885	25.8547
ENSMUSG00000038954	Supt3	suppressor of Ty 3 [Source:MGI Symbol;Acc:MGI:1923723]	2.26381	2.20613	2.23379	1.38966	1.43169	1.87571	1.0345	0.913068	0.329726	1.15977	1.67338	1.51793	1.89854	1.34037
ENSMUSG00000021335	Slc17a1	solute carrier family 17 (sodium phosphate), member 1 [Source:MGI Symbol;Acc:MGI:103209]	0.134463	0.0301798	0.334238	0	0.0165823	0	0	0	0.0859276	13.6254	12.1213	34.8848	0	0
ENSMUSG00000058761	Rnf169	ring finger protein 169 [Source:MGI Symbol;Acc:MGI:1920257]	3.84762	5.43428	3.04693	3.847	3.64683	3.33974	5.94227	5.79484	4.77988	4.43621	5.80679	5.13773	5.73086	6.57921
ENSMUSG00000021336	Slc17a4	solute carrier family 17 (sodium phosphate), member 4 [Source:MGI Symbol;Acc:MGI:2442850]	0.196321	0.108464	0.834188	0	0	0	0	0	0.205879	0.16458	0.317878	0.443409	0	0
ENSMUSG00000008843	Cldn13	claudin 13 [Source:MGI Symbol;Acc:MGI:1913102]	0	0	0	0	0	0	0	0	0.0636739	0	0	0	11.3583	9.96534
ENSMUSG00000001870	Ltbp1	latent transforming growth factor beta binding protein 1 [Source:MGI Symbol;Acc:MGI:109151]	0.178798	0.184431	0.277383	9.72225	8.73364	11.655	9.30358	6.66791	9.21859	44.9735	37.9073	26.9228	1.26865	1.65147
ENSMUSG00000027531	Impa1	inositol (myo)-1(or 4)-monophosphatase 1 [Source:MGI Symbol;Acc:MGI:1933158]	11.1585	9.9558	9.22972	12.3526	12.3863	10.7035	9.91489	9.06266	10.9727	10.2637	9.29332	10.6832	7.11914	9.03288
ENSMUSG00000027533	Fabp5	fatty acid binding protein 5, epidermal [Source:MGI Symbol;Acc:MGI:101790]	43.2324	44.1119	58.307	3.99462	4.75263	2.46297	97.3012	54.1944	77.7492	12.6775	14.7604	11.6297	2.68083	2.96804
ENSMUSG00000075012	Fjx1	four jointed box 1 [Source:MGI Symbol;Acc:MGI:1341907]	0	0.0147601	0.0181629	1.19484	1.41113	0.659976	1.34436	1.03905	1.26074	0.220519	1.12846	3.2282	0.105436	0.322687
ENSMUSG00000075015	Gm10801	predicted gene 10801 [Source:MGI Symbol;Acc:MGI:3641656]	1.02835	1.63342	0.611738	7.10168	6.39946	0.20269	0.199028	2.99964	500.519	3.44834	1.3031	1.16131	0	0
ENSMUSG00000075014	Gm10800	predicted gene 10800 [Source:MGI Symbol;Acc:MGI:3641657]	9.24217	9.70756	4.20431	44.6244	46.6636	0.67072	3.72364	13.2348	2174.39	2.68392	4.86491	5.0992	0.0774794	0
ENSMUSG00000027536	Chmp4c	charged multivesicular body protein 4C [Source:MGI Symbol;Acc:MGI:1913621]	0.451095	0.63641	0.261043	5.0875	3.98419	1.10082	1.67544	3.65646	1.68386	1.58468	3.4403	3.74484	0.99187	0.471216
ENSMUSG00000080921	Rpl38-ps2	ribosomal protein L38, pseudogene 2 [Source:MGI Symbol;Acc:MGI:3646625]	4.95008	5.52513	9.90276	5.83386	6.59954	6.05622	5.04917	9.47002	3.19182	5.047	2.08146	2.45512	25.5682	27.9581
ENSMUSG00000025184	R3hcc1l	R3H domain and coiled-coil containing 1 like [Source:MGI Symbol;Acc:MGI:1196316]	4.98554	5.24535	4.32889	4.44707	4.50389	3.68279	4.65818	3.58351	4.16991	3.09508	3.18156	3.13539	4.07183	3.73371
ENSMUSG00000005553	Atp4a	ATPase, H+/K+ exchanging, gastric, alpha polypeptide [Source:MGI Symbol;Acc:MGI:88113]	0.0317928	0.00951442	0.117079	0	0	0	0	0	0.126417	3.49149	5.08217	11.3672	0	0.0122356
ENSMUSG00000021998	Lcp1	lymphocyte cytosolic protein 1 [Source:MGI Symbol;Acc:MGI:104808]	37.2464	31.0667	26.1193	20.0748	21.0158	19.4194	4.69676	2.66181	1.60843	3.93163	2.20749	3.04843	15.087	16.007
ENSMUSG00000031095	Cul4b	cullin 4B [Source:MGI Symbol;Acc:MGI:1919834]	12.9703	9.62064	10.4626	8.89828	9.26205	8.30857	11.383	10.9731	8.61311	10.6316	7.35766	9.14294	10.1666	9.95959
ENSMUSG00000040631	Dok4	docking protein 4 [Source:MGI Symbol;Acc:MGI:2148865]	16.7342	18.2403	18.369	25.553	23.0501	34.7319	61.7116	32.6284	73.0017	27.0947	29.0185	22.7579	21.9352	32.0127
ENSMUSG00000023791	Pigx	phosphatidylinositol glycan anchor biosynthesis, class X [Source:MGI Symbol;Acc:MGI:1919334]	7.48362	7.78114	9.16993	6.24188	6.75835	5.62313	3.4597	4.15737	5.73741	4.31752	6.33029	5.39848	8.25195	10.6224
ENSMUSG00000047368	Abhd17b	abhydrolase domain containing 17B [Source:MGI Symbol;Acc:MGI:1917816]	14.4975	13.3773	10.1615	20.9487	18.1807	15.0379	9.62573	13.6013	7.6587	15.5971	18.295	23.8554	48.3885	47.4625
ENSMUSG00000047369	Dnah14	dynein, axonemal, heavy chain 14 [Source:MGI Symbol;Acc:MGI:2444525]	0.749715	0.852576	0.368116	0.455837	0.427357	0.142298	0.985077	1.22142	1.19243	0.0558669	0.716624	0.550323	0.51286	0.67324
ENSMUSG00000042901	Aida	axin interactor, dorsalization associated [Source:MGI Symbol;Acc:MGI:1919737]	30.9575	27.0216	28.3291	20.5584	21.309	27.2167	34.3912	32.9329	36.6625	22.674	22.1048	17.1742	11.2118	10.5815
ENSMUSG00000042903	Foxo4	forkhead box O4 [Source:MGI Symbol;Acc:MGI:1891915]	4.2671	6.59376	5.99064	16.7555	15.7785	14.7933	23.8039	17.4102	26.1428	17.0325	17.4844	15.8291	15.8325	14.2516
ENSMUSG00000026374	Tsn	translin [Source:MGI Symbol;Acc:MGI:109263]	29.1667	26.5741	22.0081	25.2072	26.4853	18.7958	19.6826	17.008	24.6283	19.4048	16.047	15.7636	23.0282	26.5583
ENSMUSG00000026377	Nifk	nucleolar protein interacting with the FHA domain of MKI67 [Source:MGI Symbol;Acc:MGI:1915199]	16.6777	15.2645	20.1733	12.0739	12.7708	7.27828	9.57158	11.3696	8.22887	8.96366	8.96852	9.60606	9.0302	12.3685
ENSMUSG00000007021	Syngr3	synaptogyrin 3 [Source:MGI Symbol;Acc:MGI:1341881]	0.0577521	0.0691323	0.0638027	0.115218	0	0	0.121089	0.178443	0.0984163	0.645531	0.986607	1.51907	0.0987666	0.133357
ENSMUSG00000024558	Mapk4	mitogen-activated protein kinase 4 [Source:MGI Symbol;Acc:MGI:2444559]	0	0	0.016313	0.063126	0	0	0.0371519	0	0.025163	0.037136	0.486491	1.12453	0	0
ENSMUSG00000000120	Ngfr	nerve growth factor receptor (TNFR superfamily, member 16) [Source:MGI Symbol;Acc:MGI:97323]	0.601609	0.425863	0.42179	0.0989207	0.102728	0	0.844166	0.155988	0.216872	0.300666	0.69882	0.318467	0	0
ENSMUSG00000055235	Wdr86	WD repeat domain 86 [Source:MGI Symbol;Acc:MGI:1915466]	0.0484621	0.0435088	0.178465	0.165744	0.11953	0.289745	0.589343	0.102095	0.0137642	0	0.0295679	0.185278	1.45038	2.48989
ENSMUSG00000017453	Pipox	pipecolic acid oxidase [Source:MGI Symbol;Acc:MGI:1197006]	4.16437	4.10101	13.695	0.358822	0.286639	0.0275724	0.0203057	0.856902	0.0550122	12.8142	11.0347	23.0003	0.455466	0.204994
ENSMUSG00000046101	Mcmdc2	minichromosome maintenance domain containing 2 [Source:MGI Symbol;Acc:MGI:3045334]	0.107825	0.00605024	0.0372254	0.103716	0.0132972	0.063315	0	0.369125	0.114841	0	0.141852	0.160769	0.0518625	0.0855873
ENSMUSG00000016255	Tubb1	tubulin, beta 1 class VI [Source:MGI Symbol;Acc:MGI:107814]	3.94145	4.04774	1.81694	7.58859	9.79135	15.7181	1.67659	16.9892	0.773144	0.0713137	1.21969	0.156108	1.63666	0.196431
ENSMUSG00000016256	Ctsz	cathepsin Z [Source:MGI Symbol;Acc:MGI:1891190]	159.113	167.118	118.839	67.5138	63.0533	62.7634	82.7681	62.9721	66.2899	105.347	93.382	112.054	61.0372	72.7031
ENSMUSG00000016257	Prelid3b	PRELI domain containing 3B [Source:MGI Symbol;Acc:MGI:1913640]	22.8277	20.5522	19.6545	17.1173	19.5609	15.4881	19.1722	14.5944	20.0168	17.1065	16.5368	16.8549	12.8391	13.0419
ENSMUSG00000016252	Atp5e	ATP synthase, H+ transporting, mitochondrial F1 complex, epsilon subunit [Source:MGI Symbol;Acc:MGI:1855697]	36.1674	40.8891	62.5812	27.0608	32.8375	27.2454	28.8477	26.8998	26.2707	26.1326	33.661	44.5183	26.1798	27.9433
ENSMUSG00000016253	Nelfcd	negative elongation factor complex member C/D, Th1l [Source:MGI Symbol;Acc:MGI:1926424]	11.2566	13.843	12.9248	9.15163	8.39055	7.55923	9.75963	7.45801	10.4868	11.3147	10.3398	8.27296	13.8705	14.4494
ENSMUSG00000020368	Canx	calnexin [Source:MGI Symbol;Acc:MGI:88261]	122.739	102.102	121.399	81.6937	81.424	85.9825	64.9569	59.3031	53.1881	86.0379	65.0901	78.611	69.3878	91.8744
ENSMUSG00000006777	Krt23	keratin 23 [Source:MGI Symbol;Acc:MGI:2148866]	0.0764246	0.20584	0.253295	1.28511	1.48285	1.30551	0	0	0	1.17459	0.303086	0.864859	0	0
ENSMUSG00000001467	Cyp51	cytochrome P450, family 51 [Source:MGI Symbol;Acc:MGI:106040]	3.00453	1.81221	3.16516	6.78421	7.05723	5.01325	4.39998	4.53852	2.72648	7.43153	7.56808	20.8255	1.24083	1.65392
ENSMUSG00000053862	Slc51b	solute carrier family 51, beta subunit [Source:MGI Symbol;Acc:MGI:3582052]	0	0	0.180513	0	0	0	0	0	0	2.945	2.01874	12.1438	0	0.282974
ENSMUSG00000022442	Ttll1	tubulin tyrosine ligase-like 1 [Source:MGI Symbol;Acc:MGI:2443047]	3.81193	3.52044	2.79244	8.18908	8.14164	9.73246	4.09079	2.31419	3.07337	5.29169	3.20104	3.71077	2.52352	1.97183
ENSMUSG00000022443	Myh9	myosin, heavy polypeptide 9, non-muscle [Source:MGI Symbol;Acc:MGI:107717]	27.4248	39.3122	33.2587	62.3963	56.143	55.2159	120.938	82.358	82.2186	50.299	63.2	62.9645	127.655	137.105
ENSMUSG00000001794	Capns1	calpain, small subunit 1 [Source:MGI Symbol;Acc:MGI:88266]	167.939	176.577	188.859	142.439	136.592	207.068	138.999	129.493	118.335	179.647	118.046	115.131	105.836	111.552
ENSMUSG00000017615	Tnfaip1	tumor necrosis factor, alpha-induced protein 1 (endothelial) [Source:MGI Symbol;Acc:MGI:104961]	194.87	182.317	171.323	68.8793	70.4587	66.0415	130.793	70.3108	116.725	85.673	64.086	49.033	56.3163	67.1647
ENSMUSG00000078922	Tgtp1	T cell specific GTPase 1 [Source:MGI Symbol;Acc:MGI:98734]	0.211469	0.122847	0.357308	1.44648	1.66906	3.88862	7.60542	20.493	6.55023	12.4408	25.0911	22.3482	5.28117	4.98363
ENSMUSG00000078923	Ube2v1	ubiquitin-conjugating enzyme E2 variant 1 [Source:MGI Symbol;Acc:MGI:1913839]	0.0879122	0.11839	0.0971226	0	0.0578218	0.312862	0.165893	0	0.0998751	0	0.268187	0.0806642	0.657764	0.389085
ENSMUSG00000078920	Ifi47	interferon gamma inducible protein 47 [Source:MGI Symbol;Acc:MGI:99448]	36.0139	34.1248	45.1477	39.9729	40.946	163.573	18.2264	50.0968	16.919	47.3135	58.675	67.5892	36.1067	47.0833
ENSMUSG00000078921	Tgtp2	T cell specific GTPase 2 [Source:MGI Symbol;Acc:MGI:3710083]	11.9415	10.2214	29.3684	14.8396	17.123	31.4442	19.4099	50.6113	21.2978	39.736	41.9512	40.3539	8.0586	9.11834
ENSMUSG00000036110	Slc17a2	solute carrier family 17 (sodium phosphate), member 2 [Source:MGI Symbol;Acc:MGI:2443098]	0.515421	0.384615	1.14624	0.0400632	0	0.0971933	0	0.0733291	0.11407	0	0.0735128	0.0859867	0	0
ENSMUSG00000002844	Adprh	ADP-ribosylarginine hydrolase [Source:MGI Symbol;Acc:MGI:1098234]	47.7763	48.6137	60.1273	37.6411	42.638	26.7812	36.6262	15.9385	38.7984	33.6546	32.9834	26.8062	39.1195	43.5588
ENSMUSG00000002845	Tmem39a	transmembrane protein 39a [Source:MGI Symbol;Acc:MGI:1915096]	9.92322	10.6051	6.8639	6.37798	6.92704	7.89333	8.29384	8.40311	6.43887	5.50236	7.20112	5.20929	8.11888	7.91534
ENSMUSG00000002846	Timmdc1	translocase of inner mitochondrial membrane domain containing 1 [Source:MGI Symbol;Acc:MGI:1922139]	5.92212	6.19961	7.18449	6.87876	7.58444	7.25322	5.679	5.00927	4.49379	4.7211	6.85151	8.16106	4.75821	5.05715
ENSMUSG00000015889	Lta4h	leukotriene A4 hydrolase [Source:MGI Symbol;Acc:MGI:96836]	62.639	60.6718	60.1836	51.7591	58.1432	46.9904	57.0739	43.7594	57.6142	44.5686	39.2066	35.2887	40.5676	50.0185
ENSMUSG00000079037	Prnp	prion protein [Source:MGI Symbol;Acc:MGI:97769]	1.76965	0.901323	3.42135	11.0572	11.6841	6.2058	62.8705	73.157	40.8278	25.4198	29.2144	33.6147	6.87494	10.0194
ENSMUSG00000079036	Alkbh1	alkB homolog 1, histone H2A dioxygenase [Source:MGI Symbol;Acc:MGI:2384034]	3.15308	2.90322	1.19085	1.80566	2.22819	1.01461	2.02023	2.55817	2.84906	2.69862	2.45617	2.5298	3.91259	3.74203
ENSMUSG00000079038	D130040H23Rik	RIKEN cDNA D130040H23 gene [Source:MGI Symbol;Acc:MGI:2444324]	2.65133	3.52643	3.25457	2.43486	2.55117	4.50112	2.05891	1.84806	2.95634	1.78362	1.49782	1.11125	3.56863	3.25009
ENSMUSG00000015880	Ncapg	non-SMC condensin I complex, subunit G [Source:MGI Symbol;Acc:MGI:1930197]	0.203265	0.17742	1.02924	0.00965531	0.011141	0	0.511424	0.884982	0.240547	0.127801	0.0310043	0.0518074	1.61499	0.925693
ENSMUSG00000097504	4930516B21Rik	RIKEN cDNA 4930516B21 gene [Source:MGI Symbol;Acc:MGI:1922364]	0.467075	1.16815	0.84773	2.31057	1.7774	1.99468	3.94525	5.17294	4.94626	2.54513	3.72502	1.46937	3.16661	3.38969
ENSMUSG00000031918	Mtmr2	myotubularin related protein 2 [Source:MGI Symbol;Acc:MGI:1924366]	26.6897	23.2769	27.3792	34.9623	38.4846	29.4428	24.8785	16.2886	20.3834	33.8986	30.204	22.7916	28.7688	26.6083
ENSMUSG00000031919	Tmed6	transmembrane p24 trafficking protein 6 [Source:MGI Symbol;Acc:MGI:1913519]	0.0461972	0	0	0.118498	0.0455774	0.394577	0	0	0	1.27803	3.00182	5.21378	0	0
ENSMUSG00000036840	Siah1a	siah E3 ubiquitin protein ligase 1A [Source:MGI Symbol;Acc:MGI:108064]	12.337	11.5517	9.53231	18.1846	18.3319	14.1735	16.9009	23.6145	25.8927	18.115	16.1567	16.4242	20.8477	20.7322
ENSMUSG00000041229	Phf8	PHD finger protein 8 [Source:MGI Symbol;Acc:MGI:2444341]	4.61663	4.0833	2.98739	4.82896	5.36516	4.94444	4.98967	4.43476	4.97265	4.42619	4.74587	4.25564	3.46288	3.61604
ENSMUSG00000041220	Elovl6	ELOVL family member 6, elongation of long chain fatty acids (yeast) [Source:MGI Symbol;Acc:MGI:2156528]	1.1657	0.872126	1.19161	1.40339	1.50697	0.406266	1.07036	0.366954	1.46132	1.72981	1.77805	3.20877	2.95596	2.39008
ENSMUSG00000085945	2310014F06Rik	RIKEN cDNA 2310014F06 gene [Source:MGI Symbol;Acc:MGI:1916875]	0.362988	0.597459	0.267345	0.775904	0.954981	1.80853	0.152216	0.152941	0	0	3.32202	2.33143	0.620776	1.53667
ENSMUSG00000002103	Acp2	acid phosphatase 2, lysosomal [Source:MGI Symbol;Acc:MGI:87882]	26.8299	22.7556	15.1686	8.91311	9.38962	2.88253	6.10256	3.35571	4.79484	10.4534	5.51594	5.11403	7.61229	7.77529
ENSMUSG00000098149	Gapdh-ps14	glyceraldehyde-3-phosphate dehydrogenase, pseudogene 14 [Source:MGI Symbol;Acc:MGI:3780363]	0.198943	0.142887	0.439572	0.13608	0	2.7527	0.150165	0.301761	0.0678045	2.3349	0.072828	0.365082	0.204137	0.091877
ENSMUSG00000056999	Ide	insulin degrading enzyme [Source:MGI Symbol;Acc:MGI:96412]	10.2426	8.48268	8.53975	8.95668	8.78125	14.4617	8.19122	9.50243	13.0093	14.3206	14.0734	15.8248	11.6974	10.561
ENSMUSG00000022119	Rbm26	RNA binding motif protein 26 [Source:MGI Symbol;Acc:MGI:1921463]	7.28667	6.42023	4.56056	7.93709	7.7237	9.28204	8.36028	10.1592	7.68312	5.57549	6.24412	4.71553	11.6058	9.50216
ENSMUSG00000022110	Sucla2	succinate-Coenzyme A ligase, ADP-forming, beta subunit [Source:MGI Symbol;Acc:MGI:1306775]	19.1943	16.4067	22.7957	18.027	18.6902	19.3656	15.6829	10.8336	16.8828	16.7279	17.4566	23.0788	9.9375	13.7699
ENSMUSG00000022111	Uchl3	ubiquitin carboxyl-terminal esterase L3 (ubiquitin thiolesterase) [Source:MGI Symbol;Acc:MGI:1355274]	15.1491	15.4115	18.443	9.24671	8.51021	3.18893	11.5535	9.33022	12.0669	9.64176	9.66175	12.7581	10.8988	10.8511
ENSMUSG00000022114	Spry2	sprouty RTK signaling antagonist 2 [Source:MGI Symbol;Acc:MGI:1345138]	14.016	12.3088	13.5198	17.5427	16.9784	16.8218	21.9143	15.6781	9.02609	15.2445	19.8096	14.229	14.7646	14.2175
ENSMUSG00000002109	Ddb2	damage specific DNA binding protein 2 [Source:MGI Symbol;Acc:MGI:1355314]	2.76862	2.9566	2.14108	2.31739	2.63084	1.26948	2.10813	2.41901	1.83756	1.46589	1.36026	2.23284	3.40162	2.28806
ENSMUSG00000040170	Fmo2	flavin containing monooxygenase 2 [Source:MGI Symbol;Acc:MGI:1916776]	0.740563	0.761696	2.30353	99.1474	96.4569	89.2167	18.7053	27.2403	53.1391	3.80334	7.35659	11.6638	4.24216	3.69405
ENSMUSG00000051413	Plagl2	pleiomorphic adenoma gene-like 2 [Source:MGI Symbol;Acc:MGI:1933165]	4.03896	4.86813	2.18114	2.82334	2.40732	1.72783	2.46621	2.45453	2.60624	2.18542	1.98499	2.41749	4.46719	5.06455
ENSMUSG00000051412	Vamp7	Mus musculus vesicle-associated membrane protein 7 (Vamp7), transcript variant 3, mRNA. [Source:RefSeq mRNA;Acc:NM_001359151]	15.34	12.0064	20.3192	12.107	12.8213	13.1961	9.02554	8.25979	11.1267	5.97488	6.13394	8.93598	6.86124	6.52128
ENSMUSG00000063849	Ppcdc	phosphopantothenoylcysteine decarboxylase [Source:MGI Symbol;Acc:MGI:1914062]	3.62834	4.29988	2.64559	5.60896	3.98058	5.51624	3.9255	3.75463	4.87229	3.8204	3.59954	3.90182	6.36646	4.57455
ENSMUSG00000031557	Plekha2	pleckstrin homology domain-containing, family A (phosphoinositide binding specific) member 2 [Source:MGI Symbol;Acc:MGI:1928144]	12.5359	11.4337	9.66267	25.6813	27.5413	20.922	8.75414	8.74604	8.6357	5.23289	4.75269	3.66693	1.57285	1.01494
ENSMUSG00000007029	Vars	valyl-tRNA synthetase [Source:MGI Symbol;Acc:MGI:90675]	7.67079	9.19084	8.69436	9.063	8.57785	7.49896	17.5561	11.4303	9.51016	8.04569	10.1302	7.44931	22.1305	23.795
ENSMUSG00000025465	Echs1	enoyl Coenzyme A hydratase, short chain, 1, mitochondrial [Source:MGI Symbol;Acc:MGI:2136460]	12.8283	13.2952	19.6675	8.51878	10.8886	7.59938	7.99781	4.14058	5.95152	10.355	10.917	14.7601	6.49628	6.44984
ENSMUSG00000025464	Paox	polyamine oxidase (exo-N4-amino) [Source:MGI Symbol;Acc:MGI:1916983]	4.13364	6.52998	4.56672	2.51074	2.02795	1.23475	2.87006	0.494899	0.731366	1.59064	2.83212	1.86533	4.25895	4.7204
ENSMUSG00000025466	Fuom	fucose mutarotase [Source:MGI Symbol;Acc:MGI:1916314]	3.61884	3.97095	5.80179	0.989721	0.997757	0	0.827743	0.287496	0.726743	0.674168	2.23025	3.55526	3.04756	3.19343
ENSMUSG00000052298	Cdc42se2	CDC42 small effector 2 [Source:MGI Symbol;Acc:MGI:1919979]	44.9538	39.6062	33.7467	39.6375	43.8135	34.1636	41.5653	28.2552	37.4311	36.1064	35.6198	34.6827	32.615	32.137
ENSMUSG00000039234	Sec24d	Sec24 related gene family, member D (S. cerevisiae) [Source:MGI Symbol;Acc:MGI:1916858]	19.2414	18.8713	17.0995	7.51422	8.51745	5.5723	22.19	10.5249	10.0254	5.52995	8.20386	9.09787	14.9192	14.9933
ENSMUSG00000039236	Isg20	interferon-stimulated protein [Source:MGI Symbol;Acc:MGI:1928895]	11.8338	11.7612	14.7139	10.7902	11.4166	6.30315	8.76203	8.5002	9.56221	7.41296	9.93098	8.95499	8.12134	5.92396
ENSMUSG00000039231	Suv39h1	suppressor of variegation 3-9 1 [Source:MGI Symbol;Acc:MGI:1099440]	3.04874	2.56054	2.69118	2.96249	2.56748	3.28889	2.503	4.18835	2.07559	4.36964	3.10173	2.70021	2.84307	2.76881
ENSMUSG00000039230	Tbcd	tubulin-specific chaperone d [Source:MGI Symbol;Acc:MGI:1919686]	5.79605	6.20723	6.90381	4.78311	4.91666	5.05984	5.57554	2.47737	4.63228	7.42261	5.08364	4.94316	4.49086	4.58257
ENSMUSG00000039233	Tbce	tubulin-specific chaperone E [Source:MGI Symbol;Acc:MGI:1917680]	7.84191	7.51343	6.28662	6.06677	6.04727	4.66527	5.11494	5.2022	6.50968	4.18884	5.13548	4.27855	7.29877	7.13775
ENSMUSG00000039232	Stx11	syntaxin 11 [Source:MGI Symbol;Acc:MGI:1921982]	5.00848	5.01942	4.43025	4.29657	3.57874	3.63827	4.35403	13.5309	3.62952	8.99726	9.8679	23.0388	3.35076	2.57432
ENSMUSG00000052291	5330438D12Rik	RIKEN cDNA 5330438D12 gene [Source:MGI Symbol;Acc:MGI:3026931]	0.375609	0.272986	0.296401	0.795235	0.758784	0.718009	0.900047	0.904334	1.34112	0.239909	0.851196	0.853398	1.30766	1.4662
ENSMUSG00000039239	Tgfb2	transforming growth factor, beta 2 [Source:MGI Symbol;Acc:MGI:98726]	0.151879	0.280286	0.251686	4.79758	3.75435	1.50621	4.38393	4.97008	4.25614	11.7916	7.03482	5.59751	0.0974027	0.253289
ENSMUSG00000052296	Ppp6r1	protein phosphatase 6, regulatory subunit 1 [Source:MGI Symbol;Acc:MGI:2442163]	36.5625	46.0577	43.8009	28.8313	25.8621	30.0956	35.9178	26.9868	33.5126	29.6539	36.3423	32.7367	43.3451	44.8878
ENSMUSG00000031551	Ido1	indoleamine 2,3-dioxygenase 1 [Source:MGI Symbol;Acc:MGI:96416]	0	0	0	3.4555	3.62082	9.62784	2.88564	10.1985	2.60592	3.36971	2.47911	2.78619	0	0
ENSMUSG00000065037	Rn7sk	RNA, 7SK, nuclear [Source:MGI Symbol;Acc:MGI:103186]	20.1148	21.9517	8.38321	70.3388	71.1801	40.3274	27.1231	75.1089	2.25783	34.735	2.86604	3.97862	78.3268	99.5703
ENSMUSG00000068250	Amn1	antagonist of mitotic exit network 1 [Source:MGI Symbol;Acc:MGI:2442933]	2.25302	1.79799	2.18177	3.86067	4.10712	3.31809	1.76126	2.68768	1.4694	1.79548	3.65717	3.58156	3.73415	2.86887
ENSMUSG00000031553	Adam3	a disintegrin and metallopeptidase domain 3 (cyritestin) [Source:MGI Symbol;Acc:MGI:102518]	1.92626	0	0	0.498736	0.401496	0.231725	0	0	0.0693502	0	0	0	0	0
ENSMUSG00000035936	Aldh5a1	aldhehyde dehydrogenase family 5, subfamily A1 [Source:MGI Symbol;Acc:MGI:2441982]	1.80032	1.92055	1.57555	1.16504	0.863702	0.168843	0.763828	0.547341	1.22718	1.1127	0.975653	2.63006	1.43077	1.30421
ENSMUSG00000035934	Pknox2	Pbx/knotted 1 homeobox 2 [Source:MGI Symbol;Acc:MGI:2445415]	0.308026	0.157249	0.333625	3.54772	3.87314	3.69356	0.56226	0.229029	0.494035	0.415185	0.171352	0.326964	0.108455	0.0418395
ENSMUSG00000035933	Cog5	component of oligomeric golgi complex 5 [Source:MGI Symbol;Acc:MGI:2145130]	17.7059	14.2003	14.4025	16.5265	16.9959	16.4976	10.5766	13.7769	11.2893	12.5682	9.82479	9.88682	8.92371	8.72381
ENSMUSG00000097887	Gm26542	predicted gene, 26542 [Source:MGI Symbol;Acc:MGI:5477036]	0.289833	0.549331	0.284621	0.385487	0.0317716	0	0.243078	0.461335	0.439031	0.674927	0.353669	0.531876	2.39573	1.71034
ENSMUSG00000097885	5031434O11Rik	RIKEN cDNA 5031434O11 gene [Source:MGI Symbol;Acc:MGI:1923230]	0.180543	0.390922	0.199458	0.59023	0.40863	0.371905	0.414174	1.05603	0.380059	0.560898	1.78838	1.7053	1.34856	0.625346
ENSMUSG00000091017	Fam71a	family with sequence similarity 71, member A [Source:MGI Symbol;Acc:MGI:3588202]	0.249845	0.0480661	1.91243	8.01085	8.27513	12.6971	6.78014	11.5796	0.425766	3.36617	1.69858	1.24448	0.663812	0
ENSMUSG00000018750	Zbtb4	zinc finger and BTB domain containing 4 [Source:MGI Symbol;Acc:MGI:1922830]	10.9629	15.403	12.8169	25.5839	27.1219	26.1693	27.2927	14.6933	33.3632	20.6373	26.9212	20.8752	17.3752	17.2451
ENSMUSG00000033938	Ndufb7	NADH:ubiquinone oxidoreductase subunit B7 [Source:MGI Symbol;Acc:MGI:1914166]	13.357	15.8861	17.4447	10.139	10.9771	8.37368	9.15037	6.93911	10.8626	8.09321	10.7314	12.4499	9.00146	9.36488
ENSMUSG00000039908	Slc26a11	solute carrier family 26, member 11 [Source:MGI Symbol;Acc:MGI:2444589]	3.23584	5.63173	3.61146	4.19255	3.9878	4.94272	4.37641	4.29024	3.08647	3.23114	3.07258	3.65812	9.1224	9.09132
ENSMUSG00000039903	Eva1c	eva-1 homolog C (C. elegans) [Source:MGI Symbol;Acc:MGI:1918217]	2.38832	2.36051	3.85366	0.877727	1.19881	1.90569	0.698429	1.00629	0.410568	0.834242	2.29121	3.30634	1.5048	1.59643
ENSMUSG00000039901	Armh3	armadillo-like helical domain containing 3 [Source:MGI Symbol;Acc:MGI:1918867]	6.82825	5.62359	5.53606	6.40328	6.9132	6.12606	6.25207	5.04636	5.41925	7.23613	8.0256	6.10108	5.63278	5.88096
ENSMUSG00000031450	Grk1	G protein-coupled receptor kinase 1 [Source:MGI Symbol;Acc:MGI:1345146]	0	0	0	0.0413189	0	0	0.135098	0.579164	0.420908	0	0.0196562	0	0	0
ENSMUSG00000019808	Adat2	adenosine deaminase, tRNA-specific 2 [Source:MGI Symbol;Acc:MGI:1914007]	3.61696	2.58805	3.18471	1.72068	1.93178	1.44012	1.4027	2.22293	0.880533	0.934732	2.46398	2.4454	4.81366	2.63749
ENSMUSG00000019809	Pex3	peroxisomal biogenesis factor 3 [Source:MGI Symbol;Acc:MGI:1929646]	5.94658	4.73467	6.06782	5.91147	5.98297	3.47704	3.73518	5.40088	4.35734	4.06145	3.46394	4.01313	4.02403	3.65136
ENSMUSG00000019804	Snx3	sorting nexin 3 [Source:MGI Symbol;Acc:MGI:1860188]	185.882	170.885	171.661	180.307	193.688	170.597	135.699	140.043	157.517	125.151	122.01	132.733	88.8102	112.095
ENSMUSG00000019806	Aig1	androgen-induced 1 [Source:MGI Symbol;Acc:MGI:1913503]	1.32663	1.37008	1.61888	1.77928	2.13005	2.90678	2.07252	4.34746	3.05863	5.51709	5.00325	4.6184	2.3077	2.84311
ENSMUSG00000019802	Sec63	SEC63-like (S. cerevisiae) [Source:MGI Symbol;Acc:MGI:2155302]	24.8365	20.9171	19.0476	17.5891	17.4486	21.748	17.9056	22.6764	17.1339	18.4704	14.9568	15.5034	18.1803	17.4912
ENSMUSG00000033931	Rbm34	RNA binding motif protein 34 [Source:MGI Symbol;Acc:MGI:1098653]	5.22042	4.6764	4.4058	4.3045	4.08359	4.91564	3.01311	3.13524	5.1911	4.55184	3.34117	4.49131	3.59402	4.51042
ENSMUSG00000020230	Prmt2	protein arginine N-methyltransferase 2 [Source:MGI Symbol;Acc:MGI:1316652]	5.15764	6.41056	6.54369	13.8734	15.612	15.7023	7.41986	4.55772	6.52242	7.51136	8.21155	7.64555	7.53284	7.73693
ENSMUSG00000020235	Fzr1	fizzy and cell division cycle 20 related 1 [Source:MGI Symbol;Acc:MGI:1926790]	6.95561	7.23361	8.39095	7.32954	6.10858	4.92418	4.57073	3.77281	6.7819	3.50012	5.32506	4.01024	10.8927	10.6153
ENSMUSG00000031452	1700029H14Rik	RIKEN cDNA 1700029H14 gene [Source:MGI Symbol;Acc:MGI:1913751]	2.04812	0	0	0	0.02768	0	0.0352956	0	0.0478114	0	0.0770306	0	0	0
ENSMUSG00000054434	Tmem120b	transmembrane protein 120B [Source:MGI Symbol;Acc:MGI:3603158]	3.41088	4.86949	4.03078	2.82075	3.17204	2.74613	8.68745	5.33625	8.57588	5.13289	7.85516	5.323	6.97478	6.53658
ENSMUSG00000054435	Gimap4	GTPase, IMAP family member 4 [Source:MGI Symbol;Acc:MGI:1349656]	409.338	367.265	432.635	182.428	205.188	179.194	161.987	132.756	180.668	503.774	305.52	197.622	160.842	227.621
ENSMUSG00000033429	Mcee	methylmalonyl CoA epimerase [Source:MGI Symbol;Acc:MGI:1920974]	23.0306	25.7155	33.6753	23.3321	27.4951	17.6872	14.1822	11.8238	13.0273	15.6972	21.4759	22.3305	13.8391	16.9262
ENSMUSG00000033427	Upb1	ureidopropionase, beta [Source:MGI Symbol;Acc:MGI:2143535]	2.14475	2.06113	5.20612	0.0464908	0.011921	0	0	0.066184	0.0617731	1.58021	2.51576	3.91367	0.00774912	0.0139507
ENSMUSG00000020708	Psmc5	protease (prosome, macropain) 26S subunit, ATPase 5 [Source:MGI Symbol;Acc:MGI:105047]	72.5006	69.2756	69.3853	58.9327	65.7435	59.6764	48.3202	45.0678	45.5696	69.7219	46.5639	58.2833	48.055	54.5827
ENSMUSG00000037509	Arhgef4	Rho guanine nucleotide exchange factor (GEF) 4 [Source:MGI Symbol;Acc:MGI:2442507]	0.200154	0.134772	0.142809	0.0891331	0.0740507	0.0213693	0.0839328	0.101902	0.149225	0.181776	0.0839568	0.176	0.374391	0.101102
ENSMUSG00000037503	Fam168b	family with sequence similarity 168, member B [Source:MGI Symbol;Acc:MGI:2448487]	25.9575	34.3461	27.6896	28.9935	25.8579	26.6726	42.8226	23.3286	38.2594	37.1559	37.5984	36.7074	38.3793	41.3295
ENSMUSG00000075705	Msrb1	methionine sulfoxide reductase B1 [Source:MGI Symbol;Acc:MGI:1351642]	44.1149	40.0611	56.2993	21.7589	20.8548	19.9223	13.2365	15.2758	11.9354	18.4912	19.6066	29.4278	8.65823	11.0136
ENSMUSG00000026176	Ctdsp1	CTD (carboxy-terminal domain, RNA polymerase II, polypeptide A) small phosphatase 1 [Source:MGI Symbol;Acc:MGI:2654470]	44.8547	49.578	42.7769	72.9611	60.9465	68.5431	61.5581	30.5831	67.3491	43.0762	56.7658	43.8887	53.8666	55.8329
ENSMUSG00000026177	Slc11a1	solute carrier family 11 (proton-coupled divalent metal ion transporters), member 1 [Source:MGI Symbol;Acc:MGI:1345275]	23.757	29.2194	13.8795	1.2632	1.21287	0.460535	0.746154	0.281709	0.44105	0.0090404	0.0493466	0.30674	0.165982	0.0747045
ENSMUSG00000026174	Cnot9	CCR4-NOT transcription complex, subunit 9 [Source:MGI Symbol;Acc:MGI:1928902]	13.7164	13.5393	9.43495	8.01443	8.67222	7.49001	7.70407	5.90651	10.3294	4.13851	6.1002	4.81634	9.89867	8.05652
ENSMUSG00000026175	Vil1	villin 1 [Source:MGI Symbol;Acc:MGI:98930]	0.134728	0.100798	0.198457	0.691169	0.63137	1.20826	0.240112	1.62729	0.86097	4.01897	5.26085	11.8675	0.662426	0.155552
ENSMUSG00000026172	Bcs1l	BCS1-like (yeast) [Source:MGI Symbol;Acc:MGI:1914071]	6.85689	7.49502	9.16267	4.66534	5.29348	8.51299	3.79824	3.80101	3.4094	5.44333	5.11016	4.92311	3.9892	5.08182
ENSMUSG00000026173	Plcd4	phospholipase C, delta 4 [Source:MGI Symbol;Acc:MGI:107469]	0.139759	0.0660392	0.0162528	0.0377359	0.137884	0.144501	0.17582	0.607456	0.250701	0.10483	0.262544	0.411707	0.103782	0.0764342
ENSMUSG00000026170	Cyp27a1	cytochrome P450, family 27, subfamily a, polypeptide 1 [Source:MGI Symbol;Acc:MGI:88594]	11.7917	12.9537	14.5186	3.3547	3.12169	1.63954	3.66212	3.07519	5.32017	3.0593	2.08496	5.01298	0.0270563	0.0974188
ENSMUSG00000026171	Rnf25	ring finger protein 25 [Source:MGI Symbol;Acc:MGI:1890215]	13.8743	16.0339	13.7325	10.5499	9.61239	10.7105	8.2557	12.0767	14.9524	13.9758	12.5136	13.0827	13.2941	12.3043
ENSMUSG00000026179	Pnkd	paroxysmal nonkinesiogenic dyskinesia [Source:MGI Symbol;Acc:MGI:1930773]	7.12911	6.07221	7.51251	20.4903	20.6315	11.015	32.4594	24.8697	33.8454	6.52817	8.12213	9.05725	6.5298	8.7481
ENSMUSG00000075703	Selenoi	selenoprotein I [Source:MGI Symbol;Acc:MGI:107898]	3.17329	2.87863	2.0572	3.09635	2.88432	2.22726	1.83894	1.98698	1.66486	2.54016	2.03694	2.0658	3.74985	3.24821
ENSMUSG00000038742	Angptl6	angiopoietin-like 6 [Source:MGI Symbol;Acc:MGI:1917976]	2.2191	2.58092	6.12899	0.495905	0.497574	2.26151	0.222066	0	0.90243	0.25368	0.946212	1.27259	0.388132	0.611409
ENSMUSG00000038740	Mvb12b	multivesicular body subunit 12B [Source:MGI Symbol;Acc:MGI:1919793]	4.46747	5.89114	5.15191	6.62179	5.06159	6.53756	11.0603	5.92311	6.44481	8.12192	10.7696	10.5002	11.2574	11.6468
ENSMUSG00000038745	Nlrp6	NLR family, pyrin domain containing 6 [Source:MGI Symbol;Acc:MGI:2141990]	0.502177	0.619918	1.19627	0.0872161	0.0387062	0.542848	0.0789689	1.28274	0.0534856	0.743304	1.60855	3.42701	0.161028	0.12683
ENSMUSG00000042826	Fgf11	fibroblast growth factor 11 [Source:MGI Symbol;Acc:MGI:109167]	0.301238	0.329241	0.303859	2.21729	1.86071	3.42309	5.98104	5.13211	9.03933	0.746623	1.13872	1.94683	0.36958	1.10388
ENSMUSG00000046330	Rpl37a	ribosomal protein L37a [Source:MGI Symbol;Acc:MGI:98068]	298.533	337.278	448.974	196.123	233.44	366.408	245.623	260.197	198.003	246.204	200.615	217.921	212.251	219.669
ENSMUSG00000042821	Snai1	snail family zinc finger 1 [Source:MGI Symbol;Acc:MGI:98330]	3.68922	4.10706	11.9283	6.05636	4.4162	9.22197	17.5435	17.7617	0.963986	8.92775	17.917	21.7321	23.6912	22.4331
ENSMUSG00000042828	Trim72	tripartite motif-containing 72 [Source:MGI Symbol;Acc:MGI:3612190]	0	0.0560803	0	0.0267043	0.0462201	0.0533521	1.41448	1.69757	0.798356	0	0.142918	0.272246	0	0
ENSMUSG00000005951	Shpk	sedoheptulokinase [Source:MGI Symbol;Acc:MGI:1921887]	2.57774	2.76993	4.19056	1.39321	1.33087	1.31188	2.1171	1.148	1.59323	1.93704	2.51802	2.81865	2.99795	2.29766
ENSMUSG00000043192	Gm1840	predicted gene 1840 [Source:MGI Symbol;Acc:MGI:3037698]	0.366799	0.506628	0.529913	0.337744	0.389714	0.337387	0.887387	0.0951055	0.625068	1.53748	0.80049	1.55334	0.25333	0.35834
ENSMUSG00000031568	Rwdd4a	RWD domain containing 4A [Source:MGI Symbol;Acc:MGI:2681000]	7.48123	7.45336	7.75257	8.06439	8.75376	6.08506	8.6335	12.1776	7.23586	6.57081	8.58834	8.34864	7.55147	6.9485
ENSMUSG00000026825	Dnm1	dynamin 1 [Source:MGI Symbol;Acc:MGI:107384]	0.00760843	0.0204923	0.0588389	0.806664	0.480406	0.526376	1.03373	0.230812	0.376004	0.982261	1.01662	0.746983	0.136624	0.0263533
ENSMUSG00000026826	Nr4a2	nuclear receptor subfamily 4, group A, member 2 [Source:MGI Symbol;Acc:MGI:1352456]	1.03133	1.19046	1.47577	7.07963	8.07209	7.70133	33.239	53.7006	6.26006	12.0301	15.8029	15.294	4.24562	1.13403
ENSMUSG00000026827	Gpd2	glycerol phosphate dehydrogenase 2, mitochondrial [Source:MGI Symbol;Acc:MGI:99778]	7.01909	5.31242	4.99703	8.70289	7.08107	7.88774	9.58836	10.2548	9.34708	9.03818	7.3542	6.79788	3.63866	2.98013
ENSMUSG00000026820	Ptges2	prostaglandin E synthase 2 [Source:MGI Symbol;Acc:MGI:1917592]	5.78827	6.38092	8.96128	7.67613	7.55587	9.23186	5.67186	7.06761	5.87136	7.82331	9.08117	11.2002	6.01011	6.97844
ENSMUSG00000026821	Ralgds	ral guanine nucleotide dissociation stimulator [Source:MGI Symbol;Acc:MGI:107485]	6.77092	8.62432	8.20974	11.0417	10.6843	16.1662	20.4562	28.1085	20.0985	9.69189	13.3234	19.9329	43.8965	40.1935
ENSMUSG00000026822	Lcn2	lipocalin 2 [Source:MGI Symbol;Acc:MGI:96757]	0.207827	0.062195	0.363535	2.44332	3.8103	0.502939	0.435752	0.700525	0.619783	0.203264	1.50576	1.44609	0.599776	0.699854
ENSMUSG00000026829	Gbgt1	globoside alpha-1,3-N-acetylgalactosaminyltransferase 1 [Source:MGI Symbol;Acc:MGI:2449143]	2.59426	3.10547	1.81188	0.535415	0.205933	0	0.337618	0	0.508153	0	0	0	0.26773	0.0344281
ENSMUSG00000025094	Slc18a2	solute carrier family 18 (vesicular monoamine), member 2 [Source:MGI Symbol;Acc:MGI:106677]	2.87244	3.99062	3.31236	0.806712	0.558505	1.14611	1.21332	3.43646	1.76862	3.10231	2.85908	2.27971	0.80678	0.84726
ENSMUSG00000010936	Vac14	Vac14 homolog (S. cerevisiae) [Source:MGI Symbol;Acc:MGI:2157980]	15.3521	16.6082	12.6404	13.5317	11.3531	19.8824	15.9509	12.6817	10.3436	13.6648	13.0018	10.5467	13.7974	15.9313
ENSMUSG00000022255	Mtdh	metadherin [Source:MGI Symbol;Acc:MGI:1914404]	6.96441	6.71715	7.71591	9.64081	7.79446	10.5117	12.8995	10.596	12.8848	13.2684	11.7309	10.5274	8.28177	8.78672
ENSMUSG00000022253	Nadk2	NAD kinase 2, mitochondrial [Source:MGI Symbol;Acc:MGI:1915896]	6.1122	5.55462	6.55187	4.35808	4.05878	4.98321	3.89841	4.10608	4.78913	6.36019	6.826	9.32424	6.5788	6.27968
ENSMUSG00000045690	Wdr89	WD repeat domain 89 [Source:MGI Symbol;Acc:MGI:1919588]	1.56477	1.26075	2.03899	1.47513	1.55697	0.822456	1.11044	1.30733	1.20792	1.37905	1.00366	1.06762	1.01209	1.03456
ENSMUSG00000045691	Thtpa	thiamine triphosphatase [Source:MGI Symbol;Acc:MGI:2446078]	4.86337	6.45283	7.90879	5.17638	5.78888	3.11234	4.54807	2.49038	6.18526	3.66816	4.73975	4.22547	3.88261	4.20717
ENSMUSG00000028468	Rgp1	RAB6A GEF compex partner 1 [Source:MGI Symbol;Acc:MGI:1915956]	11.7244	15.5957	12.1712	6.20833	6.32606	5.78427	29.7338	20.3776	27.5969	13.1662	12.5017	10.9761	22.2067	18.5711
ENSMUSG00000028469	Npr2	natriuretic peptide receptor 2 [Source:MGI Symbol;Acc:MGI:97372]	10.3536	13.5749	12.1084	4.52852	4.63537	1.90434	43.6533	37.1089	43.5562	11.9166	13.8067	12.5804	34.7119	31.9067
ENSMUSG00000028466	Creb3	cAMP responsive element binding protein 3 [Source:MGI Symbol;Acc:MGI:99946]	30.2037	35.6423	33.2195	23.0224	22.6183	20.5288	24.993	21.7411	17.9302	20.8678	18.1204	15.0211	16.9664	22.1613
ENSMUSG00000028464	Tpm2	tropomyosin 2, beta [Source:MGI Symbol;Acc:MGI:98810]	0.740076	0.504477	2.22572	7.41758	5.63835	13.286	31.2586	10.1978	6.30588	1.83829	1.49259	1.55932	0.861356	0.427233
ENSMUSG00000028465	Tln1	talin 1 [Source:MGI Symbol;Acc:MGI:1099832]	71.6659	75.3005	76.1184	56.2256	51.5574	52.1498	85.8997	57.8067	75.5513	67.9667	70.0364	59.7557	82.196	90.6096
ENSMUSG00000028461	Ccdc107	coiled-coil domain containing 107 [Source:MGI Symbol;Acc:MGI:1913423]	9.71578	10.6894	13.1253	10.4446	9.91595	5.74503	7.81343	5.68982	10.5841	13.9998	15.6844	24.6634	8.32992	11.5745
ENSMUSG00000048416	Mlf1	myeloid leukemia factor 1 [Source:MGI Symbol;Acc:MGI:1341819]	5.24154	1.99892	6.35439	1.72522	1.32713	1.44607	6.21468	2.65797	0.909029	3.0331	1.6556	2.19189	0.178487	0.294552
ENSMUSG00000030779	Rbbp6	retinoblastoma binding protein 6, ubiquitin ligase [Source:MGI Symbol;Acc:MGI:894835]	7.19285	8.04039	6.76882	15.1589	13.3523	34.4838	18.5102	34.5326	12.2031	20.4193	17.3554	16.7274	13.7365	11.8442
ENSMUSG00000006360	Crip1	cysteine-rich protein 1 (intestinal) [Source:MGI Symbol;Acc:MGI:88501]	58.324	60.8887	95.6126	267.342	288.414	308.916	382.306	648.818	342.754	208.871	206.458	185.372	9.65272	10.4473
ENSMUSG00000006362	Cbfa2t3	CBFA2/RUNX1 translocation partner 3 [Source:MGI Symbol;Acc:MGI:1338013]	10.8458	15.3892	12.3972	32.7674	30.8818	30.2652	30.5027	22.9368	35.8126	20.3474	39.0925	33.5245	22.3822	20.7546
ENSMUSG00000006369	Fbln1	fibulin 1 [Source:MGI Symbol;Acc:MGI:95487]	0.155165	0.0655554	1.36128	3.53523	2.89957	2.61159	4.94891	0.930659	1.71094	0.0841681	0.0751789	0.167496	0.526818	1.00112
ENSMUSG00000042312	S100a13	S100 calcium binding protein A13 [Source:MGI Symbol;Acc:MGI:109581]	126.463	148.83	192.197	97.3059	118.33	156.258	103.818	159.522	145.097	130.464	128.546	117.367	63.0802	67.5971
ENSMUSG00000018572	Phf23	PHD finger protein 23 [Source:MGI Symbol;Acc:MGI:1925496]	18.8683	19.1816	16.6464	20.0279	20.5018	44.1437	18.7105	32.6722	13.7624	58.6245	41.325	32.9153	11.4522	12.6151
ENSMUSG00000031004	Mki67	antigen identified by monoclonal antibody Ki 67 [Source:MGI Symbol;Acc:MGI:106035]	0.929928	0.920144	4.10505	0.260524	0.312324	0.175752	3.82324	4.67843	1.31497	0.607076	0.141239	0.210592	12.0342	7.99079
ENSMUSG00000044876	Zfp444	zinc finger protein 444 [Source:MGI Symbol;Acc:MGI:1923365]	6.07171	6.69619	7.9052	6.13804	6.03624	4.4394	4.00244	1.67931	5.69974	5.10959	5.00214	4.89746	6.17344	7.11783
ENSMUSG00000018574	Acadvl	acyl-Coenzyme A dehydrogenase, very long chain [Source:MGI Symbol;Acc:MGI:895149]	8.81672	9.83448	12.5117	10.5082	9.79671	15.9864	15.3677	10.9193	10.4212	20.1082	18.2978	24.0379	13.2696	14.0867
ENSMUSG00000052430	Bmpr1b	bone morphogenetic protein receptor, type 1B [Source:MGI Symbol;Acc:MGI:107191]	0	0	0	0.165809	0.118752	0	0.00841246	0	0.148142	0.0953003	0.281515	0.331329	0	0
ENSMUSG00000004018	Fancl	Fanconi anemia, complementation group L [Source:MGI Symbol;Acc:MGI:1914280]	2.57748	2.28219	2.91283	1.98139	1.87801	0.58571	1.71051	2.57051	1.73275	1.95261	1.60144	1.8551	1.92596	1.93841
ENSMUSG00000057143	Trim12c	tripartite motif-containing 12C [Source:MGI Symbol;Acc:MGI:4821183]	14.3056	12.0778	13.9319	12.3774	13.0199	7.91207	11.6135	12.8994	14.0967	10.1161	8.02906	6.53376	5.74259	4.95996
ENSMUSG00000032290	Ptpn9	protein tyrosine phosphatase, non-receptor type 9 [Source:MGI Symbol;Acc:MGI:1928376]	14.6334	14.568	12.4617	9.5941	9.45007	5.56053	14.6976	8.76778	11.463	10.2971	10.4402	10.5936	18.9838	22.4134
ENSMUSG00000032294	Pkm	pyruvate kinase, muscle [Source:MGI Symbol;Acc:MGI:97591]	199.433	230.845	241.613	108.468	97.0997	167.351	135.625	122.828	99.0215	209.986	131.586	177.712	182.844	198.467
ENSMUSG00000032295	Man2c1	mannosidase, alpha, class 2C, member 1 [Source:MGI Symbol;Acc:MGI:1920994]	9.77483	11.1765	9.16253	7.97579	8.43891	11.3764	9.01113	8.86588	7.90001	8.63522	8.42323	8.38276	8.84663	8.06119
ENSMUSG00000081996	Gm7153	predicted gene 7153 [Source:MGI Symbol;Acc:MGI:3644674]	1.05147	1.10133	0.77442	0.899026	0.51868	0	0.440924	0.369187	2.83706	0.220367	1.12267	0	4.83267	4.24896
ENSMUSG00000044252	Osbpl1a	oxysterol binding protein-like 1A [Source:MGI Symbol;Acc:MGI:1927551]	3.45718	2.89561	3.65851	2.62393	2.44237	2.86991	3.60286	3.13599	3.44663	3.95625	5.08407	5.31497	1.50808	1.49449
ENSMUSG00000044250	Pced1b	PC-esterase domain containing 1B [Source:MGI Symbol;Acc:MGI:2446270]	10.2845	11.9854	8.15576	15.9739	15.6581	16.7316	8.51131	13.7258	6.64564	9.4276	8.28341	6.34097	8.28233	6.05222
ENSMUSG00000058355	Abce1	ATP-binding cassette, sub-family E (OABP), member 1 [Source:MGI Symbol;Acc:MGI:1195458]	30.803	26.4624	31.4889	28.1609	27.6148	28.5508	30.1615	30.4329	26.2459	28.8293	19.4539	21.6532	18.8828	18.9651
ENSMUSG00000058351	Smim4	small integral membrane protein 4 [Source:MGI Symbol;Acc:MGI:1913737]	11.7854	12.3946	13.2433	12.5527	15.6137	3.79633	4.7444	6.0155	4.82007	10.0493	11.4638	19.65	6.65119	6.68685
ENSMUSG00000000204	Slfn4	schlafen 4 [Source:MGI Symbol;Acc:MGI:1329010]	0.251122	0.162328	0.0998756	0.309189	0.267573	0	0.341191	3.36045	0.308118	2.22311	2.66596	3.93555	1.82952	2.04116
ENSMUSG00000059409	Ppp2r5d	protein phosphatase 2, regulatory subunit B', delta [Source:MGI Symbol;Acc:MGI:2388481]	23.504	23.5971	22.6397	27.7388	25.2588	36.589	28.4372	20.8167	17.9254	25.8264	22.2338	20.2034	19.6087	19.9633
ENSMUSG00000059401	Mamld1	mastermind-like domain containing 1 [Source:MGI Symbol;Acc:MGI:3045303]	2.85129	2.53001	1.73572	5.41599	5.28982	4.68605	4.92557	2.73195	1.75658	2.43908	2.35841	1.76194	4.22227	4.05981
ENSMUSG00000041757	Plekha6	pleckstrin homology domain containing, family A member 6 [Source:MGI Symbol;Acc:MGI:2388662]	0.75919	1.01279	1.28763	2.23993	1.63515	0.849358	2.49531	5.32526	1.84951	3.56768	4.9419	7.42711	0.0891476	0.0864189
ENSMUSG00000041750	Cd1d2	CD1d2 antigen [Source:MGI Symbol;Acc:MGI:107675]	0.0320742	0.0575917	0	0.850145	0.980958	0	0.1614	0	0.0546581	0.457104	0.234831	0.294298	1.68672	2.40706
ENSMUSG00000047759	Hs3st3a1	heparan sulfate (glucosamine) 3-O-sulfotransferase 3A1 [Source:MGI Symbol;Acc:MGI:1333861]	0.0101214	0.0908688	0.0223636	0.12981	0.0399424	0	0.114597	0	0.017248	0.0933349	0.213048	0.334329	0.493319	0.420689
ENSMUSG00000047757	Fancb	Fanconi anemia, complementation group B [Source:MGI Symbol;Acc:MGI:2448558]	0.641526	0.719944	0.98928	6.70791	6.92255	3.88122	4.25385	7.00527	7.65265	2.68903	3.53493	2.07249	1.78283	1.40421
ENSMUSG00000034636	Zyg11b	zyg-ll family member B, cell cycle regulator [Source:MGI Symbol;Acc:MGI:2685277]	10.4761	8.76036	8.0144	10.7057	8.94412	5.89115	8.26123	6.7556	6.69937	10.6629	8.99869	9.04218	7.56928	8.24334
ENSMUSG00000034634	Ly6d	lymphocyte antigen 6 complex, locus D [Source:MGI Symbol;Acc:MGI:96881]	5.88503	7.20009	6.5016	2.36791	2.10612	0.0492792	1.88717	0	0.0983214	0	0	0	1.25806	0
ENSMUSG00000027708	Dcun1d1	DCN1, defective in cullin neddylation 1, domain containing 1 (S. cerevisiae) [Source:MGI Symbol;Acc:MGI:2150386]	5.15641	4.21097	4.98248	4.89084	4.4643	3.55671	3.86754	3.02769	3.30478	3.2704	2.46272	3.22775	4.75307	4.07886
ENSMUSG00000027709	Mccc1	methylcrotonoyl-Coenzyme A carboxylase 1 (alpha) [Source:MGI Symbol;Acc:MGI:1919289]	2.59246	2.50573	1.76737	1.43965	1.84575	1.61748	1.32569	1.11	1.22321	3.40881	2.59971	3.70997	1.96377	1.81177
ENSMUSG00000027706	Sec62	SEC62 homolog (S. cerevisiae) [Source:MGI Symbol;Acc:MGI:1916526]	56.3141	44.9085	51.8191	68.4082	66.7951	65.9488	43.7308	47.1242	47.8972	61.4429	36.9652	42.1523	33.8073	32.8573
ENSMUSG00000051650	B3gnt2	UDP-GlcNAc:betaGal beta-1,3-N-acetylglucosaminyltransferase 2 [Source:MGI Symbol;Acc:MGI:1889505]	0.785463	0.694496	1.47255	1.56703	1.40895	1.31125	0.464122	1.26361	0.547577	1.43666	2.51596	2.39143	0.625849	0.453434
ENSMUSG00000051652	Lrrc3	leucine rich repeat containing 3 [Source:MGI Symbol;Acc:MGI:2447899]	1.07652	1.56637	2.1838	0.206306	0.109869	0	0.33857	0	0.284665	1.1981	0.373701	0.91964	2.97582	3.66443
ENSMUSG00000025195	Dnmbp	dynamin binding protein [Source:MGI Symbol;Acc:MGI:1917352]	9.02383	11.9506	10.6549	8.01579	6.45349	7.2819	10.1194	7.36332	7.34788	9.74876	8.43786	8.29484	21.4727	19.866
ENSMUSG00000000976	Heatr6	HEAT repeat containing 6 [Source:MGI Symbol;Acc:MGI:1919790]	3.04337	3.31223	2.8476	3.8979	3.48662	2.76384	4.9069	3.7893	3.28111	3.82178	3.50715	2.70128	5.09851	4.64678
ENSMUSG00000057554	Lgals8	lectin, galactose binding, soluble 8 [Source:MGI Symbol;Acc:MGI:1928481]	30.9605	27.9028	29.1166	21.8411	22.5569	25.3912	20.2089	22.1726	21.3879	21.5959	21.0729	18.0228	20.951	21.9793
ENSMUSG00000057551	Zfp317	zinc finger protein 317 [Source:MGI Symbol;Acc:MGI:107775]	16.9396	16.209	13.9331	16.2965	19.9254	21.1518	18.4232	17.8479	18.9592	16.6196	12.5624	11.7726	13.7934	13.9303
ENSMUSG00000004270	Lpcat3	lysophosphatidylcholine acyltransferase 3 [Source:MGI Symbol;Acc:MGI:1315211]	18.4945	17.3818	14.6503	19.1198	20.3166	20.2457	10.5897	9.73544	9.6879	14.3487	9.69112	14.6302	20.6549	24.0716
ENSMUSG00000080717	B230307C23Rik	RIKEN cDNA B230307C23 gene [Source:MGI Symbol;Acc:MGI:3643396]	0.741328	0.52853	0.638335	0.615207	0.397958	0.0372458	0.233152	0.780875	0.334406	0.694586	0.289341	0.290089	0.321613	0.402782
ENSMUSG00000085295	4930430E12Rik	RIKEN cDNA 4930430E12 gene [Source:MGI Symbol;Acc:MGI:1918889]	0.737649	1.13529	1.12538	0.270302	0.138619	1.98011	0.707032	0.3256	0.0598591	0	0.900116	0.483452	0.180216	0.243333
ENSMUSG00000046808	Atp10d	ATPase, class V, type 10D [Source:MGI Symbol;Acc:MGI:2450125]	2.50954	2.40355	1.29082	2.76249	2.52599	2.49055	5.51527	11.066	5.37599	4.90604	5.86728	4.65189	11.3246	8.45181
ENSMUSG00000046805	Mpeg1	macrophage expressed gene 1 [Source:MGI Symbol;Acc:MGI:1333743]	157.054	114.803	81.2422	10.018	8.94639	0.314205	1.20326	0.0154999	0.673915	0.00770989	0.126252	1.09701	0.483643	0.456588
ENSMUSG00000046806	Cyren	cell cycle regulator of NHEJ [Source:MGI Symbol;Acc:MGI:1925662]	1.63432	2.12965	1.38254	1.30954	1.02272	1.25232	1.17487	1.86513	2.5941	1.45621	2.40169	1.85948	2.41967	3.23474
ENSMUSG00000046807	Lrrc75b	leucine rich repeat containing 75B [Source:MGI Symbol;Acc:MGI:2143657]	0.0173302	0.0233383	0	0.44453	0.512931	0.140619	0.0654055	0	0.0738318	0	0.118953	0.0874578	0.0333426	0.0200089
ENSMUSG00000089775	Gm16270	predicted gene 16270 [Source:MGI Symbol;Acc:MGI:3841260]	0.492504	0.983816	0.108821	0	0.0121474	0	0	0	0.0419642	0	0	0	2.08462	1.02353
ENSMUSG00000089774	Slc5a3	solute carrier family 5 (inositol transporters), member 3 [Source:MGI Symbol;Acc:MGI:1858226]	2.91531	2.74197	1.11394	1.51496	1.13534	2.4276	2.11412	14.974	1.39454	6.93071	5.69386	9.93556	1.33077	2.02039
ENSMUSG00000003721	Insig2	insulin induced gene 2 [Source:MGI Symbol;Acc:MGI:1920249]	18.9641	17.4792	15.2186	10.9439	12.7185	11.2853	12.2175	13.8234	12.2852	14.493	12.586	10.7016	9.46753	10.6428
ENSMUSG00000015937	H2afy	H2A histone family, member Y [Source:MGI Symbol;Acc:MGI:1349392]	11.2303	11.3756	8.79091	11.3644	12.7433	8.66177	9.71575	7.17412	8.7008	8.33964	11.505	11.7818	11.7909	13.6219
ENSMUSG00000015932	Dstn	destrin [Source:MGI Symbol;Acc:MGI:1929270]	130.432	112.699	141.378	135.443	149.718	164.059	107.291	115.345	82.1609	150.235	105.394	131.279	84.1035	96.0833
ENSMUSG00000007613	Tgfbr1	transforming growth factor, beta receptor I [Source:MGI Symbol;Acc:MGI:98728]	12.0325	9.30164	7.8262	7.80467	8.65043	12.1741	8.10587	17.3122	8.14158	9.93873	8.92348	11.9586	7.20794	8.99615
ENSMUSG00000007610	Gtpbp3	GTP binding protein 3 [Source:MGI Symbol;Acc:MGI:1917609]	5.04357	6.72022	6.29058	6.48563	5.77559	3.41032	4.67057	2.54669	8.33903	6.48481	6.34673	5.39903	10.2042	13.957
ENSMUSG00000007617	Homer1	homer scaffolding protein 1 [Source:MGI Symbol;Acc:MGI:1347345]	0.683324	0.841833	0.394234	0.688123	0.786515	2.52261	1.98672	5.51829	0.782779	1.64216	1.56342	2.29895	0.934888	0.780176
ENSMUSG00000070331	Qrich2	glutamine rich 2 [Source:MGI Symbol;Acc:MGI:2684912]	0.770932	0.113002	0.191198	0	0.1397	0	0.0989643	1.04739	0.294925	0.224223	0.849536	0.490829	0.181621	0.0544953
ENSMUSG00000055413	H2-Q5	histocompatibility 2, Q region locus 5 [Source:MGI Symbol;Acc:MGI:95934]	9.12132	12.711	17.8838	17.2904	18.2698	32.0615	15.0686	59.8224	39.9698	22.6037	60.4521	63.3446	25.5521	19.4421
ENSMUSG00000009549	Srp14	signal recognition particle 14 [Source:MGI Symbol;Acc:MGI:107169]	62.9884	62.3911	76.8855	61.7579	70.0428	73.4895	57.5839	53.838	69.2477	51.3222	53.7685	50.5096	35.4318	40.3681
ENSMUSG00000045867	Cradd	CASP2 and RIPK1 domain containing adaptor with death domain [Source:MGI Symbol;Acc:MGI:1336168]	12.3712	11.1501	7.68788	4.97892	6.10262	4.31325	5.01551	5.84367	10.1704	3.90941	6.05903	6.38508	7.1591	6.08159
ENSMUSG00000001524	Gtf2h4	general transcription factor II H, polypeptide 4 [Source:MGI Symbol;Acc:MGI:1338799]	4.5849	5.78007	5.25138	3.2308	3.45487	4.53272	4.58708	3.27543	4.9012	2.60277	3.38106	2.57272	4.02856	5.6687
ENSMUSG00000001525	Tubb5	tubulin, beta 5 class I [Source:MGI Symbol;Acc:MGI:107812]	132.326	134.413	177.056	88.8834	87.0021	156.647	111.603	103.003	109.825	111.908	91.2501	82.6326	105.567	137.856
ENSMUSG00000024610	Cd74	CD74 antigen (invariant polypeptide of major histocompatibility complex, class II antigen-associated) [Source:MGI Symbol;Acc:MGI:96534]	438.918	480.797	286.949	163.526	146.705	725.693	34.8596	47.2012	13.9735	94.199	285.27	316.466	5.14991	2.74224
ENSMUSG00000067942	Zfp160	zinc finger protein 160 [Source:MGI Symbol;Acc:MGI:108187]	6.37302	5.73107	6.73864	4.1812	4.71045	2.22761	3.10906	5.26405	7.00727	2.27459	2.00192	1.49567	5.19323	4.44398
ENSMUSG00000003549	Ercc1	excision repair cross-complementing rodent repair deficiency, complementation group 1 [Source:MGI Symbol;Acc:MGI:95412]	4.7929	5.9828	5.50741	7.48381	6.57451	6.27186	15.9929	25.6371	25.0926	6.95091	7.47095	5.98516	15.1387	13.494
ENSMUSG00000017421	Zfp207	zinc finger protein 207 [Source:MGI Symbol;Acc:MGI:1340045]	35.8862	30.471	23.2001	26.1267	27.5593	27.4697	20.7762	23.6201	24.327	31.4747	18.4298	19.0818	18.0414	21.1831
ENSMUSG00000017428	Psmd11	proteasome (prosome, macropain) 26S subunit, non-ATPase, 11 [Source:MGI Symbol;Acc:MGI:1916327]	10.5807	9.44879	9.90894	10.0934	10.3648	8.4183	8.06976	8.56875	9.47308	11.53	8.40289	10.568	8.54811	8.92772
ENSMUSG00000037740	Mrps26	mitochondrial ribosomal protein S26 [Source:MGI Symbol;Acc:MGI:1333830]	5.62619	5.86424	5.00283	6.50786	5.98393	4.48504	4.98328	3.2378	4.98872	3.12136	5.77695	4.9273	6.53579	6.80211
ENSMUSG00000037747	Phyhipl	phytanoyl-CoA hydroxylase interacting protein-like [Source:MGI Symbol;Acc:MGI:1918161]	0.126995	0	0	0.0140107	0.0282915	0	0.00515363	0	0.0488677	0.54605	0.509886	1.23666	0.0210179	0.0331086
ENSMUSG00000074782	4833422C13Rik	RIKEN cDNA 4833422C13 gene [Source:MGI Symbol;Acc:MGI:3603826]	0.074142	0.139179	0.0819098	0.103734	0.079797	0.0690826	0.797055	0.0056798	0.0804024	0.0847567	0.0863594	0.0742138	0.0864521	0.15564
ENSMUSG00000003541	Ier3	immediate early response 3 [Source:MGI Symbol;Acc:MGI:104814]	61.0537	67.504	168.937	968.089	1026.94	1775.43	529.223	553.012	78.7528	935.708	710.445	731.948	60.4504	21.3262
ENSMUSG00000032583	Mon1a	MON1 homolog A, secretory traffciking associated [Source:MGI Symbol;Acc:MGI:1920075]	9.84731	10.5092	12.9109	12.5967	11.3785	11.7816	9.92979	7.8945	11.2308	7.21127	13.4831	12.9906	9.41146	11.0376
ENSMUSG00000079173	Zan	zonadhesin [Source:MGI Symbol;Acc:MGI:106656]	0.00233215	0.0104689	0.010306	0.0279165	0.0115043	0.342611	0.0440086	0.314441	0.135125	0.0586529	0.0875087	0.0727559	0.00598262	0
ENSMUSG00000032580	Rbm5	RNA binding motif protein 5 [Source:MGI Symbol;Acc:MGI:1933204]	14.6704	14.4256	8.34612	11.4446	11.5304	12.7845	11.755	11.5259	12.1528	10.3561	7.51636	6.86467	18.7532	14.9594
ENSMUSG00000015484	Fam163a	family with sequence similarity 163, member A [Source:MGI Symbol;Acc:MGI:3618859]	0	0	0.022692	0.16684	0.0607933	0	0.103359	0	0.0350026	0.292726	0.263172	0.6879	0	0
ENSMUSG00000033717	Adra2a	adrenergic receptor, alpha 2a [Source:MGI Symbol;Acc:MGI:87934]	0	0	0.0347633	0.215236	0.113829	0.465852	0.118757	0.0618711	0.142994	0.140689	0.182386	0.269475	0.524683	0.363302
ENSMUSG00000015488	Cacfd1	calcium channel flower domain containing 1 [Source:MGI Symbol;Acc:MGI:1924317]	1.4272	1.30421	1.33271	4.69228	4.49236	4.39708	4.2642	4.03753	4.06801	2.9484	5.31792	5.88511	3.77013	4.14892
ENSMUSG00000019689	Fmc1	formation of mitochondrial complex V assembly factor 1 [Source:MGI Symbol;Acc:MGI:1913367]	17.5906	15.3251	22.1184	13.5066	14.7857	12.7015	8.5169	7.55788	11.2412	6.16058	16.7871	21.9275	6.30856	9.35306
ENSMUSG00000006586	Runx1t1	RUNX1 translocation partner 1 [Source:MGI Symbol;Acc:MGI:104793]	0.0300552	0.00899441	0.005534	1.75601	1.40847	0.675991	1.96613	4.66435	3.51694	0.583705	0.49511	0.344716	0.0256999	0.0347006
ENSMUSG00000067297	Ifit1bl2	interferon induced protein with tetratricopeptide repeats 1B like 2 [Source:MGI Symbol;Acc:MGI:2148249]	0.213136	0.159459	0.27471	0.36447	0.502326	0.778735	0.208545	0.598682	0.201782	0.635293	0.975294	0.641013	0.1215	0.0546842
ENSMUSG00000039585	Myo9a	myosin IXa [Source:MGI Symbol;Acc:MGI:107735]	9.33847	7.42283	5.80555	8.87377	7.77974	6.79263	5.82205	7.15275	4.61309	5.70545	5.53993	4.94523	2.51877	2.26726
ENSMUSG00000000561	Wdr77	WD repeat domain 77 [Source:MGI Symbol;Acc:MGI:1917715]	1.97421	2.08489	1.44519	1.55459	1.87076	2.08084	1.53998	2.03781	2.06561	1.84618	1.64751	1.62424	2.33208	2.61883
ENSMUSG00000000563	Atp5f1	ATP synthase, H+ transporting, mitochondrial F0 complex, subunit B1 [Source:MGI Symbol;Acc:MGI:1100495]	33.5845	32.2793	44.1953	22.9939	25.6026	22.0653	25.2181	19.5929	22.7901	25.1665	25.9274	39.1744	20.6913	19.3765
ENSMUSG00000050244	Heatr1	HEAT repeat containing 1 [Source:MGI Symbol;Acc:MGI:2442524]	6.66604	6.22015	5.14769	4.26036	5.16862	4.53714	6.53697	5.05199	4.21962	6.63641	3.97967	3.06662	4.66228	4.68965
ENSMUSG00000000567	Sox9	SRY (sex determining region Y)-box 9 [Source:MGI Symbol;Acc:MGI:98371]	0.1157	0.0173123	0.11717	0.535846	0.390003	0.172936	0.60647	0.414364	0.0821524	0.0242484	0.935334	1.92859	0.0494669	0.0111319
ENSMUSG00000050248	Evc2	EvC ciliary complex subunit 2 [Source:MGI Symbol;Acc:MGI:1915775]	0.218568	0.269814	0.392384	2.00312	2.16983	1.92516	1.99349	0.961202	0.76821	4.16277	4.58195	4.86956	1.24402	1.2933
ENSMUSG00000061603	Akap6	A kinase (PRKA) anchor protein 6 [Source:MGI Symbol;Acc:MGI:3050566]	0.0543851	0.0418512	0.0257499	0.0564647	0.065153	0.122764	2.4777	1.29958	1.77413	1.27984	0.29508	0.0392082	0.0298956	0.00897017
ENSMUSG00000062234	Gak	cyclin G associated kinase [Source:MGI Symbol;Acc:MGI:2442153]	15.1805	19.6145	20.3388	15.207	14.4668	17.9206	17.9403	13.0243	18.2379	23.3529	17.42	15.2658	19.8242	19.3563
ENSMUSG00000062232	Rapgef2	Rap guanine nucleotide exchange factor (GEF) 2 [Source:MGI Symbol;Acc:MGI:2659071]	5.87973	6.72762	6.15066	8.41259	7.42724	12.4054	22.0668	20.9034	16.8754	11.5481	13.2051	11.9443	4.71857	5.21912
ENSMUSG00000031378	Abcd1	ATP-binding cassette, sub-family D (ALD), member 1 [Source:MGI Symbol;Acc:MGI:1349215]	13.3718	14.8057	12.0935	16.1902	13.7366	11.7703	12.3354	8.81575	8.96251	12.3022	11.0279	8.06323	9.3929	10.9147
ENSMUSG00000031379	Pir	pirin [Source:MGI Symbol;Acc:MGI:1916906]	0.301542	0.399636	0.991471	6.62977	7.53657	5.90528	0.966432	1.83922	0.929848	1.80564	1.99091	1.97629	0.561736	0.555382
ENSMUSG00000041417	Pik3r1	phosphoinositide-3-kinase regulatory subunit 1 [Source:MGI Symbol;Acc:MGI:97583]	17.2978	14.3755	10.1519	18.0833	17.6893	16.3754	11.5465	12.141	7.59493	9.59648	9.47274	12.392	18.459	23.2335
ENSMUSG00000041415	Dicer1	dicer 1, ribonuclease type III [Source:MGI Symbol;Acc:MGI:2177178]	7.18364	6.45303	4.86012	10.3015	9.81036	8.98396	12.4382	13.4473	11.8624	8.10877	9.02634	8.68576	11.4825	10.2565
ENSMUSG00000031370	Zrsr2	zinc finger (CCCH type), RNA binding motif and serine/arginine rich 2 [Source:MGI Symbol;Acc:MGI:103287]	4.15086	3.93059	3.37961	5.44916	5.67527	6.1108	5.08244	5.43589	5.09031	5.47283	6.48182	6.92572	7.08688	5.26592
ENSMUSG00000031371	Haus7	HAUS augmin-like complex, subunit 7 [Source:MGI Symbol;Acc:MGI:1920988]	9.81456	9.98128	8.51498	8.34423	7.9323	10.2772	6.9408	6.47155	7.84287	8.48343	7.28215	6.76676	9.24581	9.41094
ENSMUSG00000031373	Car5b	carbonic anhydrase 5b, mitochondrial [Source:MGI Symbol;Acc:MGI:1926249]	0.44549	0.439388	0.700119	0.874465	0.817122	1.07183	0.370993	0.978165	0.652242	2.89829	3.10661	3.54643	0.321916	0.601278
ENSMUSG00000031375	Bgn	biglycan [Source:MGI Symbol;Acc:MGI:88158]	184.071	167.147	87.1153	70.7527	69.7538	50.9523	49.9988	32.1859	12.3315	62.0114	63.3779	68.9699	230.479	237.85
ENSMUSG00000031377	Bmx	BMX non-receptor tyrosine kinase [Source:MGI Symbol;Acc:MGI:1101778]	0.464183	0.358858	1.31053	8.85275	9.84604	4.37213	4.02279	12.7017	3.20804	8.58259	5.05057	3.33632	0.148845	0.0297739
ENSMUSG00000022708	Zbtb20	zinc finger and BTB domain containing 20 [Source:MGI Symbol;Acc:MGI:1929213]	3.19542	2.38194	1.0377	6.45488	5.78543	2.62842	5.35173	6.04903	6.10421	4.20254	5.01412	5.74014	4.6111	3.94996
ENSMUSG00000022701	Ccdc191	coiled-coil domain containing 191 [Source:MGI Symbol;Acc:MGI:1922661]	1.74364	1.48927	1.30157	2.26448	2.0364	1.61002	2.6204	1.78702	1.28492	1.95161	1.40599	1.72961	2.27273	1.36024
ENSMUSG00000029136	Rbks	ribokinase [Source:MGI Symbol;Acc:MGI:1918586]	2.57041	2.06731	4.49621	2.81587	3.93597	3.01871	1.95366	1.33121	4.01526	4.19744	3.52861	3.21836	2.19794	1.76208
ENSMUSG00000029135	Fosl2	fos-like antigen 2 [Source:MGI Symbol;Acc:MGI:102858]	5.01842	6.21109	9.34313	21.4077	22.6863	39.3211	122.257	203.005	27.2456	142.566	166.07	213.502	38.8742	27.4531
ENSMUSG00000029134	Plb1	phospholipase B1 [Source:MGI Symbol;Acc:MGI:1922406]	0.112508	0.0161613	0.0447461	0.315523	0.315234	0	0.0169845	0.128938	0.176388	0	0	0.0123878	0.0115445	0
ENSMUSG00000022704	Qtrt2	queuine tRNA-ribosyltransferase accessory subunit 2 [Source:MGI Symbol;Acc:MGI:1922194]	3.34173	3.13935	2.16943	3.12971	3.65377	2.40548	3.80308	4.26754	3.17024	3.87004	3.47606	3.24007	4.58449	4.68359
ENSMUSG00000029131	Dnajb6	DnaJ heat shock protein family (Hsp40) member B6 [Source:MGI Symbol;Acc:MGI:1344381]	6.78059	6.05626	7.09834	5.46982	6.01584	8.41031	7.67975	9.58376	6.59093	8.69297	9.31783	11.3177	5.801	5.91371
ENSMUSG00000029130	Rnf32	ring finger protein 32 [Source:MGI Symbol;Acc:MGI:1861747]	0.713231	0.117612	0.0643229	0.423145	0.402093	0.11189	0.677524	1.27564	1.31465	0.683334	0.626098	0.68114	1.13885	1.36125
ENSMUSG00000053646	Plxnb1	plexin B1 [Source:MGI Symbol;Acc:MGI:2154238]	0.129153	0.0999588	0.246007	2.5665	2.51765	1.52154	2.56042	0.544171	0.683044	1.07152	1.78114	1.64681	1.1596	1.48087
ENSMUSG00000038357	Camp	cathelicidin antimicrobial peptide [Source:MGI Symbol;Acc:MGI:108443]	0	0	0	0.0567189	0	0	0	0.335401	0.113045	0	0.182131	0	0.340342	4.59538
ENSMUSG00000038351	Sgsm2	small G protein signaling modulator 2 [Source:MGI Symbol;Acc:MGI:2144695]	0.72972	0.80592	0.729393	1.38155	1.44557	1.53837	0.969005	0.63932	1.22379	1.61674	1.74908	2.65166	2.35477	2.42723
ENSMUSG00000038352	Arl5c	ADP-ribosylation factor-like 5C [Source:MGI Symbol;Acc:MGI:3028577]	2.50018	2.38276	3.03833	2.76256	3.60507	7.19477	4.06467	11.7335	1.80256	1.90248	1.49608	1.58819	1.13472	1.15465
ENSMUSG00000053641	Dennd4a	DENN/MADD domain containing 4A [Source:MGI Symbol;Acc:MGI:2142979]	2.30124	1.94182	1.65074	4.41232	4.73182	2.39486	4.10755	7.29436	3.69368	2.09929	2.76025	3.05937	3.40121	2.66758
ENSMUSG00000020413	Hus1	HUS1 checkpoint clamp component [Source:MGI Symbol;Acc:MGI:1277962]	8.46813	7.89671	6.69213	7.56808	8.40939	5.45887	4.85999	3.02104	4.72947	5.66367	4.79703	4.33303	5.60519	6.92954
ENSMUSG00000020412	Ascc2	activating signal cointegrator 1 complex subunit 2 [Source:MGI Symbol;Acc:MGI:1922702]	10.4088	10.8014	7.67507	8.8791	8.2248	8.15628	9.47733	10.7542	8.23931	12.5772	8.68069	7.3693	11.4346	11.081
ENSMUSG00000028668	Eloa	elongin A [Source:MGI Symbol;Acc:MGI:1351315]	22.212	19.4247	18.7388	15.8711	17.2605	12.0281	16.555	15.435	15.1812	24.3072	13.0587	13.9705	9.28667	10.2952
ENSMUSG00000028669	Pithd1	PITH (C-terminal proteasome-interacting domain of thioredoxin-like) domain containing 1 [Source:MGI Symbol;Acc:MGI:1913443]	8.27301	8.9447	10.7045	12.7435	13.1164	12.3588	7.08691	8.4363	7.7348	7.23229	8.10164	6.94113	9.45518	6.98725
ENSMUSG00000020415	Pttg1	pituitary tumor-transforming gene 1 [Source:MGI Symbol;Acc:MGI:1353578]	23.2432	23.9099	28.4752	22.447	28.9099	32.2302	19.2596	34.8727	23.9828	35.2105	31.3604	37.3494	7.41478	7.66406
ENSMUSG00000028664	Ephb2	Eph receptor B2 [Source:MGI Symbol;Acc:MGI:99611]	0.0158107	0.0113557	0.0104803	0.0189258	0.0124788	0	0.0437584	0	0.0592751	0.0212071	0.153379	0.232114	0	0.0182544
ENSMUSG00000054874	Pcnx3	pecanex homolog 3 [Source:MGI Symbol;Acc:MGI:1861733]	7.78971	9.30698	6.63921	9.28011	8.32749	6.70384	10.1375	9.42238	10.4195	8.47677	13.4539	12.2272	22.2134	24.5212
ENSMUSG00000062908	Acadm	acyl-Coenzyme A dehydrogenase, medium chain [Source:MGI Symbol;Acc:MGI:87867]	23.2519	21.6688	27.4155	19.6134	22.4167	20.4637	24.4959	16.4543	16.846	24.816	30.7002	47.2861	14.877	14.6004
ENSMUSG00000062901	Klhl24	kelch-like 24 [Source:MGI Symbol;Acc:MGI:1923035]	17.1869	13.5664	16.2063	19.5765	19.0045	13.2988	23.828	25.9046	31.0473	17.4889	19.4691	16.9085	19.1446	21.4551
ENSMUSG00000062906	Hdac10	histone deacetylase 10 [Source:MGI Symbol;Acc:MGI:2158340]	7.36246	9.84076	6.99977	5.76037	5.47104	9.56357	10.9394	10.3105	9.4903	8.49654	8.95164	6.21415	9.14069	12.1921
ENSMUSG00000003099	Ppp5c	protein phosphatase 5, catalytic subunit [Source:MGI Symbol;Acc:MGI:102666]	30.8928	30.7712	30.5479	24.5443	20.4694	17.254	24.6617	13.4341	22.2495	20.3135	20.3842	21.1369	29.5469	28.1525
ENSMUSG00000087128	Gm12655	predicted gene 12655 [Source:MGI Symbol;Acc:MGI:3651648]	5.93252	6.33179	6.78322	1.91546	2.21019	1.52366	4.01867	5.10408	3.11068	2.7823	3.60692	3.19753	6.65146	5.50832
ENSMUSG00000038975	Rabggtb	Rab geranylgeranyl transferase, b subunit [Source:MGI Symbol;Acc:MGI:99537]	31.0967	32.0692	28.2834	26.8819	26.6914	28.2976	29.5812	33.93	21.8363	24.8951	28.8461	30.5207	26.4662	25.5318
ENSMUSG00000038976	Ppp1r9b	protein phosphatase 1, regulatory subunit 9B [Source:MGI Symbol;Acc:MGI:2387581]	28.2677	31.5963	29.6436	56.0847	51.49	52.6087	52.543	38.1235	58.5036	48.9073	79.1326	78.0131	65.0599	78.9662
ENSMUSG00000025161	Slc16a3	solute carrier family 16 (monocarboxylic acid transporters), member 3 [Source:MGI Symbol;Acc:MGI:1933438]	0.667219	0.740364	1.33345	1.23712	1.22038	0.627509	1.65989	2.02789	1.11147	3.06068	4.85073	8.95614	0.980804	1.1685
ENSMUSG00000025162	Csnk1d	casein kinase 1, delta [Source:MGI Symbol;Acc:MGI:1355272]	31.2467	34.5958	28.1268	36.0565	32.5193	69.1549	44.073	46.1393	28.8968	50.9788	43.1783	57.3557	34.3251	39.1286
ENSMUSG00000018659	Pnpo	pyridoxine 5'-phosphate oxidase [Source:MGI Symbol;Acc:MGI:2144151]	5.00226	5.54336	10.3901	2.20261	2.24569	2.06058	2.332	1.71139	2.81051	3.46222	3.92935	6.61588	4.21329	3.50933
ENSMUSG00000025165	Sectm1a	secreted and transmembrane 1A [Source:MGI Symbol;Acc:MGI:2384805]	5.443	5.92323	4.8939	0	0.0232466	0	0.0889275	0	0.200769	0.948153	0.172515	0.540503	10.2454	8.97756
ENSMUSG00000025169	Ogfod3	2-oxoglutarate and iron-dependent oxygenase domain containing 3 [Source:MGI Symbol;Acc:MGI:1913429]	7.49814	7.25169	8.048	6.82804	4.05963	8.43489	5.44497	5.26543	5.4539	7.00132	8.75908	6.71215	8.40545	8.05884
ENSMUSG00000018651	Tada2a	transcriptional adaptor 2A [Source:MGI Symbol;Acc:MGI:2144471]	2.96263	3.26159	2.45847	3.08328	3.55772	2.70217	3.38977	3.81824	3.86075	2.0903	2.5028	2.41087	3.76559	3.23482
ENSMUSG00000018654	Ikzf1	IKAROS family zinc finger 1 [Source:MGI Symbol;Acc:MGI:1342540]	5.73489	5.36558	2.88958	1.42206	1.24597	0.188621	0.51223	0	0.129365	0.127279	0.511586	0.645886	2.97418	2.12742
ENSMUSG00000032058	Ppp2r1b	protein phosphatase 2, regulatory subunit A, beta [Source:MGI Symbol;Acc:MGI:1920949]	6.38608	7.021	5.55942	5.40208	6.33699	4.75217	4.433	4.61561	3.92955	4.80942	4.86001	4.90094	5.89151	5.65298
ENSMUSG00000052488	Cherp	calcium homeostasis endoplasmic reticulum protein [Source:MGI Symbol;Acc:MGI:106417]	10.5292	13.1984	9.80973	13.0997	12.0156	13.7949	20.1334	20.2249	16.3135	13.6191	16.8297	14.3085	24.3147	22.4935
ENSMUSG00000032050	Rdx	radixin [Source:MGI Symbol;Acc:MGI:97887]	47.1978	39.5197	40.6605	124.698	122.777	152.745	53.8123	54.6655	70.1294	228.123	135.38	138.073	39.8655	44.8323
ENSMUSG00000032051	Fdx1	ferredoxin 1 [Source:MGI Symbol;Acc:MGI:103224]	15.5583	17.0444	24.6059	28.6245	36.0898	17.8763	15.9028	14.2422	22.6467	18.555	35.4274	42.3169	25.2416	16.5731
ENSMUSG00000039000	Ube3c	ubiquitin protein ligase E3C [Source:MGI Symbol;Acc:MGI:2140998]	16.3418	14.5506	13.3632	17.0813	15.0128	17.3676	21.3954	14.6052	17.0221	15.9907	15.4342	15.714	12.5377	14.5417
ENSMUSG00000039001	Rps21	ribosomal protein S21 [Source:MGI Symbol;Acc:MGI:1913731]	307.526	332.612	478.352	186.979	226.822	300.582	304.77	295.852	283	215.182	270.588	270.52	231.44	252.031
ENSMUSG00000052485	Tmem171	transmembrane protein 171 [Source:MGI Symbol;Acc:MGI:2685751]	0.0503704	0.022611	0.139119	0.172271	0.149084	1.05404	0.126734	0.106115	0.171674	2.11133	1.29075	3.00414	0	0.029078
ENSMUSG00000039007	Cpq	carboxypeptidase Q [Source:MGI Symbol;Acc:MGI:1889205]	24.3397	21.368	17.3844	12.8163	14.052	7.93306	9.88496	6.04484	3.99232	9.22896	7.19112	10.4246	7.41917	8.64117
ENSMUSG00000039005	Tlr4	toll-like receptor 4 [Source:MGI Symbol;Acc:MGI:96824]	15.0761	11.7829	11.6534	5.66907	5.20337	3.13185	4.17056	11.0535	3.44836	10.058	11.7551	12.4966	5.13573	5.97335
ENSMUSG00000036197	Gxylt1	glucoside xylosyltransferase 1 [Source:MGI Symbol;Acc:MGI:2684933]	7.87968	7.33057	4.49386	11.7813	11.8164	7.4514	9.2769	11.9921	9.8201	6.87492	8.26179	9.13439	6.91074	6.39235
ENSMUSG00000053286	Trmt1l	tRNA methyltransferase 1 like [Source:MGI Symbol;Acc:MGI:1916185]	13.1397	12.6432	10.0689	13.7299	12.9339	12.4883	14.1955	23.2171	13.6951	15.2935	9.95718	12.3448	13.2448	15.5335
ENSMUSG00000090628	Gm17083	predicted gene 17083 [Source:MGI Symbol;Acc:MGI:4937910]	0.379419	0.550262	0.128975	0.69873	0.172767	0.573349	0.991353	2.23809	0.746048	0	0.480793	0.455257	0.748703	0.539155
ENSMUSG00000021423	Ly86	lymphocyte antigen 86 [Source:MGI Symbol;Acc:MGI:1321404]	93.2124	81.9259	76.7366	3.41906	6.27281	0.341544	1.15704	0.0336971	0.408867	0	0.0365966	0.770517	0.615484	0.138507
ENSMUSG00000073902	Gm1966	predicted gene 1966 [Source:MGI Symbol;Acc:MGI:3584360]	6.51076	4.05392	3.24918	0.822638	0.593262	0	0.110034	0.0783124	0.130421	0	0.040024	0.0200637	0.0350586	0.0189348
ENSMUSG00000024413	Npc1	NPC intracellular cholesterol transporter 1 [Source:MGI Symbol;Acc:MGI:1097712]	4.82136	4.80247	3.78234	5.89906	5.35079	5.00064	5.70061	4.21634	4.2126	3.58998	4.47368	3.73828	3.05627	3.48501
ENSMUSG00000050377	Il31ra	interleukin 31 receptor A [Source:MGI Symbol;Acc:MGI:2180511]	0.0761466	0.0195325	0	0.00930097	0	0.120785	0	0	0.166838	0.145909	0.0398219	0.0199625	1.00459	0.766127
ENSMUSG00000048895	Cdk5r1	cyclin-dependent kinase 5, regulatory subunit 1 (p35) [Source:MGI Symbol;Acc:MGI:101764]	0.916177	1.53251	2.01367	0.428781	0.22835	1.35911	0.703676	1.64973	0.690247	1.14804	1.00617	0.840642	0.804032	0.990979
ENSMUSG00000048897	Zfp710	zinc finger protein 710 [Source:MGI Symbol;Acc:MGI:1921747]	18.2864	25.2557	14.0398	12.4486	11.5633	9.85472	9.6175	7.02977	10.708	12.8178	15.0186	12.7116	12.478	16.551
ENSMUSG00000053754	Chd8	chromodomain helicase DNA binding protein 8 [Source:MGI Symbol;Acc:MGI:1915022]	8.62297	7.8723	6.96737	10.0865	10.7207	9.79207	11.5207	10.7036	8.54711	9.78611	7.93507	6.57933	11.1535	9.74022
ENSMUSG00000032946	Rasgrp2	RAS, guanyl releasing protein 2 [Source:MGI Symbol;Acc:MGI:1333849]	9.44873	14.0814	9.75224	6.63374	6.75564	6.98967	18.4923	22.1776	27.5129	4.08064	3.75063	2.96868	6.28882	5.4676
ENSMUSG00000032940	Rbm11	RNA binding motif protein 11 [Source:MGI Symbol;Acc:MGI:2447622]	0.0144765	0	0	0	0.0999756	0	0.0728469	0.024398	0.0986784	0.169903	1.41761	0.770411	0.0557042	0.033428
ENSMUSG00000086382	Chrna1os	cholinergic receptor, nicotinic, alpha polypeptide 1 (muscle), opposite strand [Source:MGI Symbol;Acc:MGI:3651120]	0.0568733	0.153181	0.251327	0.340394	0.504992	0	0.500835	0.57511	0.387675	1.38267	0.312298	0.678396	3.5015	1.11629
ENSMUSG00000086389	Gm15998	predicted gene 15998 [Source:MGI Symbol;Acc:MGI:3802094]	0	0	0	0.0739437	0.234634	0	0.625579	2.13163	0.515814	0.434998	0.633177	0.495949	0	0.0499245
ENSMUSG00000033096	Apmap	adipocyte plasma membrane associated protein [Source:MGI Symbol;Acc:MGI:1919131]	28.4562	26.211	22.2584	23.5724	26.4868	37.8386	19.9753	19.344	14.8864	36.9876	26.5537	30.1027	14.7849	16.0765
ENSMUSG00000043740	B430306N03Rik	RIKEN cDNA B430306N03 gene [Source:MGI Symbol;Acc:MGI:2443478]	6.03454	6.21235	2.68576	0.0638813	0.00567007	0.00490874	0.00723008	0	0	0	0	0	0	0.0729904
ENSMUSG00000033099	Nol12	nucleolar protein 12 [Source:MGI Symbol;Acc:MGI:2146285]	3.30619	3.4989	3.84642	3.32432	3.07049	2.58722	2.74186	3.60319	3.03739	3.53037	2.56093	2.24555	2.91396	3.07083
ENSMUSG00000033356	Pus7l	pseudouridylate synthase 7-like [Source:MGI Symbol;Acc:MGI:1926145]	3.04069	2.98005	1.84692	1.87479	1.99595	1.95558	2.63653	3.40962	2.147	1.36086	1.81824	1.85629	3.43396	2.86728
ENSMUSG00000004071	Cdip1	cell death inducing Trp53 target 1 [Source:MGI Symbol;Acc:MGI:1913876]	9.25586	10.2845	7.27442	12.4819	10.5623	11.4731	10.134	6.09827	7.62641	10.499	10.2234	10.2499	10.3768	9.31663
ENSMUSG00000048232	Fbxo10	F-box protein 10 [Source:MGI Symbol;Acc:MGI:2686937]	4.30043	5.40218	4.95754	4.67248	4.27627	2.93263	4.52262	4.40451	4.80838	4.68099	4.44905	4.83487	6.7259	7.56543
ENSMUSG00000048234	Rnf149	ring finger protein 149 [Source:MGI Symbol;Acc:MGI:2677438]	4.22844	4.162	3.0574	2.99081	2.53629	3.01164	3.25177	2.79375	1.65182	1.95494	2.84129	6.6898	3.85595	4.18458
ENSMUSG00000072692	Rpl37rt	ribosomal protein L37, retrotransposed [Source:MGI Symbol;Acc:MGI:3651519]	7.36568	8.86958	11.754	6.44774	7.61289	6.44091	8.31015	15.4187	7.47141	7.74301	6.36647	7.50934	7.79793	6.41186
ENSMUSG00000072694	1500011B03Rik	RIKEN cDNA 1500011B03 gene [Source:MGI Symbol;Acc:MGI:1913486]	2.60308	2.35752	2.34605	3.16281	2.7709	2.67189	1.37883	1.9819	2.2958	1.2251	1.81807	2.45132	2.05014	3.32178
ENSMUSG00000030541	Idh2	isocitrate dehydrogenase 2 (NADP+), mitochondrial [Source:MGI Symbol;Acc:MGI:96414]	18.979	23.1107	28.9663	34.2329	32.6916	36.8019	44.6706	21.2766	31.6336	52.6648	52.6014	67.8477	19.8776	23.0152
ENSMUSG00000030545	Pex11a	peroxisomal biogenesis factor 11 alpha [Source:MGI Symbol;Acc:MGI:1338788]	1.51526	0.967385	2.13902	0.748555	1.24577	0.992223	0.254164	0	0.286909	1.24205	2.4191	3.76935	12.1147	9.17498
ENSMUSG00000031631	Cfap97	cilia and flagella associated protein 97 [Source:MGI Symbol;Acc:MGI:1914006]	5.43481	4.4837	5.27824	5.60533	4.79748	3.38076	3.35534	4.4039	4.99307	3.95987	3.17677	2.57494	3.93662	3.5971
ENSMUSG00000031633	Slc25a4	solute carrier family 25 (mitochondrial carrier, adenine nucleotide translocator), member 4 [Source:MGI Symbol;Acc:MGI:1353495]	73.7553	70.4608	66.3391	70.1029	73.7352	70.7088	112.055	57.0261	78.941	61.3904	79.0523	98.5656	43.0737	43.859
ENSMUSG00000031634	Ufsp2	UFM1-specific peptidase 2 [Source:MGI Symbol;Acc:MGI:1913679]	14.0455	12.6378	14.1095	10.2158	10.776	8.45327	7.64249	6.23215	9.63764	4.61088	6.41293	7.61277	6.89525	5.79416
ENSMUSG00000031637	Lrp2bp	Lrp2 binding protein [Source:MGI Symbol;Acc:MGI:1914870]	0.183809	0.0825109	0.0507666	0.0471481	0.0453357	0.125595	0.196551	0.689268	0.48551	0	0.016822	0.0590292	0.0589401	0.0212219
ENSMUSG00000031636	Pdlim3	PDZ and LIM domain 3 [Source:MGI Symbol;Acc:MGI:1859274]	3.1076	2.10949	3.09823	11.4275	12.139	8.41588	15.892	21.6735	10.3761	0.889569	0.739911	1.34456	0	0
ENSMUSG00000023132	Gzma	granzyme A [Source:MGI Symbol;Acc:MGI:109266]	4.35916	4.81048	6.27066	2.01888	3.00151	0.155134	1.77085	0	0.773805	0	0.0415568	0.0416643	0.0582419	0
ENSMUSG00000071415	Rpl23	ribosomal protein L23 [Source:MGI Symbol;Acc:MGI:1929455]	144.381	145.357	200.219	95.2925	111.822	124.857	150.834	150.252	107.553	120.906	102.143	112.368	112.24	109.719
ENSMUSG00000067424	Zfp563	zinc finger protein 563 [Source:MGI Symbol;Acc:MGI:2677168]	2.55751	1.97042	2.24434	1.98511	1.27055	0	1.02683	1.7119	1.73096	1.70305	1.3778	0.782219	2.04732	1.59159
ENSMUSG00000034041	Lyl1	lymphoblastomic leukemia 1 [Source:MGI Symbol;Acc:MGI:96891]	8.79315	10.7976	7.24298	12.9724	9.04665	6.01585	9.13937	4.75944	12.8709	2.39527	5.18924	3.71909	32.1307	32.119
ENSMUSG00000034042	Gpbp1l1	GC-rich promoter binding protein 1-like 1 [Source:MGI Symbol;Acc:MGI:1924360]	14.1811	12.6283	13.6966	18.9624	18.6261	16.8131	15.9584	15.5456	13.6436	19.7174	13.9963	12.2465	11.4128	11.3139
ENSMUSG00000073125	Xlr3b	X-linked lymphocyte-regulated 3B [Source:MGI Symbol;Acc:MGI:109505]	0.379697	0.445048	0.535999	0.441882	0.457848	1.32424	0.0796113	0.32885	0.0179736	0.433253	0.26062	0.0774206	0.73052	0.82806
ENSMUSG00000029276	Glmn	glomulin, FKBP associated protein [Source:MGI Symbol;Acc:MGI:2141180]	2.15063	1.47807	2.49065	1.31888	1.27306	0.722084	1.51137	1.88728	1.54179	1.59154	1.03162	1.03429	1.78825	1.50695
ENSMUSG00000029270	Dipk1a	divergent protein kinase domain 1A [Source:MGI Symbol;Acc:MGI:1914516]	4.59063	3.55209	3.03077	2.61672	2.93775	2.84944	1.7863	2.81128	1.57399	5.03878	3.72186	4.14891	1.89198	1.95772
ENSMUSG00000029273	Sult1d1	sulfotransferase family 1D, member 1 [Source:MGI Symbol;Acc:MGI:1926341]	1.73481	1.19359	11.3919	0.388152	0.191948	0	0	0	0.0828874	21.7606	18.8444	31.0025	0	0
ENSMUSG00000029279	Brdt	bromodomain, testis-specific [Source:MGI Symbol;Acc:MGI:1891374]	0.779437	0.776745	0.53388	0.466503	0.438318	0.625784	0.607941	0.558292	0.650843	0.855979	0.948729	1.05131	0.409891	0.386961
ENSMUSG00000038406	Scaf1	SR-related CTD-associated factor 1 [Source:MGI Symbol;Acc:MGI:2141980]	12.1015	14.6458	11.8113	14.3269	11.9109	10.6209	16.6504	15.9228	18.1379	11.1594	19.5471	15.777	22.6044	20.6279
ENSMUSG00000043760	Pkhd1	polycystic kidney and hepatic disease 1 [Source:MGI Symbol;Acc:MGI:2155808]	0.0111441	0.0525268	0.083104	0	0	0	0	0	0.0854592	0.53018	1.36156	2.59724	0	0
ENSMUSG00000035399	Oser1	oxidative stress responsive serine rich 1 [Source:MGI Symbol;Acc:MGI:1913930]	4.96819	4.57052	5.94609	4.57567	5.29486	13.4112	5.55564	7.04224	4.12867	7.81569	4.93976	7.80868	2.95018	2.49626
ENSMUSG00000035397	Klf16	Kruppel-like factor 16 [Source:MGI Symbol;Acc:MGI:2153049]	7.33551	9.53058	6.48982	11.1545	11.7529	10.9516	13.2984	13.1796	10.4425	22.9857	28.7774	24.3236	9.3323	9.84644
ENSMUSG00000035392	Dennd1a	DENN/MADD domain containing 1A [Source:MGI Symbol;Acc:MGI:2442794]	4.43829	5.71819	4.61169	5.14884	4.44726	5.55866	6.4922	4.28437	4.97122	5.49664	6.07055	6.41127	8.77515	7.07296
ENSMUSG00000035390	Brsk1	BR serine/threonine kinase 1 [Source:MGI Symbol;Acc:MGI:2685946]	0.310604	0.308734	0.220593	0.398358	0.525319	0.350563	0.697761	0.00934781	0.132326	0.846254	1.56343	1.4148	0.313022	0.0512303
ENSMUSG00000046687	Gm5424	predicted gene 5424 [Source:MGI Symbol;Acc:MGI:3643173]	1.32477	1.41378	4.63924	0.128231	0.764471	0.362936	0.251562	0.56871	0.255574	2.43072	5.1013	11.6968	0	0.0577184
ENSMUSG00000034931	Dhx8	DEAH (Asp-Glu-Ala-His) box polypeptide 8 [Source:MGI Symbol;Acc:MGI:1306823]	10.5058	10.1789	8.2891	8.79298	8.89532	5.06854	8.86087	6.6698	9.99119	7.14676	7.1712	6.44824	7.46925	8.23278
ENSMUSG00000022148	Fyb	FYN binding protein [Source:MGI Symbol;Acc:MGI:1346327]	13.2151	9.51771	6.5057	0.992537	1.00874	0	0.251452	0.123086	0.0655033	0.560692	0.253283	0.373854	0.601489	0.239649
ENSMUSG00000035021	Baz1a	bromodomain adjacent to zinc finger domain 1A [Source:MGI Symbol;Acc:MGI:1309478]	6.1537	5.30974	4.78042	5.18058	5.04371	11.5203	9.30381	14.5525	5.00132	9.14108	5.81527	8.4823	5.82151	6.19825
ENSMUSG00000035024	Ncapd3	non-SMC condensin II complex, subunit D3 [Source:MGI Symbol;Acc:MGI:2142989]	6.09732	5.9753	5.0541	6.02539	6.29447	4.37183	8.09012	6.45772	6.27633	6.27239	4.52519	3.6987	7.76485	6.84722
ENSMUSG00000075408	6030408B16Rik	RIKEN cDNA 6030408B16 gene [Source:MGI Symbol;Acc:MGI:1924967]	0.0690358	0.0309898	0	2.92183	2.79249	0.147411	0.260546	0.0581749	0.117645	0.260434	0.157952	0.0950161	0	0
ENSMUSG00000035027	Map2k2	mitogen-activated protein kinase kinase 2 [Source:MGI Symbol;Acc:MGI:1346867]	17.5026	21.6087	18.0701	23.7481	20.0048	15.37	19.364	11.6981	20.3346	14.7626	21.5863	22.3399	27.9451	30.4602
ENSMUSG00000072601	Ear1	eosinophil-associated, ribonuclease A family, member 1 [Source:MGI Symbol;Acc:MGI:108021]	0	0	0	3.92246	3.28675	0	0	0	0	0	0	0	3.57254	0.126111
ENSMUSG00000044937	Ttc41	tetratricopeptide repeat domain 41 [Source:MGI Symbol;Acc:MGI:2387653]	0.351829	0.285052	0.237006	0.579629	0.474099	0.666967	0.280679	0.390483	0.4387	0.0935193	0.243455	0.488169	0.583347	0.703435
ENSMUSG00000075700	Selenot	selenoprotein T [Source:MGI Symbol;Acc:MGI:1916477]	67.4951	52.3981	48.1343	54.9913	58.3703	56.1619	51.7316	50.7069	57.2231	45.0171	46.2032	55.106	39.2453	40.2699
ENSMUSG00000004815	Dgkq	diacylglycerol kinase, theta [Source:MGI Symbol;Acc:MGI:102918]	1.60826	2.71847	1.74612	1.38458	1.53197	0.918915	2.68601	2.77591	3.41165	1.93403	2.80161	2.39668	5.19971	4.2131
ENSMUSG00000004814	Ccl24	chemokine (C-C motif) ligand 24 [Source:MGI Symbol;Acc:MGI:1928953]	38.2908	41.3191	29.6596	0.317344	0.488233	0	0.15564	0	0.158123	0	0	0	0.595071	0.357102
ENSMUSG00000045333	Zfp423	zinc finger protein 423 [Source:MGI Symbol;Acc:MGI:1891217]	0.248821	0.338274	0.306305	0.863143	0.83464	0.0607203	3.03184	2.55205	2.7743	2.1336	3.25311	3.679	14.4346	14.4132
ENSMUSG00000058258	Idi1	isopentenyl-diphosphate delta isomerase [Source:MGI Symbol;Acc:MGI:2442264]	1.14884	0.919084	1.18124	2.09099	2.12097	1.04925	0.815646	2.40588	0.911037	1.80223	0.978535	2.08737	0.452277	0.170726
ENSMUSG00000058254	Tspan7	tetraspanin 7 [Source:MGI Symbol;Acc:MGI:1298407]	310.59	294.845	257.589	329.743	355.981	505.691	117.272	123.616	155.136	66.5279	28.1899	34.6453	81.5419	89.4163
ENSMUSG00000032551	1110059G10Rik	RIKEN cDNA 1110059G10 gene [Source:MGI Symbol;Acc:MGI:1913452]	6.98672	5.87857	10.379	4.93927	6.84616	4.26536	3.47698	3.55852	5.57913	3.97767	2.52944	2.51421	3.62109	4.30037
ENSMUSG00000032553	Srprb	signal recognition particle receptor, B subunit [Source:MGI Symbol;Acc:MGI:102964]	5.14489	6.43788	5.85047	7.64584	6.2844	6.26955	5.77299	3.85906	5.17057	9.19491	6.14869	5.26541	4.15763	5.3635
ENSMUSG00000032555	Topbp1	topoisomerase (DNA) II binding protein 1 [Source:MGI Symbol;Acc:MGI:1920018]	13.8715	11.7896	13.008	10.4977	11.812	15.3586	16.2515	18.1475	11.5399	11.2132	8.22141	7.69689	11.043	11.7189
ENSMUSG00000032557	Uba5	ubiquitin-like modifier activating enzyme 5 [Source:MGI Symbol;Acc:MGI:1913913]	24.4606	24.5383	17.5418	21.6387	21.7796	10.8012	15.9683	19.6473	16.3366	16.0601	14.23	12.1649	19.6818	22.9337
ENSMUSG00000032558	Nphp3	nephronophthisis 3 (adolescent) [Source:MGI Symbol;Acc:MGI:1921275]	1.50319	1.60293	0.996404	1.49509	1.64645	0.476874	2.42362	3.40717	1.75653	1.01327	1.76875	1.60444	2.04609	1.45926
ENSMUSG00000001366	Fbxo9	f-box protein 9 [Source:MGI Symbol;Acc:MGI:1918788]	12.1545	14.0035	11.1426	16.7309	18.304	20.0603	13.8197	12.8516	12.8086	13.6899	14.4043	12.6496	10.8271	11.0514
ENSMUSG00000040302	Rbm48	RNA binding motif protein 48 [Source:MGI Symbol;Acc:MGI:2442653]	2.93397	2.72733	2.61029	2.3754	2.51036	1.84065	1.82917	3.86174	4.15914	3.1779	2.62572	3.26384	3.21372	3.34249
ENSMUSG00000024352	Spata24	spermatogenesis associated 24 [Source:MGI Symbol;Acc:MGI:1918492]	5.48342	1.73969	2.41406	2.36184	1.91175	0.845136	0.778	0.382168	0.702586	0.794948	1.28289	1.24838	5.76409	3.42729
ENSMUSG00000050089	Akap4	A kinase (PRKA) anchor protein 4 [Source:MGI Symbol;Acc:MGI:102794]	3.46394	0.0118247	0	0	0	0	0	0	0.112223	0	0	0	0	0
ENSMUSG00000050088	1600012H06Rik	RIKEN cDNA 1600012H06 gene [Source:MGI Symbol;Acc:MGI:1915162]	17.1988	14.5933	14.0533	9.88285	10.7707	6.28524	8.52667	10.8927	11.0758	7.68086	9.90262	7.84042	10.4633	12.4788
ENSMUSG00000001946	Esam	endothelial cell-specific adhesion molecule [Source:MGI Symbol;Acc:MGI:1916774]	199.73	233.923	216.631	255.369	226.643	380.379	321.713	260.354	320.458	268.836	221.39	199.851	247.406	273.565
ENSMUSG00000001942	Siae	sialic acid acetylesterase [Source:MGI Symbol;Acc:MGI:104803]	13.6339	11.0205	11.0337	5.45131	5.8089	7.33015	6.4721	4.61908	4.47261	12.335	6.63204	7.40575	5.16876	6.11415
ENSMUSG00000001943	Vsig2	V-set and immunoglobulin domain containing 2 [Source:MGI Symbol;Acc:MGI:1928009]	7.93956	16.4894	4.78097	13.9266	14.4894	14.1156	31.3791	47.0057	74.5018	9.0269	15.8422	13.8196	50.3934	47.8008
ENSMUSG00000001948	Spa17	sperm autoantigenic protein 17 [Source:MGI Symbol;Acc:MGI:1333778]	6.48075	0.0519495	1.08674	1.48424	2.45476	0.988446	1.01912	1.8529	2.07074	3.83217	4.55424	4.93767	0.222655	0.868498
ENSMUSG00000061878	Sphk1	sphingosine kinase 1 [Source:MGI Symbol;Acc:MGI:1316649]	0.0250533	0.0149951	0.00922604	1.6637	1.35944	1.6976	1.786	6.37578	0.740026	1.97426	3.53863	5.54772	2.39936	1.96695
ENSMUSG00000005069	Pex5	peroxisomal biogenesis factor 5 [Source:MGI Symbol;Acc:MGI:1098808]	7.19912	10.6481	10.9917	7.05449	7.32199	5.39753	9.00578	5.90465	5.91008	10.7311	9.80879	12.469	10.8809	10.6817
ENSMUSG00000024940	Ltbp3	latent transforming growth factor beta binding protein 3 [Source:MGI Symbol;Acc:MGI:1101355]	0.599175	0.572416	1.54455	14.8503	13.9902	5.84591	7.3928	5.42456	3.18101	8.39101	15.7055	13.7585	30.5439	35.3521
ENSMUSG00000055567	Unc80	unc-80, NALCN activator [Source:MGI Symbol;Acc:MGI:2652882]	0.00271582	0	0	0.030187	0.00267938	0	0	0	0.161982	0	0	0.00498382	0	0
ENSMUSG00000024942	Capn1	calpain 1 [Source:MGI Symbol;Acc:MGI:88263]	20.3965	23.26	29.4371	22.8572	21.7751	26.7185	17.7194	13.1962	23.8962	21.0907	23.8366	21.4786	20.8393	23.5347
ENSMUSG00000037278	Tmem97	transmembrane protein 97 [Source:MGI Symbol;Acc:MGI:1916321]	13.2507	9.63163	12.3647	13.3625	12.415	9.33643	6.3469	1.66148	4.29875	7.122	4.67032	6.62453	3.45868	3.81634
ENSMUSG00000026600	Soat1	sterol O-acyltransferase 1 [Source:MGI Symbol;Acc:MGI:104665]	18.0802	17.6011	11.7085	4.18175	4.89097	2.49785	2.97681	3.68608	3.16628	2.4866	3.46187	2.76748	4.64877	5.6083
ENSMUSG00000067338	Tuba3b	tubulin, alpha 3B [Source:MGI Symbol;Acc:MGI:1095408]	2.13379	0	0	0.0960227	0.0664788	0	0	0	0.0382761	0	0	0.0206091	0	0
ENSMUSG00000067336	Bmpr2	bone morphogenetic protein receptor, type II (serine/threonine kinase) [Source:MGI Symbol;Acc:MGI:1095407]	153.551	132.349	79.5538	615.81	533.372	497.187	73.2081	100.741	112.01	119.587	112.806	106.224	83.7889	88.6555
ENSMUSG00000015013	Trappc2l	trafficking protein particle complex 2-like [Source:MGI Symbol;Acc:MGI:1916295]	40.6564	44.9332	48.3988	33.1334	37.1301	32.7056	30.0765	29.3342	33.1306	28.5219	24.6452	21.7559	25.7788	30.4089
ENSMUSG00000051029	Serpinb1b	serine (or cysteine) peptidase inhibitor, clade B, member 1b [Source:MGI Symbol;Acc:MGI:2445361]	0.376115	0.042209	0.23373	2.61288	2.2496	2.97151	0	0	0.080118	0	0.0860539	0	0.24121	0.434249
ENSMUSG00000056035	Cyp3a11	cytochrome P450, family 3, subfamily a, polypeptide 11 [Source:MGI Symbol;Acc:MGI:88609]	22.3493	11.4373	46.9765	0.0290854	0.0167804	0	0.0213972	0	0.0579693	0	0	0	0	0
ENSMUSG00000051022	Hs3st1	heparan sulfate (glucosamine) 3-O-sulfotransferase 1 [Source:MGI Symbol;Acc:MGI:1201606]	0.303928	0.192609	0.750545	69.7047	77.2907	43.3055	7.53451	16.1502	4.44809	13.1142	13.6621	18.4054	21.5553	27.6182
ENSMUSG00000062859	Tcp11	t-complex protein 11 [Source:MGI Symbol;Acc:MGI:98544]	3.30009	0.137008	0.105371	0.521922	0.112918	0.81464	0.0479953	0.24112	0.357579	0.0959494	0.279325	0.17503	0.220205	0.0220241
ENSMUSG00000047656	Trpt1	tRNA phosphotransferase 1 [Source:MGI Symbol;Acc:MGI:1333115]	2.37394	2.69546	3.62543	8.1489	5.23525	5.00939	3.73308	5.00116	2.85562	3.07299	4.08959	4.2283	4.16435	3.14393
ENSMUSG00000047654	Tssk6	testis-specific serine kinase 6 [Source:MGI Symbol;Acc:MGI:2148775]	0.897258	0.375923	0.330421	0.485876	0.619654	0.0766361	0.338632	0.604879	0.509678	0.200584	0.711671	0.411642	1.49611	0.932349
ENSMUSG00000001751	Naglu	alpha-N-acetylglucosaminidase (Sanfilippo disease IIIB) [Source:MGI Symbol;Acc:MGI:1351641]	31.0636	33.0192	39.0573	11.2986	9.39677	7.25109	6.0005	2.9703	7.25921	10.7636	13.7546	10.3633	28.454	28.9725
ENSMUSG00000001750	Tcirg1	T cell, immune regulator 1, ATPase, H+ transporting, lysosomal V0 protein A3 [Source:MGI Symbol;Acc:MGI:1350931]	27.0069	38.4277	25.9837	15.9306	16.4285	15.35	26.985	32.8144	22.4795	17.4813	25.6306	21.6705	46.7435	52.7753
ENSMUSG00000001755	Coasy	Coenzyme A synthase [Source:MGI Symbol;Acc:MGI:1918993]	11.4585	12.0851	17.3292	8.10884	7.05173	5.45164	6.89261	4.2537	8.88648	11.8208	11.5047	13.7419	10.4699	11.8809
ENSMUSG00000030630	Fah	fumarylacetoacetate hydrolase [Source:MGI Symbol;Acc:MGI:95482]	10.8059	9.85463	27.7298	2.75557	3.04866	0.0647683	2.57573	6.85339	3.48908	16.8781	14.279	25.7269	2.94223	3.78662
ENSMUSG00000051721	Wdcp	WD repeat and coiled coil containing [Source:MGI Symbol;Acc:MGI:3040699]	1.96094	1.85197	1.64589	3.57103	2.90194	2.63193	2.86738	3.49802	2.82089	3.78951	3.55429	3.83221	2.6295	2.66097
ENSMUSG00000057074	Ces1g	carboxylesterase 1G [Source:MGI Symbol;Acc:MGI:88378]	1.50257	1.30402	4.26065	0.157022	0.0494136	0.541865	0	0	0.170704	1.31562	0	0.275738	0	0.0578271
ENSMUSG00000020883	Fbxl20	F-box and leucine-rich repeat protein 20 [Source:MGI Symbol;Acc:MGI:1919444]	5.18688	5.37815	3.39816	4.82909	4.21405	3.18692	9.69875	10.4013	11.4824	5.30628	6.46492	4.81364	6.9528	5.90114
ENSMUSG00000020884	Asgr1	asialoglycoprotein receptor 1 [Source:MGI Symbol;Acc:MGI:88081]	4.68595	2.94715	17.7177	0.0428511	0.123612	0	0.0315243	0	0.0427027	0	0	0.0459852	0	0
ENSMUSG00000063445	Nmral1	NmrA-like family domain containing 1 [Source:MGI Symbol;Acc:MGI:1915074]	2.8792	3.5692	3.42988	0.683338	0.465004	0.29755	1.26322	1.36422	1.36194	0.274869	0.384467	0.658105	2.64159	1.94011
ENSMUSG00000025355	Mmp19	matrix metallopeptidase 19 [Source:MGI Symbol;Acc:MGI:1927899]	0.806717	0.965683	1.60164	1.18958	0.945844	1.53783	0.676579	1.95074	0.677408	0.30384	0.620597	0.600747	1.07971	1.22838
ENSMUSG00000050860	Phospho1	phosphatase, orphan 1 [Source:MGI Symbol;Acc:MGI:2447348]	0.216141	0.123486	0.260494	0.621616	0.562181	0.218174	0.964046	0.513295	1.74119	0.840089	1.13291	1.46036	0.957705	0.204176
ENSMUSG00000025354	Dnajc14	DnaJ heat shock protein family (Hsp40) member C14 [Source:MGI Symbol;Acc:MGI:1921580]	26.3023	24.4603	21.6945	21.6426	21.1222	24.0353	23.6129	15.6898	23.616	30.0319	20.9655	17.1445	23.035	21.9213
ENSMUSG00000016637	Ift27	intraflagellar transport 27 [Source:MGI Symbol;Acc:MGI:1914292]	16.6249	17.5783	15.4941	15.0567	15.0026	8.34475	11.7458	7.36988	8.59321	12.1206	11.0686	8.42236	7.88269	10.0066
ENSMUSG00000053510	Nrd1	nardilysin, N-arginine dibasic convertase, NRD convertase 1 [Source:MGI Symbol;Acc:MGI:1201386]	20.7102	18.6185	17.069	19.6651	19.7162	19.5966	26.1874	23.9078	21.2955	20.9803	17.5382	18.0293	16.8449	16.246
ENSMUSG00000061046	Haghl	hydroxyacylglutathione hydrolase-like [Source:MGI Symbol;Acc:MGI:1919877]	2.65486	2.6679	2.43306	3.30176	2.78294	3.41421	0.929852	1.14402	1.05393	0.935776	2.31925	3.55708	3.92762	3.25679
ENSMUSG00000031584	Gsr	glutathione reductase [Source:MGI Symbol;Acc:MGI:95804]	17.5455	17.6367	15.8812	13.4545	14.8821	11.5485	12.7846	9.38102	16.0106	12.8034	16.6933	23.3514	10.7695	13.8225
ENSMUSG00000031583	Wrn	Werner syndrome RecQ like helicase [Source:MGI Symbol;Acc:MGI:109635]	7.90857	5.7914	5.7925	6.75663	6.62962	6.7655	7.23361	7.44996	6.84519	5.42353	4.98173	4.39755	6.16334	4.96279
ENSMUSG00000061048	Cdh3	cadherin 3 [Source:MGI Symbol;Acc:MGI:88356]	0.0200696	0.144146	0.110861	0.0428996	0.0396006	0.10285	0.025248	0.0507365	0.0855022	0.386969	0.376532	0.847086	0.12871	0.162201
ENSMUSG00000055917	Zfp277	zinc finger protein 277 [Source:MGI Symbol;Acc:MGI:1890393]	18.7156	15.4462	24.6251	10.9737	10.9312	13.3766	11.3227	10.7332	12.5692	9.65626	9.47112	7.88568	11.5859	11.9484
ENSMUSG00000055912	Tmem150a	transmembrane protein 150A [Source:MGI Symbol;Acc:MGI:2385244]	10.2378	12.4559	9.17369	6.32812	4.96118	4.80163	7.42918	7.91006	7.73444	12.5172	20.1079	21.6506	14.8183	15.1847
ENSMUSG00000062585	Cnr2	cannabinoid receptor 2 (macrophage) [Source:MGI Symbol;Acc:MGI:104650]	51.8727	62.8224	78.8432	5.23049	5.15619	2.85619	0.806109	0.261546	1.46731	12.4054	6.58816	2.81111	13.5867	14.1837
ENSMUSG00000062580	Timm17a	translocase of inner mitochondrial membrane 17a [Source:MGI Symbol;Acc:MGI:1343131]	27.2036	24.9689	22.6662	27.2661	29.6874	25.0306	31.7054	26.4883	27.0206	26.7124	25.5223	28.0983	15.7568	14.2127
ENSMUSG00000048731	Ggnbp1	gametogenetin binding protein 1 [Source:MGI Symbol;Acc:MGI:3055306]	0.54551	0.170125	0.114189	0.098194	0.118969	0	0.216715	0.0241942	0.322918	0.206994	0.504499	0.526879	0.648136	0.377896
ENSMUSG00000091509	Gm17066	predicted gene 17066 [Source:MGI Symbol;Acc:MGI:4937893]	4.04771	4.85605	2.88885	3.8284	3.14525	3.36542	3.92048	5.79554	5.12755	7.44721	2.39312	2.62938	6.29442	5.78999
ENSMUSG00000036622	Atp13a2	ATPase type 13A2 [Source:MGI Symbol;Acc:MGI:1922022]	12.2462	12.4322	8.39794	49.3822	42.5193	29.9544	6.77094	5.9241	7.65458	8.92377	9.82712	8.91362	8.70172	9.53596
ENSMUSG00000036620	Mgat4b	mannoside acetylglucosaminyltransferase 4, isoenzyme B [Source:MGI Symbol;Acc:MGI:2143974]	47.9181	61.2131	57.1015	27.8823	25.8509	20.2634	41.2456	23.4888	30.7092	27.2763	31.4412	35.1686	136.445	141.765
ENSMUSG00000023286	Ube2j2	ubiquitin-conjugating enzyme E2J 2 [Source:MGI Symbol;Acc:MGI:2153608]	8.52703	9.17359	8.63121	10.4298	10.1522	7.39118	8.39521	7.13982	11.6187	8.16419	11.3292	10.7196	10.0092	11.7034
ENSMUSG00000018858	Mrpl58	mitochondrial ribosomal protein L58 [Source:MGI Symbol;Acc:MGI:1915822]	9.57219	9.62507	13.1659	11.2536	12.0054	7.74651	3.89861	2.80303	5.38301	6.28926	7.33679	7.46555	6.72202	6.17515
ENSMUSG00000038576	Susd4	sushi domain containing 4 [Source:MGI Symbol;Acc:MGI:2138351]	1.46948	1.47151	2.16042	0.821515	0.791795	0.00965465	0.355508	0.12383	0.481571	2.20794	1.98624	1.62837	16.5719	11.5761
ENSMUSG00000038578	Susd1	sushi domain containing 1 [Source:MGI Symbol;Acc:MGI:3651543]	8.03888	7.35992	9.28774	0.193113	0.189816	0.0714477	0.505129	0.162129	0.94084	1.71109	1.75314	2.34101	5.84754	5.68861
ENSMUSG00000019189	Rnf145	ring finger protein 145 [Source:MGI Symbol;Acc:MGI:1921565]	27.1181	29.44	23.6348	18.3093	16.5699	17.7738	9.7785	8.92327	9.31056	22.6694	19.5696	16.2327	38.0207	42.5128
ENSMUSG00000019188	H13	histocompatibility 13 [Source:MGI Symbol;Acc:MGI:95886]	7.36422	7.88869	7.30284	10.0607	8.96997	10.6671	8.50785	8.68641	7.77747	15.7368	16.3706	20.3741	9.6701	11.9584
ENSMUSG00000014164	Klhl3	kelch-like 3 [Source:MGI Symbol;Acc:MGI:2445185]	7.73651	11.2895	8.04429	1.21853	1.01612	1.43204	2.03393	2.60372	2.89801	2.3493	5.60072	7.81293	15.7296	13.2049
ENSMUSG00000038624	Nepn	nephrocan [Source:MGI Symbol;Acc:MGI:1913900]	0.301879	0.198751	0.422442	0.0516225	0.0397105	0	18.0011	14.517	23.6641	0.877316	1.25245	2.76991	0	0
ENSMUSG00000066800	Rnasel	ribonuclease L (2', 5'-oligoisoadenylate synthetase-dependent) [Source:MGI Symbol;Acc:MGI:1098272]	13.3694	10.4776	8.56893	5.24076	4.99884	2.70221	1.36697	0.657654	1.37087	2.28989	1.71968	1.62497	11.3269	7.24315
ENSMUSG00000033373	Fntb	farnesyltransferase, CAAX box, beta [Source:MGI Symbol;Acc:MGI:1861305]	1.97991	2.96257	2.342	2.69319	2.39729	2.45973	3.45941	2.03076	2.79463	1.47538	2.03162	1.81667	3.10384	3.071
ENSMUSG00000030707	Coro1a	coronin, actin binding protein 1A [Source:MGI Symbol;Acc:MGI:1345961]	14.9846	21.0026	19.4666	9.74994	8.07017	1.1991	2.55912	0.350084	0.268538	0.564445	0.249102	1.2093	1.32297	0.562355
ENSMUSG00000030704	Rab6a	RAB6A, member RAS oncogene family [Source:MGI Symbol;Acc:MGI:894313]	21.5061	23.6189	21.5145	33.3657	28.8669	49.9453	50.0744	49.7452	54.4723	43.822	38.3856	37.641	19.4642	21.6694
ENSMUSG00000030701	Plekhb1	pleckstrin homology domain containing, family B (evectins) member 1 [Source:MGI Symbol;Acc:MGI:1351469]	0.527238	0.523705	1.16495	6.32077	8.05701	5.26972	0.987861	0.236325	0.82201	1.10969	1.97115	5.24941	0.215826	0.129517
ENSMUSG00000030708	Dnajb13	DnaJ heat shock protein family (Hsp40) member B13 [Source:MGI Symbol;Acc:MGI:1916637]	4.51654	2.47799	2.15605	6.62691	6.38134	17.2165	4.69985	10.9481	1.75789	1.6828	3.24044	2.09766	1.75223	0.450647
ENSMUSG00000063354	Slc39a4	solute carrier family 39 (zinc transporter), member 4 [Source:MGI Symbol;Acc:MGI:1919277]	0.430232	0.43454	0.891201	8.10818	7.03896	1.34738	0.180414	0.151061	0.0916458	0	0.0984357	0.263174	0.735776	0.43464
ENSMUSG00000039629	Strip2	striatin interacting protein 2 [Source:MGI Symbol;Acc:MGI:2444363]	0.24415	0.120342	0.079332	0.466623	0.458132	0.723727	0.234876	0.322728	0.261057	0.128424	0.245349	0.202058	0.245612	0.121598
ENSMUSG00000039623	Ap5z1	adaptor-related protein complex 5, zeta 1 subunit [Source:MGI Symbol;Acc:MGI:1924908]	3.65571	5.29819	3.64639	3.6794	3.41088	1.81991	3.87628	4.1896	4.62783	1.43602	3.11625	2.5397	10.4765	8.63447
ENSMUSG00000039620	Trmt9b	tRNA methyltransferase 9B [Source:MGI Symbol;Acc:MGI:2442328]	4.07644	3.52136	4.25865	0.148316	0.114092	0	1.75791	0.0406043	0.459831	0	0.476261	0.176849	5.24096	3.52711
ENSMUSG00000039621	Prex1	phosphatidylinositol-3,4,5-trisphosphate-dependent Rac exchange factor 1 [Source:MGI Symbol;Acc:MGI:3040696]	11.235	12.5412	12.0603	8.11526	7.22604	9.76183	9.13599	5.95277	8.14672	23.0206	19.6757	18.5899	29.2443	33.4803
ENSMUSG00000032579	Hemk1	HemK methyltransferase family member 1 [Source:MGI Symbol;Acc:MGI:1916786]	3.4668	4.57507	3.9164	3.66622	3.43314	4.06308	2.18066	3.8659	3.35369	3.19037	2.56446	2.54717	0.702102	0.481521
ENSMUSG00000055003	Lrtm2	leucine-rich repeats and transmembrane domains 2 [Source:MGI Symbol;Acc:MGI:2141485]	0	0	0	0.606638	0.565739	0.166026	0.012227	0.0409508	0.0165627	0.0651826	0.578168	0.668842	0.959899	0.516187
ENSMUSG00000063605	Ccdc102a	coiled-coil domain containing 102A [Source:MGI Symbol;Acc:MGI:2686927]	1.87877	3.14477	1.98766	10.7138	9.25211	8.03702	11.7977	6.05104	18.1789	8.10199	14.2363	8.73625	15.7657	17.243
ENSMUSG00000037280	Galnt6	polypeptide N-acetylgalactosaminyltransferase 6 [Source:MGI Symbol;Acc:MGI:1891640]	2.43061	2.66299	1.27436	0.449106	0.670627	0	0.181393	0	0.157959	0.112243	0.0377028	0.00945007	0.0132101	0.0118911
ENSMUSG00000037286	Stag1	stromal antigen 1 [Source:MGI Symbol;Acc:MGI:1098658]	9.83695	8.13768	11.0692	12.0965	11.4099	16.1967	11.7449	12.3768	13.633	12.7426	10.0582	9.35376	8.61738	7.81521
ENSMUSG00000037287	Tbcel	tubulin folding cofactor E-like [Source:MGI Symbol;Acc:MGI:1925543]	9.22795	7.75649	7.44391	11.8474	12.4598	11.0994	9.13552	5.14583	7.1046	8.92707	11.1707	10.4029	7.41828	6.57814
ENSMUSG00000073079	Srp54a	signal recognition particle 54A [Source:MGI Symbol;Acc:MGI:1346087]	1.86841	1.72469	2.20952	1.26002	2.20682	0.337148	1.35733	1.50794	1.12112	0.772134	1.05968	1.44876	1.5189	2.00528
ENSMUSG00000021242	Npc2	NPC intracellular cholesterol transporter 2 [Source:MGI Symbol;Acc:MGI:1915213]	111.609	108.104	110.309	72.9951	82.7313	71.3514	46.6792	40.1998	43.7517	69.2738	55.7652	52.8021	40.8966	43.5884
ENSMUSG00000048686	Hmgb4	high-mobility group box 4 [Source:MGI Symbol;Acc:MGI:1916567]	5.37024	0	0	0	0	0	0	0	0	0	0	0	0	0
ENSMUSG00000029072	Tas1r3	taste receptor, type 1, member 3 [Source:MGI Symbol;Acc:MGI:1933547]	0.26028	0.396235	0.312554	0.203193	0.178635	0.560606	0.498277	1.40182	0.32784	0.635623	0.869967	0.747615	1.30635	1.12365
ENSMUSG00000029070	Mxra8	matrix-remodelling associated 8 [Source:MGI Symbol;Acc:MGI:1922011]	38.4472	51.0403	50.4753	50.7933	44.1589	46.2117	17.2397	9.46399	8.42848	34.9686	33.5359	36.8319	67.995	80.4191
ENSMUSG00000029071	Dvl1	dishevelled segment polarity protein 1 [Source:MGI Symbol;Acc:MGI:94941]	9.7037	15.8333	12.0868	17.2419	17.1237	15.2402	24.1339	21.0547	21.9214	20.4776	25.8315	25.6127	31.0237	31.3534
ENSMUSG00000029076	Sdf4	stromal cell derived factor 4 [Source:MGI Symbol;Acc:MGI:108079]	63.7109	60.3363	67.7207	45.0029	47.0391	51.4928	43.5607	33.8872	37.3309	57.5914	45.8428	42.2284	32.7223	37.6825
ENSMUSG00000029075	Tnfrsf4	tumor necrosis factor receptor superfamily, member 4 [Source:MGI Symbol;Acc:MGI:104512]	0.23366	0.498221	0.354942	0.624323	0.576312	0	0.587899	0.959886	2.28956	0.0244853	0.454415	0.45559	1.64835	1.24771
ENSMUSG00000048772	Tmem53	transmembrane protein 53 [Source:MGI Symbol;Acc:MGI:1916027]	1.32661	0.313426	1.0542	0.51739	0.734772	0	1.02477	0.745271	0.83289	0.507287	1.4484	2.34906	0.746299	1.23608
ENSMUSG00000063972	Nr6a1	nuclear receptor subfamily 6, group A, member 1 [Source:MGI Symbol;Acc:MGI:1352459]	0.378024	0.248564	0.535271	0.350532	0.362446	0.468396	0.361695	0.345472	0.789368	0.410638	0.623707	0.869586	0.983393	1.62287
ENSMUSG00000022579	Gpihbp1	GPI-anchored HDL-binding protein 1 [Source:MGI Symbol;Acc:MGI:1915703]	2264.97	2298.14	2912.62	565.408	608.035	911.318	1010.85	683.991	1293.59	325.91	231.618	181.849	503.334	548.664
ENSMUSG00000022574	Naprt	nicotinate phosphoribosyltransferase [Source:MGI Symbol;Acc:MGI:2442664]	5.35795	6.5905	12.0017	2.12825	2.28924	1.80169	3.55597	6.04373	4.63718	5.90639	5.73365	8.07109	7.57577	6.50271
ENSMUSG00000022570	Tsta3	tissue specific transplantation antigen P35B [Source:MGI Symbol;Acc:MGI:98857]	19.7364	22.7701	28.5235	17.317	18.3015	18.6234	15.4941	14.5813	15.1323	10.6819	13.1085	9.43131	16.8895	20.9261
ENSMUSG00000022571	Pycrl	pyrroline-5-carboxylate reductase-like [Source:MGI Symbol;Acc:MGI:1913444]	13.4957	16.1374	21.6807	8.46533	7.32593	11.5017	7.89581	7.20092	8.0343	9.55984	12.9983	14.2215	7.25661	9.35577
ENSMUSG00000062006	Rpl34	ribosomal protein L34 [Source:MGI Symbol;Acc:MGI:1915686]	147.908	161.54	247.011	103.074	118.5	149.754	141.404	133.33	120.494	93.7187	102.405	109.62	133.675	133.758
ENSMUSG00000005986	Ankrd13d	ankyrin repeat domain 13 family, member D [Source:MGI Symbol;Acc:MGI:1915673]	1.53962	1.96426	1.34284	1.16398	0.92737	0.0968958	1.28446	1.35203	1.98849	1.75264	2.62527	2.57258	1.72533	1.59048
ENSMUSG00000042650	Alkbh5	alkB homolog 5, RNA demethylase [Source:MGI Symbol;Acc:MGI:2144489]	11.1607	15.6696	12.7567	18.6867	18.3954	19.2356	26.774	23.7815	19.9837	38.3238	35.1461	33.63	14.0503	16.0226
ENSMUSG00000035620	Ric8b	RIC8 guanine nucleotide exchange factor B [Source:MGI Symbol;Acc:MGI:2682307]	15.035	14.2216	17.3281	13.8663	14.7307	16.3045	17.6556	14.8926	15.9664	21.8204	15.8887	17.599	10.8007	11.8377
ENSMUSG00000035621	Midn	midnolin [Source:MGI Symbol;Acc:MGI:1890222]	21.4198	27.6323	29.7486	64.757	60.2008	66.7599	95.2446	103.058	50.5567	79.1754	149.607	136.685	70.5367	65.9302
ENSMUSG00000020592	Sdc1	syndecan 1 [Source:MGI Symbol;Acc:MGI:1349162]	3.62153	4.62333	9.97924	6.73886	7.47631	1.13536	7.75567	4.54239	3.24628	0.973978	2.41394	2.32414	5.22239	5.94564
ENSMUSG00000020621	Rdh14	retinol dehydrogenase 14 (all-trans and 9-cis) [Source:MGI Symbol;Acc:MGI:1920402]	14.111	12.7173	15.2602	12.0188	14.75	3.9789	7.39379	3.01269	13.2926	6.2894	10.2371	12.699	14.2432	14.0718
ENSMUSG00000020622	Nt5c1b	5'-nucleotidase, cytosolic IB [Source:MGI Symbol;Acc:MGI:1918131]	1.20414	0.0506747	0.0207858	0	0.111373	0	0.0473385	0	0.0641246	0	0	0	0.072397	0.0434454
ENSMUSG00000020623	Map2k6	mitogen-activated protein kinase kinase 6 [Source:MGI Symbol;Acc:MGI:1346870]	5.30187	5.21725	5.83176	5.31512	5.68756	4.30099	2.86892	2.2729	1.81489	5.18222	3.21008	3.8132	2.18265	2.19192
ENSMUSG00000028039	Efna3	ephrin A3 [Source:MGI Symbol;Acc:MGI:106644]	0	0.0147055	0.0542873	0.0280099	0.0161599	1.34305	0.10303	0.358873	0.334955	0.714036	0.674572	0.390761	0.0210092	0.113469
ENSMUSG00000020627	Klhl29	kelch-like 29 [Source:MGI Symbol;Acc:MGI:2683857]	0.0169869	0.0305013	0.0437886	0.10651	0.173176	0.0628711	0.406028	0.0620293	0.318424	0	0.15028	0.213014	0.617327	0.640673
ENSMUSG00000028035	Dnajb4	DnaJ heat shock protein family (Hsp40) member B4 [Source:MGI Symbol;Acc:MGI:1914285]	8.9468	6.93815	10.333	19.9334	21.7253	28.0507	26.6108	65.3481	6.56114	32.6174	28.2397	40.0377	4.67783	3.97622
ENSMUSG00000028034	Fubp1	far upstream element (FUSE) binding protein 1 [Source:MGI Symbol;Acc:MGI:1196294]	19.6423	17.1329	11.9765	24.2781	25.8869	18.6234	24.6023	39.4964	28.1243	23.9121	17.8977	20.2152	26.7854	29.5499
ENSMUSG00000028037	Ifi44	interferon-induced protein 44 [Source:MGI Symbol;Acc:MGI:2443016]	14.4519	11.4414	14.9938	5.56801	4.6369	3.70808	8.60247	15.9301	14.2967	43.5267	51.0255	43.2682	4.28088	4.55337
ENSMUSG00000028036	Ptgfr	prostaglandin F receptor [Source:MGI Symbol;Acc:MGI:97796]	0	0.00820569	0.0201949	1.03937	1.36161	0.530842	0.183971	0	0.140179	0.383108	1.05395	1.24118	0.621328	0.85476
ENSMUSG00000028031	Dkk2	dickkopf WNT signaling pathway inhibitor 2 [Source:MGI Symbol;Acc:MGI:1890663]	0	0	0.214622	0.738236	0.617577	0.470127	0.0814647	4.80203	0.478192	116.725	37.0992	39.9977	0	0.0124609
ENSMUSG00000028030	Tbck	TBC1 domain containing kinase [Source:MGI Symbol;Acc:MGI:2445052]	4.95926	5.08842	3.65613	5.15304	4.95017	3.15818	4.56621	7.51576	5.17654	3.86456	4.20114	3.70443	4.02071	3.95539
ENSMUSG00000028033	Kcnq5	potassium voltage-gated channel, subfamily Q, member 5 [Source:MGI Symbol;Acc:MGI:1924937]	0.0414807	0.0232756	0.0114567	0.63397	0.772444	0.473866	0.0260919	0	0.114868	0.0652017	0	0.0142728	0	0
ENSMUSG00000028032	Papss1	3'-phosphoadenosine 5'-phosphosulfate synthase 1 [Source:MGI Symbol;Acc:MGI:1330587]	29.7592	27.8606	26.4372	32.5929	30.3588	32.0343	29.352	19.6742	22.1936	47.1951	39.4631	40.2407	21.033	26.4245
ENSMUSG00000013698	Pea15a	phosphoprotein enriched in astrocytes 15A [Source:MGI Symbol;Acc:MGI:104799]	210.958	194.105	220.1	135.081	136.317	154.588	161.845	108.854	155.078	137.533	103.639	100.733	60.1293	73.2123
ENSMUSG00000074768	Bhmt	betaine-homocysteine methyltransferase [Source:MGI Symbol;Acc:MGI:1339972]	4.80548	4.70182	12.1756	0.0246034	0	0	0.00905	0.0242483	0.0367774	0	0.322601	0.495054	0	0
ENSMUSG00000087088	Gm16638	predicted gene, 16638 [Source:MGI Symbol;Acc:MGI:4439562]	0.470295	0.652531	0.377867	0.639722	0.569436	0	0.484071	0.630488	0.692151	0.878121	0.762996	0.392292	0.712894	1.06129
ENSMUSG00000018449	Rpain	RPA interacting protein [Source:MGI Symbol;Acc:MGI:1916973]	8.13636	7.65738	7.28403	8.54001	8.62232	15.8877	6.07085	10.8637	7.05219	9.85501	9.26935	11.4686	9.33843	9.24819
ENSMUSG00000018442	Derl2	Der1-like domain family, member 2 [Source:MGI Symbol;Acc:MGI:2151483]	7.12763	7.88883	7.09734	7.9704	8.48824	6.58279	3.41471	3.05115	5.12357	2.82776	4.05258	3.95853	6.93128	8.21788
ENSMUSG00000018446	C1qbp	complement component 1, q subcomponent binding protein [Source:MGI Symbol;Acc:MGI:1194505]	14.4603	14.3249	13.9492	12.7499	14.3777	14.5317	11.678	6.95459	9.23177	15.0081	19.0181	18.4977	13.9331	13.8124
ENSMUSG00000052364	B630019K06Rik	RIKEN cDNA B630019K06 gene [Source:MGI Symbol;Acc:MGI:2147918]	0.231612	0.235664	0.221761	0.607301	0.594112	0	0.815846	0.702628	0.684137	0.82844	1.34247	1.14759	1.96069	1.46185
ENSMUSG00000032396	Dis3l	DIS3 like exosome 3'-5' exoribonuclease [Source:MGI Symbol;Acc:MGI:2143272]	5.89476	5.87591	6.29447	6.77015	8.07132	6.50094	5.83519	3.61936	5.41479	6.10519	3.94416	4.26267	3.74763	4.68063
ENSMUSG00000032394	Igdcc3	immunoglobulin superfamily, DCC subclass, member 3 [Source:MGI Symbol;Acc:MGI:1202390]	0	0	0	0	0.0496946	0	0.17426	0.116727	0.364808	0.137237	0.864344	0.739481	0.242276	0.378013
ENSMUSG00000032393	Dpp8	dipeptidylpeptidase 8 [Source:MGI Symbol;Acc:MGI:1921638]	56.3596	46.0816	44.4352	41.4436	44.6616	42.6266	49.1354	36.2942	49.1636	44.8525	35.51	32.7154	36.5098	35.5976
ENSMUSG00000032392	Parp16	poly (ADP-ribose) polymerase family, member 16 [Source:MGI Symbol;Acc:MGI:2446133]	3.01861	3.27228	3.26392	4.72263	4.02362	5.63647	5.02965	6.03456	8.3728	6.24566	8.36126	10.5044	7.55822	5.76539
ENSMUSG00000052369	Tmem106c	transmembrane protein 106C [Source:MGI Symbol;Acc:MGI:1196384]	15.3377	14.777	14.978	7.33884	9.62282	7.12279	5.18423	3.10275	4.36312	6.09166	6.87336	8.43493	8.69476	8.81194
ENSMUSG00000032399	Rpl4	ribosomal protein L4 [Source:MGI Symbol;Acc:MGI:1915141]	625.919	598.391	880.933	467.548	518.414	663.558	664.432	546.207	505.537	712.658	468.735	478.9	421.498	413.011
ENSMUSG00000032398	Snapc5	small nuclear RNA activating complex, polypeptide 5 [Source:MGI Symbol;Acc:MGI:1914282]	47.9261	44.0205	57.4856	49.4885	50.2967	33.0623	31.2724	34.0842	37.4254	36.1597	24.919	26.2399	18.982	23.228
ENSMUSG00000037913	Tmem156	transmembrane protein 156 [Source:MGI Symbol;Acc:MGI:2685292]	1.26224	0.64953	0.935321	0.460649	0.971942	1.18327	0.0193649	0.155657	0.183622	0	0	0.028248	0.691033	0.568715
ENSMUSG00000037916	Ndufv1	NADH:ubiquinone oxidoreductase core subunit V1 [Source:MGI Symbol;Acc:MGI:107851]	31.8503	34.8704	40.4984	29.1797	27.9436	37.9961	33.7418	22.8416	29.2673	42.822	39.5841	52.1946	34.4425	32.9389
ENSMUSG00000048911	Rnf24	ring finger protein 24 [Source:MGI Symbol;Acc:MGI:1261771]	2.26863	1.81571	1.10097	1.6841	1.68298	1.43698	3.92332	8.0174	3.07683	3.55306	2.13524	3.40478	0.86468	1.42809
ENSMUSG00000048915	Efna5	ephrin A5 [Source:MGI Symbol;Acc:MGI:107444]	0.0593277	0.133159	0.0655433	0.228268	0.234127	0.185799	0.310981	1.99976	0.269603	1.36773	1.39359	1.66031	2.66336	2.84265
ENSMUSG00000000326	Comt	catechol-O-methyltransferase [Source:MGI Symbol;Acc:MGI:88470]	29.9641	29.6439	37.2609	24.5429	19.7754	17.9405	25.4935	14.6087	17.4412	32.1024	24.9442	44.7874	33.2225	39.4131
ENSMUSG00000024335	Brd2	bromodomain containing 2 [Source:MGI Symbol;Acc:MGI:99495]	23.6418	30.423	35.7016	78.2083	70.2168	131.286	124.324	123.178	37.5466	165.139	115.676	118.441	44.6505	38.0438
ENSMUSG00000033114	Slc35d2	solute carrier family 35, member D2 [Source:MGI Symbol;Acc:MGI:1917734]	6.98919	6.19619	7.93431	3.48968	4.68335	2.96234	5.26673	7.83809	7.43281	7.35703	8.67284	6.73442	3.77457	3.94373
ENSMUSG00000033111	3830406C13Rik	RIKEN cDNA 3830406C13 gene [Source:MGI Symbol;Acc:MGI:1917937]	8.91682	7.73088	9.35314	9.66081	10.3851	6.52995	5.16332	5.94068	4.96453	7.25928	5.06721	3.69209	4.58308	4.42278
ENSMUSG00000005268	Prlr	prolactin receptor [Source:MGI Symbol;Acc:MGI:97763]	0.093569	0.0303352	0.611618	0.00888925	0	0	0.00653955	0	0.141736	0	0.349669	0.837082	0	0
ENSMUSG00000032285	Dnaja4	DnaJ heat shock protein family (Hsp40) member A4 [Source:MGI Symbol;Acc:MGI:1927638]	5.15432	4.438	4.94572	5.9552	6.23589	7.49541	33.9305	74.7275	12.4939	21.3441	14.9546	24.6049	6.61112	5.77143
ENSMUSG00000005262	Ufd1	ubiquitin recognition factor in ER-associated degradation 1 [Source:MGI Symbol;Acc:MGI:109353]	16.7619	16.3364	15.5722	17.6179	19.077	15.6909	14.3085	15.2639	12.2217	14.2985	12.2352	10.0733	12.5482	11.1467
ENSMUSG00000024620	Pdgfrb	platelet derived growth factor receptor, beta polypeptide [Source:MGI Symbol;Acc:MGI:97531]	0.254726	0.320166	1.11761	18.2948	15.7103	11.1082	106.078	3.02352	2.76572	0.543007	1.38541	1.04174	8.10267	13.999
ENSMUSG00000017801	Mlx	MAX-like protein X [Source:MGI Symbol;Acc:MGI:108398]	17.5308	17.1356	19.9624	14.0854	14.2851	15.0926	13.2225	10.5712	15.0223	15.6997	15.3139	13.1026	8.49289	10.5232
ENSMUSG00000005267	Zfp287	zinc finger protein 287 [Source:MGI Symbol;Acc:MGI:2176561]	2.08953	1.74933	2.09491	3.0104	3.09739	1.93193	1.72178	2.25382	2.10977	2.27283	2.07007	1.17911	1.86937	1.94206
ENSMUSG00000026667	Uhmk1	U2AF homology motif (UHM) kinase 1 [Source:MGI Symbol;Acc:MGI:1341908]	25.0154	22.6707	14.1144	24.4899	20.8052	15.8385	19.1928	12.3792	20.3292	17.1382	15.0568	15.5654	16.1723	15.6427
ENSMUSG00000026664	Phyh	phytanoyl-CoA hydroxylase [Source:MGI Symbol;Acc:MGI:891978]	58.2754	49.3315	76.2472	10.3543	8.80999	3.68761	12.4527	5.43073	10.9824	42.8329	29.3938	59.558	7.6448	5.51976
ENSMUSG00000026662	Sephs1	selenophosphate synthetase 1 [Source:MGI Symbol;Acc:MGI:1923580]	7.90635	6.96533	8.51911	9.14768	8.27824	6.44257	7.05134	3.19233	5.93974	4.6199	5.64699	4.84045	8.67377	6.9065
ENSMUSG00000026663	Atf6	activating transcription factor 6 [Source:MGI Symbol;Acc:MGI:1926157]	16.5977	14.0947	12.4248	11.2261	10.7079	13.2062	9.5844	9.56819	7.94143	14.9063	7.7788	10.8028	7.47852	8.07315
ENSMUSG00000026669	Mcm10	minichromosome maintenance 10 replication initiation factor [Source:MGI Symbol;Acc:MGI:1917274]	0.528673	0.623543	1.24256	0.0177265	0.0357947	0.106246	0.391225	0.292633	0.123656	0.147733	0.104357	0.19023	0.804408	0.933534
ENSMUSG00000003955	Fam162a	family with sequence similarity 162, member A [Source:MGI Symbol;Acc:MGI:1917436]	46.8373	47.574	58.6806	41.5499	51.35	36.8941	54.2623	16.2425	35.6284	21.843	34.3608	32.0302	20.5351	28.8505
ENSMUSG00000042985	Upk3b	uroplakin 3B [Source:MGI Symbol;Acc:MGI:2140882]	0.883694	2.60897	2.83496	3.15307	1.62631	0	0.106895	0.0286411	0.31856	0.270684	0.202186	0.389825	0	0
ENSMUSG00000040859	Bsdc1	BSD domain containing 1 [Source:MGI Symbol;Acc:MGI:1913466]	14.4177	14.1266	12.3452	19.5265	19.9321	29.6488	21.0954	18.7792	20.5872	32.8347	24.9057	26.7439	10.5543	10.5633
ENSMUSG00000063889	Crem	cAMP responsive element modulator [Source:MGI Symbol;Acc:MGI:88495]	4.51772	3.97703	5.03586	5.8288	6.27864	11.6626	15.4932	24.7568	9.2546	13.1819	9.2161	14.589	1.57009	2.40498
ENSMUSG00000063888	Rpl7l1	ribosomal protein L7-like 1 [Source:MGI Symbol;Acc:MGI:1913479]	38.629	35.3812	29.6958	25.8604	27.0926	24.1343	26.9829	18.2548	28.3127	30.5624	20.6796	22.2211	19.3871	25.4527
ENSMUSG00000040850	Psme4	proteasome (prosome, macropain) activator subunit 4 [Source:MGI Symbol;Acc:MGI:2143994]	11.715	10.4279	10.8352	11.6148	10.258	14.2432	11.9733	16.4453	10.9991	11.2365	8.706	12.0366	8.54714	9.86287
ENSMUSG00000040855	Reps2	RALBP1 associated Eps domain containing protein 2 [Source:MGI Symbol;Acc:MGI:2663511]	0.192228	0.138065	0.361026	6.97704	6.28687	3.41094	0.133005	0	0.139221	0.600281	0.431016	1.71089	0.166428	0.22194
ENSMUSG00000040857	Erf	Ets2 repressor factor [Source:MGI Symbol;Acc:MGI:109637]	15.3084	18.2787	16.9	29.4384	28.1668	32.8624	45.0659	61.529	27.613	69.6245	110.614	95.2004	22.7399	23.2385
ENSMUSG00000040856	Dlk1	delta like non-canonical Notch ligand 1 [Source:MGI Symbol;Acc:MGI:94900]	0.00704758	0	0.00778595	0	0.0347651	0	0.106392	0.0653272	0.132109	5.25234	1.99946	1.73303	0.325422	0
ENSMUSG00000022622	Acr	acrosin prepropeptide [Source:MGI Symbol;Acc:MGI:87884]	0.55667	0.309383	0.380709	0.385304	0.653811	0.950919	1.534	6.14289	2.62003	0.244446	1.04317	1.94581	5.78005	2.69327
ENSMUSG00000018765	Fxr2	fragile X mental retardation, autosomal homolog 2 [Source:MGI Symbol;Acc:MGI:1346074]	13.1165	19.2367	21.1805	29.5713	25.9123	36.0954	32.0028	22.9356	33.2123	31.1504	35.8087	30.5491	23.7487	24.2375
ENSMUSG00000022620	Arsa	arylsulfatase A [Source:MGI Symbol;Acc:MGI:88077]	20.2699	25.775	24.0932	24.6397	20.9279	25.3076	34.6179	32.6557	29.7792	29.1719	34.2659	33.9171	42.4238	52.7098
ENSMUSG00000022621	Rabl2	RAB, member RAS oncogene family-like 2 [Source:MGI Symbol;Acc:MGI:1915958]	2.33013	1.83803	1.81537	2.64873	2.77725	2.39284	3.21941	4.07465	3.14452	2.23569	2.13251	1.80434	2.19403	2.89245
ENSMUSG00000026082	Rev1	REV1, DNA directed polymerase [Source:MGI Symbol;Acc:MGI:1929074]	4.79054	4.1749	3.50418	3.99201	4.38472	4.4433	7.88639	8.55472	6.0749	7.24766	6.85895	5.71769	5.85651	5.79026
ENSMUSG00000026083	Eif5b	eukaryotic translation initiation factor 5B [Source:MGI Symbol;Acc:MGI:2441772]	16.0352	13.6296	14.4953	13.8153	13.6256	15.7966	14.2933	12.8145	11.2841	16.4604	8.41392	9.63207	10.6051	10.656
ENSMUSG00000026080	Chst10	carbohydrate sulfotransferase 10 [Source:MGI Symbol;Acc:MGI:2138283]	0.0383963	0.172359	0.0565587	0.0656592	0.0883894	0	0.0483035	0	0.239917	0	0.0351398	0	0.705896	1.06395
ENSMUSG00000026087	Mrpl30	mitochondrial ribosomal protein L30 [Source:MGI Symbol;Acc:MGI:1333820]	17.1298	15.5971	22.5035	12.361	14.7425	17.6745	13.6022	15.0832	12.8703	10.2864	12.6935	14.6957	10.1546	11.1511
ENSMUSG00000026088	Mitd1	MIT, microtubule interacting and transport, domain containing 1 [Source:MGI Symbol;Acc:MGI:1916278]	10.0998	10.7294	9.32331	5.8307	6.12358	5.73152	8.45907	10.3805	7.26024	6.84651	6.72683	6.91908	8.92138	8.01485
ENSMUSG00000004609	Cd33	CD33 antigen [Source:MGI Symbol;Acc:MGI:99440]	4.62105	4.12089	1.59323	1.07395	1.3004	0	0.39016	0.130673	0.581362	0	0	0.0995988	0.0397794	0.14323
ENSMUSG00000021557	Agtpbp1	ATP/GTP binding protein 1 [Source:MGI Symbol;Acc:MGI:2159437]	2.25235	1.76832	1.90829	2.65894	2.95773	2.84717	3.21261	4.06566	3.4518	3.40396	2.33996	2.3118	3.00052	2.65788
ENSMUSG00000039016	Timm8b	translocase of inner mitochondrial membrane 8B [Source:MGI Symbol;Acc:MGI:1353424]	29.2014	26.6921	44.9645	18.8228	32.0936	20.5475	21.4135	18.0411	23.4632	27.5243	22.5014	34.5682	17.8541	21.6614
ENSMUSG00000095742			253.811	263.073	427.582	428.696	442.863	43.3006	279.878	29.0336	303.354	20.7686	200.903	198.111	466.541	423.745
ENSMUSG00000021556	Golm1	golgi membrane protein 1 [Source:MGI Symbol;Acc:MGI:1917329]	14.7252	12.0571	11.867	11.7688	12.1738	5.29267	5.92137	8.27847	5.15116	18.5891	13.1206	12.7683	18.7209	20.4164
ENSMUSG00000003379	Cd79a	CD79A antigen (immunoglobulin-associated alpha) [Source:MGI Symbol;Acc:MGI:101774]	4.43284	5.20808	2.84162	1.94187	1.51178	2.08004	1.48021	2.23666	0.466301	0	0.575976	0.401715	0.772135	0.505481
ENSMUSG00000003378	Grik5	glutamate receptor, ionotropic, kainate 5 (gamma 2) [Source:MGI Symbol;Acc:MGI:95818]	0.280615	0.289257	0.642994	3.128	3.3017	1.8109	2.01353	1.89175	0.460491	1.699	2.5206	3.61425	2.85276	2.39992
ENSMUSG00000021550	2210016F16Rik	RIKEN cDNA 2210016F16 gene [Source:MGI Symbol;Acc:MGI:1917403]	7.47352	8.53609	9.97336	11.3426	9.4082	5.04384	4.74536	3.02388	4.6465	5.48354	7.40856	9.30734	12.2495	12.103
ENSMUSG00000016984	Etaa1	Ewing tumor-associated antigen 1 [Source:MGI Symbol;Acc:MGI:1915395]	3.56289	2.9678	4.30453	2.46802	2.78199	2.87224	2.31301	1.77413	2.19162	2.81115	1.15956	0.917808	2.68818	3.0357
ENSMUSG00000034235	Usp54	ubiquitin specific peptidase 54 [Source:MGI Symbol;Acc:MGI:1926037]	5.60416	5.42054	4.9718	4.11533	4.46197	3.34374	2.4625	2.71525	2.26188	4.00874	3.52558	3.03852	1.40437	1.54793
ENSMUSG00000046185	Zfp84	zinc finger protein 84 [Source:MGI Symbol;Acc:MGI:107780]	5.29249	5.36942	3.85515	3.282	4.01653	3.95741	2.46325	4.45986	5.68232	2.7141	3.27344	2.71268	4.32664	4.66683
ENSMUSG00000074656	Eif2s2	eukaryotic translation initiation factor 2, subunit 2 (beta) [Source:MGI Symbol;Acc:MGI:1914454]	12.9727	11.5619	16.0858	6.94377	8.25096	8.77134	9.14746	12.6924	7.02031	11.4739	7.99956	11.497	7.25221	7.62517
ENSMUSG00000009114	2610028H24Rik	RIKEN cDNA 2610028H24 gene [Source:MGI Symbol;Acc:MGI:1924214]	0	0	0	0.859699	1.24575	0	0	0	0.0398475	0	0.149799	0	0	0.0539946
ENSMUSG00000009112	Bcl2l13	BCL2-like 13 (apoptosis facilitator) [Source:MGI Symbol;Acc:MGI:2136959]	7.71141	6.78899	7.00097	7.72918	7.09735	9.13062	9.58539	8.3251	7.31044	8.21941	7.66787	8.88017	10.2597	10.7889
ENSMUSG00000045980	Tmem104	transmembrane protein 104 [Source:MGI Symbol;Acc:MGI:2444222]	10.2568	11.9725	9.80267	6.07817	5.39233	3.77452	5.74444	2.39035	5.11393	4.32823	6.07059	4.91188	7.36542	7.75827
ENSMUSG00000045983	Eif4g1	eukaryotic translation initiation factor 4, gamma 1 [Source:MGI Symbol;Acc:MGI:2384784]	36.5693	40.7113	46.3793	54.1437	46.1745	58.5013	75.4027	46.087	53.2653	61.0454	61.2305	60.4777	69.7598	78.2587
ENSMUSG00000028958	Tmub1	transmembrane and ubiquitin-like domain containing 1 [Source:MGI Symbol;Acc:MGI:1923764]	2.56735	2.78117	2.78945	3.6646	3.1609	1.46791	3.76363	5.82879	2.42256	5.24726	5.14583	4.6919	3.42905	2.57222
ENSMUSG00000028959	Fastk	Fas-activated serine/threonine kinase [Source:MGI Symbol;Acc:MGI:1913837]	7.6873	10.7658	8.55314	10.0814	9.22155	9.47099	10.5082	7.13877	9.8367	6.9184	11.2248	10.7936	14.2228	15.4031
ENSMUSG00000028957	Per3	period circadian clock 3 [Source:MGI Symbol;Acc:MGI:1277134]	0.456443	0.707818	0.573027	1.1779	1.21995	0.620222	7.71537	2.80783	1.34353	1.67668	3.93046	2.787	4.59312	4.10096
ENSMUSG00000028954	Nub1	negative regulator of ubiquitin-like proteins 1 [Source:MGI Symbol;Acc:MGI:1889001]	15.4972	15.0943	15.3489	17.2364	18.6477	14.8823	14.7344	11.8923	16.6753	15.8067	13.7921	10.7679	11.5593	11.3111
ENSMUSG00000028955	Vamp3	vesicle-associated membrane protein 3 [Source:MGI Symbol;Acc:MGI:1321389]	92.0598	83.2821	91.3833	69.4504	76.1069	73.0426	85.3973	47.4926	78.4756	53.2282	61.6955	53.8272	46.3396	48.4522
ENSMUSG00000028952	Zbtb48	zinc finger and BTB domain containing 48 [Source:MGI Symbol;Acc:MGI:2140248]	3.6765	5.61682	4.68126	4.16644	4.42638	5.75871	5.61286	4.78893	6.45632	5.06716	5.10976	4.55121	6.37807	6.28799
ENSMUSG00000028953	Abcf2	ATP-binding cassette, sub-family F (GCN20), member 2 [Source:MGI Symbol;Acc:MGI:1351657]	22.6534	24.4557	27.1152	24.695	22.3953	33.3902	29.8825	18.959	19.2492	33.6822	21.3561	22.2786	18.7812	19.5535
ENSMUSG00000046721	Rpl14-ps1	ribosomal protein L14, pseudogene 1 [Source:MGI Symbol;Acc:MGI:3710579]	12.522	11.595	13.8959	7.15369	8.14365	10.8391	10.8081	8.32803	11.1958	7.34351	11.2544	13.0868	6.98624	8.23361
ENSMUSG00000046722	Cdc42se1	CDC42 small effector 1 [Source:MGI Symbol;Acc:MGI:1889510]	16.3731	20.753	12.6538	33.3347	26.8017	29.5472	36.5464	28.1204	29.2363	50.2669	49.1643	41.8809	17.6105	20.4156
ENSMUSG00000046727	Cystm1	cysteine-rich transmembrane module containing 1 [Source:MGI Symbol;Acc:MGI:1913310]	1.01074	0.920037	1.44232	6.96165	8.40679	1.27095	5.19211	4.44792	3.44485	13.063	17.9608	24.7954	0.180058	0.0486237
ENSMUSG00000042404	Dennd4b	DENN/MADD domain containing 4B [Source:MGI Symbol;Acc:MGI:2446201]	6.31968	8.25541	5.8571	3.86606	3.98485	2.08908	3.55934	2.78528	2.60225	1.54061	4.50111	3.10555	18.0092	17.5467
ENSMUSG00000042406	Atf4	activating transcription factor 4 [Source:MGI Symbol;Acc:MGI:88096]	124.553	129.076	235.299	450.737	462.075	644.143	353.588	346.853	156.688	423.848	364.509	440.757	125.32	94.4905
ENSMUSG00000042408	Zmym6	zinc finger, MYM-type 6 [Source:MGI Symbol;Acc:MGI:106505]	4.63367	3.79244	2.90886	4.04607	3.86071	3.08114	4.77947	6.16276	4.40745	2.72871	3.54338	2.87723	4.85969	3.46485
ENSMUSG00000002771	Grin2d	glutamate receptor, ionotropic, NMDA2D (epsilon 4) [Source:MGI Symbol;Acc:MGI:95823]	0.108818	0.0610598	0.120219	0.284939	0.208006	0.255593	0.179675	0.240708	0.115899	0.125434	0.304991	0.31826	0.505956	0.408322
ENSMUSG00000017697	Ada	adenosine deaminase [Source:MGI Symbol;Acc:MGI:87916]	67.9073	67.5995	91.9843	4.08648	4.81351	20.9721	6.93954	28.5784	1.73074	46.5776	28.6865	37.4948	1.45593	2.43717
ENSMUSG00000017692	Rhbdl3	rhomboid like 3 [Source:MGI Symbol;Acc:MGI:2179276]	0.30318	0.226827	0.213992	0.122412	0.31573	0.201406	3.19959	2.09354	2.26754	1.22139	1.24089	1.37547	0.399672	0.554232
ENSMUSG00000002778	Kdelr1	KDEL (Lys-Asp-Glu-Leu) endoplasmic reticulum protein retention receptor 1 [Source:MGI Symbol;Acc:MGI:1915387]	90.3154	85.0209	70.3358	63.4624	64.9114	57.0502	57.9475	32.1611	55.8973	46.877	58.3439	52.0692	52.0374	63.7004
ENSMUSG00000000738	Spg7	SPG7, paraplegin matrix AAA peptidase subunit [Source:MGI Symbol;Acc:MGI:2385906]	11.0142	13.0763	11.1375	10.9557	9.6173	10.4563	13.9519	12.6667	11.2747	13.8143	16.893	17.9849	17.7415	19.4321
ENSMUSG00000000739	Sult5a1	sulfotransferase family 5A, member 1 [Source:MGI Symbol;Acc:MGI:1931463]	0.339015	0.385528	1.29838	0.81162	0.758124	0.714242	1.19417	2.22831	2.73455	0.549461	0.537788	0.953932	0.115956	0.521887
ENSMUSG00000024525	Impa2	inositol (myo)-1(or 4)-monophosphatase 2 [Source:MGI Symbol;Acc:MGI:2149728]	3.07232	3.05999	3.47376	1.00561	1.04194	0.779033	6.25051	2.42717	2.6178	2.43474	3.05338	3.41366	4.52562	3.65805
ENSMUSG00000038721	Hoxb7	homeobox B7 [Source:MGI Symbol;Acc:MGI:96188]	4.57038	3.73233	4.47868	0.375322	0.356649	0	0.259871	0.195832	0.660039	18.2697	19.0233	13.41	12.3867	12.9386
ENSMUSG00000000732	Icosl	icos ligand [Source:MGI Symbol;Acc:MGI:1354701]	2.16989	3.53257	2.78079	3.59928	2.89719	3.43485	5.60514	19.6505	2.98285	24.9213	12.9213	17.4942	0.575192	0.868498
ENSMUSG00000044768	D1Ertd622e	DNA segment, Chr 1, ERATO Doi 622, expressed [Source:MGI Symbol;Acc:MGI:1277184]	10.4389	8.67309	6.82057	4.0479	4.70232	3.74307	3.23278	6.12797	2.05328	4.35322	5.61111	5.54735	6.74251	8.44527
ENSMUSG00000044763	Trmt10c	tRNA methyltransferase 10C, mitochondrial RNase P subunit [Source:MGI Symbol;Acc:MGI:1196261]	5.81688	5.40118	6.23557	5.35961	6.59048	3.61845	4.92863	8.20316	6.83474	6.20129	4.72798	5.02047	3.6964	4.32397
ENSMUSG00000030138	Bms1	BMS1, ribosome biogenesis factor [Source:MGI Symbol;Acc:MGI:2446132]	13.4971	11.8503	9.73185	16.5032	16.4363	24.4545	17.5414	18.6557	18.5464	12.8979	12.8462	10.6517	14.8661	12.4044
ENSMUSG00000010476	Ebf3	early B cell factor 3 [Source:MGI Symbol;Acc:MGI:894289]	0.0873432	0.0712871	0.0526331	0.339455	0.352519	0	24.7129	21.6591	28.4155	0.632369	0.690351	0.517281	13.5963	12.8804
ENSMUSG00000030137	Tuba8	tubulin, alpha 8 [Source:MGI Symbol;Acc:MGI:1858225]	0.662977	0	0.257342	0.796665	0.989961	0	0.969289	0.362384	0.946581	0	0.0819929	0.32882	0.390705	0.434444
ENSMUSG00000084274	Gm12504	predicted pseudogene 12504 [Source:MGI Symbol;Acc:MGI:3651567]	0.250181	0.192523	0.197423	0.41254	0.423128	0.961575	0.359696	0.722819	0.243622	0.928815	0.47428	0.819839	0.435496	0.598333
ENSMUSG00000086922	Gm13835	predicted gene 13835 [Source:MGI Symbol;Acc:MGI:3650921]	5.17995	4.80727	6.81574	4.03085	3.90462	5.86588	4.02705	4.41407	4.26485	2.58596	3.83511	2.93718	2.3142	2.8223
ENSMUSG00000086920	Gm12207	predicted gene 12207 [Source:MGI Symbol;Acc:MGI:3702399]	0.0807048	0.507192	0.0891602	0.345021	0.39811	1.03397	1.52293	6.25675	0.412591	1.35313	1.25562	1.11077	0.82812	1.86358
ENSMUSG00000006299	Aamp	angio-associated migratory protein [Source:MGI Symbol;Acc:MGI:107809]	51.04	63.9952	57.6459	45.4195	46.6596	53.5289	45.1947	69.1303	41.3986	58.7463	62.6692	62.0273	50.8555	51.5945
ENSMUSG00000000194	Gpr107	G protein-coupled receptor 107 [Source:MGI Symbol;Acc:MGI:2139054]	10.5484	11.9777	11.0511	7.01411	6.56003	7.13644	8.59522	5.07797	6.10697	9.95324	8.11017	7.11967	9.98747	12.0439
ENSMUSG00000055240	Zfp101	zinc finger protein 101 [Source:MGI Symbol;Acc:MGI:107547]	2.4488	2.24672	2.14174	4.06816	4.47691	0.554995	2.91851	3.96871	4.34692	1.76476	2.29026	1.78866	3.66441	3.07531
ENSMUSG00000074818	Pdzd7	PDZ domain containing 7 [Source:MGI Symbol;Acc:MGI:3608325]	0.419255	0.367649	0.377006	0.400153	0.625254	0.582939	1.45964	2.5881	1.72799	0.702941	1.52586	1.93239	0.350164	0.697942
ENSMUSG00000056917	Sipa1	signal-induced proliferation associated gene 1 [Source:MGI Symbol;Acc:MGI:107576]	60.7402	76.7315	76.9993	65.9993	59.8744	42.6442	68.5548	39.0332	67.2902	42.5643	65.0311	48.1665	96.2311	110.697
ENSMUSG00000018189	Uchl5	ubiquitin carboxyl-terminal esterase L5 [Source:MGI Symbol;Acc:MGI:1914848]	12.0832	11.5057	12.5877	6.97967	8.98864	8.71995	7.50565	8.16759	10.2773	9.3171	5.55877	8.06328	9.11671	10.0715
ENSMUSG00000051497	Kcnj16	potassium inwardly-rectifying channel, subfamily J, member 16 [Source:MGI Symbol;Acc:MGI:1314842]	4.59862	2.86455	2.24926	0.0259818	0.0299796	0	0	0	0.0517836	12.8051	17.5204	32.5848	0	0
ENSMUSG00000051495	Irf2bp2	interferon regulatory factor 2 binding protein 2 [Source:MGI Symbol;Acc:MGI:2443921]	5.40732	8.441	8.9911	16.3529	15.9191	5.69767	8.81663	6.13061	10.8463	3.70409	8.267	8.77805	48.187	52.6541
ENSMUSG00000051498	Tlr6	toll-like receptor 6 [Source:MGI Symbol;Acc:MGI:1341296]	2.25149	2.17262	1.62441	0.157148	0.317326	0	0.173414	0.141973	1.14843	0.243959	0.15419	0.309177	1.90558	2.82938
ENSMUSG00000041841	Rpl37	ribosomal protein L37 [Source:MGI Symbol;Acc:MGI:1914531]	150.92	159.067	233.485	121.53	148.033	169.042	153.184	133.338	122.872	106.705	114.889	120.292	116.015	118.978
ENSMUSG00000041842	Fhdc1	FH2 domain containing 1 [Source:MGI Symbol;Acc:MGI:2684972]	1.85266	2.47073	3.34834	1.64558	1.61486	0.929458	0.294165	1.05343	0.383149	3.26458	3.29229	3.16052	1.89181	0.965673
ENSMUSG00000041845	Rhod	ras homolog family member D [Source:MGI Symbol;Acc:MGI:108446]	27.517	30.6352	50.3923	2.20757	2.68494	1.88736	1.40458	0.490024	1.66481	3.31494	2.61837	3.39347	10.1736	8.08352
ENSMUSG00000055799	Tcf7l1	transcription factor 7 like 1 (T cell specific, HMG box) [Source:MGI Symbol;Acc:MGI:1202876]	16.5813	18.2524	13.8848	3.81362	3.34794	2.55129	12.3598	8.58736	9.92091	8.07452	14.087	10.2267	45.4416	44.5054
ENSMUSG00000050549	Fam241a	family with sequence similarity 241, member A [Source:MGI Symbol;Acc:MGI:1917867]	3.50681	3.19303	2.8301	14.1413	15.6057	10.069	6.35152	9.5779	7.96802	7.00556	7.62514	9.5846	9.28303	7.2075
ENSMUSG00000020277	Pfkl	phosphofructokinase, liver, B-type [Source:MGI Symbol;Acc:MGI:97547]	17.4985	18.9187	20.4842	12.6967	12.5294	16.3015	21.7053	18.5065	20.467	24.5173	21.8589	24.9535	26.5048	30.069
ENSMUSG00000020275	Rel	reticuloendotheliosis oncogene [Source:MGI Symbol;Acc:MGI:97897]	13.7167	12.417	8.65481	15.4547	15.9919	20.548	14.4427	55.4052	6.79643	19.1411	26.3321	40.9725	5.84625	5.57496
ENSMUSG00000067279	Ppp1r3c	protein phosphatase 1, regulatory subunit 3C [Source:MGI Symbol;Acc:MGI:1858229]	0.703815	0.921488	2.81863	1.55459	1.5334	0.375711	3.54166	2.14995	1.99897	1.03254	0.322061	0.457433	0.150457	0.0507875
ENSMUSG00000054967	Zfp647	zinc finger protein 647 [Source:MGI Symbol;Acc:MGI:3052806]	1.48762	2.22595	2.30086	3.37065	3.03316	2.22354	2.0586	2.86235	0.97178	4.13623	2.20101	1.66071	2.16249	1.68893
ENSMUSG00000067274	Rplp0	ribosomal protein, large, P0 [Source:MGI Symbol;Acc:MGI:1927636]	327.621	334.221	359.396	289.882	298.9	368.311	398.973	257.792	262.996	237.442	229.5	286.806	304.384	306.425
ENSMUSG00000031843	Mphosph6	M phase phosphoprotein 6 [Source:MGI Symbol;Acc:MGI:1915783]	14.4116	14.8403	14.8349	13.9392	15.0392	11.4368	12.4674	15.3955	14.5033	7.38844	8.44667	7.98262	13.3906	11.049
ENSMUSG00000056268	Dennd1b	DENN/MADD domain containing 1B [Source:MGI Symbol;Acc:MGI:2447812]	1.97249	1.55432	0.978256	1.29491	1.12364	0.743265	2.00513	3.01559	1.2384	0.918943	1.11498	1.14588	1.37074	0.962419
ENSMUSG00000056267	Cep70	centrosomal protein 70 [Source:MGI Symbol;Acc:MGI:1915371]	3.33894	3.72646	3.24881	5.00255	4.94121	2.1585	3.12145	7.1761	4.64592	3.46679	3.22396	2.59989	3.65401	3.16536
ENSMUSG00000056260	Lrif1	ligand dependent nuclear receptor interacting factor 1 [Source:MGI Symbol;Acc:MGI:2445214]	5.85448	4.97478	6.03058	5.66137	5.55628	4.2116	4.79248	8.62309	6.70267	3.5116	3.72792	2.67834	6.32463	5.23614
ENSMUSG00000047446	Arl4a	ADP-ribosylation factor-like 4A [Source:MGI Symbol;Acc:MGI:99437]	11.8036	10.3183	17.5757	7.17527	7.62047	6.79182	4.70224	10.3349	7.94002	8.07675	6.66628	7.03503	6.12893	4.91326
ENSMUSG00000015224	Cyp2j9	cytochrome P450, family 2, subfamily j, polypeptide 9 [Source:MGI Symbol;Acc:MGI:1921769]	3.70367	4.01159	3.57693	5.11781	5.65777	3.68377	4.38876	5.07414	5.41566	4.42694	2.62417	1.83071	3.64713	2.67603
ENSMUSG00000015222	Map2	microtubule-associated protein 2 [Source:MGI Symbol;Acc:MGI:97175]	0.0533224	0.0152321	0.0401652	0.269405	0.131517	0.0869464	1.39345	0.0551457	0.0371731	0.369802	0.275054	0.177913	0.0186527	0.0167902
ENSMUSG00000039781	Cep131	centrosomal protein 131 [Source:MGI Symbol;Acc:MGI:107440]	1.40418	1.99837	1.82707	1.68973	1.46743	0.621872	3.44137	1.46374	3.75771	1.20331	2.95093	2.1378	6.00349	5.18788
ENSMUSG00000036223	Ska1	spindle and kinetochore associated complex subunit 1 [Source:MGI Symbol;Acc:MGI:1913718]	0.164312	0.120697	0.940641	0	0.0884225	0.280683	0.263084	0.15105	0.152732	0.325583	0	0	0.900492	0.810577
ENSMUSG00000057133	Chd6	chromodomain helicase DNA binding protein 6 [Source:MGI Symbol;Acc:MGI:1918639]	4.35787	3.6575	2.60446	6.81654	6.5346	5.69821	6.77211	6.90115	5.24505	5.45457	4.86924	4.93357	7.4858	5.47987
ENSMUSG00000057137	Tmem140	transmembrane protein 140 [Source:MGI Symbol;Acc:MGI:1915737]	4.97739	5.26797	5.19681	4.49552	4.84836	2.73038	4.34789	4.51334	9.76034	4.91315	4.85037	4.30329	5.10735	5.54437
ENSMUSG00000057134	Ado	2-aminoethanethiol (cysteamine) dioxygenase [Source:MGI Symbol;Acc:MGI:2685083]	3.5885	4.73592	4.41046	4.84781	5.045	1.97691	4.18712	1.36833	3.99018	2.16599	4.08055	3.82769	4.62575	6.18365
ENSMUSG00000009876	Cox4i2	cytochrome c oxidase subunit 4I2 [Source:MGI Symbol;Acc:MGI:2135755]	0.0505941	0.272537	0.614843	42.5236	46.7706	32.7556	68.4222	10.6586	11.8119	0.212071	1.06497	0.97488	0.129788	0.350485
ENSMUSG00000052562	Slc22a30	solute carrier family 22, member 30 [Source:MGI Symbol;Acc:MGI:2442750]	0.449819	0.41447	1.13775	0	0	0	0	0	0.0201722	2.03432	0.0216668	0.391011	0	0
ENSMUSG00000052563	D930048N14Rik	RIKEN cDNA D930048N14 gene [Source:MGI Symbol;Acc:MGI:2144709]	0.174401	0.271398	0.179828	1.01399	1.03237	0.814307	2.47192	4.65387	4.16081	0.633553	1.31944	1.47221	3.08698	3.81237
ENSMUSG00000066637	Ttc32	tetratricopeptide repeat domain 32 [Source:MGI Symbol;Acc:MGI:1922766]	8.8906	7.62396	8.72093	10.8059	9.40065	10.1815	8.12513	6.28245	18.0721	4.97993	9.34063	9.40137	9.05115	5.61571
ENSMUSG00000052566	Hook2	hook microtubule tethering protein 2 [Source:MGI Symbol;Acc:MGI:2181664]	1.99569	2.09261	1.24545	1.77148	1.44287	1.14504	1.55237	2.93981	1.71343	2.68196	4.4894	6.52787	5.17813	4.23895
ENSMUSG00000052565	Hist1h1d	histone cluster 1, H1d [Source:MGI Symbol;Acc:MGI:107502]	0.114774	0.03747	0.103744	0.0713699	0.164704	1.52392	0.17064	0.633058	0.729009	0.752244	0.668432	1.75199	0.254277	0.240934
ENSMUSG00000025731	Mettl26	methyltransferase like 26 [Source:MGI Symbol;Acc:MGI:1915597]	7.90893	9.35982	11.1602	9.80531	10.321	4.05307	3.34669	2.36293	5.20731	17.4797	17.7006	31.2045	5.85602	7.26359
ENSMUSG00000092545	Gm20319	predicted gene, 20319 [Source:MGI Symbol;Acc:MGI:5012504]	0.850521	1.08175	2.81889	0	0	0	0	0	0	0	0	0	0	0
ENSMUSG00000021144	Mta1	metastasis associated 1 [Source:MGI Symbol;Acc:MGI:2150037]	19.5102	21.0677	14.7574	32.6055	27.3331	25.1002	32.5588	22.2097	25.1492	19.7369	24.9672	22.1797	35.667	36.6582
ENSMUSG00000035469	Rcbtb1	regulator of chromosome condensation (RCC1) and BTB (POZ) domain containing protein 1 [Source:MGI Symbol;Acc:MGI:1918580]	17.2475	17.3785	12.9863	7.81586	6.32212	4.01711	7.95305	6.19933	10.0384	8.08588	9.0519	8.03448	8.63619	8.48614
ENSMUSG00000037852	Cpe	carboxypeptidase E [Source:MGI Symbol;Acc:MGI:101932]	1.79569	0.926131	1.58284	48.9189	54.4861	34.1499	90.5051	41.7254	32.0005	7.14249	4.98263	5.50383	6.1746	1.52185
ENSMUSG00000037851	Iars	isoleucine-tRNA synthetase [Source:MGI Symbol;Acc:MGI:2145219]	11.6534	9.57971	7.52744	10.8497	10.8181	12.0009	13.3094	9.22743	8.209	11.6141	8.04206	8.65265	10.0003	12.6165
ENSMUSG00000037857	Nufip2	nuclear fragile X mental retardation protein interacting protein 2 [Source:MGI Symbol;Acc:MGI:1915814]	13.0577	12.1247	7.73375	14.0484	13.1745	35.8627	15.3617	54.6921	10.6039	36.5442	22.8106	24.9033	12.0337	9.03601
ENSMUSG00000037855	Zfp365	zinc finger protein 365 [Source:MGI Symbol;Acc:MGI:2143676]	0.0306384	0.0068767	0.0423104	1.79445	1.69273	0.196265	0.635972	0.393728	0.287163	0.0963181	0.0911295	0.0421685	0.0589469	0.0795915
ENSMUSG00000036186	Dipk1b	divergent protein kinase domain 1B [Source:MGI Symbol;Acc:MGI:1927576]	0.0644074	0.0433682	0.0355776	0.275348	0.30183	0.68764	0.425387	0.61059	0.219516	0.728921	0.324197	0.797813	0.206528	0.148725
ENSMUSG00000079491	H2-T10	histocompatibility 2, T region locus 10 [Source:MGI Symbol;Acc:MGI:95942]	3.49823	3.35005	3.91627	2.66204	2.31237	6.90202	3.37399	10.7499	4.19285	7.14588	6.41375	6.26984	3.11096	2.78687
ENSMUSG00000061360	Phf5a	PHD finger protein 5A [Source:MGI Symbol;Acc:MGI:2156864]	47.6546	46.5274	39.5795	32.3054	36.7726	36.0507	33.6687	22.732	29.2933	19.1902	25.4279	25.4546	33.6725	38.809
ENSMUSG00000021850	ccdc198	coiled-coil domain containing 198 [Source:MGI Symbol;Acc:MGI:1914332]	0.567294	0.0848851	0.452638	0	0	0	0	0	0	12.7349	15.4889	29.6409	0	0.0363877
ENSMUSG00000039983	Ccdc32	coiled-coil domain containing 32 [Source:MGI Symbol;Acc:MGI:2685477]	21.3387	20.6773	22.878	8.71447	10.1975	6.3213	6.43363	6.14561	8.92979	9.6312	7.54787	5.36987	7.3217	9.25182
ENSMUSG00000039982	Dtx4	deltex 4, E3 ubiquitin ligase [Source:MGI Symbol;Acc:MGI:2672905]	0.670809	0.596037	0.641768	1.24172	0.839201	0.112227	1.46159	0.116552	0.318193	0.307266	0.139239	0.507632	3.79643	4.10401
ENSMUSG00000039987	Phtf2	putative homeodomain transcription factor 2 [Source:MGI Symbol;Acc:MGI:1916020]	0.655935	0.526903	0.292405	1.0774	1.02179	0.432468	1.43321	1.58065	0.990323	1.77989	1.69033	1.99563	1.81549	1.91323
ENSMUSG00000039985	Sinhcaf	SIN3-HDAC complex associated factor [Source:MGI Symbol;Acc:MGI:1929091]	1.54255	1.04099	1.50973	2.14212	1.56271	0.663178	1.5238	1.01198	2.04649	0.937319	1.13696	0.617445	0.916233	0.705218
ENSMUSG00000039989	Cbx4	chromobox 4 [Source:MGI Symbol;Acc:MGI:1195985]	3.4282	3.63428	3.06033	5.55485	4.93742	8.26136	6.66167	10.3109	3.50785	8.37163	10.2247	9.00839	5.09401	4.29381
ENSMUSG00000039988	Ankrd13c	ankyrin repeat domain 13c [Source:MGI Symbol;Acc:MGI:2139746]	13.404	16.1257	12.6456	22.3591	19.5487	25.8836	22.5209	29.088	19.0986	26.0564	31.1123	40.53	24.6482	23.9986
ENSMUSG00000037580	Gch1	GTP cyclohydrolase 1 [Source:MGI Symbol;Acc:MGI:95675]	11.5366	12.1375	18.1101	10.8345	9.48251	21.8055	18.9776	24.1165	17.7746	16.9822	30.9908	39.1913	3.74079	4.41228
ENSMUSG00000037583	Nr0b2	nuclear receptor subfamily 0, group B, member 2 [Source:MGI Symbol;Acc:MGI:1346344]	0.211315	0.505911	2.68473	0	0	0	0.0886132	0	0.360106	0.17715	0.547947	0.904836	0	0
ENSMUSG00000062627	Mysm1	myb-like, SWIRM and MPN domains 1 [Source:MGI Symbol;Acc:MGI:2444584]	6.30154	5.33338	3.62858	6.02428	5.92241	4.37735	4.32256	5.84344	6.07557	4.99131	4.02962	3.40214	6.76217	5.58272
ENSMUSG00000079499	6530402F18Rik	RIKEN cDNA 6530402F18 gene [Source:MGI Symbol;Acc:MGI:1923470]	3.7546	5.63755	3.40469	2.39377	2.45521	3.41694	2.76668	2.35312	3.78472	4.50605	4.15782	3.36539	2.13416	2.12988
ENSMUSG00000060703	Cd302	CD302 antigen [Source:MGI Symbol;Acc:MGI:1913455]	107.473	93.1576	114.765	7.90521	9.0054	2.41432	15.1873	8.75878	7.47642	12.4161	11.3449	15.5349	45.6225	48.6481
ENSMUSG00000097397	Gm16861	predicted gene, 16861 [Source:MGI Symbol;Acc:MGI:4439785]	0.387305	0.782366	0.294169	0.289759	0.453753	0.330802	0.487238	2.10103	1.32003	0.243515	0.974755	1.15496	2.94958	1.87252
ENSMUSG00000060708	Bloc1s4	biogenesis of lysosomal organelles complex-1, subunit 4, cappuccino [Source:MGI Symbol;Acc:MGI:1929230]	8.15069	11.2368	11.1968	13.7814	13.854	10.3772	8.75602	4.21879	15.0342	7.21678	19.3609	15.2375	12.1772	12.7941
ENSMUSG00000097392	D930016D06Rik	RIKEN cDNA D930016D06 gene [Source:MGI Symbol;Acc:MGI:2442700]	2.97972	3.21496	2.17832	4.48308	3.83824	3.37574	3.28138	5.86384	2.50123	3.6543	3.69805	3.71572	4.66114	4.60406
ENSMUSG00000036450	Hif1an	hypoxia-inducible factor 1, alpha subunit inhibitor [Source:MGI Symbol;Acc:MGI:2442345]	5.53423	7.32011	5.33395	5.46978	6.45432	4.07737	4.73004	3.7634	6.24275	4.12341	7.8265	6.60079	6.25465	7.09339
ENSMUSG00000036452	Arhgap26	Rho GTPase activating protein 26 [Source:MGI Symbol;Acc:MGI:1918552]	3.4759	3.39944	2.13986	2.06719	1.69988	3.95318	2.79845	3.98748	2.41873	7.42077	5.59587	4.88847	4.8832	4.87368
ENSMUSG00000083992	Gm11478	predicted gene 11478 [Source:MGI Symbol;Acc:MGI:3650888]	5.59086	7.64864	8.23548	4.32503	6.76348	14.3257	6.27985	4.71129	6.46508	4.01738	5.6649	5.55741	3.15868	4.07281
ENSMUSG00000010095	Slc3a2	solute carrier family 3 (activators of dibasic and neutral amino acid transport), member 2 [Source:MGI Symbol;Acc:MGI:96955]	109.59	122.058	101.372	185.053	164.553	269.169	55.157	67.5214	42.652	136.978	163.34	190.747	104.14	101.74
ENSMUSG00000030116	Mfap5	microfibrillar associated protein 5 [Source:MGI Symbol;Acc:MGI:1354387]	0.0111084	0.0598382	0.147267	1.71912	2.73985	1.00571	2.85083	3.51031	1.1358	0.0372498	0	0.0203852	0	0
ENSMUSG00000037325	Bbs7	Bardet-Biedl syndrome 7 (human) [Source:MGI Symbol;Acc:MGI:1918742]	2.93193	3.12976	3.55077	3.07542	2.79319	2.17719	2.16743	2.50463	2.28356	3.58972	2.95989	2.20023	1.89969	1.08184
ENSMUSG00000030111	A2m	alpha-2-macroglobulin [Source:MGI Symbol;Acc:MGI:2449119]	0.0512225	0.0076645	0.056589	0	0.117916	0	1.20286	1.29492	0.203675	0.0858819	0	0	0.646049	1.59677
ENSMUSG00000030110	Ret	ret proto-oncogene [Source:MGI Symbol;Acc:MGI:97902]	0	0	0.0359993	0.283255	0.283975	0.0649404	0.983835	1.89009	0.916233	0.100162	0.273366	0.124578	0.181113	0.181839
ENSMUSG00000027845	Dclre1b	DNA cross-link repair 1B [Source:MGI Symbol;Acc:MGI:2156057]	0.924324	1.08451	0.983343	0.727591	0.902272	0.9315	2.02417	1.64436	2.30023	1.08237	0.82355	0.84363	1.5494	1.51327
ENSMUSG00000020814	Mxra7	matrix-remodelling associated 7 [Source:MGI Symbol;Acc:MGI:1914872]	22.1268	24.0867	25.9739	69.3737	64.6836	56.9526	41.303	28.1021	42.6224	43.4309	32.3208	35.7397	9.60278	13.3798
ENSMUSG00000027840	Wnt2b	wingless-type MMTV integration site family, member 2B [Source:MGI Symbol;Acc:MGI:1261834]	0.100424	0.170301	0.147927	1.70774	1.21093	1.33425	0.168447	1.08132	0.58946	0.27127	0.245084	0.409529	0.343486	0.257657
ENSMUSG00000027843	Ptpn22	protein tyrosine phosphatase, non-receptor type 22 (lymphoid) [Source:MGI Symbol;Acc:MGI:107170]	2.96669	3.34101	2.25688	0.489515	0.552001	0.0222271	0.180061	0.175436	0.0221737	0.250886	0.0595412	0.107451	0.0333789	0.0751149
ENSMUSG00000020810	Cygb	cytoglobin [Source:MGI Symbol;Acc:MGI:2149481]	1.26566	1.75051	3.42006	4.88435	4.18475	1.95751	66.5937	2.43575	1.83622	0.0143382	0.281752	0.533574	1.33819	2.13268
ENSMUSG00000027848	Olfml3	olfactomedin-like 3 [Source:MGI Symbol;Acc:MGI:1914877]	0.775291	0.655104	1.39058	9.68597	8.77372	4.23799	2.12278	1.16829	1.52325	0.734054	0.217035	0.175751	1.97713	2.59059
ENSMUSG00000031861	Lpar2	lysophosphatidic acid receptor 2 [Source:MGI Symbol;Acc:MGI:1858422]	0.129775	0.153303	0.0528209	0.12264	0.181942	0.449203	0.0945188	0.218717	0.0349187	0.389365	0.837629	1.13435	0.105129	0.0867457
ENSMUSG00000031862	Atp13a1	ATPase type 13A1 [Source:MGI Symbol;Acc:MGI:2180801]	15.4279	20.068	14.5355	14.4885	12.7795	16.8825	22.0477	20.089	21.4146	20.301	20.9974	15.1651	28.5659	31.992
ENSMUSG00000031864	Ints10	integrator complex subunit 10 [Source:MGI Symbol;Acc:MGI:1918135]	4.00109	3.70956	4.03933	5.36788	5.4724	4.67669	3.82184	3.52192	3.60672	2.93555	3.24823	3.12026	2.68417	2.94468
ENSMUSG00000031865	Dctn1	dynactin 1 [Source:MGI Symbol;Acc:MGI:107745]	21.2357	25.763	26.0048	32.7526	27.0783	39.8171	44.114	26.8087	41.3131	33.7561	37.0698	32.7764	29.791	31.7878
ENSMUSG00000049916	2610318N02Rik	RIKEN cDNA 2610318N02 gene [Source:MGI Symbol;Acc:MGI:1917708]	2.39524	0.028295	0.104455	0	0.0932805	0	0.0792966	0.42493	0.107415	0	0	0.0578359	0.363816	0.509427
ENSMUSG00000063052	Lrrc40	leucine rich repeat containing 40 [Source:MGI Symbol;Acc:MGI:1914394]	5.6469	4.56119	5.82455	3.82233	4.32451	3.35682	3.97952	4.71446	3.80167	3.72577	3.02263	2.66263	3.86737	3.99433
ENSMUSG00000020205	Phlda1	pleckstrin homology like domain, family A, member 1 [Source:MGI Symbol;Acc:MGI:1096880]	1.26825	2.0936	2.55367	12.7677	12.4922	15.5322	21.0759	43.5766	1.74295	35.6688	34.8207	41.7615	4.53905	2.12557
ENSMUSG00000031246	Sh3bgrl	SH3-binding domain glutamic acid-rich protein like [Source:MGI Symbol;Acc:MGI:1930849]	60.1408	48.0246	69.3797	79.8248	80.3004	73.0702	55.4474	65.4195	55.8064	52.3529	33.6989	30.5805	33.5844	32.0035
ENSMUSG00000031242	2610002M06Rik	RIKEN cDNA 2610002M06 gene [Source:MGI Symbol;Acc:MGI:1914278]	7.37718	6.50675	6.08429	5.05894	5.07656	5.56652	4.61887	3.39296	4.84954	3.23811	3.2727	3.13088	3.7814	3.62444
ENSMUSG00000033470	Cysltr2	cysteinyl leukotriene receptor 2 [Source:MGI Symbol;Acc:MGI:1917336]	12.1242	8.79934	9.117	2.30785	2.40103	0.548006	0	0.410162	0	11.9074	12.3918	6.43521	0.567552	0.715234
ENSMUSG00000043110	Lrrn4	leucine rich repeat neuronal 4 [Source:MGI Symbol;Acc:MGI:2445154]	0.0643901	0.289044	0.165984	0.660657	0.201166	0	0.0540028	0	0.292609	0	0.078572	0	0.0688243	0
ENSMUSG00000084497	Gm22107	predicted gene, 22107 [Source:MGI Symbol;Acc:MGI:5451884]	2.39209	4.29519	1.7618	9.54466	10.2266	19.4096	7.02171	22.5093	5.43521	18.0481	14.2299	8.04787	15.3409	11.0473
ENSMUSG00000089857	Zfp882	zinc finger protein 882 [Source:MGI Symbol;Acc:MGI:3642748]	0.569705	0.441273	0.617051	1.34671	1.24535	0.55338	0.674543	0.60245	0.932772	0.561878	0.56228	0.573984	0.945644	1.23814
ENSMUSG00000048498	Cd300e	CD300E molecule [Source:MGI Symbol;Acc:MGI:2387602]	15.1033	12.0682	11.0324	1.45299	1.24329	0	0.336289	0	0	0	0	0	0	0
ENSMUSG00000034744	Nagk	N-acetylglucosamine kinase [Source:MGI Symbol;Acc:MGI:1860418]	18.8505	24.2172	20.5713	8.78857	7.70421	8.33461	6.68633	6.31519	8.83035	6.65809	8.57602	7.65395	13.7275	13.503
ENSMUSG00000021038	Vipas39	VPS33B interacting protein, apical-basolateral polarity regulator, spe-39 homolog [Source:MGI Symbol;Acc:MGI:2144805]	21.388	21.3885	20.6446	15.2961	17.839	21.6087	15.041	11.7667	14.0609	15.3067	11.1716	11.959	11.0755	13.0882
ENSMUSG00000021039	Snw1	SNW domain containing 1 [Source:MGI Symbol;Acc:MGI:1913604]	24.214	20.6481	35.0821	22.5522	21.8792	16.3926	19.3786	14.366	17.7539	24.1642	16.5998	14.9703	13.2024	15.5773
ENSMUSG00000021036	Sptlc2	serine palmitoyltransferase, long chain base subunit 2 [Source:MGI Symbol;Acc:MGI:108074]	46.8248	42.8901	36.7992	26.9008	28.3597	29.9313	20.884	20.671	19.1722	16.7586	16.6855	20.9435	29.5791	32.78
ENSMUSG00000021037	Ahsa1	AHA1, activator of heat shock protein ATPase 1 [Source:MGI Symbol;Acc:MGI:2387603]	49.4875	50.9927	40.3175	43.2491	49.7871	68.7865	51.7562	122.337	34.4996	79.5487	48.7575	65.8299	26.4603	36.9747
ENSMUSG00000048495	Tyw5	tRNA-yW synthesizing protein 5 [Source:MGI Symbol;Acc:MGI:1915986]	4.26733	4.09908	4.21989	2.98526	4.13647	4.95741	3.34117	3.99833	3.15291	3.84007	1.98001	2.51907	2.00948	2.18782
ENSMUSG00000021033	Gstz1	glutathione transferase zeta 1 (maleylacetoacetate isomerase) [Source:MGI Symbol;Acc:MGI:1341859]	28.207	25.7754	81.4504	9.62245	9.68567	10.9212	5.00045	6.33582	5.50865	19.3709	16.9834	31.6158	9.24448	8.01731
ENSMUSG00000034748	Sirt6	sirtuin 6 [Source:MGI Symbol;Acc:MGI:1354161]	3.22095	5.0766	2.53042	4.03916	2.58456	0.855884	3.18759	3.17262	4.61065	1.89613	2.48923	2.40372	8.57476	10.2473
ENSMUSG00000029559	2210016L21Rik	RIKEN cDNA 2210016L21 gene [Source:MGI Symbol;Acc:MGI:1919607]	12.8187	12.0936	13.6283	10.0726	9.83629	7.34029	6.96978	5.19757	8.04256	9.39024	9.72099	8.78259	7.98862	8.55667
ENSMUSG00000032740	Ccdc88a	coiled coil domain containing 88A [Source:MGI Symbol;Acc:MGI:1925177]	2.67594	2.44515	1.92098	3.53056	3.57181	2.93276	3.70257	5.41991	3.13157	3.89432	2.88451	2.35455	6.98659	5.50285
ENSMUSG00000029554	Mad1l1	MAD1 mitotic arrest deficient 1-like 1 [Source:MGI Symbol;Acc:MGI:1341857]	8.8792	9.34425	8.12041	6.35506	6.50913	7.93541	6.87968	5.84709	5.13058	6.12251	4.78957	5.07173	7.64784	8.64937
ENSMUSG00000029557	Mrm2	mitochondrial rRNA methyltransferase 2 [Source:MGI Symbol;Acc:MGI:1915267]	4.55873	5.10978	7.56978	3.56708	4.11595	2.94975	2.18972	2.58431	2.02455	1.52867	3.16068	2.23087	5.06757	4.68917
ENSMUSG00000029556	Hnf1a	HNF1 homeobox A [Source:MGI Symbol;Acc:MGI:98504]	0.0396225	0.192092	0.33268	0	0	0	0.00996921	0	0.0270086	0.40524	1.00808	2.08682	0	0
ENSMUSG00000032744	Heyl	hairy/enhancer-of-split related with YRPW motif-like [Source:MGI Symbol;Acc:MGI:1860511]	0.233922	0.210013	0.284273	3.87349	3.56176	2.65063	15.3222	1.36671	1.34206	0.411815	0.385349	0.300491	0.660083	2.08861
ENSMUSG00000029550	Sppl3	signal peptide peptidase 3 [Source:MGI Symbol;Acc:MGI:1891433]	8.27453	10.949	8.06109	24.135	19.3419	15.4198	13.1539	8.79518	13.8604	7.92205	10.6191	10.681	17.0053	16.8272
ENSMUSG00000029553	Tfec	transcription factor EC [Source:MGI Symbol;Acc:MGI:1333760]	66.1332	61.8485	65.1392	0.344904	0.795951	0	0.112771	0	0.19095	0.86421	0.86141	1.64502	12.9638	12.1351
ENSMUSG00000029552	Tes	testis derived transcript [Source:MGI Symbol;Acc:MGI:105081]	2.91627	2.80841	2.98774	3.95332	4.25424	3.49142	13.4207	12.9175	9.87563	9.70597	10.3564	12.533	3.32491	7.00744
ENSMUSG00000042642	Flad1	flavin adenine dinucleotide synthetase 1 [Source:MGI Symbol;Acc:MGI:2443030]	3.96048	5.07954	5.14057	3.2862	3.0893	3.06609	3.48521	2.28522	4.48833	2.82949	2.51757	3.78612	4.45426	5.19208
ENSMUSG00000045613	Chrm2	cholinergic receptor, muscarinic 2, cardiac [Source:MGI Symbol;Acc:MGI:88397]	0.013173	0.0413931	0	4.02096	3.509	3.12785	0.107718	0.0888049	0.392847	0	0.168781	0.0181305	0.228099	0.235741
ENSMUSG00000042647	Acad12	acyl-Coenzyme A dehydrogenase family, member 12 [Source:MGI Symbol;Acc:MGI:2443320]	4.33956	3.81022	5.8674	3.55382	3.41721	2.45511	2.54432	1.05344	2.64596	4.45231	4.02252	3.01008	2.14473	1.80187
ENSMUSG00000042644	Itpr3	inositol 1,4,5-triphosphate receptor 3 [Source:MGI Symbol;Acc:MGI:96624]	3.45022	3.59923	3.7382	8.55804	8.18167	11.03	15.1023	17.1941	15.9081	14.4248	21.7906	15.1086	5.46631	5.35059
ENSMUSG00000058600	Rpl30	ribosomal protein L30 [Source:MGI Symbol;Acc:MGI:98037]	62.8914	66.7271	99.8307	37.1808	45.1812	60.8989	65.7331	68.171	47.8055	49.6023	46.4301	48.1128	37.167	38.44
ENSMUSG00000020542	Myocd	myocardin [Source:MGI Symbol;Acc:MGI:2137495]	0	0	0.00685634	0.164497	0.0734743	0	0.694864	0.528206	0.232671	0	0.0113595	0.00569446	0	0
ENSMUSG00000039457	Ppl	periplakin [Source:MGI Symbol;Acc:MGI:1194898]	0.0635147	0.0684274	0.168406	2.46551	2.14306	0.461115	0.823001	1.11862	0.552006	0.622976	0.540589	0.734305	0.00814663	0.00733318
ENSMUSG00000074247	Dda1	DET1 and DDB1 associated 1 [Source:MGI Symbol;Acc:MGI:1913748]	16.1938	18.2362	16.6678	25.5002	21.56	15.2073	18.0988	15.287	25.209	15.0906	23.1408	22.3909	19.4771	19.1173
ENSMUSG00000024122	Pdpk1	3-phosphoinositide dependent protein kinase 1 [Source:MGI Symbol;Acc:MGI:1338068]	4.14177	5.04411	3.04509	6.10062	5.30918	5.13504	6.70111	6.53486	6.53616	5.42521	7.13387	7.22592	6.37861	5.34601
ENSMUSG00000024121	Atp6v0c	ATPase, H+ transporting, lysosomal V0 subunit C [Source:MGI Symbol;Acc:MGI:88116]	7.64611	7.77424	6.27357	5.32878	5.88139	2.41503	5.17261	7.62463	4.47714	3.95064	5.95176	6.01039	8.77963	6.28429
ENSMUSG00000068114	Ccdc134	coiled-coil domain containing 134 [Source:MGI Symbol;Acc:MGI:1923707]	3.92242	5.25598	3.64348	6.45721	6.41115	4.86695	7.36492	6.41334	7.41588	10.5682	5.44713	7.34131	5.25631	5.90307
ENSMUSG00000068115	Ninl	ninein-like [Source:MGI Symbol;Acc:MGI:1925427]	0.113871	0.120273	0.118401	0.171815	0.323812	0.0343266	0.775247	0.400759	0.102732	0.550301	1.02987	1.53036	0.919287	0.502684
ENSMUSG00000044566	Cage1	cancer antigen 1 [Source:MGI Symbol;Acc:MGI:1918463]	0.440727	0.0633088	0.0681662	0.128122	0.191318	0.293616	0.0998001	0.438241	0.195273	0.421197	0.209741	0.469094	0.282647	0.366371
ENSMUSG00000014195	Dnajc7	DnaJ heat shock protein family (Hsp40) member C7 [Source:MGI Symbol;Acc:MGI:1928373]	26.0377	24.4878	20.587	20.6365	22.2266	24.2488	18.8223	24.2695	21.04	22.7008	15.306	15.5638	16.5933	19.6408
ENSMUSG00000042396	Rbm7	RNA binding motif protein 7 [Source:MGI Symbol;Acc:MGI:1914260]	63.3279	55.4417	65.5777	44.724	47.4493	40.548	46.8077	48.4694	59.7026	54.7435	43.2647	42.4611	37.2574	35.9693
ENSMUSG00000042390	Gatad2b	GATA zinc finger domain containing 2B [Source:MGI Symbol;Acc:MGI:2443225]	31.8151	28.0937	20.3356	43.5132	39.4158	47.7192	42.1555	41.6513	36.893	33.9484	35.2234	36.658	39.5194	38.9785
ENSMUSG00000028207	Asph	aspartate-beta-hydroxylase [Source:MGI Symbol;Acc:MGI:1914186]	1.67624	1.2715	1.18716	0.9336	0.842751	0.26646	3.47304	2.18451	2.98308	3.57222	4.19887	3.9053	2.69624	2.4699
ENSMUSG00000033831	Fgb	fibrinogen beta chain [Source:MGI Symbol;Acc:MGI:99501]	20.4676	15.1533	87.8491	0	0.119627	0	0.030508	0	0.0826521	0.10165	0.244133	2.38089	0.0311049	0
ENSMUSG00000024789	Jak2	Janus kinase 2 [Source:MGI Symbol;Acc:MGI:96629]	28.1217	24.3437	22.7493	17.7217	17.2112	27.2551	26.7328	50.0333	22.246	21.6481	15.6901	26.2396	39.7705	31.7729
ENSMUSG00000024782	Ak3	adenylate kinase 3 [Source:MGI Symbol;Acc:MGI:1860835]	23.4992	20.8106	25.6083	38.6768	40.6444	37.3808	28.7267	23.9695	22.3854	32.5011	25.4589	29.9333	15.4065	15.7418
ENSMUSG00000024787	Snx15	sorting nexin 15 [Source:MGI Symbol;Acc:MGI:1916274]	5.62244	7.50609	5.04179	8.78735	9.41909	8.34148	6.17753	5.32245	7.40373	6.45799	9.15513	9.26255	11.028	12.8354
ENSMUSG00000024786	Majin	membrane anchored junction protein [Source:MGI Symbol;Acc:MGI:1923913]	0.315836	0.632543	0.429447	0.893228	1.05464	3.00886	0.458456	0.655132	0.496819	0.529544	0.600332	0.601885	0.934852	0.140251
ENSMUSG00000024785	Rcl1	RNA terminal phosphate cyclase-like 1 [Source:MGI Symbol;Acc:MGI:1913275]	8.29205	8.43712	16.1474	8.48893	9.14068	9.36759	8.76254	8.01236	7.04647	5.93187	8.64109	8.84604	9.67139	9.9056
ENSMUSG00000056553	Ptprn2	protein tyrosine phosphatase, receptor type, N polypeptide 2 [Source:MGI Symbol;Acc:MGI:107418]	0.0170086	0.0305403	0.0563717	0.276311	0.310437	0	0.0534931	0.193492	0.391293	0.449149	0.319104	0.210685	0	0.0196375
ENSMUSG00000057098	Ebf1	early B cell factor 1 [Source:MGI Symbol;Acc:MGI:95275]	0.159375	0.209124	0.0902934	2.08945	1.95134	0.883061	12.7393	15.2621	12.6535	11.1031	9.95198	9.94772	2.27483	2.25528
ENSMUSG00000006906	Stambp	STAM binding protein [Source:MGI Symbol;Acc:MGI:1917777]	12.587	11.3337	11.0674	10.1932	11.014	5.16226	6.97567	7.55404	10.5202	8.4137	6.95229	6.00359	8.58201	7.6824
ENSMUSG00000027478	Dnmt3b	DNA methyltransferase 3B [Source:MGI Symbol;Acc:MGI:1261819]	1.09313	1.26882	0.992007	1.422	1.29416	1.34047	2.61286	3.86229	2.0225	2.27791	2.37243	1.73377	2.0731	2.28079
ENSMUSG00000027787	Nmd3	NMD3 ribosome export adaptor [Source:MGI Symbol;Acc:MGI:2140103]	6.24407	5.98895	8.15534	9.15744	10.5104	9.4879	9.25087	11.77	9.71957	11.2918	8.26584	9.05721	6.34873	7.06139
ENSMUSG00000027784	Ppm1l	protein phosphatase 1 (formerly 2C)-like [Source:MGI Symbol;Acc:MGI:2139740]	0.233359	0.2962	0.204468	1.19028	1.20671	0.45705	1.27552	0.928985	1.39871	3.88899	5.29131	4.65895	1.77009	1.74664
ENSMUSG00000027782	Kpna4	karyopherin (importin) alpha 4 [Source:MGI Symbol;Acc:MGI:1100848]	19.8538	17.1519	15.9627	17.6274	17.5636	20.9492	16.8193	20.5259	17.3498	22.4984	19.7862	21.6787	8.5685	9.66947
ENSMUSG00000024878	Cbwd1	COBW domain containing 1 [Source:MGI Symbol;Acc:MGI:2385089]	6.72673	6.35219	8.81356	7.68033	8.70026	8.00501	7.01759	7.91511	7.37415	7.16931	6.40021	5.90869	4.31398	4.00161
ENSMUSG00000024875	Yif1a	Yip1 interacting factor homolog A (S. cerevisiae) [Source:MGI Symbol;Acc:MGI:1915340]	25.208	25.3885	31.3892	19.6811	19.39	17.3795	14.3444	12.4438	18.4298	10.5214	17.7669	18.7929	18.3584	18.9609
ENSMUSG00000024871	Doc2g	double C2, gamma [Source:MGI Symbol;Acc:MGI:1926250]	0.105367	0.35474	0.160058	0.0563067	0.0649707	0.112494	0.894739	0.810211	0.493783	0.0110414	0.144646	0.157105	0.777098	0.425785
ENSMUSG00000024870	Rab1b	RAB1B, member RAS oncogene family [Source:MGI Symbol;Acc:MGI:1923558]	101.528	114.168	114.637	99.5334	87.3906	96.2919	91.6458	46.0275	80.9727	68.3201	75.4393	74.0994	80.3971	88.7747
ENSMUSG00000087543	Gm16576	predicted gene 16576 [Source:MGI Symbol;Acc:MGI:4414996]	0.354122	0.317927	0.154859	0.3974	0.342092	0.340267	0.612553	0.404097	1.29493	0.327792	0.877737	0.629544	0.577225	0.485517
ENSMUSG00000082321	Gm14253	predicted gene 14253 [Source:MGI Symbol;Acc:MGI:3650994]	0.267124	0.329753	0.737774	0.371143	0.461194	0.598904	0.504071	1.20991	1.82084	0.895742	0.794521	0.735301	0.513934	0.308411
ENSMUSG00000026788	Zbtb43	zinc finger and BTB domain containing 43 [Source:MGI Symbol;Acc:MGI:1919084]	3.22761	3.21283	2.4699	3.37292	2.84555	2.30706	3.14849	3.71646	4.90209	3.31345	3.44967	4.80282	4.5509	3.96434
ENSMUSG00000026785	Pkn3	protein kinase N3 [Source:MGI Symbol;Acc:MGI:2388285]	1.64907	2.80121	3.32279	12.8822	13.0248	20.4552	21.5119	63.6627	36.916	10.5569	20.5458	14.7786	13.3039	18.0335
ENSMUSG00000026784	Pdss1	prenyl (solanesyl) diphosphate synthase, subunit 1 [Source:MGI Symbol;Acc:MGI:1889278]	1.65179	1.6262	1.42048	1.25985	1.27778	2.49298	1.10983	2.50705	1.07156	1.16443	1.108	1.75673	1.49268	1.05107
ENSMUSG00000026786	Apbb1ip	amyloid beta (A4) precursor protein-binding, family B, member 1 interacting protein [Source:MGI Symbol;Acc:MGI:1861354]	3.7158	3.33117	1.93076	0.473573	0.541137	0	0.37207	0.244697	0.192439	0.24794	0.142719	0.148022	0.572474	0.564981
ENSMUSG00000026781	Acbd5	acyl-Coenzyme A binding domain containing 5 [Source:MGI Symbol;Acc:MGI:1921409]	13.1102	10.2279	12.607	28.8362	28.804	35.0029	15.1649	17.4531	22.9956	16.9928	13.474	15.2701	7.94006	7.76777
ENSMUSG00000026782	Abi2	abl-interactor 2 [Source:MGI Symbol;Acc:MGI:106913]	13.2825	11.435	9.56142	7.1696	6.12623	3.95857	7.58583	7.4619	5.94417	10.0754	8.68554	6.9588	7.57478	7.09755
ENSMUSG00000030870	Ubfd1	ubiquitin family domain containing 1 [Source:MGI Symbol;Acc:MGI:107301]	4.51721	4.75806	3.19738	3.9862	3.55793	3.42677	5.31814	8.90753	3.88068	4.40471	3.27393	4.53229	4.16356	5.06244
ENSMUSG00000030871	Ears2	glutamyl-tRNA synthetase 2, mitochondrial [Source:MGI Symbol;Acc:MGI:1914667]	0.611333	1.02127	1.12849	0.509468	0.671841	0.403177	0.856686	0.632534	0.830789	0.454108	1.04815	1.09346	1.88585	1.46525
ENSMUSG00000030872	Gga2	golgi associated, gamma adaptin ear containing, ARF binding protein 2 [Source:MGI Symbol;Acc:MGI:1921355]	2.19563	2.34127	2.96219	1.87381	1.46961	1.54766	1.86882	0.735955	0.688511	1.31377	2.83484	3.05561	2.30844	2.15804
ENSMUSG00000030873	Scnn1b	sodium channel, nonvoltage-gated 1 beta [Source:MGI Symbol;Acc:MGI:104696]	0	0	0	6.54015	5.58637	1.17372	0.0208285	0	0.141072	3.13682	4.71238	7.0033	0	0
ENSMUSG00000030876	Mettl9	methyltransferase like 9 [Source:MGI Symbol;Acc:MGI:1914862]	28.4023	26.3833	27.3409	31.3565	33.9147	30.1085	27.3899	21.7397	25.4682	29.9554	26.9546	28.7309	21.6951	22.8636
ENSMUSG00000030878	Cdr2	cerebellar degeneration-related 2 [Source:MGI Symbol;Acc:MGI:1100885]	8.02523	7.60381	7.01365	33.696	34.5403	73.1223	42.511	60.3931	21.1977	29.7582	22.5584	32.2683	5.75331	5.16229
ENSMUSG00000030879	Mrpl17	mitochondrial ribosomal protein L17 [Source:MGI Symbol;Acc:MGI:1351608]	14.9182	16.1255	20.0552	9.25869	10.0961	5.26399	11.4488	11.3173	16.0975	9.24688	12.8622	11.7328	9.35798	10.6846
ENSMUSG00000022946	Dop1b	DOP1 leucine zipper like protein B [Source:MGI Symbol;Acc:MGI:1917278]	3.7235	5.14408	4.19793	8.25516	7.33095	7.84131	10.5619	10.5065	9.85702	7.37641	9.27513	7.81847	12.6075	11.8333
ENSMUSG00000005763	Cd247	CD247 antigen [Source:MGI Symbol;Acc:MGI:88334]	0.244818	0.379645	0.278663	3.20963	3.42538	3.10485	1.90392	1.06277	1.31481	1.66055	0.672162	0.496916	1.64619	1.54177
ENSMUSG00000026437	Cdk18	cyclin-dependent kinase 18 [Source:MGI Symbol;Acc:MGI:97518]	4.78209	6.12825	5.13836	2.17321	2.0035	0.805699	1.31857	0	0.312573	3.45976	4.96403	7.87404	39.2724	28.9675
ENSMUSG00000026436	Elk4	ELK4, member of ETS oncogene family [Source:MGI Symbol;Acc:MGI:102853]	10.5506	13.0757	6.2497	19.565	16.9227	16.4764	23.1886	21.9603	21.3374	15.9584	17.6545	20.1954	18.1957	15.1196
ENSMUSG00000026435	Slc45a3	solute carrier family 45, member 3 [Source:MGI Symbol;Acc:MGI:1922082]	3.07305	4.5251	3.47217	0.238865	0.470851	0.447398	2.87019	0.549307	0.813297	3.45446	5.27328	7.01719	0.149303	0.134395
ENSMUSG00000026434	Nucks1	nuclear casein kinase and cyclin-dependent kinase substrate 1 [Source:MGI Symbol;Acc:MGI:1934811]	15.7942	15.7183	12.0228	14.4047	14.2338	9.41233	9.0503	9.30283	9.64045	9.26024	10.3248	9.64938	10.5108	8.31356
ENSMUSG00000026433	Rab29	RAB29, member RAS oncogene family [Source:MGI Symbol;Acc:MGI:2385107]	39.5138	38.1529	43.2621	12.0444	10.4306	8.19769	7.6533	5.97262	16.4566	7.9471	10.3244	10.324	8.48486	10.3995
ENSMUSG00000026430	Rassf5	Ras association (RalGDS/AF-6) domain family member 5 [Source:MGI Symbol;Acc:MGI:1926375]	6.29334	5.15594	3.36161	2.77038	2.65364	1.79174	0.470326	0.455065	0.460131	1.33202	1.57771	2.50608	1.07894	0.995187
ENSMUSG00000026439	Rbbp5	retinoblastoma binding protein 5, histone lysine methyltransferase complex subunit [Source:MGI Symbol;Acc:MGI:1918367]	13.326	14.3685	12.2118	12.539	13.1147	10.1068	13.5607	11.803	12.1589	12.3033	10.056	7.59423	9.37689	11.3428
ENSMUSG00000085566	A730017L22Rik	RIKEN cDNA A730017L22 gene [Source:MGI Symbol;Acc:MGI:3584452]	0.490726	0.660853	0.608075	0.53865	0.405632	0.866592	0.909332	1.50321	0.926661	1.61775	1.33518	1.28996	1.46298	1.17143
ENSMUSG00000094628	Gm3252	predicted gene 3252 [Source:MGI Symbol;Acc:MGI:3781430]	0	0	0.022518	0.0174274	0	0	1.5385	1.39125	2.22299	0	0	0	0.104573	0
ENSMUSG00000002625	Akap8l	A kinase (PRKA) anchor protein 8-like [Source:MGI Symbol;Acc:MGI:1860606]	20.8467	26.3921	17.8091	36.5194	37.0586	43.4716	33.5254	33.6932	29.0096	34.1633	34.324	29.5999	44.1868	43.3684
ENSMUSG00000071657	Bscl2	Berardinelli-Seip congenital lipodystrophy 2 (seipin) [Source:MGI Symbol;Acc:MGI:1298392]	7.03795	7.35045	5.08644	6.24302	5.02254	5.60699	4.13352	3.85696	3.54851	6.05309	4.98082	4.94408	4.95148	4.68344
ENSMUSG00000071656	Lrrn4cl	LRRN4 C-terminal like [Source:MGI Symbol;Acc:MGI:1916102]	0.0308697	0.0831434	0.255779	0.303533	0.319783	0.0131831	1.49514	1.24863	0.894294	0.737544	0.480276	0.382382	0.138581	0.124744
ENSMUSG00000071655	Ubxn1	UBX domain protein 1 [Source:MGI Symbol;Acc:MGI:1289301]	106.129	112.407	113.288	99.6469	90.0835	108.022	96.1776	49.293	98.7294	92.6939	94.6677	89.3294	85.3231	84.5615
ENSMUSG00000029534	St7	suppression of tumorigenicity 7 [Source:MGI Symbol;Acc:MGI:1927450]	1.86014	2.06295	1.90996	1.0104	1.11838	1.25232	2.01523	1.40521	1.05166	1.25852	0.869211	0.871459	1.36416	1.17742
ENSMUSG00000043252	Tmem64	transmembrane protein 64 [Source:MGI Symbol;Acc:MGI:2140359]	40.1755	53.7128	45.441	6.70082	7.176	6.54789	15.7983	14.5391	16.6722	22.1504	17.9153	23.9384	46.0556	50.5349
ENSMUSG00000043251	Exoc3l	exocyst complex component 3-like [Source:MGI Symbol;Acc:MGI:3041195]	45.4724	58.4274	48.4196	14.4707	14.8071	13.8008	22.4362	17.5178	20.9779	17.5879	25.2208	20.3782	58.8775	62.1051
ENSMUSG00000043257	Pigv	phosphatidylinositol glycan anchor biosynthesis, class V [Source:MGI Symbol;Acc:MGI:2442480]	3.85329	4.61544	3.84605	4.19984	4.24385	3.22597	2.0758	2.11382	2.42179	2.40673	3.82326	2.87924	5.32161	5.05453
ENSMUSG00000043259	Fam13c	family with sequence similarity 13, member C [Source:MGI Symbol;Acc:MGI:1918971]	0	0	0.0625641	13.4028	13.3644	6.31702	12.0258	11.7109	18.201	7.62448	10.0442	10.0183	2.62946	2.44537
ENSMUSG00000006127	Inpp5k	inositol polyphosphate 5-phosphatase K [Source:MGI Symbol;Acc:MGI:1194899]	26.1913	27.1511	21.4382	36.6113	37.4998	35.5976	13.248	11.7363	17.5543	44.1528	31.7413	26.3311	13.2394	12.0782
ENSMUSG00000095280	Gm21738	predicted gene, 21738 [Source:MGI Symbol;Acc:MGI:5433902]	0.643979	0.735837	0.323386	1.95218	2.54136	0.650037	0.0736492	0.394667	164.812	0.0490784	0.267892	0.376018	0.15018	0
ENSMUSG00000024712	Rfk	riboflavin kinase [Source:MGI Symbol;Acc:MGI:1914688]	115.04	101.412	105.671	32.3332	30.5993	26.2159	27.9581	38.3328	33.7221	38.9821	50.42	47.1635	17.5824	18.833
ENSMUSG00000014355	Anapc1	anaphase promoting complex subunit 1 [Source:MGI Symbol;Acc:MGI:103097]	9.93723	8.66884	7.38653	13.2526	13.4939	13.9415	13.2665	9.97589	10.6337	9.72836	7.94398	6.95336	9.07753	9.61698
ENSMUSG00000024713	Pcsk5	proprotein convertase subtilisin/kexin type 5 [Source:MGI Symbol;Acc:MGI:97515]	0.0810502	0.0995746	0.146094	9.88065	9.19572	11.1928	3.53114	6.87665	2.9732	11.1038	8.7645	6.86142	0.279045	0.280733
ENSMUSG00000014353	Tmem87b	transmembrane protein 87B [Source:MGI Symbol;Acc:MGI:1919727]	13.3401	13.375	10.2046	9.03466	8.44295	10.3758	10.2939	10.8212	11.0064	8.4601	9.09238	8.25746	9.90445	9.38154
ENSMUSG00000091523	AU040972	expressed sequence AU040972 [Source:MGI Symbol;Acc:MGI:2144426]	0.0382612	0.068701	0.0422698	2.3227	0.830453	0.0326794	0	0.257935	0	0	0	0	0.0490753	0
ENSMUSG00000009090	Ap1b1	adaptor protein complex AP-1, beta 1 subunit [Source:MGI Symbol;Acc:MGI:1096368]	131.508	151.975	169.961	9.4074	8.49034	12.6604	10.3204	8.5803	9.03218	21.9467	17.0326	19.261	97.4656	85.7092
ENSMUSG00000017718	Afmid	arylformamidase [Source:MGI Symbol;Acc:MGI:2448704]	0.653392	0.981052	2.06598	0.0481606	0.122257	0.769753	0.127549	0.12341	0.460741	0.566641	0.474257	0.919957	1.35824	0.754383
ENSMUSG00000017713	Tha1	threonine aldolase 1 [Source:MGI Symbol;Acc:MGI:1919026]	3.01409	3.91143	2.72444	1.56969	1.29759	0.877628	0.517063	1.1545	1.07397	0.96477	2.03123	2.5016	5.71111	6.20066
ENSMUSG00000017716	Birc5	baculoviral IAP repeat-containing 5 [Source:MGI Symbol;Acc:MGI:1203517]	0.398447	0.378764	2.8742	0.23046	0.115618	0.460432	1.17943	0.859157	0.818796	0.314379	0	0.182799	4.67473	5.0739
ENSMUSG00000017715	Pgs1	phosphatidylglycerophosphate synthase 1 [Source:MGI Symbol;Acc:MGI:1921701]	5.90584	7.45664	5.72347	9.67735	9.4332	8.95197	6.97826	5.83347	6.67553	10.09	10.2899	11.8874	9.49279	10.0554
ENSMUSG00000015405	Ace2	angiotensin I converting enzyme (peptidyl-dipeptidase A) 2 [Source:MGI Symbol;Acc:MGI:1917258]	0.0741832	0.0761153	0.128787	0.208407	0.292752	0	5.1595	0.25005	0	2.29212	1.04747	2.4018	0	0
ENSMUSG00000015401	Cltrn	collectrin, amino acid transport regulator [Source:MGI Symbol;Acc:MGI:1926234]	0.0774641	0.0463643	0.114107	0.0662333	0.1019	0	0	0.0435182	0.396024	122.13	107.216	218.54	0.0662389	0
ENSMUSG00000019578	Ubxn6	UBX domain protein 6 [Source:MGI Symbol;Acc:MGI:1913780]	11.7886	13.6625	17.897	14.6546	12.523	15.3518	12.5013	7.43426	11.9747	12.8986	15.7243	13.5772	10.5421	11.2546
ENSMUSG00000045639	Zfp629	zinc finger protein 629 [Source:MGI Symbol;Acc:MGI:2444524]	2.88204	4.14739	3.32812	2.46927	2.79071	4.27992	4.17773	3.7179	5.26503	4.3201	3.85329	2.79678	6.81515	5.05972
ENSMUSG00000019577	Pdk4	pyruvate dehydrogenase kinase, isoenzyme 4 [Source:MGI Symbol;Acc:MGI:1351481]	17.2372	14.4763	37.8856	0.572827	0.750592	1.4354	9.11391	20.9461	5.74714	8.90058	13.9463	17.4519	5.73847	3.74956
ENSMUSG00000085338	2410004I01Rik	RIKEN cDNA 2410004I01 gene [Source:MGI Symbol;Acc:MGI:1916989]	0.0335873	0	0	3.30255	4.34091	0.717185	0.0845073	0	0.286184	0	0	0	0	0
ENSMUSG00000049985	Ankrd55	ankyrin repeat domain 55 [Source:MGI Symbol;Acc:MGI:1924568]	0.15604	0.180117	0.246268	0.0190596	0.0769731	0	0.0140216	0	0.379872	0	0	0.0715875	0.600428	0.2445
ENSMUSG00000060807	Serpina6	serine (or cysteine) peptidase inhibitor, clade A, member 6 [Source:MGI Symbol;Acc:MGI:88278]	1.31309	0.569114	9.70443	0	0	0	0	0	0.115741	0	0	0.020773	0	0
ENSMUSG00000050846	Zfp623	zinc finger protein 623 [Source:MGI Symbol;Acc:MGI:1926084]	9.51786	9.28619	7.5465	8.41475	8.32019	6.44264	7.43265	5.48339	8.33045	6.56778	4.90343	4.47054	5.35656	5.92433
ENSMUSG00000074264	Amy1	amylase 1, salivary [Source:MGI Symbol;Acc:MGI:88019]	0.694165	0.706309	2.12173	0.217625	0.467981	0.938751	0.203764	0.633703	0.197156	0.329762	0.58235	0.350313	0.593574	0.320583
ENSMUSG00000024101	Washc1	WASH complex subunit 1 [Source:MGI Symbol;Acc:MGI:1916017]	22.1505	25.5803	26.8165	14.2928	12.29	14.2662	11.6905	8.14585	10.3981	13.4428	12.2193	10.3643	13.7003	14.768
ENSMUSG00000041498	Kif14	kinesin family member 14 [Source:MGI Symbol;Acc:MGI:1098226]	0.0409138	0.0326506	0.276224	0.0388689	0.0717597	0	0.16013	0.187709	0.139444	0	0.0208021	0.0250271	1.0029	0.451381
ENSMUSG00000093803	Ppp2r3d	protein phosphatase 2 (formerly 2A), regulatory subunit B'', delta [Source:MGI Symbol;Acc:MGI:1335093]	27.8191	39.3726	34.7467	69.4639	62.5836	36.7761	72.4462	89.8133	85.0006	33.4224	75.8116	70.1546	160.568	154.662
ENSMUSG00000041491	Cep78	centrosomal protein 78 [Source:MGI Symbol;Acc:MGI:1924386]	0.876224	1.34857	0.950738	3.42486	2.43903	3.14058	2.30304	2.54475	2.63974	2.74147	2.6062	1.95253	3.03046	3.32402
ENSMUSG00000090394	4930523C07Rik	RIKEN cDNA 4930523C07 gene [Source:MGI Symbol;Acc:MGI:1914897]	3.66309	3.40731	3.14666	14.9006	14.941	9.73092	16.7522	23.6552	23.7559	6.56632	5.44851	5.59731	4.06756	3.84787
ENSMUSG00000055452	Gm7353	predicted pseudogene 7353 [Source:MGI Symbol;Acc:MGI:3643014]	0.406087	0.428918	0.448632	0.837394	0.883761	1.36697	0.60102	0.462977	0.854848	0.530673	0.808876	0.712336	0.337029	1.13076
ENSMUSG00000051518	Rps19bp1	ribosomal protein S19 binding protein 1 [Source:MGI Symbol;Acc:MGI:1913788]	18.5411	17.2929	15.8138	16.1816	17.5341	4.55394	9.36631	6.47634	10.3138	11.879	10.5065	12.6492	12.5685	11.6462
ENSMUSG00000051517	Arhgef39	Rho guanine nucleotide exchange factor (GEF) 39 [Source:MGI Symbol;Acc:MGI:3036286]	0.283176	0.468323	1.41603	0.101946	0.029408	0.165486	1.74371	1.33128	0.558759	0.449796	0.136399	0.697436	1.47196	1.27336
ENSMUSG00000051515	Fam181b	family with sequence similarity 181, member B [Source:MGI Symbol;Acc:MGI:1930951]	0	0.0194952	0.0719691	2.17228	2.48511	2.42963	2.9503	2.28731	3.84846	4.25971	2.14629	1.99244	2.06105	2.65753
ENSMUSG00000051510	Mafg	v-maf musculoaponeurotic fibrosarcoma oncogene family, protein G (avian) [Source:MGI Symbol;Acc:MGI:96911]	9.51779	16.4905	11.0486	7.82817	8.08669	5.58736	12.0183	12.4197	15.6263	10.9502	17.2911	18.4177	31.8498	33.6064
ENSMUSG00000024799	Tm7sf2	transmembrane 7 superfamily member 2 [Source:MGI Symbol;Acc:MGI:1920416]	1.39607	1.64378	2.56635	1.06647	1.18542	1.46607	0.777375	1.03179	0.97503	1.57327	1.24625	2.04746	1.52646	1.78361
ENSMUSG00000040729	Cep126	centrosomal protein 126 [Source:MGI Symbol;Acc:MGI:2680221]	0.327953	0.323876	0.20531	1.43942	1.55305	1.3632	0.797641	1.20677	0.540242	2.39189	1.60074	1.63497	0.673032	1.08544
ENSMUSG00000040728	Esrp1	epithelial splicing regulatory protein 1 [Source:MGI Symbol;Acc:MGI:1917326]	0.0189698	0.00567696	0.0349287	0.405488	0.598889	0.507674	0	0	0.0538779	0.477084	0.283562	0.690431	0	0
ENSMUSG00000040723	Rcsd1	RCSD domain containing 1 [Source:MGI Symbol;Acc:MGI:2676394]	53.5757	54.6685	53.2666	108.469	104.697	112.856	106.922	54.3198	69.0342	116.327	64.0365	54.1731	48.7999	54.1504
ENSMUSG00000040722	Scamp5	secretory carrier membrane protein 5 [Source:MGI Symbol;Acc:MGI:1928948]	27.7203	34.9517	31.8671	2.40433	2.26875	0.266865	5.0784	2.67504	3.9614	2.38881	2.52777	3.52051	28.1972	28.0078
ENSMUSG00000040721	Zfhx2	zinc finger homeobox 2 [Source:MGI Symbol;Acc:MGI:2686934]	0.800232	1.49788	0.792328	0.587391	0.577226	0.799554	0.664809	1.45682	0.971308	0.310111	1.09163	1.33344	1.40405	1.32051
ENSMUSG00000040720	Virma	vir like m6A methyltransferase associated [Source:MGI Symbol;Acc:MGI:1913435]	13.941	10.5354	11.3044	12.4117	12.7235	10.7814	12.9147	9.55919	13.4395	9.3459	10.2437	7.12355	9.54241	11.5882
ENSMUSG00000040725	Hnrnpul1	heterogeneous nuclear ribonucleoprotein U-like 1 [Source:MGI Symbol;Acc:MGI:2443517]	40.2459	42.4153	41.6888	58.5547	49.6461	41.9459	59.5181	37.6867	55.9952	34.633	45.9313	39.7613	60.4404	62.4341
ENSMUSG00000040724	Kcna2	potassium voltage-gated channel, shaker-related subfamily, member 2 [Source:MGI Symbol;Acc:MGI:96659]	12.2166	8.8551	4.3204	1.19348	1.18364	0.167501	0.856236	0.174979	0.609416	0	0	0	0	0.026638
ENSMUSG00000061983	Rps12	ribosomal protein S12 [Source:MGI Symbol;Acc:MGI:98105]	711.932	772.036	960.665	410.131	532.321	730.472	649.382	647.782	446.035	352.129	327.309	377.032	485.796	495.6
ENSMUSG00000061981	Flot2	flotillin 2 [Source:MGI Symbol;Acc:MGI:103309]	23.2225	26.1526	32.4873	28.7634	25.9973	36.1895	18.1766	13.0951	17.3817	14.7351	16.9651	20.4801	36.7846	33.0277
ENSMUSG00000052155	Acvr2a	activin receptor IIA [Source:MGI Symbol;Acc:MGI:102806]	6.8083	6.60343	5.47659	12.3079	10.7706	7.39609	11.123	13.4715	18.377	9.95147	11.634	9.79188	9.6679	9.68209
ENSMUSG00000052151	Plpp2	phospholipid phosphatase 2 [Source:MGI Symbol;Acc:MGI:1354945]	1.40569	1.80598	2.40976	3.21194	2.91712	1.71812	1.64643	0.898617	0.908621	4.57145	5.27895	7.09387	9.91643	11.9483
ENSMUSG00000049717	Lig4	ligase IV, DNA, ATP-dependent [Source:MGI Symbol;Acc:MGI:1335098]	2.43613	1.69082	2.08063	2.14703	1.58073	1.9847	1.61486	2.25026	1.22947	1.31961	0.600254	0.980084	1.77866	1.61188
ENSMUSG00000025257	Ribc1	RIB43A domain with coiled-coils 1 [Source:MGI Symbol;Acc:MGI:1913861]	0.644282	0.393332	0.854139	0.859363	0.559361	1.43075	0.291788	1.58533	0.614842	2.63577	1.6274	2.19913	0.462773	0.714111
ENSMUSG00000025255	Zfhx4	zinc finger homeodomain 4 [Source:MGI Symbol;Acc:MGI:2137668]	0.0378376	0.0362348	0.0278678	0.0150975	0.0298639	0	0.0222136	0.00212566	0.0902715	0	0	0.0254599	0.333252	0.302889
ENSMUSG00000060166	Zdhhc8	zinc finger, DHHC domain containing 8 [Source:MGI Symbol;Acc:MGI:1338012]	8.07685	12.3846	8.58821	14.281	12.5912	9.83708	17.2405	13.7642	16.3185	9.11956	13.6666	11.2292	18.9962	19.6625
ENSMUSG00000023940	Sgo1	shugoshin 1 [Source:MGI Symbol;Acc:MGI:1919665]	0.23021	0.140918	1.29476	0.26841	0.175503	0.187688	0.526563	0.2469	0.517129	0.096495	0.0861894	0.115216	0.966358	1.25647
ENSMUSG00000023942	Slc29a1	solute carrier family 29 (nucleoside transporters), member 1 [Source:MGI Symbol;Acc:MGI:1927073]	182.6	205.034	194.368	34.5558	28.548	32.837	26.4541	18.1308	19.1548	33.1305	28.148	29.0697	121.742	148.956
ENSMUSG00000023944	Hsp90ab1	heat shock protein 90 alpha (cytosolic), class B member 1 [Source:MGI Symbol;Acc:MGI:96247]	506.628	483.907	408.17	485.667	513.496	1098.46	1038.81	1819.19	386.3	1661.1	846.364	1212.28	307.552	402.317
ENSMUSG00000062981	Mrpl42	mitochondrial ribosomal protein L42 [Source:MGI Symbol;Acc:MGI:1333774]	62.2566	57.0757	90.4049	45.246	48.3102	44.1244	47.2934	43.9371	36.9284	40.5987	40.1027	52.51	26.6432	32.0001
ENSMUSG00000062980	Cped1	cadherin-like and PC-esterase domain containing 1 [Source:MGI Symbol;Acc:MGI:2444814]	0.563423	0.341547	0.782055	4.29858	4.32338	2.62001	10.1776	11.4841	12.9167	4.15004	3.8166	3.22113	8.33847	8.22865
ENSMUSG00000091119	Ccdc152	coiled-coil domain containing 152 [Source:MGI Symbol;Acc:MGI:3641617]	115.458	92.892	98.246	14.481	15.477	19.2449	6.5365	6.02034	3.83121	10.3031	3.42922	2.52126	25.6964	23.9381
ENSMUSG00000066406	Akap13	A kinase (PRKA) anchor protein 13 [Source:MGI Symbol;Acc:MGI:2676556]	3.43795	3.48444	2.3235	11.9823	10.7136	14.9329	18.5867	30.6724	12.3117	20.4122	22.8478	24.3963	5.28081	6.10691
ENSMUSG00000016128	Stard13	StAR-related lipid transfer (START) domain containing 13 [Source:MGI Symbol;Acc:MGI:2385331]	0.406414	0.253632	0.355909	13.4038	12.6938	15.5782	14.746	22.2943	12.0441	5.72551	5.96472	5.67091	6.80844	5.24165
ENSMUSG00000019961	Tmpo	thymopoietin [Source:MGI Symbol;Acc:MGI:106920]	18.1432	17.0733	16.3316	29.831	25.8902	24.6427	25.1085	25.3396	30.4461	20.751	24.3884	17.884	20.3662	22.127
ENSMUSG00000019960	Dusp6	dual specificity phosphatase 6 [Source:MGI Symbol;Acc:MGI:1914853]	39.5973	51.424	93.1154	48.6937	51.6847	55.8642	93.2784	49.3366	106.405	57.1025	51.0633	57.6193	103.718	97.9381
ENSMUSG00000019966	Kitl	kit ligand [Source:MGI Symbol;Acc:MGI:96974]	19.7301	14.6836	23.7301	180.084	172.677	148.901	178.07	252.235	204.798	96.7191	65.246	61.4742	8.30246	10.5315
ENSMUSG00000019969	Psen1	presenilin 1 [Source:MGI Symbol;Acc:MGI:1202717]	46.6665	42.0576	37.5671	28.8117	31.8809	35.1892	32.5187	27.1659	24.9812	31.9627	26.4688	26.1143	25.6667	28.2184
ENSMUSG00000020376	Rnf130	ring finger protein 130 [Source:MGI Symbol;Acc:MGI:1891717]	220.35	214.346	220.508	84.7388	81.7718	64.2572	118.66	111.074	154.457	93.0592	99.7651	102.183	113.728	123.023
ENSMUSG00000064138	Fam172a	family with sequence similarity 172, member A [Source:MGI Symbol;Acc:MGI:1915925]	16.5068	13.7865	13.0196	10.0848	10.7459	11.1247	7.21315	5.86823	9.34831	8.61547	8.87886	5.2974	9.19921	9.19692
ENSMUSG00000032181	Scg3	secretogranin III [Source:MGI Symbol;Acc:MGI:103032]	0	0	0	0.666907	0.45472	1.5898	0.0892043	0.507899	0.211463	0.252637	0	0	0	0
ENSMUSG00000032186	Tmod2	tropomodulin 2 [Source:MGI Symbol;Acc:MGI:1355335]	0.0690624	0.00688928	0.0593429	24.3547	23.1964	18.8103	1.2067	1.32237	1.26844	0.180123	0.561822	0.531591	0.00492122	0.0132895
ENSMUSG00000032184	Lysmd2	LysM, putative peptidoglycan-binding, domain containing 2 [Source:MGI Symbol;Acc:MGI:1917332]	0.76414	0.566726	0.660677	96.7249	97.1859	74.7157	18.0558	30.4604	35.895	4.26135	5.53384	5.24331	2.21591	2.68511
ENSMUSG00000085436	Zfp335os	zinc finger protein 335, opposite strand [Source:MGI Symbol;Acc:MGI:3649775]	1.50328	1.49021	1.48778	1.39244	1.42131	2.2737	0.827382	1.53069	0.58707	1.1027	1.14648	1.92533	0.76323	1.33788
ENSMUSG00000053329	Gatd3a	glutamine amidotransferase like class 1 domain containing 3A [Source:MGI Symbol;Acc:MGI:1351861]	22.9615	27.8363	35.3524	25.3597	24.962	20.8359	20.2755	8.82419	22.1316	25.7472	33.2745	42.4321	17.3331	20.6005
ENSMUSG00000054263	Lifr	LIF receptor alpha [Source:MGI Symbol;Acc:MGI:96788]	77.2895	76.9399	68.5876	31.788	30.3738	21.1861	10.536	13.7571	12.6475	41.7731	23.6829	23.4786	20.311	21.1481
ENSMUSG00000019039	Dalrd3	DALR anticodon binding domain containing 3 [Source:MGI Symbol;Acc:MGI:1915039]	9.4334	14.2184	12.6278	15.582	16.1228	7.86116	13.7443	20.6953	13.0248	10.9676	13.1495	16.8059	35.0036	35.4569
ENSMUSG00000020992	4930512B01Rik	RIKEN cDNA 4930512B01 gene [Source:MGI Symbol;Acc:MGI:1921974]	0.150203	0.0577932	0.0474113	0	0.190527	0.531489	0.188959	0.271227	0.329096	0.305802	0.216015	0.630032	4.29348	2.99767
ENSMUSG00000033676	Gabrb3	gamma-aminobutyric acid (GABA) A receptor, subunit beta 3 [Source:MGI Symbol;Acc:MGI:95621]	0.00641896	0	0	0	0	0.0219301	0	0.0649094	0.196896	0.306726	0.440591	1.48422	0.246996	0.207511
ENSMUSG00000020990	Cdkl1	cyclin-dependent kinase-like 1 (CDC2-related kinase) [Source:MGI Symbol;Acc:MGI:1918341]	0.472092	0.720527	1.38211	0.262371	0.652061	0	0.801769	1.59129	1.00563	6.31246	11.5142	24.0626	50.0162	36.8461
ENSMUSG00000033671	Cep350	centrosomal protein 350 [Source:MGI Symbol;Acc:MGI:1921331]	7.67332	6.319	4.10232	6.82327	6.36802	6.84432	8.17684	12.9703	9.79436	8.85444	7.31995	6.75354	7.26385	6.6393
ENSMUSG00000034793	G6pc3	glucose 6 phosphatase, catalytic, 3 [Source:MGI Symbol;Acc:MGI:1915651]	11.6417	11.4326	8.6072	11.5005	10.2662	15.2362	9.21538	6.0672	7.47768	11.6062	12.654	11.7665	11.3254	12.283
ENSMUSG00000026235	Epha4	Eph receptor A4 [Source:MGI Symbol;Acc:MGI:98277]	0.144906	0.164033	0.215771	14.1836	15.4399	16.9614	17.0407	24.5918	16.5556	16.8855	18.2319	18.0941	1.62428	1.52756
ENSMUSG00000026234	Ncl	nucleolin [Source:MGI Symbol;Acc:MGI:97286]	36.0537	31.5234	33.846	30.711	33.2311	47.5045	45.733	49.4277	25.5979	57.5956	37.375	42.4824	31.6405	26.5022
ENSMUSG00000062470	Fbxl12os	F-box and leucine-rich repeat protein 12, opposite strand [Source:MGI Symbol;Acc:MGI:1913912]	0.097836	0.184456	0.172938	0.326242	0.202699	0.125345	0.18462	0.346266	0.400138	0.139431	0.277569	0.332148	0.577246	0.180733
ENSMUSG00000026239	Pde6d	phosphodiesterase 6D, cGMP-specific, rod, delta [Source:MGI Symbol;Acc:MGI:1270843]	20.9958	19.2113	29.7476	15.3694	17.5717	13.8053	12.4812	7.51206	13.8812	16.7879	14.8762	12.8656	8.92187	9.9331
ENSMUSG00000026238	Ptma	prothymosin alpha [Source:MGI Symbol;Acc:MGI:97803]	260.247	224.939	312.159	373.739	434.547	438.905	636.574	468.287	405.304	541.824	452.688	479.73	240.11	207.677
ENSMUSG00000030093	Wnt7a	wingless-type MMTV integration site family, member 7A [Source:MGI Symbol;Acc:MGI:98961]	0.0377064	0	0	1.12839	0.88041	0	0.0158118	0.158871	0.0428374	0	0	0	0	0
ENSMUSG00000030091	Nup210	nucleoporin 210 [Source:MGI Symbol;Acc:MGI:1859555]	0.415141	0.539332	0.442448	11.7761	12.0462	13.7409	2.70345	0.584422	0.424469	4.60617	6.39179	4.67404	3.20738	2.0582
ENSMUSG00000030096	Slc6a6	solute carrier family 6 (neurotransmitter transporter, taurine), member 6 [Source:MGI Symbol;Acc:MGI:98488]	10.4049	14.9172	12.0019	24.9154	22.794	39.0585	144.701	186.507	211.893	176.924	198.131	189.002	35.9754	43.8367
ENSMUSG00000030094	Xpc	xeroderma pigmentosum, complementation group C [Source:MGI Symbol;Acc:MGI:103557]	17.2109	21.0326	22.3996	7.31434	6.78481	5.96685	5.71896	3.14542	5.23473	8.58998	9.86275	6.98974	15.4248	14.178
ENSMUSG00000030095	Tmem43	transmembrane protein 43 [Source:MGI Symbol;Acc:MGI:1921372]	18.554	20.6282	20.3448	20.5112	17.3588	26.3969	19.6277	16.7037	15.3823	29.1072	22.0326	19.1853	15.7332	19.5392
ENSMUSG00000030098	Grip2	glutamate receptor interacting protein 2 [Source:MGI Symbol;Acc:MGI:2681173]	0	0	0.00753037	0.011656	0.0403487	0.605472	2.34097	1.02816	1.3358	3.50281	2.50773	2.87071	0.0437138	0.118047
ENSMUSG00000034799	Unc13a	unc-13 homolog A [Source:MGI Symbol;Acc:MGI:3051532]	0.413747	0.564276	0.415224	0.450979	0.364572	0.60966	0.786715	0.60682	0.468255	0.786378	0.557868	0.428901	0.486126	0.474051
ENSMUSG00000073433	Arhgdig	Rho GDP dissociation inhibitor (GDI) gamma [Source:MGI Symbol;Acc:MGI:108430]	0	0	0	0.807128	0.580565	0	0.0154228	0.123971	0.0417836	0.0411099	0.0224396	0.134986	0	0.028309
ENSMUSG00000073434	Wdr90	WD repeat domain 90 [Source:MGI Symbol;Acc:MGI:1921267]	0.53685	0.63841	0.525462	0.684499	0.706196	0.611375	1.36851	2.10322	1.17166	0.722454	1.76702	0.885796	2.46441	2.82729
ENSMUSG00000073437	D330041H03Rik	RIKEN cDNA D330041H03 gene [Source:MGI Symbol;Acc:MGI:3603827]	0.308396	0.324612	0.23497	0.227314	0.346225	0.435981	0.508374	0.439105	0.887987	0.0891501	0.525551	0.634244	0.832041	1.14186
ENSMUSG00000036644	Tbc1d9b	TBC1 domain family, member 9B [Source:MGI Symbol;Acc:MGI:1924045]	26.6532	31.8459	35.7143	24.544	21.0279	24.5074	28.8807	16.1788	23.2068	24.4182	23.3938	21.5766	37.3044	41.8777
ENSMUSG00000003528	Slc25a1	solute carrier family 25 (mitochondrial carrier, citrate transporter), member 1 [Source:MGI Symbol;Acc:MGI:1345283]	15.0605	17.3867	23.5609	21.4774	18.3832	17.4016	7.81368	5.69712	5.58882	12.7791	16.3654	24.4939	19.9752	15.9076
ENSMUSG00000038663	Fsd2	fibronectin type III and SPRY domain containing 2 [Source:MGI Symbol;Acc:MGI:2444310]	0.470214	0.467064	0.265265	0.0769868	0.088833	0	1.32153	0	0.886545	0	0	0	0.0256645	0.0231018
ENSMUSG00000060938	Rpl26	ribosomal protein L26 [Source:MGI Symbol;Acc:MGI:106022]	161.267	168.109	284.158	93.3408	106.723	175.825	142.824	145.808	96.6876	122.14	87.4522	104.677	81.3438	85.6854
ENSMUSG00000003526	Prodh	proline dehydrogenase [Source:MGI Symbol;Acc:MGI:97770]	1.10585	1.47889	4.60686	7.48539	7.5689	9.33698	0.739067	1.25221	0.569275	5.71686	7.4534	12.7997	3.53124	3.79043
ENSMUSG00000003527	Ess2	ess-2 splicing factor [Source:MGI Symbol;Acc:MGI:107854]	10.6636	10.6275	9.68711	10.7137	8.97172	9.79643	6.97439	5.04119	8.98959	6.60385	7.48116	5.70973	10.9928	12.1812
ENSMUSG00000030324	Rho	rhodopsin [Source:MGI Symbol;Acc:MGI:97914]	0.036972	0.0995793	0.0544607	0.0105373	0.0607933	0	0.217055	2.94939	0.441033	0.0826519	0.327085	0.474934	0.142265	0.0284577
ENSMUSG00000030327	Necap1	NECAP endocytosis associated 1 [Source:MGI Symbol;Acc:MGI:1914852]	20.7528	17.9716	16.6323	15.0725	16.6169	10.2755	14.294	12.7428	15.063	18.0279	16.4848	15.1323	11.2732	8.91284
ENSMUSG00000030322	Mbd4	methyl-CpG binding domain protein 4 [Source:MGI Symbol;Acc:MGI:1333850]	7.03742	5.53278	5.9551	1.46891	1.36838	0.383665	1.50693	2.57001	2.33674	1.99517	3.44025	2.14035	1.35447	1.65597
ENSMUSG00000030323	Ift122	intraflagellar transport 122 [Source:MGI Symbol;Acc:MGI:1932386]	5.19845	6.25133	6.62366	2.21596	2.25525	3.22836	21.2716	18.7011	11.5412	5.29513	5.35397	5.6438	2.6941	3.44953
ENSMUSG00000069743	Zfp820	zinc finger protein 820 [Source:MGI Symbol;Acc:MGI:1922674]	4.39143	3.82634	5.94818	3.03517	3.22543	1.32706	1.56098	3.47325	2.00419	1.62815	0.671477	0.881117	2.33885	1.80634
ENSMUSG00000069744	Psmb3	proteasome (prosome, macropain) subunit, beta type 3 [Source:MGI Symbol;Acc:MGI:1347014]	26.573	24.0904	35.7914	19.6229	26.131	29.2847	16.3331	14.0227	14.1197	15.1418	18.0213	17.0341	15.0074	15.6904
ENSMUSG00000030329	Pianp	PILR alpha associated neural protein [Source:MGI Symbol;Acc:MGI:2441908]	0.680641	0.663078	0.639958	0.247643	0.228599	0	1.63965	0	0.0740357	0	0.145788	0.544798	0	0.0836004
ENSMUSG00000049643	2310022A10Rik	RIKEN cDNA 2310022A10 gene [Source:MGI Symbol;Acc:MGI:1913617]	3.84454	4.09027	5.1503	6.26371	5.43558	4.18862	5.50297	2.79329	5.10711	3.61632	3.89248	4.95805	4.54287	5.38245
ENSMUSG00000036860	Mrpl55	mitochondrial ribosomal protein L55 [Source:MGI Symbol;Acc:MGI:1914462]	14.3246	14.8819	19.5137	14.3389	16.5835	15.65	10.8905	7.75293	12.9	10.7069	13.6426	12.3956	9.75924	10.2638
ENSMUSG00000035314	Gdpd5	glycerophosphodiester phosphodiesterase domain containing 5 [Source:MGI Symbol;Acc:MGI:2686926]	5.04196	5.05622	4.84472	9.19293	8.81759	10.4095	19.0007	10.4577	14.7185	13.4455	12.1827	9.33424	8.0088	8.94393
ENSMUSG00000035310	Lin54	lin-54 homolog (C. elegans) [Source:MGI Symbol;Acc:MGI:2140902]	5.28151	4.73553	5.45645	4.28151	4.16987	4.41739	4.29162	4.37556	5.94184	5.4096	4.07499	4.19238	3.13672	3.05288
ENSMUSG00000035311	Gnptab	N-acetylglucosamine-1-phosphate transferase, alpha and beta subunits [Source:MGI Symbol;Acc:MGI:3643902]	6.69552	5.64612	4.8964	6.42012	6.4118	6.66221	6.30029	5.96196	5.78582	8.89105	7.69058	7.6172	4.66773	4.765
ENSMUSG00000026904	Slc4a10	solute carrier family 4, sodium bicarbonate cotransporter-like, member 10 [Source:MGI Symbol;Acc:MGI:2150150]	0.471666	0.540464	0.267397	0.0849018	0.0795972	0.0901126	0	0	0.0740318	0	0	0.0227778	0.0159204	0
ENSMUSG00000043090	Zfp866	zinc finger protein 866 [Source:MGI Symbol;Acc:MGI:3584369]	3.96475	3.58507	2.46923	2.67178	3.15312	0.601882	1.85362	1.52355	5.02182	2.07659	2.0911	2.15529	4.15409	3.65712
ENSMUSG00000043091	Tuba1c	tubulin, alpha 1C [Source:MGI Symbol;Acc:MGI:1095409]	4.1542	4.56242	7.61934	2.87947	2.34766	4.63327	11.9489	16.8575	4.36438	12.4763	10.1322	18.1148	4.42303	6.05357
ENSMUSG00000043099	Hic1	hypermethylated in cancer 1 [Source:MGI Symbol;Acc:MGI:1338010]	13.0023	12.5229	21.3413	5.09048	4.12213	3.34163	22.202	11.8885	18.0992	5.43671	15.7915	11.745	12.15	17.2829
ENSMUSG00000022261	Sdc2	syndecan 2 [Source:MGI Symbol;Acc:MGI:1349165]	2.72429	2.5859	4.28253	9.11204	9.54323	7.59557	12.335	1.34505	1.79974	4.68839	2.88863	4.60293	2.98629	2.7851
ENSMUSG00000062526	Mppe1	metallophosphoesterase 1 [Source:MGI Symbol;Acc:MGI:2661311]	8.34312	8.68525	6.474	5.29919	4.9779	4.03805	5.52281	4.15138	8.8014	2.98087	5.1267	5.35868	4.40787	5.18329
ENSMUSG00000075486	Commd6	COMM domain containing 6 [Source:MGI Symbol;Acc:MGI:1913450]	18.3357	16.5429	24.3881	15.4196	18.0897	10.3804	10.7367	11.7662	11.3576	14.2841	13.5791	13.0884	9.97973	10.4456
ENSMUSG00000008435	Rdh13	retinol dehydrogenase 13 (all-trans and 9-cis) [Source:MGI Symbol;Acc:MGI:1918732]	1.72893	2.3826	1.70303	1.49378	1.5626	1.24952	2.54768	2.20068	1.1641	1.42406	1.77593	2.00795	1.98498	1.51457
ENSMUSG00000088226	Gm22596	predicted gene, 22596 [Source:MGI Symbol;Acc:MGI:5452373]	1.64015	2.15212	0.41815	0.755115	0.622362	0	0	0	0.645001	0	1.73197	0.115763	6.47297	4.51564
ENSMUSG00000046572	Zfp518b	zinc finger protein 518B [Source:MGI Symbol;Acc:MGI:2140750]	1.38455	0.780149	0.697605	1.98129	2.32045	1.61799	1.76366	0.854301	1.4512	0.811034	0.959622	0.643175	2.20685	2.40118
ENSMUSG00000046573	Lyrm4	LYR motif containing 4 [Source:MGI Symbol;Acc:MGI:2683538]	4.78945	5.45758	6.51228	5.8951	5.4781	3.10176	3.27746	4.7234	2.87008	4.32395	5.46701	5.21554	2.80153	2.7041
ENSMUSG00000074629	4930518I15Rik	RIKEN cDNA 4930518I15 gene [Source:MGI Symbol;Acc:MGI:1921954]	0.0599071	0.510948	0.132367	0.0768326	0.295517	0.537258	0.301458	0.883441	0	0.477104	0.328957	0.27484	0.768391	1.38333
ENSMUSG00000006005	Tpr	translocated promoter region, nuclear basket protein [Source:MGI Symbol;Acc:MGI:1922066]	19.3339	14.9502	12.4171	17.0668	16.0728	17.9798	19.6157	21.0135	15.7746	17.4945	11.6559	10.1351	13.13	11.6918
ENSMUSG00000004897	Hdgf	heparin binding growth factor [Source:MGI Symbol;Acc:MGI:1194494]	35.1084	35.8929	37.0237	47.1039	43.6595	44.0672	46.908	34.9876	34.8805	56.9216	43.9544	52.2298	42.4861	47.7287
ENSMUSG00000004896	Rrnad1	ribosomal RNA adenine dimethylase domain containing 1 [Source:MGI Symbol;Acc:MGI:2387197]	2.60256	3.51611	1.76403	2.43486	2.55524	2.4645	2.88657	3.57573	4.49934	2.02368	2.42785	2.0246	5.91028	5.47981
ENSMUSG00000004891	Nes	nestin [Source:MGI Symbol;Acc:MGI:101784]	7.81705	13.1547	9.02046	44.2518	44.5013	55.6688	96.6908	65.4117	93.1635	32.8233	42.7026	41.6727	12.9037	24.5505
ENSMUSG00000004892	Bcan	brevican [Source:MGI Symbol;Acc:MGI:1096385]	0.0122033	0.010956	0	0.38606	0.28895	0.302267	0.0460561	0.26737	0.166367	0	0.100515	0.324718	3.41223	2.08525
ENSMUSG00000042050	Wdr60	WD repeat domain 60 [Source:MGI Symbol;Acc:MGI:2445085]	2.64361	1.89296	1.74998	2.21458	2.77709	2.61446	1.80424	1.52422	1.65974	2.2162	1.76312	1.96409	3.25351	2.00186
ENSMUSG00000045005	Fzd5	frizzled class receptor 5 [Source:MGI Symbol;Acc:MGI:108571]	0.507581	0.543734	0.873001	1.98748	2.26485	3.29583	6.05896	10.3529	1.64149	6.95332	9.21145	11.7121	2.41921	2.04446
ENSMUSG00000045004	Spata21	spermatogenesis associated 21 [Source:MGI Symbol;Acc:MGI:3607787]	1.47098	0	0.0335071	0.0518647	0.0149613	0	0	0.063895	0.0775277	0	0	0.055658	0.0389018	0.0175087
ENSMUSG00000042055	Wdr11	WD repeat domain 11 [Source:MGI Symbol;Acc:MGI:1920230]	15.1831	14.4802	12.1578	7.12523	7.67552	5.96533	7.86756	6.11867	6.8451	6.53174	5.95919	4.55325	7.89824	7.26492
ENSMUSG00000034957	Cebpa	CCAAT/enhancer binding protein (C/EBP), alpha [Source:MGI Symbol;Acc:MGI:99480]	18.2843	23.1012	34.5639	6.61314	7.13793	1.75819	5.21735	5.36975	2.99205	9.87191	19.6564	23.9847	15.8224	14.9241
ENSMUSG00000034951	Cog7	component of oligomeric golgi complex 7 [Source:MGI Symbol;Acc:MGI:2685013]	6.32524	6.38858	4.65862	7.14948	6.39402	3.61188	11.2879	5.09795	7.06348	4.59959	8.50775	8.24396	7.19106	7.67634
ENSMUSG00000034959	Rubcnl	RUN and cysteine rich domain containing beclin 1 interacting protein like [Source:MGI Symbol;Acc:MGI:2685590]	3.50407	3.84801	3.30629	0.244313	0.281906	0	0.189193	0	0.0256281	0	0	0.0275981	1.466	0.954988
ENSMUSG00000018379	Srsf1	serine/arginine-rich splicing factor 1 [Source:MGI Symbol;Acc:MGI:98283]	27.9915	28.3901	17.8726	28.8704	27.6986	25.9355	28.5296	36.2849	34.5888	31.1981	29.3876	26.7088	30.655	33.2693
ENSMUSG00000074166	AW146154	expressed sequence AW146154 [Source:MGI Symbol;Acc:MGI:2142212]	2.00219	2.30212	2.35425	1.8821	1.84826	2.11012	0.957439	1.5984	1.93544	1.01101	0.910832	0.66609	1.62195	1.0274
ENSMUSG00000074165	Zfp788	zinc finger protein 788 [Source:MGI Symbol;Acc:MGI:1914857]	3.04281	3.18436	4.33363	5.1328	4.51202	3.78094	2.76718	5.27496	3.51414	1.82863	2.13888	1.67349	4.20847	2.70892
ENSMUSG00000035041	Creb3l3	cAMP responsive element binding protein 3-like 3 [Source:MGI Symbol;Acc:MGI:2384786]	1.08395	1.29359	2.49725	0	0.0130415	0	0.0332593	0	0.135159	0	0.0120978	0	0.305191	0.0305241
ENSMUSG00000087691	Gm15674	predicted gene 15674 [Source:MGI Symbol;Acc:MGI:3783116]	17.8409	17.9553	4.06487	0.125838	0.129067	0	0.0617167	0.206702	0.222937	0	0	0	6.50217	4.60682
ENSMUSG00000050002	Idnk	idnK gluconokinase homolog (E. coli) [Source:MGI Symbol;Acc:MGI:1922981]	26.6228	27.147	26.9343	20.8679	24.964	24.0685	16.8622	25.436	24.9099	20.2171	17.4345	17.1164	16.1768	17.8212
ENSMUSG00000086513	9130208D14Rik	RIKEN cDNA 9130208D14 gene [Source:MGI Symbol;Acc:MGI:1924950]	0.202266	0.176684	0.235535	0.0981557	0.0647195	0.756399	0.247578	0.85683	0.223579	0.11457	0.310186	0.3461	0.469785	0.0820506
ENSMUSG00000027452	Acss1	acyl-CoA synthetase short-chain family member 1 [Source:MGI Symbol;Acc:MGI:1915988]	0.444268	0.494238	0.373445	1.22215	1.57219	0.973384	5.03009	5.91674	8.14688	11.6509	19.8875	37.4497	3.27035	2.07404
ENSMUSG00000044066	Cep68	centrosomal protein 68 [Source:MGI Symbol;Acc:MGI:2667663]	8.56503	10.1796	9.13195	10.9035	10.3413	10.1895	10.2021	8.14553	9.93906	8.47954	6.10914	5.15817	20.5679	19.6914
ENSMUSG00000044068	Zrsr1	zinc finger (CCCH type), RNA binding motif and serine/arginine rich 1 [Source:MGI Symbol;Acc:MGI:98885]	3.64778	3.09964	4.81437	7.33819	6.78613	7.04236	3.55061	6.41705	6.04987	11.5029	6.14071	4.70702	2.61829	2.05969
ENSMUSG00000027456	Sdcbp2	syndecan binding protein (syntenin) 2 [Source:MGI Symbol;Acc:MGI:2385156]	1.53887	2.2003	1.92048	3.38688	4.35787	15.9185	6.23802	19.6197	4.51639	2.17401	3.39049	3.39926	2.85107	1.90834
ENSMUSG00000027457	Snph	syntaphilin [Source:MGI Symbol;Acc:MGI:2139270]	0	0	0	0.0953997	0.0650467	0.329214	0.0127605	0.119665	0.155568	0.323127	0.120679	0.0325745	0	0.0468443
ENSMUSG00000041658	Rragb	Ras-related GTP binding B [Source:MGI Symbol;Acc:MGI:3038613]	0.123595	0.0475552	0.078025	0.256642	0.766459	2.4883	0.133273	0.520753	0.722126	0.888106	2.3592	1.19885	0.0905871	0.0203855
ENSMUSG00000041650	Pcca	propionyl-Coenzyme A carboxylase, alpha polypeptide [Source:MGI Symbol;Acc:MGI:97499]	6.45849	5.61287	6.67017	4.31826	4.84682	4.50322	3.3886	2.72766	4.01642	8.55767	6.03679	10.4407	2.83655	2.73002
ENSMUSG00000041654	Slc39a11	solute carrier family 39 (metal ion transporter), member 11 [Source:MGI Symbol;Acc:MGI:1917056]	4.55772	5.56239	6.7792	3.05463	2.88061	3.43662	3.49398	2.13038	1.49674	2.97508	3.63891	3.31071	6.31784	6.82439
ENSMUSG00000035045	Zc3h12b	zinc finger CCCH-type containing 12B [Source:MGI Symbol;Acc:MGI:2442133]	0.198547	0.227273	0.109674	0.24191	0.264442	0.250133	0.162355	0.19659	0.135339	0.183091	0.354329	0.368909	0.439295	0.177657
ENSMUSG00000027628	Aar2	AAR2 splicing factor homolog [Source:MGI Symbol;Acc:MGI:1915545]	9.60586	11.5647	13.9629	8.2792	7.37703	6.27347	6.71509	4.50735	8.11898	9.16226	8.42781	8.59127	8.54396	9.04055
ENSMUSG00000041268	Dmxl2	Dmx-like 2 [Source:MGI Symbol;Acc:MGI:2444630]	4.81306	4.13973	3.18054	2.57331	2.41528	2.96898	2.84806	2.78903	3.2403	3.13576	3.5266	3.50573	3.63164	2.61727
ENSMUSG00000027624	Epb41l1	erythrocyte membrane protein band 4.1 like 1 [Source:MGI Symbol;Acc:MGI:103010]	0.470339	0.475049	0.294195	0.552955	0.494737	0.493293	5.41665	0.547888	0.648283	0.977042	1.10777	1.72942	0.434713	0.347384
ENSMUSG00000027620	Rbm39	RNA binding motif protein 39 [Source:MGI Symbol;Acc:MGI:2157953]	66.8794	61.8523	50.8237	67.2584	71.0445	82.8013	66.279	71.0711	68.7812	56.2397	51.2633	55.8409	61.9733	54.9568
ENSMUSG00000043872	Zmym1	zinc finger, MYM domain containing 1 [Source:MGI Symbol;Acc:MGI:1915560]	1.58937	1.71058	1.72415	1.99748	1.7853	3.45917	1.96332	4.82479	2.02319	1.38859	1.45457	1.27384	1.22806	1.32652
ENSMUSG00000043873	Chil5	chitinase-like 5 [Source:MGI Symbol;Acc:MGI:2676649]	0.0363098	0.0977957	0	0.186274	0	0	0.31975	5.01798	0.742514	0	0	0.133265	0.0931447	0.041922
ENSMUSG00000089886	Gm16184	predicted gene 16184 [Source:MGI Symbol;Acc:MGI:3802154]	1.2524	1.49919	0.999278	0.654396	0.686444	5.11076	2.10074	12.254	10.4341	2.50814	10.3157	12.3214	3.92671	6.34625
ENSMUSG00000078517	Emc1	ER membrane protein complex subunit 1 [Source:MGI Symbol;Acc:MGI:2443696]	2.58311	4.08652	2.46489	3.21345	3.18998	3.56672	5.26092	4.45902	4.72724	4.50599	4.40594	3.61269	7.22322	7.03233
ENSMUSG00000040528	Milr1	mast cell immunoglobulin like receptor 1 [Source:MGI Symbol;Acc:MGI:2685731]	3.5775	2.93695	3.07995	0.509805	0.699541	0.743252	0.506822	0.706141	0.357001	0.324227	0.176977	0.103504	0.351382	0.0372113
ENSMUSG00000040521	Tsfm	Ts translation elongation factor, mitochondrial [Source:MGI Symbol;Acc:MGI:1913649]	5.57386	5.91624	5.14163	4.27275	3.96854	3.72883	7.40928	5.14815	10.5981	3.61385	4.96292	6.22284	5.28269	5.24658
ENSMUSG00000040520	Manea	mannosidase, endo-alpha [Source:MGI Symbol;Acc:MGI:2444484]	13.0819	9.79589	10.7059	9.01404	9.43934	5.42928	4.88463	6.1159	6.00251	6.04308	4.46059	3.93096	4.75956	4.72883
ENSMUSG00000040522	Tlr8	toll-like receptor 8 [Source:MGI Symbol;Acc:MGI:2176887]	8.29383	4.76112	3.7216	0.513317	0.296151	0	0.125877	0	0.0189459	0	0	0.0204022	5.81809	5.09595
ENSMUSG00000040525	Cblc	Casitas B-lineage lymphoma c [Source:MGI Symbol;Acc:MGI:1931457]	0.188279	0.281726	0.485346	0.496363	0.526301	0	0.0197383	0.304096	0.240638	1.24956	0.933351	1.25249	0	0
ENSMUSG00000040524	Zfp609	zinc finger protein 609 [Source:MGI Symbol;Acc:MGI:2674092]	4.2771	4.15596	4.80512	7.69744	6.87904	10.0492	10.8463	8.10238	8.02823	8.80026	8.09789	9.1984	7.44657	7.28759
ENSMUSG00000041343	Ankrd42	ankyrin repeat domain 42 [Source:MGI Symbol;Acc:MGI:1921095]	0.414398	0.245688	0.112294	0.648469	0.763678	1.64951	0.422959	0.560043	0.346429	0.426055	0.751347	1.27701	0.872498	0.929816
ENSMUSG00000046962	Zbtb21	zinc finger and BTB domain containing 21 [Source:MGI Symbol;Acc:MGI:1927240]	3.07138	3.34705	2.47708	5.63219	4.96083	8.24953	6.44255	8.79869	5.04181	6.5232	8.40837	9.124	5.41144	4.7409
ENSMUSG00000057863	Rpl36	ribosomal protein L36 [Source:MGI Symbol;Acc:MGI:1860603]	346.478	367.324	613.688	328.815	366.364	234.992	332.091	190.1	343.064	182.582	315.376	356.305	347.196	349.33
ENSMUSG00000026571	Dcaf6	DDB1 and CUL4 associated factor 6 [Source:MGI Symbol;Acc:MGI:1921356]	14.9339	14.0698	14.9355	22.5703	24.1344	20.2122	23.4879	25.1486	23.2443	18.0138	15.3716	14.8788	16.0683	17.1864
ENSMUSG00000026576	Atp1b1	ATPase, Na+/K+ transporting, beta 1 polypeptide [Source:MGI Symbol;Acc:MGI:88108]	1.38271	0.975373	1.72762	7.572	8.16872	2.51664	3.35472	1.02647	0.589076	75.5384	132.193	253.984	0.3167	0.266072
ENSMUSG00000026577	Blzf1	basic leucine zipper nuclear factor 1 [Source:MGI Symbol;Acc:MGI:1201607]	5.1479	4.47415	5.44786	6.84189	6.61943	5.49452	5.11326	4.59616	4.81285	5.08601	3.50099	2.92046	3.11457	2.76907
ENSMUSG00000026574	Dpt	dermatopontin [Source:MGI Symbol;Acc:MGI:1928392]	0.926034	0.546963	11.1728	37.276	40.7037	28.1615	35.0411	6.85884	4.44351	0.0817173	0.0669074	0.0223602	0	0
ENSMUSG00000085156	Snhg15	small nucleolar RNA host gene 15 [Source:MGI Symbol;Acc:MGI:3650059]	2.84563	3.89801	3.33822	2.13207	2.25754	3.18219	3.32153	5.66114	2.49963	2.45934	2.3895	4.84519	5.45606	5.55481
ENSMUSG00000026579	F5	coagulation factor V [Source:MGI Symbol;Acc:MGI:88382]	0.60634	0.472105	1.44051	0.990985	0.423508	1.46199	0.351018	1.15755	0.0640081	0.337373	0.275002	0.610508	0.309709	0.0929281
ENSMUSG00000085151	1110018N20Rik	RIKEN cDNA 1110018N20 gene [Source:MGI Symbol;Acc:MGI:1915753]	4.14084	5.32705	4.57467	0.302237	0.373654	0.668531	2.1917	1.53193	1.50595	1.03717	3.11952	2.82641	0.226697	0.145758
ENSMUSG00000045136	Tubb2b	tubulin, beta 2B class IIB [Source:MGI Symbol;Acc:MGI:1920960]	0.124458	0.335212	0.343744	7.25391	8.02218	11.9412	9.10725	9.38661	8.48367	3.09531	2.2211	3.40689	0.106423	0.407137
ENSMUSG00000001029	Icam2	intercellular adhesion molecule 2 [Source:MGI Symbol;Acc:MGI:96394]	178.339	180.94	200.331	384.278	419.982	462.044	164.98	142.73	155.684	165.655	145.066	112.991	81.7807	110.047
ENSMUSG00000003644	Rps6ka1	ribosomal protein S6 kinase polypeptide 1 [Source:MGI Symbol;Acc:MGI:104558]	9.11968	10.5413	10.3337	40.0923	33.4952	28.6779	12.6625	12.6084	14.1209	4.84303	6.45247	5.94509	9.47549	8.17261
ENSMUSG00000030720	Cln3	ceroid lipofuscinosis, neuronal 3, juvenile (Batten, Spielmeyer-Vogt disease) [Source:MGI Symbol;Acc:MGI:107537]	5.82058	6.84783	4.69327	3.16056	2.67393	3.56954	2.81098	2.89992	2.55025	2.69992	4.12142	3.31579	4.06898	3.94933
ENSMUSG00000098370	Gm19541	predicted gene, 19541 [Source:MGI Symbol;Acc:MGI:5011726]	0	0	0	0	0	0	0	0	0.047378	0.88567	0.152665	0.637748	0	0
ENSMUSG00000037111	Setd7	SET domain containing (lysine methyltransferase) 7 [Source:MGI Symbol;Acc:MGI:1920501]	9.05862	8.62438	5.60317	9.42126	8.92698	7.82015	11.1513	13.1106	11.4338	10.1855	15.199	16.863	9.8006	8.62701
ENSMUSG00000030724	Cd19	CD19 antigen [Source:MGI Symbol;Acc:MGI:88319]	1.85091	2.64699	1.12194	0.714253	0.888796	0.545615	1.33939	0	0.390781	0.0137315	0	0.060117	0.945415	0.151291
ENSMUSG00000061518	Cox5b	cytochrome c oxidase subunit 5B [Source:MGI Symbol;Acc:MGI:88475]	112.631	136.09	173.924	103.288	107.576	61.5462	90.5627	75.3833	111.153	94.7755	140.339	194.475	90.6181	95.3952
ENSMUSG00000053581	Zfand2a	zinc finger, AN1-type domain 2A [Source:MGI Symbol;Acc:MGI:2140729]	10.5785	11.5564	10.1742	16.5588	14.2232	27.1756	37.3035	117.118	9.19295	41.7216	25.3277	37.4617	8.69034	8.60621
ENSMUSG00000001123	Lgals9	lectin, galactose binding, soluble 9 [Source:MGI Symbol;Acc:MGI:109496]	199.304	195.95	156.064	107.034	109.441	172.905	152.93	144.949	123.99	119.629	99.4211	95.4501	36.5397	43.661
ENSMUSG00000002064	Sdf2	stromal cell derived factor 2 [Source:MGI Symbol;Acc:MGI:108019]	32.2366	36.6438	34.1604	31.7255	34.9716	69.3626	25.8555	40.4039	23.9023	54.9318	42.3874	46.1672	22.1422	24.5799
ENSMUSG00000087523	Gm12319	predicted gene 12319 [Source:MGI Symbol;Acc:MGI:3649749]	6.03048	5.91541	3.33114	3.34197	2.09337	0.953836	4.77668	1.97624	3.42555	3.7448	5.008	2.66418	4.29718	5.93109
ENSMUSG00000002068	Ccne1	cyclin E1 [Source:MGI Symbol;Acc:MGI:88316]	0.179721	0.376488	1.02584	0.230498	0.17731	2.49441	1.13047	3.52114	0.484922	1.30576	0.657915	0.645874	4.45667	3.54479
ENSMUSG00000046031	Calhm6	calcium homeostasis modulator family member 6 [Source:MGI Symbol;Acc:MGI:2443082]	24.9545	25.4861	31.0763	0.252504	0.400617	0	0.0464399	0	0.377445	0	0.0337841	0	0.852274	1.10814
ENSMUSG00000046032	Snx12	sorting nexin 12 [Source:MGI Symbol;Acc:MGI:1919331]	15.7151	13.9512	9.93364	16.1609	18.2481	10.1591	9.40939	6.15491	9.27187	10.1976	9.94647	9.00594	10.3554	12.2675
ENSMUSG00000046034	Otulin	OTU deubiquitinase with linear linkage specificity [Source:MGI Symbol;Acc:MGI:3577015]	24.199	25.2305	26.4389	38.6834	35.851	26.1499	13.1527	9.5538	14.7636	17.3725	14.4381	15.5795	12.3811	11.4844
ENSMUSG00000064339	mt-Rnr2	mitochondrially encoded 16S rRNA [Source:MGI Symbol;Acc:MGI:102492]	3337.39	2789.41	2466.69	1955.8	1369.03	1357.39	1131.6	1313.41	2479.43	720.546	252.686	459.763	228.627	216.622
ENSMUSG00000064337	mt-Rnr1	mitochondrially encoded 12S rRNA [Source:MGI Symbol;Acc:MGI:102493]	3132.89	2488.36	2414.96	1856.18	1282.76	832.9	811.357	1012.21	1734.14	662.638	337.322	580.703	227.892	234.924
ENSMUSG00000048677	Tpcn2	two pore segment channel 2 [Source:MGI Symbol;Acc:MGI:2385297]	7.38706	11.0985	5.98069	3.10531	3.29918	3.00837	5.24137	4.50411	5.30161	4.06721	4.08894	3.75998	11.5492	11.4562
[truncated: 13,282 more rows]

## Sheet: Top500_boneMarrowEC_genes
	GeneSymbol	logFC
ENSMUSG00000020181	Nav3	5.77502
ENSMUSG00000027082	Tfpi	4.81884
[truncated: 498 more rows]

## Sheet: Primary_BMECs_PoulosetalFPKM
	GeneSymbol	Description	Primary bone marrow ECs 1	Primary bone marrow ECs 2	Primary bone marrow ECs 3
[truncated: 17,189 more rows]

[truncated: 1 more sheets: Cultured_BMECs_PoulosetalFPKM]
