# Supplementary material for: Endothelial Jak3 expression enhances pro-hematopoietic angiocrine function in mice
Source: Commun Biol. 2021 Mar 25;4:406. doi: 10.1038/s42003-021-01846-3 (PMC7994450; doi:10.1038/s42003-021-01846-3)
Supplement: Supplementary file 4 — Supplementary Data 2 [file 42003_2021_1846_MOESM4_ESM.xlsx]

## Sheet: Jak3_WT_KO_lung_boneMarrow_ECs_
	GeneSymbol	Description	Jak3 WT lung ECs 1	Jak3 WT lung ECs 2	Jak3 WT lung ECs 3	Jak3 WT lung ECs 4	Jak3 KO lung ECs 1	Jak3 KO lung ECs 2	Jak3 KO lung ECs 3	Jak3 KO lung ECs 4	Jak3 WT bone marrow ECs 1	Jak3 WT bone marrow ECs 2	Jak3 KO bone marrow ECs 1	Jak3 KO bone marrow ECs 2
ENSMUSG00000028180	Zranb2	zinc finger, RAN-binding domain containing 2 [Source:MGI Symbol;Acc:MGI:1858211]	18.6702	21.2227	15.8159	18.2896	17.447	22.3079	23.0363	19.1707	13.2217	14.2259	17.0434	20.2717
ENSMUSG00000028182	Lrriq3	leucine-rich repeats and IQ motif containing 3 [Source:MGI Symbol;Acc:MGI:1921685]	0.0682479	0.149598	0.177219	0.152462	0.0336504	0.0661099	0.086447	0.171272	0.181856	0.452015	0.121644	0
ENSMUSG00000028185	Dnase2b	deoxyribonuclease II beta [Source:MGI Symbol;Acc:MGI:1913283]	0	0	0.0140785	0	0	0	0	0	0.0417354	0	0.125626	0
ENSMUSG00000028184	Adgrl2	adhesion G protein-coupled receptor L2 [Source:MGI Symbol;Acc:MGI:2139714]	63.5715	72.4884	58.5282	83.1418	89.0355	56.4651	51.0281	85.3224	32.2439	38.7334	16.7642	19.2048
ENSMUSG00000028187	Rpf1	ribosome production factor 1 homolog [Source:MGI Symbol;Acc:MGI:1917535]	17.8518	18.9507	16.2751	16.6345	16.1331	18.356	19.6799	16.1712	16.3226	18.8543	29.6577	26.442
ENSMUSG00000028186	Uox	urate oxidase [Source:MGI Symbol;Acc:MGI:98907]	0.0196242	0.0483928	0.0117596	0.0263037	0.0145139	0.0190095	0	0.0328321	0	0	0	0
ENSMUSG00000028189	Ctbs	chitobiase [Source:MGI Symbol;Acc:MGI:1921495]	7.56697	8.13909	7.99458	7.59992	8.21741	7.37031	7.58467	8.73633	9.25769	7.63767	4.7038	5.37346
ENSMUSG00000028188	Spata1	spermatogenesis associated 1 [Source:MGI Symbol;Acc:MGI:1918201]	1.3628	1.22862	1.14155	1.17849	1.26802	1.44786	1.46171	1.33614	1.53585	1.29276	0.987282	1.07146
ENSMUSG00000074781	Ube2n	ubiquitin-conjugating enzyme E2N [Source:MGI Symbol;Acc:MGI:1934835]	9.53362	9.79246	9.95304	10.4495	9.92232	10.3268	9.56254	9.96554	8.28712	9.18208	11.2837	10.6703
ENSMUSG00000069833	Ahnak	AHNAK nucleoprotein (desmoyokin) [Source:MGI Symbol;Acc:MGI:1316648]	24.8126	15.7912	22.4219	32.3669	21.3881	27.3546	25.4374	33.6119	14.3316	15.8627	7.7325	10.4999
ENSMUSG00000069830	Nlrp1a	NLR family, pyrin domain containing 1A [Source:MGI Symbol;Acc:MGI:2684861]	0	0	0	0	0.0214051	0.0280351	0	0.0726309	0.655514	0.322031	0.433315	0.358674
ENSMUSG00000028238	Atp6v0d2	ATPase, H+ transporting, lysosomal V0 subunit D2 [Source:MGI Symbol;Acc:MGI:1924415]	0.0887859	0.0364906	0.226117	0.0743787	0.049249	1.07506	0.695857	0.0742711	0.0197152	0	0	0
ENSMUSG00000033862	Cdk10	cyclin-dependent kinase 10 [Source:MGI Symbol;Acc:MGI:2448549]	18.2361	19.6347	17.3262	16.279	18.6705	15.4256	20.078	16.6668	11.0482	13.8812	12.3213	7.95774
ENSMUSG00000038762	Abcf1	ATP-binding cassette, sub-family F (GCN20), member 1 [Source:MGI Symbol;Acc:MGI:1351658]	21.9544	18.4845	20.2418	23.1238	20.241	21.7698	19.1683	24.7119	24.4784	27.0315	43.0831	34.1201
ENSMUSG00000033860	Fgg	fibrinogen gamma chain [Source:MGI Symbol;Acc:MGI:95526]	0.73237	0.0633685	0.230982	0.0774985	0.0855245	0.0746766	0.0732368	0	0	0.0306353	0	0
ENSMUSG00000069835	Sat2	spermidine/spermine N1-acetyl transferase 2 [Source:MGI Symbol;Acc:MGI:1916465]	0.635031	0.661187	0.431274	0.283726	0.281798	0.49211	0.28153	0.318729	3.72268	2.32165	1.94681	1.20672
ENSMUSG00000028233	Tgs1	trimethylguanosine synthase 1 [Source:MGI Symbol;Acc:MGI:2151797]	5.25259	5.65108	5.15982	6.65266	5.51251	5.52761	5.32404	6.05464	7.17446	7.49269	7.77681	7.77487
ENSMUSG00000028232	Tmem68	transmembrane protein 68 [Source:MGI Symbol;Acc:MGI:1919348]	6.86093	7.40021	6.7931	7.45731	6.7743	6.76408	6.98106	7.34164	7.20758	7.5704	7.56073	6.49574
ENSMUSG00000028234	Rps20	ribosomal protein S20 [Source:MGI Symbol;Acc:MGI:1914677]	39.4664	36.3276	43.1115	33.9857	35.2104	42.6098	51.4177	42.0374	64.6889	65.3996	204.332	150.907
ENSMUSG00000044534	Ackr2	atypical chemokine receptor 2 [Source:MGI Symbol;Acc:MGI:1891697]	79.2765	61.0884	51.8396	91.2975	68.4817	62.802	52.2723	67.6205	13.8482	15.6098	9.49466	10.815
ENSMUSG00000068129	Cst7	cystatin F (leukocystatin) [Source:MGI Symbol;Acc:MGI:1298217]	0	0	0.0366385	0	0.0904397	0.651489	0	0.153438	0.814602	0.194375	40.1473	26.8993
ENSMUSG00000018209	Stk4	serine/threonine kinase 4 [Source:MGI Symbol;Acc:MGI:1929004]	39.5046	58.9492	65.9506	49.7792	47.4248	43.6184	35.3987	32.7021	4.87949	5.27376	16.9869	16.1026
ENSMUSG00000044288	Cnr1	cannabinoid receptor 1 (brain) [Source:MGI Symbol;Acc:MGI:104615]	0.00935531	0.0307599	0.0448486	0.0376187	0.0138382	0	0.0266625	0.0313036	0.0664761	0	0.0600289	0
ENSMUSG00000044285	Gm1821	predicted gene 1821 [Source:MGI Symbol;Acc:MGI:3037679]	1.13582	2.0109	2.46072	1.69808	5.36333	3.89314	1.99204	4.31214	0.931243	1.11104	5.139	2.27384
ENSMUSG00000022962	Gart	phosphoribosylglycinamide formyltransferase [Source:MGI Symbol;Acc:MGI:95654]	5.98024	6.69081	7.34818	5.53612	7.41623	5.44181	5.42297	7.64283	15.2511	15.3511	34.9003	29.851
ENSMUSG00000006958	Chrd	chordin [Source:MGI Symbol;Acc:MGI:1313268]	0.227181	0.288599	0.451724	0.22146	0.267307	0.3401	0.294302	0.103659	0.220129	0.139522	0.0331301	0.10238
ENSMUSG00000087574	C030037D09Rik	RIKEN cDNA C030037D09 gene [Source:MGI Symbol;Acc:MGI:1924865]	1.5075	1.99444	1.44536	0.981438	2.55904	2.43379	3.57348	3.29074	0.433575	0.410785	0.445264	0.444819
ENSMUSG00000087579	Hectd2os	Hectd2, opposite strand [Source:MGI Symbol;Acc:MGI:1919243]	0.0151586	0.0249204	0	0.010159	0.0336335	0	0.0288012	0.0380413	0.0403921	0	0.016211	0.150288
ENSMUSG00000087578	Ccdc142os	coiled-coil domain containing 142, opposite strand [Source:MGI Symbol;Acc:MGI:3783052]	0.333993	0.594833	0.333569	0.373061	0.494036	0.269608	0.423056	0.139695	0.54387	0.176966	0.714361	0.068986
ENSMUSG00000058569	Tmed9	transmembrane p24 trafficking protein 9 [Source:MGI Symbol;Acc:MGI:1914761]	96.1174	93.455	100.032	98.0188	95.4533	105.444	108.291	90.8451	114.371	127.545	134.481	118.118
ENSMUSG00000058567	Gm2531	predicted gene 2531 [Source:MGI Symbol;Acc:MGI:3780699]	0	0.0967856	0.211673	0	0.174167	0.114057	0.223715	0.196992	0	0	0	1.16737
ENSMUSG00000021583	Erap1	endoplasmic reticulum aminopeptidase 1 [Source:MGI Symbol;Acc:MGI:1933403]	37.0215	37.2829	35.6845	35.3296	38.4552	44.5034	36.2689	38.3565	32.4827	37.6123	32.091	30.5064
ENSMUSG00000073867	AA474408	expressed sequence AA474408 [Source:MGI Symbol;Acc:MGI:3034216]	0.21666	0.311662	0.238024	0.423507	0.36054	0.507192	0.222978	0.31717	0.19244	0.272644	0.13516	0.20138
ENSMUSG00000021585	Cast	calpastatin [Source:MGI Symbol;Acc:MGI:1098236]	52.8906	50.8384	55.0746	57.8116	49.902	52.404	46.4067	49.733	38.8369	34.7017	27.5573	31.0826
ENSMUSG00000021589	Rhobtb3	Rho-related BTB domain containing 3 [Source:MGI Symbol;Acc:MGI:1920546]	1.00759	1.32517	1.55713	1.27946	1.69436	1.15068	1.1285	1.38408	3.12763	2.46986	2.37059	1.64303
ENSMUSG00000079808		sp110 nuclear body protein-like [Source:NCBI gene;Acc:102638047]	0.220942	0.285391	0.397191	0.211532	0.186751	0.336318	0.149924	0.369644	0.0280348	0.250856	0.270036	0
ENSMUSG00000024163	Mapk8ip3	mitogen-activated protein kinase 8 interacting protein 3 [Source:MGI Symbol;Acc:MGI:1353598]	16.3821	15.1168	14.1271	17.1068	15.9413	14.6574	14.5519	15.1068	12.7926	12.1018	7.68356	8.13424
ENSMUSG00000020755	Sap30bp	SAP30 binding protein [Source:MGI Symbol;Acc:MGI:1927479]	11.3645	10.0365	12.3439	11.8004	12.6978	10.9298	12.6188	11.5603	8.86665	10.3115	13.6314	13.8221
ENSMUSG00000086192	Gm13609	predicted gene 13609 [Source:MGI Symbol;Acc:MGI:3651299]	0	0	0	0	0.454194	0.297438	0	0.342479	0	0.650778	0	1.01476
ENSMUSG00000030888	Rrp8	ribosomal RNA processing 8, methyltransferase, homolog (yeast) [Source:MGI Symbol;Acc:MGI:1914251]	4.63132	4.77475	4.92728	5.76052	5.77654	4.4102	5.25731	6.73058	5.12456	5.02219	10.3674	8.14729
ENSMUSG00000086191	Zfp652os	zinc finger protein 652, opposite strand [Source:MGI Symbol;Acc:MGI:3044900]	0.561319	1.19964	0.94182	0.6019	1.32847	0.326241	0.746551	1.22084	1.79485	1.60604	0.960463	0.834769
ENSMUSG00000030881	Arfip2	ADP-ribosylation factor interacting protein 2 [Source:MGI Symbol;Acc:MGI:1924182]	16.7009	15.588	14.2895	13.8054	14.6258	15.6297	16.0527	13.6414	10.0823	10.4096	9.90345	8.15398
ENSMUSG00000026753	Ppp6c	protein phosphatase 6, catalytic subunit [Source:MGI Symbol;Acc:MGI:1915107]	18.0757	18.8045	17.4591	18.4919	18.0397	18.2154	19.9275	19.5074	12.5521	14.3093	16.6259	14.6803
ENSMUSG00000026750	Psmb7	proteasome (prosome, macropain) subunit, beta type 7 [Source:MGI Symbol;Acc:MGI:107637]	31.7319	31.9612	31.1263	27.3233	30.8875	33.0468	29.013	30.7814	25.4941	31.574	67.3919	53.9722
ENSMUSG00000026751	Nr5a1	nuclear receptor subfamily 5, group A, member 1 [Source:MGI Symbol;Acc:MGI:1346833]	0	0.0116846	0.0170363	0.0190533	0	0.0137697	0	0.0118911	0.479784	0.485801	0.288835	0.317098
ENSMUSG00000030884	Uqcrc2	ubiquinol cytochrome c reductase core protein 2 [Source:MGI Symbol;Acc:MGI:1914253]	30.2872	30.9269	31.4116	28.3753	29.0721	29.7578	31.6294	27.6299	28.2048	29.9412	51.1961	46.6874
ENSMUSG00000026754	Golga1	golgi autoantigen, golgin subfamily a, 1 [Source:MGI Symbol;Acc:MGI:1924149]	8.48605	9.36494	7.84551	8.49712	8.38482	8.97834	7.47754	8.77289	7.10047	7.61534	4.71098	5.57013
ENSMUSG00000026755	Arpc5l	actin related protein 2/3 complex, subunit 5-like [Source:MGI Symbol;Acc:MGI:1921442]	7.28101	7.88312	6.87834	7.64717	7.2034	8.76351	8.27193	7.39747	11.3295	12.9986	15.3115	15.6562
ENSMUSG00000020752	Recql5	RecQ protein-like 5 [Source:MGI Symbol;Acc:MGI:2156841]	4.5046	4.92988	4.56094	4.33173	4.93352	4.95698	4.99258	4.90152	4.4456	3.99851	5.18648	5.20822
ENSMUSG00000059213	Ddn	dendrin [Source:MGI Symbol;Acc:MGI:108101]	0.0322383	0.172247	0.0869331	0.0972253	0.119216	0.0312284	0.0306263	0.0404519	0	0	0.0344765	0.159811
ENSMUSG00000075837	Gm22005	predicted gene, 22005 [Source:MGI Symbol;Acc:MGI:5451782]	0	0	0	0	0	0	0	0	1.51905	0.679625	0	0
ENSMUSG00000020758	Itgb4	integrin beta 4 [Source:MGI Symbol;Acc:MGI:96613]	5.77505	4.76116	6.2106	6.05318	4.66524	4.27052	4.99643	4.09767	0.396923	0.546413	0.413571	1.11828
ENSMUSG00000081648	Gm13423	predicted gene 13423 [Source:MGI Symbol;Acc:MGI:3650165]	0.135778	0.111609	0.244091	0.227492	0.351472	0.131525	0.70944	0.227162	0.1809	0.0539567	0	0
ENSMUSG00000085551	1810063I02Rik	RIKEN cDNA 1810063I02 gene [Source:MGI Symbol;Acc:MGI:1917104]	0	0	0.131845	0	0.162725	0	0	0	0	0	2.35296	0
ENSMUSG00000004446	Bid	BH3 interacting domain death agonist [Source:MGI Symbol;Acc:MGI:108093]	1.85102	1.8705	2.31	1.92339	2.09746	1.79304	1.6294	2.2587	3.21279	3.3337	14.7103	13.2166
ENSMUSG00000085558	4930412C18Rik	RIKEN cDNA 4930412C18 gene [Source:MGI Symbol;Acc:MGI:2443490]	0.0686401	0.0644817	0.141023	0.0262866	0.0362612	0.0189971	0.0279462	0	0.278706	0.241594	0.020973	0.0729133
ENSMUSG00000098557	Kctd12	potassium channel tetramerisation domain containing 12 [Source:MGI Symbol;Acc:MGI:2145823]	12.2423	15.4136	9.87085	12.7938	13.8464	17.2868	13.6819	11.6729	27.9888	27.3622	14.9975	17.8484
ENSMUSG00000028937	Acot7	acyl-CoA thioesterase 7 [Source:MGI Symbol;Acc:MGI:1917275]	13.7658	9.63554	19.6445	11.2419	13.2459	10.2277	6.71399	7.05166	27.7564	24.2049	30.0501	21.5271
ENSMUSG00000089417	Gm22009	predicted gene, 22009 [Source:MGI Symbol;Acc:MGI:5451786]	1.58184	2.31157	0.421289	0	0.649953	1.36203	5.67702	0.735132	1.2489	2.79379	0.939812	3.92074
ENSMUSG00000010051	Hyal1	hyaluronoglucosaminidase 1 [Source:MGI Symbol;Acc:MGI:96298]	16.8232	16.951	11.8792	14.0131	14.2248	9.52412	7.08118	10.3878	2.56603	2.71472	0.938816	1.28575
ENSMUSG00000085884	Gm15342	predicted gene 15342 [Source:MGI Symbol;Acc:MGI:3705188]	0.0287075	0.141583	0	0.0577179	0.169854	0.0556163	0.109088	0.0720429	0.178488	0.045632	0	0
ENSMUSG00000085887	Arhgap27os3	Rho GTPase activating protein 27, opposite strand 3 [Source:MGI Symbol;Acc:MGI:3650159]	0.110454	0.290534	0.105901	0.222073	0.179719	0.128392	0.104931	0.314148	0.863336	0.280915	0.42524	0.191639
ENSMUSG00000085881	Gm15912	predicted gene 15912 [Source:MGI Symbol;Acc:MGI:3801895]	5.11072	6.85871	4.37506	5.52214	3.70271	8.18368	8.91765	3.48997	0	0	0.111542	0
ENSMUSG00000085882	2610507I01Rik	RIKEN cDNA 2610507I01 gene [Source:MGI Symbol;Acc:MGI:1919453]	66.5802	74.4771	58.8102	44.3834	27.8339	23.4018	61.398	27.1062	4.5672	5.46074	3.03393	5.32871
ENSMUSG00000029919	Hpgds	hematopoietic prostaglandin D synthase [Source:MGI Symbol;Acc:MGI:1859384]	0.0504342	0.0967316	0.0302221	0.0901339	0.0746014	0.0325695	0.0319415	0.154693	0.507691	0.374116	0.431485	0.708366
ENSMUSG00000029918	Mrps33	mitochondrial ribosomal protein S33 [Source:MGI Symbol;Acc:MGI:1338046]	4.19463	4.57053	2.80587	3.26881	3.35483	4.5357	5.46763	3.67209	3.81237	4.49674	5.16395	4.59393
ENSMUSG00000029915	Clec5a	C-type lectin domain family 5, member a [Source:MGI Symbol;Acc:MGI:1345151]	0	0.0387142	0.0376307	0.021043	0	0.0608303	0.0298287	0.0131328	0	0.0124775	1.14168	1.36193
ENSMUSG00000029916	Agk	acylglycerol kinase [Source:MGI Symbol;Acc:MGI:1917173]	7.04462	7.9064	8.00444	7.7355	7.99556	6.64021	7.64473	9.42872	6.85876	7.23548	6.49057	7.89091
ENSMUSG00000029911	Ssbp1	single-stranded DNA binding protein 1 [Source:MGI Symbol;Acc:MGI:1920040]	8.95475	8.61488	7.10755	6.62217	6.46165	9.04372	10.5776	7.15654	7.77626	7.30469	10.606	9.11669
ENSMUSG00000029910	Mad2l1	MAD2 mitotic arrest deficient-like 1 [Source:MGI Symbol;Acc:MGI:1860374]	2.32605	2.81175	2.9845	2.56757	2.61084	2.91588	2.44371	2.1747	5.42027	6.02454	32.5428	29.1658
ENSMUSG00000029913	Prdm5	PR domain containing 5 [Source:MGI Symbol;Acc:MGI:1918029]	0.146206	0.24036	0.301776	0.130647	0.192236	0.220307	0.154328	0.244608	1.44291	1.1491	1.21611	1.30861
ENSMUSG00000077549	Snord71	small nucleolar RNA, C/D box 71 [Source:MGI Symbol;Acc:MGI:3819554]	1.41849	2.33196	1.70002	7.60518	6.81915	3.43512	5.39023	6.52624	11.3393	9.58271	0	0
ENSMUSG00000070527	Mkrn3	makorin, ring finger protein, 3 [Source:MGI Symbol;Acc:MGI:2181178]	1.18346	0.95334	0.751728	0.840728	1.01532	0.825401	1.03434	0.989989	0.50456	0.940588	0.658127	0.733332
ENSMUSG00000084686	Gm22027	predicted gene, 22027 [Source:MGI Symbol;Acc:MGI:5451804]	0.47469	1.95095	0.568906	2.54504	1.05323	1.83928	0.901908	1.58835	2.52975	8.29999	1.01529	0
ENSMUSG00000095105	Edaradd	EDAR (ectodysplasin-A receptor)-associated death domain [Source:MGI Symbol;Acc:MGI:1931001]	0.0743992	0.11008	0.0802492	0.0897502	0.19809	0.0576548	0.0353395	0.0995781	0.151989	0.28974	0.175042	0.479454
ENSMUSG00000098082	Gm20574	predicted gene, 20574 [Source:MGI Symbol;Acc:MGI:5295681]	0.394454	0.108079	0	0.132178	0.0972448	0.127366	0.12491	0.0549946	0.116786	0	0	0
ENSMUSG00000026848	Tor1b	torsin family 1, member B [Source:MGI Symbol;Acc:MGI:1353605]	15.9683	15.8421	15.7943	16.9286	15.6518	16.8274	16.2019	16.5954	15.9624	18.3487	18.0088	16.5637
ENSMUSG00000043263	Ifi209	interferon activated gene 209 [Source:MGI Symbol;Acc:MGI:2138243]	3.603	5.52649	4.07019	4.26323	3.60825	4.55888	2.32557	2.09104	1.77621	0.986496	2.76542	2.37146
ENSMUSG00000043262	Uevld	UEV and lactate/malate dehyrogenase domains [Source:MGI Symbol;Acc:MGI:1860490]	1.20137	2.06419	1.68479	1.61029	1.413	1.72945	1.4187	1.45861	1.62284	1.4455	1.05281	1.76802
ENSMUSG00000025027	Xpnpep1	X-prolyl aminopeptidase (aminopeptidase P) 1, soluble [Source:MGI Symbol;Acc:MGI:2180003]	14.8089	12.0962	12.923	14.5948	13.0817	16.781	16.1759	13.7195	12.0856	14.9864	23.1353	20.7766
ENSMUSG00000035279	Ssc5d	scavenger receptor cysteine rich family, 5 domains [Source:MGI Symbol;Acc:MGI:3606211]	0.408096	0.277615	0.868564	0.169759	0.343455	0.340786	0.427796	0.41201	0.0124992	0	0.0300985	0
ENSMUSG00000035278	Plekhj1	pleckstrin homology domain containing, family J member 1 [Source:MGI Symbol;Acc:MGI:1925920]	17.8128	17.4758	14.2608	16.6873	16.0073	18.2752	19.151	15.5816	20.3723	19.1426	41.325	38.3944
ENSMUSG00000044533	Rps2	ribosomal protein S2 [Source:MGI Symbol;Acc:MGI:105110]	75.703	81.6697	92.9393	79.5025	79.7201	85.8405	98.6754	86.7783	210.441	226.791	905.097	747.322
ENSMUSG00000034435	Tmem30b	transmembrane protein 30B [Source:MGI Symbol;Acc:MGI:2442082]	0.459214	0.588852	1.02367	0.357	0.434728	0.0889657	0.122151	0.291947	0.195782	0.408769	0.0982192	0.113821
ENSMUSG00000034437	Gm9761	predicted gene 9761 [Source:MGI Symbol;Acc:MGI:3708640]	2.82038	3.0428	2.42949	4.01663	2.08593	2.39052	4.68887	4.42369	2.19196	1.40098	6.22089	4.36911
ENSMUSG00000034430	Zxdc	ZXD family zinc finger C [Source:MGI Symbol;Acc:MGI:1933108]	3.41412	2.71958	3.16794	3.31184	3.7225	3.30035	2.94247	3.99248	3.63271	3.16664	3.37261	3.41978
ENSMUSG00000034432	Cops8	COP9 signalosome subunit 8 [Source:MGI Symbol;Acc:MGI:1915363]	45.2061	44.3917	45.9655	47.6807	49.4978	48.9547	49.2849	47.0918	34.8938	33.7969	38.6896	31.7819
ENSMUSG00000083483	Gm14044	predicted gene 14044 [Source:MGI Symbol;Acc:MGI:3650452]	0	0.221719	0.0808177	0.271158	0	0.130642	0.128123	0.338457	0.119791	0.214378	1.00961	0
ENSMUSG00000053916	Nanp	N-acetylneuraminic acid phosphatase [Source:MGI Symbol;Acc:MGI:1914561]	0	0.233118	0.0242779	0.0543045	0.119857	0.0392454	0.153955	0.0338912	0.107957	0.0643999	0.433273	0.502096
ENSMUSG00000017723	Wfdc2	WAP four-disulfide core domain 2 [Source:MGI Symbol;Acc:MGI:1914951]	27.816	24.5598	71.9658	18.3938	28.2774	18.9534	12.0571	10.086	0	0	0	0
ENSMUSG00000017721	Pigt	phosphatidylinositol glycan anchor biosynthesis, class T [Source:MGI Symbol;Acc:MGI:1926178]	27.8133	26.7562	27.8155	27.9025	28.7339	25.3064	29.8832	29.3086	29.1339	32.6299	34.3924	31.4658
ENSMUSG00000000126	Wnt9a	wingless-type MMTV integration site family, member 9A [Source:MGI Symbol;Acc:MGI:2446084]	0.344075	0.416797	0.585995	0.424779	0.348229	0.5438	0.430093	0.287826	0.916837	1.49685	0.600362	0.74061
ENSMUSG00000017724	Etv4	ets variant 4 [Source:MGI Symbol;Acc:MGI:99423]	0.0582658	0.0798231	0.174576	0.143179	0.0287286	0.0188135	0.0553523	0.0974808	0.276013	0.231541	0.103852	0.457321
ENSMUSG00000015474	Ppt2	palmitoyl-protein thioesterase 2 [Source:MGI Symbol;Acc:MGI:1860075]	12.0617	11.2985	11.1251	10.8503	9.36424	11.3264	12.335	10.2635	9.03366	10.2462	8.08972	9.66052
ENSMUSG00000048782	Insc	INSC spindle orientation adaptor protein [Source:MGI Symbol;Acc:MGI:1917942]	0	0.0133318	0.019438	0	0.0359861	0.0471324	0.0154079	0.0135674	0.086435	0.0644519	0.156104	0.1005
ENSMUSG00000078816	Prkcg	protein kinase C, gamma [Source:MGI Symbol;Acc:MGI:97597]	7.94252	8.40765	7.99823	10.9575	10.2154	6.8868	7.80301	10.5333	1.27328	1.37028	0.26932	0.744237
ENSMUSG00000078817	Nlrp12	NLR family, pyrin domain containing 12 [Source:MGI Symbol;Acc:MGI:2676630]	0	0	0.01669	0	0	0	0	0	0	0	0.10425	0.0345169
ENSMUSG00000078812	Eif5a	eukaryotic translation initiation factor 5A [Source:MGI Symbol;Acc:MGI:106248]	75.579	78.5529	82.9504	80.2271	74.6551	82.3996	86.5934	79.1139	87.855	98.5483	391.899	319.246
ENSMUSG00000078813	Leng1	leukocyte receptor cluster (LRC) member 1 [Source:MGI Symbol;Acc:MGI:1917007]	4.50379	4.52723	4.87743	4.81848	4.91618	4.96717	5.69619	4.90229	5.03655	4.89486	5.94805	2.85801
ENSMUSG00000078810	Gp6	glycoprotein 6 (platelet) [Source:MGI Symbol;Acc:MGI:1889810]	0.889632	0.688253	0.689897	0.21043	0.464445	0.101384	0.0497145	0.175104	0.325369	0.291141	0.279822	1.03766
ENSMUSG00000048787	Dcun1d3	DCN1, defective in cullin neddylation 1, domain containing 3 (S. cerevisiae) [Source:MGI Symbol;Acc:MGI:2679003]	6.20059	5.87173	4.89788	5.28236	6.11693	4.92369	5.11498	6.10559	2.04587	2.8039	1.52785	1.89098
ENSMUSG00000027405	Nop56	NOP56 ribonucleoprotein [Source:MGI Symbol;Acc:MGI:1914384]	10.6923	11.9322	11.7481	11.4929	12.6287	9.8302	10.1297	11.9585	11.7439	12.4372	36.5058	31.8787
ENSMUSG00000050295	Foxc1	forkhead box C1 [Source:MGI Symbol;Acc:MGI:1347466]	1.28428	1.97472	2.09148	1.31637	1.75442	2.16611	2.69849	1.46614	16.3189	17.9526	7.98213	8.93171
ENSMUSG00000027404	Snrpb	small nuclear ribonucleoprotein B [Source:MGI Symbol;Acc:MGI:98342]	99.5201	113.202	120.882	106.895	113.994	109.701	123.005	122.119	76.7156	82.2726	162.94	150.898
ENSMUSG00000093507	Gm20627	predicted gene 20627 [Source:MGI Symbol;Acc:MGI:5313074]	2.59795	2.79256	2.55473	1.25002	1.77362	1.67771	2.72117	2.45185	0.0591674	0.105886	0.356194	0.412773
ENSMUSG00000050299	Gm9843	predicted gene 9843 [Source:MGI Symbol;Acc:MGI:3708621]	3.10997	2.94965	9.74815	6.09244	6.63493	2.78081	4.0908	8.00477	4.78094	5.22866	14.5827	12.1555
ENSMUSG00000027406	Idh3b	isocitrate dehydrogenase 3 (NAD+) beta [Source:MGI Symbol;Acc:MGI:2158650]	28.6278	31.9742	29.538	30.4377	28.7429	31.0416	30.3761	28.8256	30.9355	31.9517	38.3398	33.8408
ENSMUSG00000097619	4833422M21Rik	RIKEN cDNA 4833422M21 gene [Source:MGI Symbol;Acc:MGI:1923018]	0	0	0.00975838	0.0109137	0	0	0.0309407	0.0136224	0.0433926	0.116484	0.104491	0.201815
ENSMUSG00000097617	Gm10687	predicted gene 10687 [Source:MGI Symbol;Acc:MGI:3642689]	12.488	10.8053	10.6998	11.4037	13.2869	12.2736	16.8587	13.9897	6.55142	5.80419	2.65538	2.39838
ENSMUSG00000027401	Tgm3	transglutaminase 3, E polypeptide [Source:MGI Symbol;Acc:MGI:98732]	0	0	0.00873652	0.00977087	0.0323483	0.0988584	0.207755	0.0243918	0.220143	0.0695239	0	0
ENSMUSG00000097612	Gm26509	predicted gene, 26509 [Source:MGI Symbol;Acc:MGI:5477003]	0.572332	0.365907	0.381071	0.681899	0.517357	0.739204	0.845777	0.585159	0.0564836	0.101083	0	0
ENSMUSG00000041133	Smc1a	structural maintenance of chromosomes 1A [Source:MGI Symbol;Acc:MGI:1344345]	25.8531	26.0956	27.1145	27.4393	26.2466	27.7358	25.5829	29.4503	27.2512	26.22	34.8785	37.6732
ENSMUSG00000041132	N4bp2l1	NEDD4 binding protein 2-like 1 [Source:MGI Symbol;Acc:MGI:2140872]	2.11917	1.89793	2.63455	1.29305	1.77786	2.26725	1.20191	1.0848	15.7043	13.097	12.5154	15.1697
ENSMUSG00000041135	Ripk2	receptor (TNFRSF)-interacting serine-threonine kinase 2 [Source:MGI Symbol;Acc:MGI:1891456]	6.70078	7.28531	6.41433	7.10201	6.52335	6.53235	6.4064	6.50075	4.62067	4.57697	4.44155	3.10415
ENSMUSG00000016921	Srsf6	serine/arginine-rich splicing factor 6 [Source:MGI Symbol;Acc:MGI:1915246]	89.0226	94.8777	74.3072	82.5191	77.8124	90.2962	95.965	79.7845	113.668	104.034	101.795	92.5285
ENSMUSG00000027408	Cpxm1	carboxypeptidase X 1 (M14 family) [Source:MGI Symbol;Acc:MGI:1934569]	0.793232	0.611277	1.81222	0.548225	1.30167	1.2006	1.81327	1.11975	2.2678	2.69908	2.04123	2.76483
ENSMUSG00000014402	Tsg101	tumor susceptibility gene 101 [Source:MGI Symbol;Acc:MGI:106581]	20.4265	21.8184	19.5845	20.5565	21.4931	21.6262	23.328	20.9848	12.0038	13.2684	14.1695	14.915
ENSMUSG00000058603	Rpl28-ps1	ribosomal protein L28, pseudogene 1 [Source:MGI Symbol;Acc:MGI:3705349]	1.58007	0.899169	4.29719	1.95496	3.05635	0.58868	2.19385	3.15188	1.29548	2.898	6.62908	4.82012
ENSMUSG00000055401	Fbxo6	F-box protein 6 [Source:MGI Symbol;Acc:MGI:1354743]	13.6578	14.5946	14.8791	12.3935	14.6872	13.8915	13.442	15.1039	13.1258	13.6989	13.496	14.6242
ENSMUSG00000055409	Nell1	NEL-like 1 [Source:MGI Symbol;Acc:MGI:2443902]	0	0.0334939	0.0122087	0.0546165	0.082875	0.0394708	0.125807	0.213037	0	0	0	0
ENSMUSG00000041278	Ttc1	tetratricopeptide repeat domain 1 [Source:MGI Symbol;Acc:MGI:1914077]	10.7399	10.0474	11.0581	12.1685	11.5855	12.2714	11.1893	11.7141	8.2217	9.45538	13.0084	15.6998
ENSMUSG00000057054	Inca1	inhibitor of CDK, cyclin A1 interacting protein 1 [Source:MGI Symbol;Acc:MGI:2144284]	0.350243	0.359871	0.498464	0.205387	0.453315	0.212045	0.748643	0.69584	1.36102	0.417547	0.42138	0.651083
ENSMUSG00000043415	Otud1	OTU domain containing 1 [Source:MGI Symbol;Acc:MGI:1918448]	7.05597	5.99588	6.5423	7.4926	8.49775	8.35894	9.91885	8.75397	10.9253	10.5717	8.7695	8.00589
ENSMUSG00000043284	Tmem11	transmembrane protein 11 [Source:MGI Symbol;Acc:MGI:2144726]	11.8153	12.0407	12.8768	13.9846	14.2064	12.9176	14.9332	15.4036	13.6244	11.5597	18.0667	16.2696
ENSMUSG00000040774	Cept1	choline/ethanolaminephosphotransferase 1 [Source:MGI Symbol;Acc:MGI:2139793]	20.1984	22.3757	20.7988	23.4298	21.2345	22.8266	21.0264	18.8546	14.2287	18.8517	13.9039	11.9884
ENSMUSG00000056174	Col8a2	collagen, type VIII, alpha 2 [Source:MGI Symbol;Acc:MGI:88464]	0.402889	0.68442	1.02204	0.25201	0.595947	0.182125	0.216888	0.157278	0.0119284	0.0320206	0.14362	0.0332866
ENSMUSG00000057802	Gm10030	predicted gene 10030 [Source:MGI Symbol;Acc:MGI:3641798]	8.07749	9.23068	7.43761	6.33765	8.88821	11.6413	7.86075	7.25138	8.57444	3.75793	3.16035	4.15066
ENSMUSG00000012126	Ubxn11	UBX domain protein 11 [Source:MGI Symbol;Acc:MGI:1914836]	0.711935	0.971856	0.929421	0.477128	0.667579	0.307872	0.326091	0.276504	0.158087	0.0909367	1.03328	0.378128
ENSMUSG00000012123	Crybg2	crystallin beta-gamma domain containing 2 [Source:MGI Symbol;Acc:MGI:1334463]	0.043421	0.0856598	0.145709	0.0407401	0.077073	0.0168243	0.0494997	0.0217935	0	0	0.0557226	0.0322869
ENSMUSG00000025269	Apex2	apurinic/apyrimidinic endonuclease 2 [Source:MGI Symbol;Acc:MGI:1924872]	0.958338	1.09944	1.12789	1.39542	1.24419	1.29564	1.21826	1.34957	1.1329	1.05208	1.26819	1.20475
ENSMUSG00000025268	Maged2	melanoma antigen, family D, 2 [Source:MGI Symbol;Acc:MGI:1933391]	9.56679	10.48	10.4729	11.3511	11.6457	11.1421	10.8212	9.37292	10.7126	15.6063	6.58843	10.7258
ENSMUSG00000025266	Gnl3l	guanine nucleotide binding protein-like 3 (nucleolar)-like [Source:MGI Symbol;Acc:MGI:2448557]	6.76455	7.61551	7.12782	8.10952	8.0048	6.08085	6.51884	8.13943	5.52769	6.01285	9.91952	8.504
ENSMUSG00000025265	Fgd1	FYVE, RhoGEF and PH domain containing 1 [Source:MGI Symbol;Acc:MGI:104566]	1.4671	1.76872	1.64107	1.62233	1.77226	1.29087	1.48666	1.41135	2.77994	2.45835	0.836777	2.69696
ENSMUSG00000025264	Tsr2	TSR2 20S rRNA accumulation [Source:MGI Symbol;Acc:MGI:1916749]	2.83604	3.21679	3.41792	3.08992	3.32789	2.80859	3.26619	3.67126	2.91304	2.83326	5.48979	4.28047
ENSMUSG00000025262	Fam120c	family with sequence similarity 120, member C [Source:MGI Symbol;Acc:MGI:2387687]	1.45978	2.11901	2.10313	2.33825	1.90659	2.55732	1.82937	2.29503	1.43453	1.82669	1.47255	1.38569
ENSMUSG00000025261	Huwe1	HECT, UBA and WWE domain containing 1 [Source:MGI Symbol;Acc:MGI:1926884]	15.7568	14.6047	13.762	17.7065	16.6875	15.8023	15.1857	17.4329	19.6218	18.2221	14.6128	15.4337
ENSMUSG00000025260	Hsd17b10	hydroxysteroid (17-beta) dehydrogenase 10 [Source:MGI Symbol;Acc:MGI:1333871]	15.6055	15.0419	16.6712	13.758	16.5912	15.2966	15.0458	17.9108	19.5952	18.4936	42.0701	34.3628
ENSMUSG00000094338	Hist1h2bl	histone cluster 1, H2bl [Source:MGI Symbol;Acc:MGI:2448403]	0	0	0	0	0	0	0	0	0	0.125757	2.36902	4.31407
ENSMUSG00000048439	Nupl2	nucleoporin like 2 [Source:MGI Symbol;Acc:MGI:2387631]	2.15992	2.03846	1.50523	1.62983	1.95245	1.50332	1.89992	1.76666	3.11218	2.39059	2.84029	3.45007
ENSMUSG00000060131	Atp8b4	ATPase, class I, type 8B, member 4 [Source:MGI Symbol;Acc:MGI:1859664]	0.0090519	0.0148811	0.0108485	0.00606645	0	0.0350733	0.0171985	0.0151442	0.22512	0.0575538	11.2679	12.2164
ENSMUSG00000047205	Dusp18	dual specificity phosphatase 18 [Source:MGI Symbol;Acc:MGI:1922469]	1.69195	1.808	2.81548	2.31146	2.48346	1.34898	2.02774	1.98149	0.901689	0.403417	0.347966	0.338719
ENSMUSG00000001281	Itgb7	integrin beta 7 [Source:MGI Symbol;Acc:MGI:96616]	1.73626	1.7885	1.44871	2.16521	2.5845	2.85279	1.60768	1.98558	1.03462	0.768573	21.6941	16.5058
ENSMUSG00000097979	Gm4691	predicted gene 4691 [Source:MGI Symbol;Acc:MGI:3782871]	0	0	0.0612297	0.0684789	0.0755708	0.0494891	0	0.0854747	0.136135	0.121814	0.546365	0.696466
ENSMUSG00000097970	Gm27028	predicted gene, 27028 [Source:MGI Symbol;Acc:MGI:5504143]	32.7869	30.3038	13.8526	24.0998	21.2318	29.7108	22.3917	22.3712	1.34202	2.76193	1.29265	0
ENSMUSG00000054079	Utp18	UTP18 small subunit processome component [Source:MGI Symbol;Acc:MGI:1923402]	4.39111	4.97333	4.10768	5.24548	5.03259	4.33473	3.86903	5.95851	6.8031	6.40712	12.3135	10.9876
ENSMUSG00000067786	Nnat	neuronatin [Source:MGI Symbol;Acc:MGI:104716]	1.97766	1.59852	2.21217	2.01019	2.58403	1.46871	1.4717	1.54406	2.1079	1.33603	1.09273	0.571878
ENSMUSG00000067787	Blcap	bladder cancer associated protein [Source:MGI Symbol;Acc:MGI:1858907]	7.31035	8.58201	8.72568	8.93556	9.78769	8.69336	8.4881	9.26402	9.06225	9.69923	7.88145	5.4751
ENSMUSG00000097974	Gm10605	predicted gene 10605 [Source:MGI Symbol;Acc:MGI:3642596]	0.320938	0.194385	0.344149	0.373573	0.262348	0.0981739	0.320937	0.16956	0.0750161	0.161099	0.0541926	0.167468
ENSMUSG00000053279	Aldh1a1	aldehyde dehydrogenase family 1, subfamily A1 [Source:MGI Symbol;Acc:MGI:1353450]	17.1783	14.8204	32.8878	10.2335	14.8333	17.8349	18.3	9.99758	4.66869	4.43428	35.2974	28.7493
ENSMUSG00000001280	Sp1	trans-acting transcription factor 1 [Source:MGI Symbol;Acc:MGI:98372]	21.3842	22.0658	19.9482	24.5812	24.8079	22.005	21.7527	27.0475	18.5949	18.7625	16.5185	18.236
ENSMUSG00000068323	Slc4a5	solute carrier family 4, sodium bicarbonate cotransporter, member 5 [Source:MGI Symbol;Acc:MGI:2443220]	0.474771	0.279967	1.06997	0.373521	0.328237	0.279938	0.107855	0.164042	0	0	0.0772638	0.0895365
ENSMUSG00000068329	Htra2	HtrA serine peptidase 2 [Source:MGI Symbol;Acc:MGI:1928676]	15.8784	16.0101	12.691	13.1703	13.7277	12.1485	14.2349	11.8777	9.66704	10.6609	29.1566	21.1918
ENSMUSG00000068328	Aup1	ancient ubiquitous protein 1 [Source:MGI Symbol;Acc:MGI:107789]	82.1786	83.3785	81.6595	82.3044	81.7276	82.1584	85.1287	77.433	50.9561	56.1055	68.9571	66.5425
ENSMUSG00000076940	Iglv2	immunoglobulin lambda variable 2 [Source:MGI Symbol;Acc:MGI:99548]	2.07882	0	0	0	0	0	0	0	0.307738	0	3.14945	1.71751
ENSMUSG00000066595	Flvcr1	feline leukemia virus subgroup C cellular receptor 1 [Source:MGI Symbol;Acc:MGI:2444881]	3.7024	4.38919	4.066	4.50784	4.2874	2.71481	3.09687	4.36806	4.67729	4.52523	4.68508	4.16792
ENSMUSG00000046997	Spsb4	splA/ryanodine receptor domain and SOCS box containing 4 [Source:MGI Symbol;Acc:MGI:2183445]	0	0.0552567	0.0241696	0.0180208	0.0696046	0.0260469	0	0	0	0	0.0287561	0.399885
ENSMUSG00000092474	Gm20478	predicted gene 20478 [Source:MGI Symbol;Acc:MGI:5141943]	0	0.0480642	0.140157	0	0.389215	0.623053	0.444393	0.440224	0	0	0.125065	0.362327
ENSMUSG00000092470	Gm20518	predicted gene 20518 [Source:MGI Symbol;Acc:MGI:5141983]	0.237283	0.22105	0.284378	0.190828	0.152093	0.260496	0.180334	0.304354	0.154556	0.163442	0	0.235251
ENSMUSG00000019933	Mrln	myoregulin [Source:MGI Symbol;Acc:MGI:1916813]	0.141849	0.349794	0.425006	0.570389	0.20982	0.961834	1.75182	0.474636	0.503967	0.225476	0	0
ENSMUSG00000091537	Tma7	translational machinery associated 7 [Source:MGI Symbol;Acc:MGI:1913417]	31.6097	34.0734	29.6036	26.195	28.9079	42.4456	36.6823	29.0547	31.4386	33.3214	92.5064	65.798
ENSMUSG00000020346	Mgat1	mannoside acetylglucosaminyltransferase 1 [Source:MGI Symbol;Acc:MGI:96973]	48.7329	43.3979	44.926	56.6728	59.7536	51.6604	52.0075	64.3561	59.8367	80.1157	47.88	49.5185
ENSMUSG00000070462	Tlnrd1	talin rod domain containing 1 [Source:MGI Symbol;Acc:MGI:1891420]	42.75	36.3638	26.9509	47.9432	38.7106	44.6441	47.6987	53.1043	42.6479	46.4439	44.7292	40.8419
ENSMUSG00000070461	9230112E08Rik	RIKEN cDNA 9230112E08 gene [Source:MGI Symbol;Acc:MGI:2444774]	4.43277	3.60725	4.48913	7.12986	5.73727	5.53914	5.97978	5.85879	2.7167	2.81844	2.03842	1.97767
ENSMUSG00000054728	Phactr1	phosphatase and actin regulator 1 [Source:MGI Symbol;Acc:MGI:2659021]	12.5263	12.1011	12.3024	11.4217	12.3911	11.7815	10.0884	11.2236	0.952705	0.757763	0.281738	0.295396
ENSMUSG00000054723	Vmac	vimentin-type intermediate filament associated coiled-coil protein [Source:MGI Symbol;Acc:MGI:2146912]	8.13168	7.68569	8.25363	6.53257	6.8369	8.23615	7.85088	6.58072	7.69319	8.37856	5.41036	4.66128
ENSMUSG00000054720	Lrrc8c	leucine rich repeat containing 8 family, member C [Source:MGI Symbol;Acc:MGI:2140839]	30.5603	25.2497	26.7236	31.9092	31.0663	24.2393	26.114	38.4122	21.1765	32.27	14.9259	18.8097
ENSMUSG00000036745	Ttll7	tubulin tyrosine ligase-like family, member 7 [Source:MGI Symbol;Acc:MGI:1918142]	9.30504	4.89734	6.37378	7.97582	4.26889	8.70372	7.32053	6.09765	2.91351	2.74298	0.53295	0.811183
ENSMUSG00000099254	Mir7030	microRNA 7030 [Source:MGI Symbol;Acc:MGI:5530649]	2.00952	8.25903	0	4.04025	3.71556	3.89314	2.86356	5.88351	3.56976	0	0	0
ENSMUSG00000033510	Otud7a	OTU domain containing 7A [Source:MGI Symbol;Acc:MGI:2158505]	0.0499743	0.0410784	0.0798574	0.05582	0.0492807	0.0322725	0.0474754	0.069674	0.0739797	0.105916	0	0.247732
ENSMUSG00000036748	Cuedc2	CUE domain containing 2 [Source:MGI Symbol;Acc:MGI:1914366]	22.8905	24.0495	26.3357	21.2941	22.167	25.3325	28.8569	22.2142	24.4421	29.2764	49.2252	40.8009
ENSMUSG00000062797	Hikeshi	heat shock protein nuclear import factor [Source:MGI Symbol;Acc:MGI:96738]	5.71408	5.91339	5.85053	6.30902	5.88308	8.00397	5.74078	5.4505	4.56414	4.86813	7.53958	7.28523
ENSMUSG00000062794	Zfp599	zinc finger protein 599 [Source:MGI Symbol;Acc:MGI:2679006]	0.118075	0.0970564	0.151618	0.0904365	0.0249506	0.0653577	0.192293	0.0141103	0.0898934	0.147468	0.342739	0.459894
ENSMUSG00000062421	Arf2	ADP-ribosylation factor 2 [Source:MGI Symbol;Acc:MGI:99595]	19.2238	14.4464	17.7254	22.0071	18.8133	19.8098	19.1031	25.3664	28.9701	34.8244	31.2463	24.771
ENSMUSG00000024601	Isoc1	isochorismatase domain containing 1 [Source:MGI Symbol;Acc:MGI:1913557]	9.52621	12.2774	12.8124	11.0189	12.4906	10.4582	10.2565	12.9469	10.3625	8.97328	22.6139	20.6966
ENSMUSG00000019066	Rab3d	RAB3D, member RAS oncogene family [Source:MGI Symbol;Acc:MGI:97844]	9.15204	8.0189	12.2169	9.36884	7.04505	7.91896	7.42505	7.98035	7.9503	8.86104	8.43533	9.04519
ENSMUSG00000042377	Fam83g	family with sequence similarity 83, member G [Source:MGI Symbol;Acc:MGI:1916890]	0.253491	0.238134	0.309229	0.11528	0.254437	0.140314	0.172011	0.128745	0.281443	0.0719531	0.0774544	0.381469
ENSMUSG00000055897	Ppp4r1l-ps	protein phosphatase 4, regulatory subunit 1-like, pseudogene [Source:MGI Symbol;Acc:MGI:1924560]	6.33187	6.59761	5.48567	4.9659	5.92883	5.34194	5.89619	6.16065	7.30726	4.59811	3.5439	3.908
ENSMUSG00000097154	Gm26510	predicted gene, 26510 [Source:MGI Symbol;Acc:MGI:5477004]	3.1217	3.97317	3.25854	2.20459	3.37628	2.63372	3.31637	2.47096	2.77273	1.68071	1.65126	2.24635
ENSMUSG00000097150	Gm26513	predicted gene, 26513 [Source:MGI Symbol;Acc:MGI:5477007]	0.0726625	0.139365	0.0290281	0.0649297	0.035827	0.140772	0.184078	0.0607835	0.107566	0.173251	0.64756	0.0600336
ENSMUSG00000097151	Gm26514	predicted gene, 26514 [Source:MGI Symbol;Acc:MGI:5477008]	0.284971	0.456775	0.281764	0.353319	0.358296	0.414066	0.230113	0.452929	1.60728	0.804033	0.396183	0.512088
ENSMUSG00000097152	Gm26515	predicted gene, 26515 [Source:MGI Symbol;Acc:MGI:5477009]	0.0605278	0	0	0.0405648	0	0	0.0575012	0	0.161285	0.384848	0.19419	0
ENSMUSG00000097158	Gm26516	predicted gene, 26516 [Source:MGI Symbol;Acc:MGI:5477010]	1.16515	0.496606	0.672343	0.375972	1.02131	0.668829	0.942904	1.11906	1.91648	1.54339	0.738395	1.17656
ENSMUSG00000097159	Gm26517	predicted gene, 26517 [Source:MGI Symbol;Acc:MGI:5477011]	0.411506	0.338254	0.277414	0.379205	0.266303	0.398615	0.390929	0.172116	0.0913762	0.0817637	0.165028	0.318736
ENSMUSG00000031916	Cog8	component of oligomeric golgi complex 8 [Source:MGI Symbol;Acc:MGI:2142885]	8.00862	7.38451	7.05059	8.28613	6.97119	7.25398	7.80577	7.77604	8.66074	9.59924	11.0117	10.0862
ENSMUSG00000031917	Nip7	NIP7, nucleolar pre-rRNA processing protein [Source:MGI Symbol;Acc:MGI:1913414]	4.09728	4.16903	4.10003	4.46547	5.56047	4.37352	4.02466	5.15781	4.92889	6.27571	14.8894	12.4479
ENSMUSG00000031910	Has3	hyaluronan synthase 3 [Source:MGI Symbol;Acc:MGI:109599]	0.425212	0.497095	0.481296	0.607938	0.468231	0.594955	0.385997	0.687683	0.17625	0.217789	0.383997	0.0702619
ENSMUSG00000031913	Vps4a	vacuolar protein sorting 4A [Source:MGI Symbol;Acc:MGI:1890520]	23.5693	21.7119	22.3027	26.7695	21.9044	25.1696	25.0022	25.9749	25.4993	23.5008	23.9785	25.1804
ENSMUSG00000038637	Lrrc56	leucine rich repeat containing 56 [Source:MGI Symbol;Acc:MGI:1917802]	1.97707	2.09062	1.83961	1.54472	1.83696	1.68416	1.88765	1.32973	1.45603	0.726441	1.46622	2.3763
ENSMUSG00000038633	Degs1	delta(4)-desaturase, sphingolipid 1 [Source:MGI Symbol;Acc:MGI:1097711]	54.7713	56.2864	61.4036	55.6373	61.6574	56.7743	63.615	61.933	59.2297	71.9535	49.3922	45.5883
ENSMUSG00000038630	Zkscan16	zinc finger with KRAB and SCAN domains 16 [Source:MGI Symbol;Acc:MGI:3510405]	0	0	0	0	0.015958	0.0209009	0	0	0	0.0857436	0	0.320881
ENSMUSG00000030359	Pzp	PZP, alpha-2-macroglobulin like [Source:MGI Symbol;Acc:MGI:87854]	0.102592	0.0210824	0.0153693	0.0515667	0.0284536	0.0372668	0.0121828	0.0536376	0.0113904	0	0	0
ENSMUSG00000030357	Fkbp4	FK506 binding protein 4 [Source:MGI Symbol;Acc:MGI:95543]	28.234	25.4065	31.5888	46.864	26.433	32.9907	35.1618	25.2241	19.5986	27.9424	93.0736	77.9462
ENSMUSG00000030351	Tspan11	tetraspanin 11 [Source:MGI Symbol;Acc:MGI:1915748]	2.49126	1.25583	4.73426	1.64193	2.29042	0.679966	1.08528	1.22045	0.0244504	0	0	0
ENSMUSG00000030350	Prmt8	protein arginine N-methyltransferase 8 [Source:MGI Symbol;Acc:MGI:3043083]	0.995908	0.418409	1.90972	0.489458	0.474675	0.128628	0.147173	0.240672	0	0	0	0
ENSMUSG00000030353	Tead4	TEA domain family member 4 [Source:MGI Symbol;Acc:MGI:106907]	17.9549	13.1603	13.6425	22.4371	16.4163	18.5779	16.213	27.9637	10.3936	8.27428	4.6435	4.71624
ENSMUSG00000030352	Tspan9	tetraspanin 9 [Source:MGI Symbol;Acc:MGI:1924558]	140.662	143.217	159.389	178.575	158.042	169.231	158.73	159.656	67.0236	83.7373	41.4185	46.466
ENSMUSG00000001627	Ifrd1	interferon-related developmental regulator 1 [Source:MGI Symbol;Acc:MGI:1316717]	10.7851	13.8139	10.8044	11.2352	12.6499	9.96878	12.6509	14.919	7.94331	4.73574	6.61439	4.09397
ENSMUSG00000073460	Pnldc1	poly(A)-specific ribonuclease (PARN)-like domain containing 1 [Source:MGI Symbol;Acc:MGI:2685159]	0.0713862	0.205376	0.256664	0.167447	0.131992	0.0691499	0.440808	0.0895738	0.126812	0.198576	1.10696	0.221172
ENSMUSG00000073468	Sft2d1	SFT2 domain containing 1 [Source:MGI Symbol;Acc:MGI:1918689]	7.76304	7.44697	7.53792	7.50494	7.57227	8.72694	8.19073	8.08571	13.9101	16.2612	7.8878	6.30251
ENSMUSG00000049690	Nckap5	NCK-associated protein 5 [Source:MGI Symbol;Acc:MGI:2686394]	28.7677	28.8233	31.1993	28.3051	27.4927	13.2624	23.8409	36.6014	0.0221266	0.0118794	0.0266409	0.0185236
ENSMUSG00000035329	Fbxo33	F-box protein 33 [Source:MGI Symbol;Acc:MGI:1917861]	3.96865	3.99452	4.3438	3.96245	3.74385	3.67434	3.89844	3.85057	3.78878	2.81087	6.26522	5.80497
ENSMUSG00000035325	Sec31a	Sec31 homolog A (S. cerevisiae) [Source:MGI Symbol;Acc:MGI:1916412]	23.2838	22.5961	25.1101	27.468	24.2897	24.5988	24.3352	26.4048	19.0578	20.4623	17.6388	15.1906
ENSMUSG00000026950	Neb	nebulin [Source:MGI Symbol;Acc:MGI:97292]	0.0342935	0.0319474	0.04384	0.0490303	0.0490354	0.0376484	0.0456102	0.040162	0.0629505	0.0327067	0.0440092	0.0226666
ENSMUSG00000075704	Txnrd2	thioredoxin reductase 2 [Source:MGI Symbol;Acc:MGI:1347023]	2.1178	2.61122	2.73173	2.35752	2.99988	2.05146	2.88146	3.09276	5.97795	5.60584	17.5237	17.1266
ENSMUSG00000075706	Gpx4	glutathione peroxidase 4 [Source:MGI Symbol;Acc:MGI:104767]	47.8369	45.6738	51.4851	42.9335	44.6902	44.3398	50.5275	42.5613	64.3241	61.9763	116.901	98.5901
ENSMUSG00000075701	Selenos	selenoprotein S [Source:MGI Symbol;Acc:MGI:95994]	26.268	26.0594	31.7531	26.238	23.6332	26.0301	26.1497	21.8474	23.421	27.1963	30.352	31.6808
ENSMUSG00000026955	Sapcd2	suppressor APC domain containing 2 [Source:MGI Symbol;Acc:MGI:1919330]	0.465194	0.198273	0.361358	0.207844	0.0509708	0.100138	0.556507	0.0144127	0.581528	1.15025	7.62819	5.35944
ENSMUSG00000026956	Uap1l1	UDP-N-acteylglucosamine pyrophosphorylase 1-like 1 [Source:MGI Symbol;Acc:MGI:2443318]	4.82759	4.869	6.06085	5.14088	4.69853	3.35665	3.23566	3.93927	4.1564	3.94278	6.49304	6.90043
ENSMUSG00000075702	Selenom	selenoprotein M [Source:MGI Symbol;Acc:MGI:2149786]	15.1834	15.1574	17.0017	13.2038	11.3499	9.93657	13.7667	11.9861	41.7597	47.493	27.8606	33.3454
ENSMUSG00000026958	Dpp7	dipeptidylpeptidase 7 [Source:MGI Symbol;Acc:MGI:1933213]	9.32196	9.17725	8.51986	7.9788	8.80511	8.24244	8.25515	8.6594	7.95896	9.70619	6.31766	7.20923
ENSMUSG00000043068	Fam89a	family with sequence similarity 89, member A [Source:MGI Symbol;Acc:MGI:1916877]	1.32949	1.35662	1.89556	0.952455	1.86485	0.399676	0.261313	1.03545	1.14015	1.27527	1.32374	0.965856
ENSMUSG00000043061	Tmem18	transmembrane protein 18 [Source:MGI Symbol;Acc:MGI:2387176]	15.6841	17.2063	14.4649	15.1099	14.1524	14.9949	11.8733	12.2829	11.1011	12.092	9.98079	8.35193
ENSMUSG00000043065	Spice1	spindle and centriole associated protein 1 [Source:MGI Symbol;Acc:MGI:1196252]	8.73786	9.20449	7.39719	9.36211	7.73847	10.006	9.24206	7.44905	2.48157	2.9194	3.1069	3.31072
ENSMUSG00000043067	Dpy19l1	dpy-19-like 1 (C. elegans) [Source:MGI Symbol;Acc:MGI:1915685]	5.54438	5.72019	5.92231	6.22263	5.37147	6.22596	5.60085	4.73328	7.63986	8.82062	16.0924	12.8245
ENSMUSG00000022257	Laptm4b	lysosomal-associated protein transmembrane 4B [Source:MGI Symbol;Acc:MGI:1890494]	19.2584	22.5436	22.2238	19.4452	29.1447	19.0552	18.2954	20.2571	33.6747	41.3971	27.1207	27.884
ENSMUSG00000029287	Tgfbr3	transforming growth factor, beta receptor III [Source:MGI Symbol;Acc:MGI:104637]	25.5327	34.5327	27.9842	25.365	31.1256	25.2504	20.8609	29.8882	77.3295	71.098	27.9358	30.7523
ENSMUSG00000029283	Cdc7	cell division cycle 7 (S. cerevisiae) [Source:MGI Symbol;Acc:MGI:1309511]	1.76709	1.96872	1.12017	1.4779	1.33933	1.76832	1.53999	1.34382	1.76413	2.39103	8.94911	6.37078
ENSMUSG00000031007	Atp6ap2	ATPase, H+ transporting, lysosomal accessory protein 2 [Source:MGI Symbol;Acc:MGI:1917745]	25.4452	30.4367	29.8746	25.649	29.804	26.3211	27.8918	28.2008	19.7578	22.2547	27.0641	29.3083
ENSMUSG00000068860	Gm128	predicted gene 128 [Source:MGI Symbol;Acc:MGI:2684974]	0.0615474	0.0505913	0.202849	0.185617	0.18208	0.0894289	0.11694	0.154457	0.0273336	0	0.493653	0
ENSMUSG00000097971	Gm26917	predicted gene, 26917 [Source:MGI Symbol;Acc:MGI:5504032]	234.621	383.945	175.057	158.449	179.784	190.916	218.21	187.038	205.806	302.037	833.45	1868.14
ENSMUSG00000039656	Rxrb	retinoid X receptor beta [Source:MGI Symbol;Acc:MGI:98215]	18.7639	18.5058	19.6942	19.9063	19.9302	21.3502	19.808	20.0057	22.9216	23.6588	26.8833	25.9612
ENSMUSG00000062328	Rpl17	ribosomal protein L17 [Source:MGI Symbol;Acc:MGI:2448270]	136.907	139.775	156.761	121.833	137.27	149.497	177.873	146.215	211.768	212.489	538.646	454.248
ENSMUSG00000017288	Vps53	VPS53 GARP complex subunit [Source:MGI Symbol;Acc:MGI:1915549]	7.29963	7.20026	7.6167	6.83341	6.59846	7.41889	7.70513	6.4552	6.92615	7.8183	7.37273	6.20325
ENSMUSG00000028882	Ppp1r8	protein phosphatase 1, regulatory subunit 8 [Source:MGI Symbol;Acc:MGI:2140494]	11.1747	9.54139	11.0576	11.7726	11.4517	10.4252	11.0468	11.8831	8.82674	9.07801	19.7779	17.2215
ENSMUSG00000034639	Setmar	SET domain without mariner transposase fusion [Source:MGI Symbol;Acc:MGI:1921979]	1.05884	1.09497	1.06432	0.846965	1.3136	1.1911	0.876103	1.0286	1.36521	1.33018	1.57068	1.73552
ENSMUSG00000028884	Rpa2	replication protein A2 [Source:MGI Symbol;Acc:MGI:1339939]	4.04859	4.07295	4.74351	4.87314	4.81173	5.3851	4.55414	4.29658	5.08092	5.36286	35.4343	31.5522
ENSMUSG00000028885	Smpdl3b	sphingomyelin phosphodiesterase, acid-like 3B [Source:MGI Symbol;Acc:MGI:1916022]	1.17205	1.43277	1.17057	0.866056	1.62255	0.931559	0.628098	1.50838	0.160159	0.0716554	0.610643	0
ENSMUSG00000028886	Eya3	EYA transcriptional coactivator and phosphatase 3 [Source:MGI Symbol;Acc:MGI:109339]	12.4052	11.7326	11.5919	12.8784	11.6224	11.3547	10.4968	11.8685	8.22114	8.37448	10.709	10.9812
ENSMUSG00000088217	Gm22079	predicted gene, 22079 [Source:MGI Symbol;Acc:MGI:5451856]	5.11859	5.60991	4.08968	2.28694	2.94441	11.0183	2.70147	3.80604	0	0	1.82465	0
ENSMUSG00000028889	Yrdc	yrdC domain containing (E.coli) [Source:MGI Symbol;Acc:MGI:2387201]	15.4594	16.6848	15.3	17.0706	17.308	17.186	20.6997	18.4308	14.3529	11.7305	15.8167	14.0297
ENSMUSG00000029422	Rsrc2	arginine/serine-rich coiled-coil 2 [Source:MGI Symbol;Acc:MGI:1913489]	13.9722	15.2932	12.9171	14.9705	13.9565	13.4273	13.5399	15.8412	14.9199	11.5269	11.7629	9.49897
ENSMUSG00000029427	Zcchc8	zinc finger, CCHC domain containing 8 [Source:MGI Symbol;Acc:MGI:1917900]	21.1408	20.0714	19.0236	20.8517	18.8292	20.2196	21.2595	20.0614	17.4657	16.1873	22.2475	18.8087
ENSMUSG00000029426	Scarb2	scavenger receptor class B, member 2 [Source:MGI Symbol;Acc:MGI:1196458]	140.314	138.564	140.65	134.209	135.789	128.667	130.882	131.046	109.453	110.496	97.1955	104.951
ENSMUSG00000029428	Stx2	syntaxin 2 [Source:MGI Symbol;Acc:MGI:108059]	13.7684	11.9363	12.6838	14.6707	12.5066	13.9261	12.8461	13.7944	30.181	32.9895	34.0471	33.4265
ENSMUSG00000079737	3110001I22Rik	RIKEN cDNA 3110001I22 gene [Source:MGI Symbol;Acc:MGI:1913848]	2.94076	3.59714	2.53844	2.86243	2.95174	2.54343	2.19506	3.16286	1.71025	1.75293	2.43358	1.73547
ENSMUSG00000035585	Tsen34	tRNA splicing endonuclease subunit 34 [Source:MGI Symbol;Acc:MGI:1913328]	19.4381	21.6389	21.8159	20.8535	19.6543	20.0377	23.5627	20.0802	27.5711	32.1076	22.6556	21.6466
ENSMUSG00000025701	Alox5	arachidonate 5-lipoxygenase [Source:MGI Symbol;Acc:MGI:87999]	0.0587293	0	0.079184	0.0491994	0.0217179	0.170669	0.139482	0.0245641	0.104328	0.0233383	5.41708	5.5861
ENSMUSG00000025702	2021-03-08	membrane-associated ring finger (C3HC4) 8 [Source:MGI Symbol;Acc:MGI:1919029]	13.734	13.1695	15.1278	16.0596	15.0624	14.9924	13.4766	15.6938	16.3114	19.1698	20.2212	22.4844
ENSMUSG00000034987	Hrh2	histamine receptor H2 [Source:MGI Symbol;Acc:MGI:108482]	0	0.355355	0.0388586	0	0.0159866	0.12563	0.0410693	0	0.0767967	0.137436	1.47944	1.04473
ENSMUSG00000034981	Parm1	prostate androgen-regulated mucin-like protein 1 [Source:MGI Symbol;Acc:MGI:2443349]	0.190326	0.215113	0.477587	0.310911	0.22874	0.265022	0.21471	0.199014	0.0633936	0.00945413	0.457964	0.855029
ENSMUSG00000021635	Rad17	RAD17 checkpoint clamp loader component [Source:MGI Symbol;Acc:MGI:1333807]	8.74841	8.84523	7.88262	8.7023	8.24056	8.39227	9.21651	8.06243	9.35088	6.96986	9.80885	9.03052
ENSMUSG00000021636	Marveld2	MARVEL (membrane-associating) domain containing 2 [Source:MGI Symbol;Acc:MGI:2446166]	0.570414	1.21614	0.93999	0.585371	0.909665	0.690681	0.795903	0.581541	1.63078	1.02004	1.14378	0.883641
ENSMUSG00000032679	Cd59a	CD59a antigen [Source:MGI Symbol;Acc:MGI:109177]	2.6298	2.6542	2.45358	2.43174	2.41276	2.09598	3.22565	1.78218	11.62	14.1016	11.8903	10.9324
ENSMUSG00000021638	Ocln	occludin [Source:MGI Symbol;Acc:MGI:106183]	18.4198	24.1433	20.681	19.9046	22.5363	17.829	16.6035	18.9322	0	0.0113485	0.0305405	0
ENSMUSG00000032673	Prorsd1	prolyl-tRNA synthetase domain containing 1 [Source:MGI Symbol;Acc:MGI:1915189]	2.46469	3.14371	2.78411	2.71502	2.53524	2.88144	2.58366	2.20395	2.8434	2.49925	7.0288	5.16101
ENSMUSG00000032586	Traip	TRAF-interacting protein [Source:MGI Symbol;Acc:MGI:1096377]	0.491763	0.422598	0.482209	0.329572	0.462895	0.49801	0.318527	0.336574	1.64789	1.52783	12.9086	9.86185
ENSMUSG00000074151	Nlrc5	NLR family, CARD domain containing 5 [Source:MGI Symbol;Acc:MGI:3612191]	32.8078	23.1374	16.9808	16.3438	12.1643	26.4185	7.88733	13.7057	6.29588	4.35521	9.32579	9.06782
ENSMUSG00000032582	Rbm6	RNA binding motif protein 6 [Source:MGI Symbol;Acc:MGI:1338037]	7.22538	7.37069	6.73884	8.12024	6.75173	8.1476	7.5197	7.38086	5.44268	4.92167	5.04238	4.90196
ENSMUSG00000074158	Zfp976	zinc finger protein 976 [Source:MGI Symbol;Acc:MGI:3036263]	2.53453	2.67861	2.45899	2.63688	2.4815	3.03969	2.55685	2.19086	1.0184	0.594723	1.13583	0.747866
ENSMUSG00000032589	Bsn	bassoon [Source:MGI Symbol;Acc:MGI:1277955]	0	0.0217643	0.00906651	0.0177449	0.00839254	0.0146561	0.00718674	0.0158207	0.0503951	0.0661374	0.914197	0.993783
ENSMUSG00000030889	Vwa3a	von Willebrand factor A domain containing 3A [Source:MGI Symbol;Acc:MGI:3041229]	1.01494	1.39613	0.992971	0.430331	0.758304	0.461478	0.295161	0.294558	0.763504	0.386864	0.121832	0.0770093
ENSMUSG00000042002	Foxn4	forkhead box N4 [Source:MGI Symbol;Acc:MGI:2151057]	0.0178836	0.191102	0.0321497	0	0.0132266	0.0173234	0	0	0	0	0	0
ENSMUSG00000045055	Rpsa-ps2	ribosomal protein SA, pseudogene 2 [Source:MGI Symbol;Acc:MGI:3643356]	0.118207	0.19433	0.0708343	0.316883	0.262275	0.114504	0.224593	0.494412	0.314979	0.469741	1.64338	0.878963
ENSMUSG00000030880	Polr3e	polymerase (RNA) III (DNA directed) polypeptide E [Source:MGI Symbol;Acc:MGI:1349452]	7.01956	6.43713	6.40771	8.04424	8.38239	7.33757	6.95262	9.15936	8.2457	9.3247	10.6893	10.9933
ENSMUSG00000017309	Cd300lg	CD300 molecule like family member G [Source:MGI Symbol;Acc:MGI:1289168]	27.9732	38.4557	36.6667	37.214	29.7788	22.8297	19.0206	20.71	242.925	239.725	96.4357	103.565
ENSMUSG00000030882	Dnhd1	dynein heavy chain domain 1 [Source:MGI Symbol;Acc:MGI:1924755]	0.414082	0.324466	0.289876	0.417564	0.323424	0.532314	0.437493	0.336675	1.11713	0.590538	0.426276	0.752969
ENSMUSG00000087291	Gm11946	predicted gene 11946 [Source:MGI Symbol;Acc:MGI:3650071]	0.305174	0.114023	0.182872	0.18593	0.174407	0.0671849	0.171313	0.139245	0.492835	0.41894	0.207684	0.292246
ENSMUSG00000033985	Tesk2	testis-specific kinase 2 [Source:MGI Symbol;Acc:MGI:2385204]	0.747926	0.893182	0.828722	0.605281	0.803647	0.833854	0.723933	0.649263	0.777126	1.00941	1.20732	1.48654
ENSMUSG00000033987	Dnah17	dynein, axonemal, heavy chain 17 [Source:MGI Symbol;Acc:MGI:1917176]	0.292684	0.279678	0.188542	0.294229	0.289524	0.297691	0.316281	0.318287	0.23072	0.15411	0.148677	0.0952147
ENSMUSG00000033981	Gria2	glutamate receptor, ionotropic, AMPA2 (alpha 2) [Source:MGI Symbol;Acc:MGI:95809]	0.0433336	0.206595	0.19735	0.0348498	0.160246	0.0251856	0.0658668	0.159497	0.515758	0.158426	0.0556105	0.257775
ENSMUSG00000087298	Gm9392	predicted pseudogene 9392 [Source:MGI Symbol;Acc:MGI:3643262]	0.507455	0.639588	0.587901	0.906903	0.350289	0.786493	0.9963	0.481095	0.631019	0.53775	0.217074	0.0838517
ENSMUSG00000088969	Gm22085	predicted gene, 22085 [Source:MGI Symbol;Acc:MGI:5451862]	0	0	0	0.367296	0.810668	0.530883	0	0.458455	1.94714	1.74231	0	0
ENSMUSG00000030887	Pdzd9	PDZ domain containing 9 [Source:MGI Symbol;Acc:MGI:1915233]	0	0.0920511	0.0671062	0.0750511	0.193255	0.108478	0.070924	0.0936781	0.0331557	0	0.119761	0
ENSMUSG00000007338	Mrpl49	mitochondrial ribosomal protein L49 [Source:MGI Symbol;Acc:MGI:108180]	11.0279	11.7986	14.3705	12.0363	13.231	10.2754	10.9088	12.2122	13.1223	15.5816	26.0954	25.3378
ENSMUSG00000086527	Gm15856	predicted gene 15856 [Source:MGI Symbol;Acc:MGI:3801888]	0.0518809	0	0	0	0	0	0	0	0	0	0	0.642959
ENSMUSG00000044098	Rsbn1	rosbin, round spermatid basic protein 1 [Source:MGI Symbol;Acc:MGI:2444993]	4.63939	4.81747	3.87529	4.38121	4.36704	3.73653	3.67283	4.2852	4.3705	3.37301	3.05394	3.80038
ENSMUSG00000086522	Gm4473	predicted gene 4473 [Source:MGI Symbol;Acc:MGI:3782657]	0.550554	0.829675	0.49487	0.430468	1.01796	0.79996	0.784536	0.844339	0.407507	0	0	0
ENSMUSG00000054920	Klhl5	kelch-like 5 [Source:MGI Symbol;Acc:MGI:1919028]	187.002	158.47	175.29	200.825	155.559	234.44	246.645	189.698	13.9093	15.8727	11.7521	13.5882
ENSMUSG00000044092	C130050O18Rik	RIKEN cDNA C130050O18 gene [Source:MGI Symbol;Acc:MGI:2442694]	0.227493	0.186997	0.284006	0.114347	0.252378	0.165275	0.180098	0.158585	0.151547	0.165739	0.10137	0.16446
ENSMUSG00000075284	Wipf1	WAS/WASL interacting protein family, member 1 [Source:MGI Symbol;Acc:MGI:2178801]	15.5929	14.6746	14.3865	17.6247	15.8504	15.3322	15.3377	17.4316	16.2746	18.1545	12.5859	11.7719
ENSMUSG00000020387	Jade2	jade family PHD finger 2 [Source:MGI Symbol;Acc:MGI:1924151]	13.6763	8.52001	9.21939	14.4263	9.07067	12.2764	12.0184	12.4294	3.89655	3.36196	3.28946	4.21469
ENSMUSG00000075289	Carns1	carnosine synthase 1 [Source:MGI Symbol;Acc:MGI:2147595]	0.319052	0.237281	0.364168	0.366555	0.370807	0.250189	0.317532	0.368567	2.56397	1.91992	1.52729	2.41006
ENSMUSG00000024941	Scyl1	SCY1-like 1 (S. cerevisiae) [Source:MGI Symbol;Acc:MGI:1931787]	46.1344	43.9918	45.0302	44.2788	44.3331	40.8137	40.1137	49.0149	41.2411	44.6975	35.6461	33.1486
ENSMUSG00000040620	Dhx33	DEAH (Asp-Glu-Ala-His) box polypeptide 33 [Source:MGI Symbol;Acc:MGI:2445102]	3.21531	3.10239	3.01436	4.15263	4.2271	3.40567	2.85471	4.91682	5.41817	6.76359	5.05177	5.71269
ENSMUSG00000024943	Smc5	structural maintenance of chromosomes 5 [Source:MGI Symbol;Acc:MGI:2385088]	11.6047	11.7702	9.62086	9.89263	10.2402	11.2921	11.884	9.37313	9.75611	8.36188	8.91119	6.51936
ENSMUSG00000024944	Arl2	ADP-ribosylation factor-like 2 [Source:MGI Symbol;Acc:MGI:1928393]	8.48712	7.61054	8.92204	7.84013	8.06602	7.43346	8.55799	8.40792	8.14958	7.40829	12.0646	8.96749
ENSMUSG00000024947	Men1	multiple endocrine neoplasia 1 [Source:MGI Symbol;Acc:MGI:1316736]	18.7238	18.6294	19.9119	20.6219	18.5542	19.674	19.2781	20.4462	14.8964	14.4101	17.7491	17.8894
ENSMUSG00000021936	Mapk8	mitogen-activated protein kinase 8 [Source:MGI Symbol;Acc:MGI:1346861]	4.8007	4.92597	4.09462	4.5532	4.9573	5.02259	5.27229	5.35087	4.8079	3.9915	3.5318	2.93035
ENSMUSG00000024949	Sf1	splicing factor 1 [Source:MGI Symbol;Acc:MGI:1095403]	49.9679	51.0302	45.6876	55.6177	56.7618	47.97	53.048	55.3423	47.2185	41.1095	56.9143	49.3067
ENSMUSG00000024948	Map4k2	mitogen-activated protein kinase kinase kinase kinase 2 [Source:MGI Symbol;Acc:MGI:1346883]	129.243	124.407	111.616	134.023	116.921	145.94	126.917	106.946	20.5291	23.4449	14.4638	15.5584
ENSMUSG00000045411	2410002F23Rik	RIKEN cDNA 2410002F23 gene [Source:MGI Symbol;Acc:MGI:1914226]	4.79417	5.10643	4.57725	4.81137	5.85194	4.58154	5.69497	5.65502	6.26212	5.59055	6.52294	6.07121
ENSMUSG00000079614	Seh1l	SEH1-like (S. cerevisiae [Source:MGI Symbol;Acc:MGI:1919374]	15.7058	17.3073	15.8743	16.2254	17.538	14.6491	15.4417	20.4101	17.6204	19.2826	23.9475	23.374
ENSMUSG00000059534	Uqcr10	ubiquinol-cytochrome c reductase, complex III subunit X [Source:MGI Symbol;Acc:MGI:1913402]	47.795	50.827	49.1777	38.4654	41.9146	58.0971	57.8596	41.1903	56.1138	55.9538	147.378	118.976
ENSMUSG00000021932	Rnaseh2b	ribonuclease H2, subunit B [Source:MGI Symbol;Acc:MGI:1914403]	1.75749	1.22238	1.94429	1.10018	1.19269	1.24408	1.7063	1.35708	1.73256	1.90334	8.2409	5.79217
ENSMUSG00000087433	Gm14167	predicted gene 14167 [Source:MGI Symbol;Acc:MGI:3651481]	1.94919	2.63221	0.834307	1.58624	1.13269	1.34866	2.11626	1.86347	0	0.22131	0.446682	0.690179
ENSMUSG00000087430	Gm13405	predicted gene 13405 [Source:MGI Symbol;Acc:MGI:3649515]	0	0.139984	0	0.0570657	0.188927	0	0	0	0.831937	0.270698	0	0
ENSMUSG00000087431	Gm16054	predicted gene 16054 [Source:MGI Symbol;Acc:MGI:3801819]	1.92225	0.708306	1.56895	1.1772	0.931444	1.31626	1.92058	0.582205	0	0	0	0
ENSMUSG00000087436	Gm16156	predicted gene 16156 [Source:MGI Symbol;Acc:MGI:3801720]	1.35283	0.486507	0.506669	0.906649	0.812942	0.819034	0.562269	0.919482	0	0.2016	0	0
ENSMUSG00000043843	Tmem145	transmembrane protein 145 [Source:MGI Symbol;Acc:MGI:3607779]	0	0	0.0303321	0	0.0187182	0	0.0240433	0.0211713	0	0.0201148	0	0.439112
ENSMUSG00000087439	Gm15788	predicted gene 15788 [Source:MGI Symbol;Acc:MGI:3783230]	0.259015	0.425815	0.27162	0.390572	0.526804	0.376351	0.615157	0.433341	0.517635	0.205858	0.900241	1.84573
ENSMUSG00000051728	Fam243	family with sequence similarity 243 [Source:MGI Symbol;Acc:MGI:1922578]	0	0	0	0	0	0.0217981	0	0	0	0	0	0
ENSMUSG00000005615	Pcyt1a	phosphate cytidylyltransferase 1, choline, alpha isoform [Source:MGI Symbol;Acc:MGI:88557]	15.0216	14.6396	16.7844	18.891	16.909	14.5917	13.5933	17.722	11.592	12.3804	23.1719	20.448
ENSMUSG00000005610	Eif4g2	eukaryotic translation initiation factor 4, gamma 2 [Source:MGI Symbol;Acc:MGI:109207]	91.3542	92.402	93.3712	109.597	97.0439	92.979	90.3905	114.312	70.0078	70.3337	81.2786	76.6754
ENSMUSG00000005611	Mrvi1	MRV integration site 1 [Source:MGI Symbol;Acc:MGI:1338023]	0.626964	0.587944	0.836067	0.508952	0.646563	0.470461	0.62078	0.487532	0.2353	0.477241	0.944355	1.75097
ENSMUSG00000040570	Rundc3b	RUN domain containing 3B [Source:MGI Symbol;Acc:MGI:2685286]	0.315302	0.401721	0.425117	0.348662	0.39643	0.167983	0.50921	0.527511	1.27425	1.57874	0.674384	1.17226
ENSMUSG00000044231	Nhlrc1	NHL repeat containing 1 [Source:MGI Symbol;Acc:MGI:2145264]	3.73335	2.76622	2.48924	4.6869	2.62504	4.27855	3.59662	3.27696	0.116761	0.271642	1.06843	0.325826
ENSMUSG00000081974	Gm11960	predicted gene 11960 [Source:MGI Symbol;Acc:MGI:3652301]	0.0210936	0	0	0	0.046802	0.0204329	0.0601167	0	0.112414	0.0167647	0.0676743	0.0784239
ENSMUSG00000026548	Slamf9	SLAM family member 9 [Source:MGI Symbol;Acc:MGI:1923692]	0.0918289	0	0.192596	0.0307712	0.0679158	0.845045	0.436185	0.0768165	0	0	0.491021	0
ENSMUSG00000026542	Apcs	serum amyloid P-component [Source:MGI Symbol;Acc:MGI:98229]	0	0	0	0	0	0	0	0	0	0	0	0
ENSMUSG00000026547	Tagln2	transgelin 2 [Source:MGI Symbol;Acc:MGI:1312985]	286.313	287.257	280.433	295.14	275.637	294.398	277.003	276.009	82.2229	99.4862	123.43	122.187
ENSMUSG00000026546	Cfap45	cilia and flagella associated protein 45 [Source:MGI Symbol;Acc:MGI:1919120]	2.28992	2.51612	1.77827	1.22147	2.36759	1.72022	1.62046	1.64191	1.59809	1.89426	1.37438	1.10041
ENSMUSG00000026544	Dusp23	dual specificity phosphatase 23 [Source:MGI Symbol;Acc:MGI:1915690]	26.7605	25.9137	27.2025	22.2399	21.2078	37.3791	31.6062	17.2608	45.233	52.9856	27.2535	34.7987
ENSMUSG00000059395	Nkapl	NFKB activating protein-like [Source:MGI Symbol;Acc:MGI:1913957]	0.455768	0.544926	0.347599	0.583129	0.429013	0.561896	0.354255	0.311939	0.846439	0.526884	0.04431	0.462135
ENSMUSG00000000320	Alox12	arachidonate 12-lipoxygenase [Source:MGI Symbol;Acc:MGI:87998]	2.12512	2.37763	3.1748	1.28576	1.96465	1.24371	0.855212	1.77771	21.6676	23.2941	12.1051	12.0527
ENSMUSG00000090778	Gm3235	predicted gene 3235 [Source:MGI Symbol;Acc:MGI:3781413]	0.260226	0.427806	0.259896	0.406932	0.0641536	0.0840246	1.48328	0	0	0.413642	0.834877	0.429996
ENSMUSG00000098134	Rnf113a2	ring finger protein 113A2 [Source:MGI Symbol;Acc:MGI:1913631]	10.3745	10.9643	9.32524	8.82253	9.28488	12.0341	13.4171	9.51717	11.8089	8.90368	11.2813	13.7215
ENSMUSG00000054083	Capn12	calpain 12 [Source:MGI Symbol;Acc:MGI:1891369]	0.106587	0.438068	0.178839	0.214299	0.220726	0.289095	0.303772	0.249654	4.92294	3.50711	1.02588	1.08316
ENSMUSG00000003617	Cp	ceruloplasmin [Source:MGI Symbol;Acc:MGI:88476]	1.55031	2.30003	3.58763	1.59228	1.73388	1.5811	1.69431	2.06127	4.72436	5.11893	1.33444	1.49955
ENSMUSG00000007107	Atp1a4	ATPase, Na+/K+ transporting, alpha 4 polypeptide [Source:MGI Symbol;Acc:MGI:1351335]	0.0173734	0	0	0	0	0.0168291	0	0	0.0462938	0.0828476	0	0
ENSMUSG00000098328	Gm27271	predicted gene, 27271 [Source:MGI Symbol;Acc:MGI:5530653]	0.354621	0.291495	0	0.712986	0.52455	1.03054	0.673778	0.296647	1.5749	2.81844	0	0
ENSMUSG00000098327	Mir7087	microRNA 7087 [Source:MGI Symbol;Acc:MGI:5530655]	0.861224	3.53959	2.06431	0.577179	1.91086	0.834244	6.54527	2.16129	6.88455	0.684479	0	3.20194
ENSMUSG00000046402	Rbp1	retinol binding protein 1, cellular [Source:MGI Symbol;Acc:MGI:97876]	1.05523	1.01824	2.4881	0.707198	1.49301	1.35549	1.96134	1.32408	19.2547	27.512	19.1843	19.6161
ENSMUSG00000033237	Arid2	AT rich interactive domain 2 (ARID, RFX-like) [Source:MGI Symbol;Acc:MGI:1924294]	11.3362	9.56285	9.88851	12.143	10.6847	10.6275	9.22782	11.3241	8.76233	9.11683	10.0637	9.08065
ENSMUSG00000002059	Rab34	RAB34, member RAS oncogene family [Source:MGI Symbol;Acc:MGI:104606]	6.21814	5.3398	5.89217	4.35365	3.72024	3.59932	3.60196	3.34086	2.64926	2.39066	1.83817	1.03375
ENSMUSG00000002058	Unc119	unc-119 lipid binding chaperone [Source:MGI Symbol;Acc:MGI:1328357]	1.10819	0.546554	0.914944	0.445616	0.546406	0.834926	0.584877	0.226606	4.57157	5.03014	12.7204	12.8182
ENSMUSG00000002055	Spag5	sperm associated antigen 5 [Source:MGI Symbol;Acc:MGI:1927470]	0.632442	0.273147	0.558841	0.143679	0.126847	0.238822	0.336051	0.0358678	2.16128	2.32582	15.5217	13.8158
ENSMUSG00000002052	Supt6	suppressor of Ty 6 [Source:MGI Symbol;Acc:MGI:107726]	21.5907	20.8903	22.0266	23.5126	24.1315	21.7127	21.5927	25.773	20.2111	18.5171	21.3177	20.8603
ENSMUSG00000083720	Gm12901	predicted gene 12901 [Source:MGI Symbol;Acc:MGI:3650176]	0	0	0.0679051	0	0	0.109769	0.107653	0.0947934	0	0.0900631	0	0
ENSMUSG00000046062	Ppp1r15b	protein phosphatase 1, regulatory subunit 15B [Source:MGI Symbol;Acc:MGI:2444211]	24.8514	22.217	24.7467	27.3226	26.9641	23.457	24.9601	31.9853	19.5176	21.49	34.3907	32.3475
ENSMUSG00000021427	Ssr1	signal sequence receptor, alpha [Source:MGI Symbol;Acc:MGI:105082]	16.5322	16.779	17.7871	17.579	17.6603	16.6168	16.801	17.2435	19.2355	19.4002	23.9013	25.5382
ENSMUSG00000062078	Qk	quaking [Source:MGI Symbol;Acc:MGI:97837]	61.0301	58.5832	52.0289	60.839	57.9461	66.3359	70.2164	68.4295	32.3317	31.4574	17.1962	19.2017
ENSMUSG00000016356	Col20a1	collagen, type XX, alpha 1 [Source:MGI Symbol;Acc:MGI:1920618]	1.07833	1.31183	1.19758	1.40681	1.22287	2.24229	2.73175	1.2388	0.344802	0.457081	0.0768794	0.231637
ENSMUSG00000081382	Rpl18-ps1	ribosomal protein L18, pseudogene 1 [Source:MGI Symbol;Acc:MGI:98018]	0.459319	1.13267	0.894536	1.30827	0.509563	0.556163	0.436352	0.864515	0.815946	0.730111	3.07005	1.7077
ENSMUSG00000064302	Clasp1	CLIP associating protein 1 [Source:MGI Symbol;Acc:MGI:1923957]	9.59297	9.32411	9.04954	9.97368	10.1323	9.87965	8.30705	10.1228	6.64956	7.44961	8.54104	8.39522
ENSMUSG00000064307	Lrrc51	leucine rich repeat containing 51 [Source:MGI Symbol;Acc:MGI:1916608]	2.29185	1.76102	2.00034	1.46918	1.62134	1.35134	1.37261	1.70879	0.796559	0.712764	0.372973	0.740944
ENSMUSG00000078190	Dnm3os	dynamin 3, opposite strand [Source:MGI Symbol;Acc:MGI:3052332]	0.0152083	0.0187516	0.0592371	0.0152885	0.0112479	0.0589274	0.0722391	0.025444	0.0135082	0.0906538	0.0162641	0.0848141
ENSMUSG00000084498	n-R5s98	nuclear encoded rRNA 5S 98 [Source:MGI Symbol;Acc:MGI:4421946]	0	0	0	0	0	0	0	0.423782	4.4997	2.81844	2.1671	0
ENSMUSG00000078134	Gm12355	predicted gene 12355 [Source:MGI Symbol;Acc:MGI:3649769]	0.0459845	0.0755976	0.275557	0.246545	0.136039	0.0445439	0.131055	0.423136	0.040844	0	0	0.227954
ENSMUSG00000078137	Ankrd63	ankyrin repeat domain 63 [Source:MGI Symbol;Acc:MGI:2686183]	11.6454	14.2006	15.6883	15.9416	9.09896	10.8	11.3458	6.48401	0	0.00985673	0.119366	0
ENSMUSG00000082895	Rpsa-ps9	ribosomal protein SA, pseudogene 9 [Source:MGI Symbol;Acc:MGI:3650393]	0.136239	0.111987	0.122459	0.319568	0.151142	0.0659854	0.388279	0.170949	0.0605045	0.433117	1.74837	1.35072
ENSMUSG00000001508	Sgca	sarcoglycan, alpha (dystrophin-associated glycoprotein) [Source:MGI Symbol;Acc:MGI:894698]	0.243227	0.199931	0.229038	0.093147	0.205587	0.134633	0.198056	0.145332	1.26536	0.331391	0.44591	0
ENSMUSG00000001504	Irx2	Iroquois homeobox 2 [Source:MGI Symbol;Acc:MGI:1197526]	2.24233	1.48058	4.35048	1.35496	2.85464	0.605336	0.349214	0.845626	3.96701	2.20578	1.25797	0.478338
ENSMUSG00000001506	Col1a1	collagen, type I, alpha 1 [Source:MGI Symbol;Acc:MGI:88467]	4.53773	6.06308	17.1903	3.0288	13.3767	5.30316	16.0652	14.615	248.078	3.81819	143.255	94.7473
ENSMUSG00000001507	Itga3	integrin alpha 3 [Source:MGI Symbol;Acc:MGI:96602]	91.7377	105.938	81.3678	100.086	128.919	83.3616	74.272	103.466	19.9182	19.2242	5.74707	8.60952
ENSMUSG00000019261	Map1s	microtubule-associated protein 1S [Source:MGI Symbol;Acc:MGI:2443304]	21.7478	23.9363	20.5311	28.6807	23.4861	19.7632	22.7789	25.0994	25.5209	30.5264	21.5232	20.1226
ENSMUSG00000092060	Bend4	BEN domain containing 4 [Source:MGI Symbol;Acc:MGI:3648414]	0.0987667	0.0374701	0.122922	0.0661919	0.050571	0.0809537	0.0360877	0.0826201	10.021	9.40156	2.65684	3.11652
ENSMUSG00000086472	Gm16172	predicted gene 16172 [Source:MGI Symbol;Acc:MGI:3801735]	2.12149	1.0899	1.64207	1.77724	1.50366	1.28439	0.839753	1.84861	1.02068	0.843054	0.661727	0.109548
ENSMUSG00000017550	Atad5	ATPase family, AAA domain containing 5 [Source:MGI Symbol;Acc:MGI:2442925]	0.904445	0.986873	0.815366	0.767069	0.887946	0.930384	1.07973	0.703021	1.90526	1.57125	7.2928	8.87773
ENSMUSG00000022051	Bnip3l	BCL2/adenovirus E1B interacting protein 3-like [Source:MGI Symbol;Acc:MGI:1332659]	33.2282	35.5573	35.049	32.6759	33.1252	36.833	36.1525	31.3636	26.2945	25.5522	24.8094	24.6458
ENSMUSG00000038517	Tbkbp1	TBK1 binding protein 1 [Source:MGI Symbol;Acc:MGI:1920424]	53.1879	45.1161	44.6866	64.1155	57.4188	52.7116	46.2059	63.0154	56.5639	54.9047	25.9668	30.6741
ENSMUSG00000022053	Ebf2	early B cell factor 2 [Source:MGI Symbol;Acc:MGI:894332]	0.0435087	0.0429165	0.0782163	0.00583177	0.0193072	0.0168583	0.132266	0.0145583	0.0772899	0.0484115	0	0.0431362
ENSMUSG00000022052	Ppp2r2a	protein phosphatase 2, regulatory subunit B, alpha [Source:MGI Symbol;Acc:MGI:1919228]	16.834	16.9314	16.0846	18.7297	17.764	16.7986	17.9079	20.117	15.191	14.7563	12.7153	12.4767
ENSMUSG00000010021	Kif19a	kinesin family member 19A [Source:MGI Symbol;Acc:MGI:2447024]	0.266751	0.548166	0.666031	0.27809	0.526097	0.272749	0.408275	0.0867774	2.01392	1.35449	0.919204	0.642801
ENSMUSG00000010025	Aldh3a2	aldehyde dehydrogenase family 3, subfamily A2 [Source:MGI Symbol;Acc:MGI:1353452]	18.0138	19.6224	18.7282	17.1274	16.4651	17.8964	18.5808	15.2125	8.30023	8.27978	5.56478	4.6404
ENSMUSG00000022057	Adamdec1	ADAM-like, decysin 1 [Source:MGI Symbol;Acc:MGI:1917650]	0.0994402	0.265651	0.20856	0.149948	0.0183863	0	0.0708509	0.0207959	0.353296	0.138307	0.053172	0.400517
ENSMUSG00000097233	Gm17552	predicted gene, 17552 [Source:MGI Symbol;Acc:MGI:4937186]	0.124396	0.115034	0.093179	0.0208422	0.149504	0.0602498	0.0886322	0.0390225	0.455773	0.494336	0.149662	0.616657
ENSMUSG00000030760	Acer3	alkaline ceramidase 3 [Source:MGI Symbol;Acc:MGI:1913440]	19.9603	20.1475	21.1617	27.8299	21.5449	22.6747	19.1213	23.4577	23.6304	23.1747	16.7037	16.5719
ENSMUSG00000086237	Gm15591	predicted gene 15591 [Source:MGI Symbol;Acc:MGI:3783038]	0.192299	0.237101	0.115233	0.451065	0.0711112	0.651961	0.274025	0.563015	1.36642	0.611337	0.514124	1.07242
ENSMUSG00000030762	Aqp8	aquaporin 8 [Source:MGI Symbol;Acc:MGI:1195271]	0	0	0.0458155	0.0256199	0	0.0370305	0	0	0	0	0.163528	0
ENSMUSG00000009739	Pou6f1	POU domain, class 6, transcription factor 1 [Source:MGI Symbol;Acc:MGI:102935]	10.0519	9.15622	8.78449	8.51188	9.23387	7.07084	8.88535	9.80164	12.2007	9.99828	5.32415	5.87044
ENSMUSG00000030763	Lcmt1	leucine carboxyl methyltransferase 1 [Source:MGI Symbol;Acc:MGI:1353593]	13.8274	15.6735	13.8538	11.864	15.2748	13.053	16.3572	12.7088	8.83967	10.1847	17.1892	15.7173
ENSMUSG00000065954	Tacc1	transforming, acidic coiled-coil containing protein 1 [Source:MGI Symbol;Acc:MGI:2443510]	25.0074	21.9082	25.9099	26.872	27.233	30.5987	28.9519	28.4361	35.5794	35.1428	26.1487	29.8168
ENSMUSG00000097423	Gm26522	predicted gene, 26522 [Source:MGI Symbol;Acc:MGI:5477016]	0.0775378	0.223074	0.209087	0.181876	0.487444	0.187772	0.184152	0.162155	0.241045	0.493001	0.124382	0.672647
ENSMUSG00000010651	Acaa1b	acetyl-Coenzyme A acyltransferase 1B [Source:MGI Symbol;Acc:MGI:3605455]	0.0921799	0.075771	0.0184126	0.041185	0.0909006	0.357169	0.262712	0.0257034	2.59272	2.22229	0.952937	0.380794
ENSMUSG00000054966	Lmntd1	lamin tail domain containing 1 [Source:MGI Symbol;Acc:MGI:1921321]	1.696	2.32135	1.02563	1.44946	2.66404	1.71069	1.07166	1.32762	0	0	0	0
ENSMUSG00000093080	Mir3060	microRNA 3060 [Source:MGI Symbol;Acc:MGI:4834232]	24.6953	15.523	13.9279	24.3389	24.7107	12.6644	16.5603	15.7974	4.51597	8.65908	2.33028	4.50071
ENSMUSG00000093081	Mir3075	microRNA 3075 [Source:MGI Symbol;Acc:MGI:4834248]	0.709243	0	0	0	0	0	0	0	0	0	0	0
ENSMUSG00000041308	Sntb2	syntrophin, basic 2 [Source:MGI Symbol;Acc:MGI:101771]	21.6036	19.3713	20.3293	23.2933	24.4254	22.7357	21.0413	28.9719	44.7088	46.7436	20.5089	27.0604
ENSMUSG00000041303	Gtf3c3	general transcription factor IIIC, polypeptide 3 [Source:MGI Symbol;Acc:MGI:2138383]	7.12193	7.5362	7.95843	7.67715	7.84905	7.54012	6.89922	6.67926	7.62659	6.04301	6.11456	5.64379
ENSMUSG00000041301	Cftr	cystic fibrosis transmembrane conductance regulator [Source:MGI Symbol;Acc:MGI:88388]	0.116457	0.0957261	0.576892	0.187314	0.378973	0.0150411	0.0221267	0.129891	0	0	0.0664222	0
ENSMUSG00000000365	Rnf17	ring finger protein 17 [Source:MGI Symbol;Acc:MGI:1353419]	0.0117105	0.00962591	0.0140348	0	0.017322	0	0.0111249	0.00979605	0.0312042	0.0465361	0.112712	0.348307
ENSMUSG00000093336	Mir1954	microRNA 1954 [Source:MGI Symbol;Acc:MGI:3837035]	9.81394	12.1004	11.3417	6.57716	9.85056	8.14843	4.66161	4.10477	9.3395	3.34281	11.245	13.8999
ENSMUSG00000022015	Tnfsf11	tumor necrosis factor (ligand) superfamily, member 11 [Source:MGI Symbol;Acc:MGI:1100089]	0	0	0	0	0.0199404	0	0	0	0.622633	0.557134	0.576664	0.167066
ENSMUSG00000022014	Epsti1	epithelial stromal interaction 1 (breast) [Source:MGI Symbol;Acc:MGI:1915168]	0.130094	0.0855489	0.374196	0.0174374	0	0.630094	0.0741534	0.0652957	1.64083	1.24075	5.34245	3.90165
ENSMUSG00000022016	Akap11	A kinase (PRKA) anchor protein 11 [Source:MGI Symbol;Acc:MGI:2684060]	8.9478	8.39144	8.00445	9.3296	9.09818	7.8243	8.37269	10.7082	8.63543	8.11361	7.02276	7.48784
ENSMUSG00000022010	Tsc22d1	TSC22 domain family, member 1 [Source:MGI Symbol;Acc:MGI:109127]	32.8106	33.5485	35.3824	32.2133	36.4913	31.484	42.1287	34.2593	18.2894	21.5169	18.279	16.7881
ENSMUSG00000022013	Dnajc15	DnaJ heat shock protein family (Hsp40) member C15 [Source:MGI Symbol;Acc:MGI:1913398]	6.23324	5.12366	6.24392	4.55152	6.1926	5.85773	6.09832	6.14811	29.9133	26.4708	47.6569	37.01
ENSMUSG00000022012	Enox1	ecto-NOX disulfide-thiol exchanger 1 [Source:MGI Symbol;Acc:MGI:2444896]	0.0172491	0.0425358	0.103363	0.0115601	0.0382719	0.0334175	0.0163866	0.0288584	0.199171	0.178219	0.05534	0
ENSMUSG00000022019	Tdrd3	tudor domain containing 3 [Source:MGI Symbol;Acc:MGI:2444023]	8.92052	10.5905	10.1085	8.31248	9.77385	9.81046	10.6058	9.74105	4.77297	3.85482	4.74136	5.21646
ENSMUSG00000022018	Rgcc	regulator of cell cycle [Source:MGI Symbol;Acc:MGI:1913464]	34.4114	26.7744	28.6486	17.6046	24.819	21.4377	39.99	30.8184	106.101	93.2696	136.176	101.162
ENSMUSG00000055612	Cdca7	cell division cycle associated 7 [Source:MGI Symbol;Acc:MGI:1914203]	1.88275	1.26903	1.95182	1.98101	1.74058	1.27664	1.68129	2.03169	7.05703	6.70371	35.2557	29.4694
ENSMUSG00000020528	Prpsap2	phosphoribosyl pyrophosphate synthetase-associated protein 2 [Source:MGI Symbol;Acc:MGI:2384838]	8.14256	9.44611	9.81391	8.19582	7.81745	8.0363	8.6403	7.40258	6.27711	5.66562	6.53912	7.50165
ENSMUSG00000020527	Myo19	myosin XIX [Source:MGI Symbol;Acc:MGI:1913446]	1.60185	1.03804	1.56427	1.89147	1.34769	1.40389	1.12723	1.6023	4.90824	4.35149	3.60741	2.88848
ENSMUSG00000020526	Znhit3	zinc finger, HIT type 3 [Source:MGI Symbol;Acc:MGI:3051596]	2.85059	3.78152	3.14576	3.53711	3.50682	2.87064	3.05661	3.30534	2.6322	2.96095	4.6482	4.652
ENSMUSG00000020525	Ppm1d	protein phosphatase 1D magnesium-dependent, delta isoform [Source:MGI Symbol;Acc:MGI:1858214]	7.69483	7.30897	7.26381	7.8182	7.85502	8.20835	7.29201	7.54941	7.15528	7.18779	10.2609	10.2897
ENSMUSG00000020524	Gria1	glutamate receptor, ionotropic, AMPA1 (alpha 1) [Source:MGI Symbol;Acc:MGI:95808]	0.139666	0.0902029	0.460312	0.0936018	0.258239	0.0869723	0.180068	0.22532	0	0	0	0
ENSMUSG00000020523	Fam114a2	family with sequence similarity 114, member A2 [Source:MGI Symbol;Acc:MGI:1917629]	30.1526	27.7504	26.868	29.3789	25.6211	30.4614	32.7423	26.5188	25.9113	27.1432	17.3181	19.8989
ENSMUSG00000020522	Mfap3	microfibrillar-associated protein 3 [Source:MGI Symbol;Acc:MGI:1924068]	12.3668	11.4638	12.9905	14.7862	12.7511	13.4793	13.3182	13.7876	18.175	18.7657	9.69122	13.0208
ENSMUSG00000020521	Rnft1	ring finger protein, transmembrane 1 [Source:MGI Symbol;Acc:MGI:1924142]	6.93687	5.90156	6.02475	6.71235	5.97136	6.13794	5.89824	6.03793	4.43668	4.78222	3.30621	3.08727
ENSMUSG00000020520	Galnt10	polypeptide N-acetylgalactosaminyltransferase 10 [Source:MGI Symbol;Acc:MGI:1890480]	6.14479	7.30229	8.14565	10.0651	7.50463	8.30188	10.3309	9.06304	22.9357	27.977	21.476	21.1172
ENSMUSG00000020566	Atp6v1c2	ATPase, H+ transporting, lysosomal V1 subunit C2 [Source:MGI Symbol;Acc:MGI:1916025]	4.4559	2.84877	11.0122	2.81061	5.96644	1.29771	0.581012	1.65664	0.750168	0.624959	0.0622909	0.216556
ENSMUSG00000052062	Pard3b	par-3 family cell polarity regulator beta [Source:MGI Symbol;Acc:MGI:1919301]	4.23446	4.8183	4.42132	4.4288	4.50354	4.07356	4.40505	5.11814	5.58985	4.65878	1.68413	1.90105
ENSMUSG00000013646	Sh3bp5l	SH3 binding domain protein 5 like [Source:MGI Symbol;Acc:MGI:1933124]	7.59265	7.20845	8.47971	8.2815	8.56358	9.30382	8.70969	8.67759	5.76602	6.68316	7.00331	7.55116
ENSMUSG00000025584	Pde8a	phosphodiesterase 8A [Source:MGI Symbol;Acc:MGI:1277116]	14.4268	12.4835	13.8965	14.3332	12.4556	12.1703	13.5072	14.3623	11.4241	12.7927	7.0448	7.75747
ENSMUSG00000057614	Gnai1	guanine nucleotide binding protein (G protein), alpha inhibiting 1 [Source:MGI Symbol;Acc:MGI:95771]	3.32298	2.99529	3.77887	3.78339	7.72204	5.04779	6.04459	7.8338	3.28691	4.00655	2.64507	2.10588
ENSMUSG00000028718	Stil	Scl/Tal1 interrupting locus [Source:MGI Symbol;Acc:MGI:107477]	0.270479	0.265087	0.211953	0.0836636	0.061552	0.0705401	0.187774	0.0609164	1.09033	0.909489	5.85191	5.40194
ENSMUSG00000028719	Cmpk1	cytidine monophosphate (UMP-CMP) kinase 1 [Source:MGI Symbol;Acc:MGI:1913838]	18.2267	18.6046	17.1755	18.2402	17.4566	21.1049	20.4301	20.0246	21.2777	20.8186	22.0936	23.9427
ENSMUSG00000028710	Atpaf1	ATP synthase mitochondrial F1 complex assembly factor 1 [Source:MGI Symbol;Acc:MGI:2180560]	3.42437	4.2016	3.09304	2.94427	3.05152	3.38182	3.26901	2.65495	3.42733	3.41197	3.23338	3.29154
ENSMUSG00000025582	Nptx1	neuronal pentraxin 1 [Source:MGI Symbol;Acc:MGI:107811]	20.2339	21.8848	18.7241	26.8034	24.0668	16.4322	13.7113	14.4031	0.102638	0.110209	0.0123579	0.128888
ENSMUSG00000028713	Cyp4b1	cytochrome P450, family 4, subfamily b, polypeptide 1 [Source:MGI Symbol;Acc:MGI:103225]	529.798	676.342	601.533	590.36	791.683	548.235	450.94	541.46	395.58	339.22	135.24	136.927
ENSMUSG00000028715	Cyp4a14	cytochrome P450, family 4, subfamily a, polypeptide 14 [Source:MGI Symbol;Acc:MGI:1096550]	0	0	0	0	0	0	0	0	0	0	0	0
ENSMUSG00000028716	Pdzk1ip1	PDZK1 interacting protein 1 [Source:MGI Symbol;Acc:MGI:1914432]	0.576409	0.445932	1.4629	0.363577	0.877692	0.328443	0.257688	0.198544	2.07801	1.45519	11.422	6.97534
ENSMUSG00000028717	Tal1	T cell acute lymphocytic leukemia 1 [Source:MGI Symbol;Acc:MGI:98480]	25.6754	25.8578	23.6767	29.4784	28.0207	28.4717	31.5586	35.2861	18.0852	16.3797	43.4175	45.2297
ENSMUSG00000039176	Polg	polymerase (DNA directed), gamma [Source:MGI Symbol;Acc:MGI:1196389]	17.9192	16.9526	15.6686	20.3636	17.475	17.8528	17.7262	19.9789	16.8472	18.4778	14.8105	13.8331
ENSMUSG00000052396	Mogat2	monoacylglycerol O-acyltransferase 2 [Source:MGI Symbol;Acc:MGI:2663253]	0	0	0	0	0	0	0	0	0	0	1.51077	1.22145
ENSMUSG00000039178	Tbc1d19	TBC1 domain family, member 19 [Source:MGI Symbol;Acc:MGI:1914499]	13.8603	15.3382	10.9129	10.8371	12.822	14.6427	14.5735	10.5625	7.88854	7.27259	4.55711	3.69668
ENSMUSG00000039179	Tekt5	tektin 5 [Source:MGI Symbol;Acc:MGI:1917676]	2.40208	3.45536	2.15913	1.65456	4.31803	2.35915	2.02842	2.53964	0	0	0.0356785	0
ENSMUSG00000092889	Gm22121	predicted gene, 22121 [Source:MGI Symbol;Acc:MGI:5451898]	5.582	9.1767	12.7108	17.2085	15.6879	18.3843	21.2115	7.47112	28.7564	13.3093	0	5.53421
ENSMUSG00000092887	Snord53	small nucleolar RNA, C/D box 53 [Source:MGI Symbol;Acc:MGI:3819542]	8.50182	6.98841	5.55777	6.21577	8.57437	7.48681	7.34246	7.75847	8.23792	5.52849	0.826552	8.6206
ENSMUSG00000067629	Syngap1	synaptic Ras GTPase activating protein 1 homolog (rat) [Source:MGI Symbol;Acc:MGI:3039785]	1.36095	1.61042	2.3301	1.12257	1.57066	1.08652	1.03716	0.788165	1.31508	0.808266	5.166	2.5392
ENSMUSG00000025092	Hspa12a	heat shock protein 12A [Source:MGI Symbol;Acc:MGI:1920692]	11.2937	10.3811	9.57172	10.9798	12.4124	9.67682	8.68108	6.99318	0.420302	0.476378	0.134947	0.182446
ENSMUSG00000070315	4930581F22Rik	RIKEN cDNA 4930581F22 gene [Source:MGI Symbol;Acc:MGI:1926184]	12.0153	15.1583	10.0696	7.98248	9.46599	10.7112	11.7123	10.0219	11.461	9.99237	4.39491	5.78358
ENSMUSG00000021737	Psmd6	proteasome (prosome, macropain) 26S subunit, non-ATPase, 6 [Source:MGI Symbol;Acc:MGI:1913663]	22.5488	22.8597	19.2587	22.9283	20.9516	23.8509	22.3077	21.074	25.369	26.4699	41.1883	37.0026
ENSMUSG00000021731	Mrps30	mitochondrial ribosomal protein S30 [Source:MGI Symbol;Acc:MGI:1926237]	9.51679	10.0667	8.79281	9.73218	9.19777	11.6794	10.0495	9.26137	10.3388	9.85392	14.9622	16.352
ENSMUSG00000021733	Slc4a7	solute carrier family 4, sodium bicarbonate cotransporter, member 7 [Source:MGI Symbol;Acc:MGI:2443878]	3.35328	4.21167	3.58371	3.43933	3.98258	3.43791	3.01509	3.55583	3.9495	3.93606	4.7291	4.53994
ENSMUSG00000021738	Atxn7	ataxin 7 [Source:MGI Symbol;Acc:MGI:2179277]	16.2622	15.8498	13.09	18.0917	15.2703	14.9596	14.2781	18.2143	12.0826	10.3637	5.77198	5.55401
ENSMUSG00000035873	Pawr	PRKC, apoptosis, WT1, regulator [Source:MGI Symbol;Acc:MGI:2149961]	18.4683	19.3554	18.379	20.1129	22.147	20.7968	19.1113	19.8079	13.9725	11.5066	3.35052	2.90183
ENSMUSG00000022583	Ly6f	lymphocyte antigen 6 complex, locus F [Source:MGI Symbol;Acc:MGI:109441]	0	0	0	0	0.0508401	0	0	0.115006	0	0.218534	0.588106	0
ENSMUSG00000035877	Zhx3	zinc fingers and homeoboxes 3 [Source:MGI Symbol;Acc:MGI:2444772]	7.47523	5.47397	5.44014	6.93296	7.15633	8.88591	9.78251	7.66172	4.54155	4.67826	2.37392	3.06842
ENSMUSG00000035875	AI182371	expressed sequence AI182371 [Source:MGI Symbol;Acc:MGI:2138853]	1.06651	0.692098	0.908183	0.940469	0.871808	1.2234	1.09316	0.516509	0.67307	0.490735	0.600289	0.208692
ENSMUSG00000022586	Ly6i	lymphocyte antigen 6 complex, locus I [Source:MGI Symbol;Acc:MGI:1888480]	1.23592	1.74964	1.76924	1.24245	0.914079	2.99302	2.08733	0.976436	0.243947	0.109142	0.954583	1.61677
ENSMUSG00000020038	Cry1	cryptochrome 1 (photolyase-like) [Source:MGI Symbol;Acc:MGI:1270841]	6.78064	2.02228	2.78073	4.14213	2.92906	3.85568	3.3633	2.50979	4.38818	7.86901	4.96261	6.51931
ENSMUSG00000086725	A630052C17Rik	RIKEN cDNA A630052C17 gene [Source:MGI Symbol;Acc:MGI:2444673]	2.73653	3.91395	3.42725	2.86101	3.27874	3.04842	3.22361	2.51807	1.92019	2.39242	1.81444	1.83134
ENSMUSG00000086728	Man2c1os	mannosidase, alpha, class 2C, member 1, opposite strand [Source:MGI Symbol;Acc:MGI:1924044]	0.279488	0.183789	0.217724	0.262232	0.434085	0.135366	0.185859	0.397455	0.173772	0.266557	0.149446	0.0692738
ENSMUSG00000022885	St6gal1	beta galactoside alpha 2,6 sialyltransferase 1 [Source:MGI Symbol;Acc:MGI:108470]	5.78821	6.53196	6.98113	4.66815	8.56182	5.09608	8.00352	7.03723	26.0543	29.3271	16.3276	19.3619
ENSMUSG00000022836	Mylk	myosin, light polypeptide kinase [Source:MGI Symbol;Acc:MGI:894806]	21.0843	26.6575	30.5746	33.8643	42.4406	28.4599	25.4307	42.2493	52.6452	40.1598	13.6634	16.1573
ENSMUSG00000022833	Ccdc14	coiled-coil domain containing 14 [Source:MGI Symbol;Acc:MGI:2443448]	2.27521	2.30457	1.98791	1.53465	1.78043	1.49299	2.273	1.41209	1.3429	1.88994	2.76282	3.03795
ENSMUSG00000076752	Tcrg-C2	T-cell receptor gamma, constant 2 [Source:MGI Symbol;Acc:MGI:98626]	0	0	0	0	0	0	0.113859	0	0	0	0	0
ENSMUSG00000022831	Hcls1	hematopoietic cell specific Lyn substrate 1 [Source:MGI Symbol;Acc:MGI:104568]	0.835643	1.02052	1.54517	0.768048	1.21841	2.08148	1.1114	0.699031	25.5751	25.1617	32.9122	37.1636
ENSMUSG00000039824	Myl6b	myosin, light polypeptide 6B [Source:MGI Symbol;Acc:MGI:1917789]	2.2328	1.73874	1.19714	1.6539	1.56445	1.59368	1.73041	1.57287	1.93101	1.35428	2.45066	1.31073
ENSMUSG00000039826	Trub2	TruB pseudouridine (psi) synthase family member 2 [Source:MGI Symbol;Acc:MGI:2442186]	3.55071	3.56985	3.64344	3.56944	5.11096	4.63219	4.66983	4.98232	3.01814	3.33787	4.28718	3.96271
ENSMUSG00000086098	Gm14291	predicted gene 14291 [Source:MGI Symbol;Acc:MGI:3649962]	0.224946	0.123269	0.673983	0.402015	0.166368	0.435799	0.356164	0.062724	0	0	0	0
ENSMUSG00000039828	Wdr70	WD repeat domain 70 [Source:MGI Symbol;Acc:MGI:1921020]	6.47419	7.25689	5.79419	6.27357	6.94401	7.84601	7.53498	6.51769	6.72131	6.03653	8.33239	7.05091
ENSMUSG00000051671	Coa6	cytochrome c oxidase assembly factor 6 [Source:MGI Symbol;Acc:MGI:1915142]	9.57292	11.9008	9.00767	8.96067	6.26087	10.5759	11.349	9.00064	9.27577	12.5129	20.9827	19.4133
ENSMUSG00000070348	Ccnd1	cyclin D1 [Source:MGI Symbol;Acc:MGI:88313]	41.5633	35.741	37.8494	54.8884	43.7148	53.6157	37.2748	45.0912	29.8241	36.4818	12.6757	14.1436
ENSMUSG00000020069	Hnrnph3	heterogeneous nuclear ribonucleoprotein H3 [Source:MGI Symbol;Acc:MGI:1926462]	16.6068	19.2021	14.4456	16.0661	15.2962	17.9769	18.4664	14.18	14.4275	13.9742	11.908	10.6934
ENSMUSG00000070342	Gm10287	predicted gene 10287 [Source:MGI Symbol;Acc:MGI:3642138]	0.044557	0.0976678	0.0356004	0.0199076	0.032954	0.0719353	0.253974	0.0372728	0.013192	0.0236085	0	0
ENSMUSG00000070343	Gm10288	predicted gene 10288 [Source:MGI Symbol;Acc:MGI:3704227]	6.6304	4.69549	5.56247	4.9905	4.07392	6.42269	5.62052	4.35183	6.61403	9.97186	23.2358	20.1001
ENSMUSG00000063632	Sox11	SRY (sex determining region Y)-box 11 [Source:MGI Symbol;Acc:MGI:98359]	42.3467	59.5241	50.4286	59.6906	56.5031	60.3698	31.6371	22.9478	2.84624	6.64078	4.4518	3.82281
ENSMUSG00000020067	Mypn	myopalladin [Source:MGI Symbol;Acc:MGI:1916052]	0	0	0	0	0	0	0	0	0.0306213	0.00913335	0.135185	0
ENSMUSG00000020064	Herc4	hect domain and RLD 4 [Source:MGI Symbol;Acc:MGI:1914595]	13.8451	13.7603	12.3684	14.7677	13.4792	14.1525	12.5828	14.3799	11.3515	10.7057	12.4001	12.2692
ENSMUSG00000009075	Cabp7	calcium binding protein 7 [Source:MGI Symbol;Acc:MGI:2183437]	0.0688192	0.0565687	0.0137464	0	0.0848302	0.0222211	0.130756	0.0959476	0.0611261	0	0	0
ENSMUSG00000052942	Glis3	GLIS family zinc finger 3 [Source:MGI Symbol;Acc:MGI:2444289]	3.36814	2.95913	2.79869	3.92053	3.45419	2.52953	2.87586	2.65211	2.29519	1.49561	0.422905	0.599925
ENSMUSG00000030968	Pdilt	protein disulfide isomerase-like, testis expressed [Source:MGI Symbol;Acc:MGI:1919080]	0	0	0	0	0	0	0	0	0	0	0.0602815	0.20957
ENSMUSG00000030960	Eef1akmt2	EEF1A lysine methyltransferase 2 [Source:MGI Symbol;Acc:MGI:1919346]	7.99708	9.10179	7.67974	7.07731	8.29051	8.77281	8.57119	8.06195	4.94789	4.72617	5.26295	4.57419
ENSMUSG00000030966	Trim21	tripartite motif-containing 21 [Source:MGI Symbol;Acc:MGI:106657]	16.6845	15.7502	13.4478	12.8269	12.0505	18.2451	12.4861	12.8483	8.64462	8.90933	10.3851	7.94234
ENSMUSG00000030967	Zranb1	zinc finger, RAN-binding domain containing 1 [Source:MGI Symbol;Acc:MGI:106441]	20.5355	19.8545	19.3831	19.7661	20.5324	19.946	23.9377	21.2362	13.9215	13.895	11.4317	11.3904
ENSMUSG00000030965	Abraxas2	BRISC complex subunit [Source:MGI Symbol;Acc:MGI:1926116]	5.29289	4.77939	4.76088	5.66662	4.79269	5.55702	5.13364	4.89171	4.11972	4.39186	4.49743	4.1942
ENSMUSG00000070699	Sars2	seryl-aminoacyl-tRNA synthetase 2 [Source:MGI Symbol;Acc:MGI:1919234]	5.64981	6.20076	6.69551	5.62674	6.79306	6.17603	6.1469	6.23115	6.98067	6.54735	14.2444	13.0257
ENSMUSG00000052949	Rnf157	ring finger protein 157 [Source:MGI Symbol;Acc:MGI:2442484]	0.625803	0.706655	0.848497	0.800679	0.827499	0.832757	0.918789	1.13688	3.09926	2.50193	2.08887	1.50411
ENSMUSG00000004105	Angptl2	angiopoietin-like 2 [Source:MGI Symbol;Acc:MGI:1347002]	2.02359	1.75008	4.07461	1.31119	1.59593	0.984743	1.25731	1.29164	0.562212	0.47258	0.594865	0.927064
ENSMUSG00000070697	Utp3	UTP3 small subunit processome component [Source:MGI Symbol;Acc:MGI:1919230]	16.041	16.4665	14.1478	15.621	13.3955	16.8152	17.7787	14.2376	18.5623	17.9264	26.0945	18.573
ENSMUSG00000070690	5830473C10Rik	RIKEN cDNA 5830473C10 gene [Source:MGI Symbol;Acc:MGI:1923342]	0	0	0	0	0	0	0	0	0	0	0.0575378	0
ENSMUSG00000070691	Runx3	runt related transcription factor 3 [Source:MGI Symbol;Acc:MGI:102672]	0.0240998	0.0297147	0.0577662	0	0.017824	0.221776	0.0114474	0.0503998	0.567252	0.277732	7.06179	6.45123
ENSMUSG00000004100	Ppan	peter pan homolog [Source:MGI Symbol;Acc:MGI:2178445]	8.16168	9.65753	8.49757	8.16441	10.6125	7.39292	8.80567	10.4324	12.0608	11.787	35.6084	28.5242
ENSMUSG00000096433	Zfp994	zinc finger protein 994 [Source:MGI Symbol;Acc:MGI:3643318]	2.03835	2.29493	2.22083	1.98701	1.81819	2.24972	2.25329	2.06681	1.85438	1.50221	0.938001	0.704251
ENSMUSG00000033703	Fuk	fucokinase [Source:MGI Symbol;Acc:MGI:1916071]	7.61817	7.02384	6.81471	6.83201	7.9113	6.4818	6.59558	6.76693	4.89703	5.55538	5.64416	4.67192
ENSMUSG00000033701	Acbd6	acyl-Coenzyme A binding domain containing 6 [Source:MGI Symbol;Acc:MGI:1919732]	12.6959	12.9743	13.033	11.6042	12.9817	12.2982	15.5966	13.6453	17.63	18.6494	29.0459	28.8511
ENSMUSG00000033707	Lrrc24	leucine rich repeat containing 24 [Source:MGI Symbol;Acc:MGI:3605040]	6.1326	5.58104	5.77483	4.64207	6.86417	6.63001	5.74792	5.13003	7.56265	7.24578	13.3802	13.0966
ENSMUSG00000033706	Smyd5	SET and MYND domain containing 5 [Source:MGI Symbol;Acc:MGI:108048]	5.82121	6.48943	6.13302	8.26155	7.48506	5.34401	6.36145	8.02043	4.95081	6.48625	11.8607	8.5816
ENSMUSG00000033705	Stard9	START domain containing 9 [Source:MGI Symbol;Acc:MGI:3045258]	26.0027	26.0026	21.1746	30.8878	33.2551	25.0226	19.5477	32.3495	11.9562	9.81969	3.60387	4.53429
ENSMUSG00000037466	Tedc1	tubulin epsilon and delta complex 1 [Source:MGI Symbol;Acc:MGI:2144738]	0.683225	0.295581	0.47406	0.204844	0.43882	0.714071	0.751545	0.481289	1.11788	1.60045	5.97987	6.06073
ENSMUSG00000037465	Klf10	Kruppel-like factor 10 [Source:MGI Symbol;Acc:MGI:1101353]	22.5502	14.793	13.418	21.4684	17.7322	15.5534	16.4384	22.7722	19.0446	18.2213	15.4985	16.2182
ENSMUSG00000037463	Fbxo27	F-box protein 27 [Source:MGI Symbol;Acc:MGI:2685007]	0.0196883	0.0971016	0.0589901	0.0527793	0.0291226	0	0.0561115	0	0.262311	0.203421	0.105276	0.414795
ENSMUSG00000037461	Ints7	integrator complex subunit 7 [Source:MGI Symbol;Acc:MGI:1924315]	14.2397	14.746	14.3505	10.6869	15.739	12.7101	14.9989	12.2117	17.679	14.8049	25.9633	25.5023
ENSMUSG00000098480	Mir6387	microRNA 6387 [Source:MGI Symbol;Acc:MGI:5530663]	7.25661	2.29418	1.67248	6.35966	2.88988	4.86642	2.65144	3.73556	0	0	0	0
ENSMUSG00000001120	Pcbp3	poly(rC) binding protein 3 [Source:MGI Symbol;Acc:MGI:1890470]	33.6473	34.5849	35.2141	34.1211	33.2462	32.5734	39.053	34.646	5.05707	7.82495	4.96777	4.30491
ENSMUSG00000031709	Tbc1d9	TBC1 domain family, member 9 [Source:MGI Symbol;Acc:MGI:1918560]	0.522264	0.387208	0.533875	0.501	0.575606	0.257911	0.36968	0.376919	4.12945	3.84969	1.44559	0.90106
ENSMUSG00000031708	Tecr	trans-2,3-enoyl-CoA reductase [Source:MGI Symbol;Acc:MGI:1915408]	68.149	75.26	80.2127	71.4464	82.9902	72.1427	78.3507	75.5317	61.0125	61.9572	114.492	100.643
ENSMUSG00000031706	Rfx1	regulatory factor X, 1 (influences HLA class II expression) [Source:MGI Symbol;Acc:MGI:105982]	13.3952	13.7426	12.7201	13.3061	14.8017	11.6458	12.3822	12.668	12.5652	11.2549	8.03571	6.23195
ENSMUSG00000031701	Dnaja2	DnaJ heat shock protein family (Hsp40) member A2 [Source:MGI Symbol;Acc:MGI:1931882]	33.5298	31.3663	33.1734	36.0335	34.9752	32.7262	32.7206	38.0135	35.8548	40.8759	47.6891	40.6323
ENSMUSG00000031700	Gpt2	glutamic pyruvate transaminase (alanine aminotransferase) 2 [Source:MGI Symbol;Acc:MGI:1915391]	0.395281	0.45664	0.531352	0.415266	0.434569	0.320806	0.294323	0.205545	1.28102	0.942478	0.788323	0.410432
ENSMUSG00000031703	Itfg1	integrin alpha FG-GAP repeat containing 1 [Source:MGI Symbol;Acc:MGI:106419]	17.3939	19.7921	18.8326	17.4736	17.436	19.077	18.7262	17.9624	17.7158	17.923	16.0073	12.9159
ENSMUSG00000003458	Ncstn	nicastrin [Source:MGI Symbol;Acc:MGI:1891700]	46.4389	45.3655	50.094	47.3955	48.8379	42.0165	45.5864	50.9629	52.9538	53.4221	34.4332	37.2337
ENSMUSG00000023004	Tuba1b	tubulin, alpha 1B [Source:MGI Symbol;Acc:MGI:107804]	30.0624	24.2353	30.1528	42.2341	31.6506	38.3396	37.8753	39.1875	34.898	42.2917	124.919	106.19
ENSMUSG00000023007	Prpf40b	pre-mRNA processing factor 40B [Source:MGI Symbol;Acc:MGI:1925583]	16.0819	17.2019	16.2025	15.7221	17.7285	16.38	16.6771	16.345	17.4199	15.839	7.91567	8.28287
ENSMUSG00000023000	Dhh	desert hedgehog [Source:MGI Symbol;Acc:MGI:94891]	7.60268	6.83651	5.61069	8.97644	5.50966	8.69902	4.99275	4.52441	1.13302	2.96038	2.97391	2.52939
ENSMUSG00000026032	Ndufb3	NADH:ubiquinone oxidoreductase subunit B3 [Source:MGI Symbol;Acc:MGI:1913745]	34.844	32.7331	33.7582	29.918	29.0427	43.6256	39.2566	30.8661	24.0714	31.3981	52.8105	50.8197
ENSMUSG00000026031	Cflar	CASP8 and FADD-like apoptosis regulator [Source:MGI Symbol;Acc:MGI:1336166]	29.5322	25.4254	27.2447	34.6265	27.4586	30.4739	25.7835	34.4359	23.3214	21.2623	10.5842	12.7778
ENSMUSG00000026037	Orc2	origin recognition complex, subunit 2 [Source:MGI Symbol;Acc:MGI:1328306]	3.67309	3.64879	3.88698	4.24242	3.66451	3.25522	3.69731	3.72636	4.60913	4.29818	12.1019	12.1646
ENSMUSG00000026036	Nif3l1	Ngg1 interacting factor 3-like 1 (S. pombe) [Source:MGI Symbol;Acc:MGI:1929485]	5.68022	5.57195	6.57255	5.8469	5.6981	6.61185	7.37877	5.15852	4.48776	4.02813	6.67868	5.6977
ENSMUSG00000026035	Ppil3	peptidylprolyl isomerase (cyclophilin)-like 3 [Source:MGI Symbol;Acc:MGI:1917475]	3.81734	3.30051	3.82944	3.6764	3.88984	4.136	3.92195	3.28789	3.39061	3.7306	6.4713	6.97357
ENSMUSG00000026034	Clk1	CDC-like kinase 1 [Source:MGI Symbol;Acc:MGI:107403]	63.4141	60.4681	51.5406	59.5753	50.5137	63.3377	68.1239	60.2655	40.2455	30.5676	22.8408	21.2596
ENSMUSG00000026039	Sgo2a	shugoshin 2A [Source:MGI Symbol;Acc:MGI:1098767]	0.12206	0.100332	0.16823	0.0818031	0.00902749	0.0118237	0.0115957	0.0408423	0.325247	0.27163	1.24008	1.33117
ENSMUSG00000087331	1810021B22Rik	RIKEN cDNA 1810021B22 gene [Source:MGI Symbol;Acc:MGI:1916370]	0.605548	0.663672	0.927329	0.766566	0.447858	1.04281	0.703106	0.337701	0.896425	0.802124	0.791498	0.0833837
ENSMUSG00000097069	Gm16998	predicted gene, 16998 [Source:MGI Symbol;Acc:MGI:4439922]	0.147038	0.161152	0.088111	0.295628	0.0362494	0.237387	0.186248	0.0820001	1.74135	0.545357	0	1.33631
ENSMUSG00000034285	Nipsnap1	nipsnap homolog 1 [Source:MGI Symbol;Acc:MGI:1278344]	3.82333	3.94713	4.3367	3.32493	3.60195	2.88789	4.73476	3.23636	1.7586	0.958633	3.48032	2.42553
ENSMUSG00000000957	Mmp14	matrix metallopeptidase 14 (membrane-inserted) [Source:MGI Symbol;Acc:MGI:101900]	25.6742	28.8891	39.2275	28.75	29.8561	30.2666	33.807	36.371	152.722	180.88	99.7229	108.198
ENSMUSG00000073633	Fbxo36	F-box protein 36 [Source:MGI Symbol;Acc:MGI:1289192]	0.561319	0.876657	0.756819	0.658328	0.601963	0.625295	0.293288	0.422598	0.299142	0.713796	0.480232	0.486949
ENSMUSG00000082292	Gm12250	predicted gene 12250 [Source:MGI Symbol;Acc:MGI:3649299]	19.5002	11.3157	4.47892	4.36622	4.38937	25.2651	1.35653	6.90567	1.74393	1.40088	7.58764	8.18457
ENSMUSG00000073639	Rab18	RAB18, member RAS oncogene family [Source:MGI Symbol;Acc:MGI:102790]	55.1839	62.5959	54.9966	58.5004	56.9928	59.7425	58.1593	56.8427	43.7008	46.8733	46.418	36.9752
ENSMUSG00000049553	Polr1a	polymerase (RNA) I polypeptide A [Source:MGI Symbol;Acc:MGI:1096397]	2.69582	2.80036	2.95868	3.53398	3.41795	2.36267	2.3734	3.89893	5.01697	5.60365	11.9332	8.45633
ENSMUSG00000049551	Fzd9	frizzled class receptor 9 [Source:MGI Symbol;Acc:MGI:1313278]	0.0262912	0.151278	0.0630188	0.12334	0.155558	0.0764026	0.174836	0.263917	0.396987	0.877614	0.674796	0.684234
ENSMUSG00000049550	Clip1	CAP-GLY domain containing linker protein 1 [Source:MGI Symbol;Acc:MGI:1928401]	12.099	10.9716	11.2494	12.2803	11.3594	11.7974	11.4706	12.3335	8.68129	8.46712	6.23595	6.3651
ENSMUSG00000049556	Lingo1	leucine rich repeat and Ig domain containing 1 [Source:MGI Symbol;Acc:MGI:1915522]	0.0614376	0.189379	0.239303	0.0514682	0.159036	0.0743912	0.0291828	0.218423	0.79126	0.830095	1.06767	0.552011
ENSMUSG00000049555	Tmie	transmembrane inner ear [Source:MGI Symbol;Acc:MGI:2159400]	1.37697	1.30871	1.17324	1.09586	1.44804	1.313	1.32856	1.04388	0.439532	0.940487	0.552215	0.42662
ENSMUSG00000069678	Pcgf1	polycomb group ring finger 1 [Source:MGI Symbol;Acc:MGI:1917087]	7.00805	8.96086	7.36754	5.21855	6.97142	7.54279	7.20269	6.58231	7.20748	8.37103	6.96866	6.90742
ENSMUSG00000046269	Usp27x	ubiquitin specific peptidase 27, X chromosome [Source:MGI Symbol;Acc:MGI:1859645]	1.07124	1.11228	0.69261	1.0769	0.89653	0.600765	0.856992	1.41492	0.951492	0.862601	0.316552	0.768604
ENSMUSG00000030816	Rnf40	ring finger protein 40 [Source:MGI Symbol;Acc:MGI:2142048]	25.7455	25.1231	25.9244	25.8424	26.1682	27.0477	29.1181	27.8616	24.9557	24.3143	27.1294	24.4963
ENSMUSG00000022354	Ndufb9	NADH:ubiquinone oxidoreductase subunit B9 [Source:MGI Symbol;Acc:MGI:1913468]	63.712	56.9379	58.4889	48.4706	49.792	62.4338	69.5875	53.5287	69.7502	80.5183	187.57	167.786
ENSMUSG00000022359	Wdyhv1	WDYHV motif containing 1 [Source:MGI Symbol;Acc:MGI:1924023]	9.43958	9.40855	8.03396	6.9375	9.27485	10.0715	8.96757	6.29422	4.77949	5.25527	11.7043	8.53365
ENSMUSG00000097706	E030037K01Rik	RIKEN cDNA E030037K01 gene [Source:MGI Symbol;Acc:MGI:3704310]	0.171656	0.1411	0.144008	0.0460165	0.203129	0.266046	0.0978437	0.143594	0.335428	0.409284	0.183574	0.0850932
ENSMUSG00000008540	Mgst1	microsomal glutathione S-transferase 1 [Source:MGI Symbol;Acc:MGI:1913850]	7.3972	8.61598	13.1545	5.96103	8.21743	6.90438	4.63746	4.73486	92.1436	84.6877	53.6779	54.039
ENSMUSG00000034863	Ano8	anoctamin 8 [Source:MGI Symbol;Acc:MGI:2687327]	13.4289	14.4979	11.4354	14.2211	13.7217	14.4709	13.1084	12.9132	17.6348	18.4607	11.9391	8.34113
ENSMUSG00000088025	Rprl3	ribonuclease P RNA-like 3 [Source:MGI Symbol;Acc:MGI:105103]	0	0	0	0	0	0	0	0	0	0	1.77851	1.03051
ENSMUSG00000034867	Ankrd27	ankyrin repeat domain 27 (VPS9 domain) [Source:MGI Symbol;Acc:MGI:2444103]	15.9985	14.8593	16.5477	16.6336	17.7952	14.4496	15.8123	16.4967	10.6669	11.0407	16.9139	13.6473
ENSMUSG00000037962	Rflna	refilin A [Source:MGI Symbol;Acc:MGI:1920371]	0.280109	0.306996	0.578157	0.312875	0.230185	0.271334	0.473071	0.390527	2.81969	5.9861	2.4963	3.54852
ENSMUSG00000037960	Card19	caspase recruitment domain family, member 19 [Source:MGI Symbol;Acc:MGI:1915730]	68.0088	65.3327	48.0326	61.1063	55.678	59.7045	63.8958	54.3817	22.5774	27.7112	26.1413	27.9705
ENSMUSG00000074345	Tnfaip8l3	tumor necrosis factor, alpha-induced protein 8-like 3 [Source:MGI Symbol;Acc:MGI:2685363]	0.379325	0.423159	0.811809	0.326852	0.581131	0.209967	0.334618	0.475969	0	0	0	0.167892
ENSMUSG00000045799	Gm9800	predicted gene 9800 [Source:MGI Symbol;Acc:MGI:3710580]	0.593622	0.921686	0.830017	0.530449	0.48782	0.447242	0.814579	0.937977	0.585848	0.524218	1.76343	1.14438
ENSMUSG00000045795	Whamm	WAS protein homolog associated with actin, golgi membranes and microtubules [Source:MGI Symbol;Acc:MGI:2142282]	13.0629	13.2887	10.9471	10.5186	10.5038	12.2541	10.4503	9.95784	16.9764	15.4716	11.0288	12.4155
ENSMUSG00000045790	Ccdc149	coiled-coil domain containing 149 [Source:MGI Symbol;Acc:MGI:2685293]	0.836039	0.971065	1.43761	0.767368	0.819955	0.950691	0.707904	0.425698	2.56674	2.49896	1.98253	2.47763
ENSMUSG00000048154	Kmt2d	lysine (K)-specific methyltransferase 2D [Source:MGI Symbol;Acc:MGI:2682319]	14.3885	11.977	11.6066	18.9478	16.6872	14.6147	13.3399	18.2132	15.4575	14.7999	8.77748	10.2696
ENSMUSG00000032204	Aqp9	aquaporin 9 [Source:MGI Symbol;Acc:MGI:1891066]	0	0	0.00871965	0	0.0107619	0.0845722	0	0	0.439435	0.543552	5.7733	5.59031
ENSMUSG00000089959	Gm16268	predicted gene 16268 [Source:MGI Symbol;Acc:MGI:3826557]	0.0521051	0.0428299	0.0936703	0.10476	0.154146	0.100946	0.296998	0.130761	17.3089	7.78543	5.34937	5.35962
ENSMUSG00000086942	Gm15489	predicted gene 15489 [Source:MGI Symbol;Acc:MGI:3705099]	0.619585	0.458364	0.594047	0.747426	0.549888	0.24007	0.117721	0.362806	0.165097	0.64016	0.13252	0.76785
ENSMUSG00000089952	4933413C19Rik	RIKEN cDNA 4933413C19 gene [Source:MGI Symbol;Acc:MGI:1921702]	1.93066	1.65404	1.17322	1.16633	1.81002	1.63312	2.11828	0.75065	0	0.172895	0.0290803	0
ENSMUSG00000089956	Gm16553	predicted gene 16553 [Source:MGI Symbol;Acc:MGI:4414973]	0.0841978	0.0692098	0.0504546	0	0	0	0	0.0704331	0	0	0	0
ENSMUSG00000006241	Ccdc159	coiled-coil domain containing 159 [Source:MGI Symbol;Acc:MGI:1914369]	3.31669	2.63006	3.13322	2.66735	2.56843	1.85208	2.85429	2.28486	4.67882	3.13221	0.333831	0.870429
ENSMUSG00000042211	Fbxo38	F-box protein 38 [Source:MGI Symbol;Acc:MGI:2444639]	16.5552	15.5506	15.8317	16.3249	16.0443	17.8332	16.8237	17.9401	14.7778	13.4743	14.3547	15.9367
ENSMUSG00000042213	Zfand4	zinc finger, AN1-type domain 4 [Source:MGI Symbol;Acc:MGI:1914742]	0.40224	0.247978	0.472032	0.179717	0.235515	0.178584	0.318438	0.19628	4.80832	3.2635	5.17991	3.8841
ENSMUSG00000042215	Bag2	BCL2-associated athanogene 2 [Source:MGI Symbol;Acc:MGI:1891254]	3.21238	2.70656	2.98372	3.10375	2.79162	2.46347	3.02632	2.84397	2.78194	3.1063	15.1444	13.7679
ENSMUSG00000042216	Sgsm1	small G protein signaling modulator 1 [Source:MGI Symbol;Acc:MGI:107320]	0.985112	1.37392	1.39354	1.00655	1.42133	0.594452	0.82846	1.41847	3.39238	2.24615	1.50254	1.43099
ENSMUSG00000090952	Gm17251	predicted gene, 17251 [Source:MGI Symbol;Acc:MGI:4936885]	3.78007	4.17862	3.28059	3.2322	3.27773	3.28286	4.70552	3.70729	4.22583	3.00431	2.09095	2.26155
ENSMUSG00000045248	Med26	mediator complex subunit 26 [Source:MGI Symbol;Acc:MGI:1917875]	3.94633	3.91217	4.58699	4.21303	4.44401	3.93796	4.42721	4.96006	6.62285	5.09081	7.33783	5.40678
ENSMUSG00000030934	Oat	ornithine aminotransferase [Source:MGI Symbol;Acc:MGI:97394]	18.911	16.2805	34.7006	16.4985	28.3245	16.7739	22.9085	19.2594	25.3197	28.1256	55.7952	50.5822
ENSMUSG00000032425	Zfp949	zinc finger protein 949 [Source:MGI Symbol;Acc:MGI:1918890]	3.65942	3.41546	3.69555	3.04851	3.11622	3.77074	4.11355	2.84165	3.47048	2.58397	2.12045	2.51147
ENSMUSG00000032420	Nt5e	5' nucleotidase, ecto [Source:MGI Symbol;Acc:MGI:99782]	1.78499	1.32883	1.887	0.631995	0.884262	1.32127	1.34379	0.591638	0.523499	1.01716	0.216104	0.0834769
ENSMUSG00000032423	Syncrip	synaptotagmin binding, cytoplasmic RNA interacting protein [Source:MGI Symbol;Acc:MGI:1891690]	11.1585	10.3883	10.6762	12.2637	12.3762	12.0535	11.9321	14.6757	13.3417	12.4456	18.6535	18.4608
ENSMUSG00000032422	Snx14	sorting nexin 14 [Source:MGI Symbol;Acc:MGI:2155664]	8.86958	9.33612	8.21492	8.18486	7.53086	7.97063	7.48339	7.1897	6.98314	6.6004	4.8488	4.76763
ENSMUSG00000084821	Gm15880	predicted gene 15880 [Source:MGI Symbol;Acc:MGI:3802014]	0.041807	0.0343649	0.0876833	0	0.01546	0.0404973	0.0397165	0.0699446	0.185667	0.149522	0.0447095	0.233151
ENSMUSG00000084826	AI847159	expressed sequence AI847159 [Source:MGI Symbol;Acc:MGI:3528181]	0	0	0	0	0	0	0	0	0	0	0	0.284797
ENSMUSG00000031147	Magix	MAGI family member, X-linked [Source:MGI Symbol;Acc:MGI:1859644]	8.39027	11.205	5.8347	5.45642	7.87546	6.66249	6.73084	8.05841	2.48411	3.40828	2.08257	1.56612
ENSMUSG00000083489	Gm11784	predicted gene 11784 [Source:MGI Symbol;Acc:MGI:3649457]	0.25437	0	0	0.0852374	0	0	0	0.106393	3.50198	1.8195	0.27203	0
ENSMUSG00000029092	D5Ertd615e	DNA segment, Chr 5, ERATO Doi 615, expressed [Source:MGI Symbol;Acc:MGI:1277236]	0	0.607282	0.6198	0.198052	0.655687	0.42939	0	0.123603	2.09986	5.04971	2.21224	5.85975
ENSMUSG00000031144	Syp	synaptophysin [Source:MGI Symbol;Acc:MGI:98467]	0.10412	0.0665668	0.152516	0.0542732	0.0513377	0.112065	0.0439617	0.0967762	0.0205513	0.0183894	0.0123721	0
ENSMUSG00000034438	Gbp8	guanylate-binding protein 8 [Source:MGI Symbol;Acc:MGI:1923324]	14.2685	10.6605	5.68547	6.42431	5.766	13.6315	4.00595	4.6554	0.261309	0.409184	5.21747	4.34477
ENSMUSG00000041548	Hspb8	heat shock protein 8 [Source:MGI Symbol;Acc:MGI:2135756]	15.3342	11.1052	17.2106	12.1415	10.7923	17.6689	14.8024	9.6205	3.18533	5.20906	4.00051	3.83138
ENSMUSG00000041544	Disp3	dispatched RND transporter family member 3 [Source:MGI Symbol;Acc:MGI:2444403]	0	0.018185	0	0	0.00818105	0	0	0	0.0786003	0.0791233	0.0236591	0
ENSMUSG00000058093	Zfp729b	zinc finger protein 729b [Source:MGI Symbol;Acc:MGI:2145180]	1.58744	1.83496	1.51607	1.62076	1.38502	1.62181	1.8733	1.7844	1.46506	1.63622	1.93639	1.47549
ENSMUSG00000041540	Sox5	SRY (sex determining region Y)-box 5 [Source:MGI Symbol;Acc:MGI:98367]	0.0838698	0.110304	0.190981	0.103985	0.148871	0.178733	0.0916275	0.185921	0.0819437	0.0399946	0.0403617	0.0259849
ENSMUSG00000000167	Pih1d2	PIH1 domain containing 2 [Source:MGI Symbol;Acc:MGI:1919864]	0.364328	0.827959	0.706329	0.416521	0.64986	0.809629	0.468268	0.322695	0.133248	0.221428	0.366704	0.265595
ENSMUSG00000050640	Tmem150c	transmembrane protein 150C [Source:MGI Symbol;Acc:MGI:3041258]	0.0759675	0.0892065	0.143071	0.0218195	0.0722378	0	0.0206197	0.0181566	0.115672	0.215633	0.174089	0
ENSMUSG00000024592	C330018D20Rik	RIKEN cDNA C330018D20 gene [Source:MGI Symbol;Acc:MGI:1924672]	1.97658	1.93128	2.06719	1.88703	1.65494	2.54686	2.24975	1.99661	2.16968	2.04518	2.67217	3.09662
ENSMUSG00000092257	Gm2308	predicted gene 2308 [Source:MGI Symbol;Acc:MGI:3780479]	0.0600455	0.197427	0.143926	0.0804831	0.0888182	0.232658	0.171129	0.150687	0.266666	0.286336	0.834785	1.19063
ENSMUSG00000024590	Lmnb1	lamin B1 [Source:MGI Symbol;Acc:MGI:96795]	5.51567	6.29047	6.19573	5.46975	5.47926	7.37357	7.27007	5.44822	13.3595	16.4996	96.2713	81.5726
ENSMUSG00000000168	Dlat	dihydrolipoamide S-acetyltransferase (E2 component of pyruvate dehydrogenase complex) [Source:MGI Symbol;Acc:MGI:2385311]	8.15571	8.51935	7.31974	7.92174	8.30412	7.7807	7.84167	8.39125	7.90156	7.40375	13.1159	11.7894
ENSMUSG00000024594	Prrc1	proline-rich coiled-coil 1 [Source:MGI Symbol;Acc:MGI:1916106]	15.4952	14.2129	14.7181	16.1408	15.4535	15.7761	14.4102	15.2624	10.6848	9.43102	9.4135	7.98316
ENSMUSG00000032301	Psma4	proteasome (prosome, macropain) subunit, alpha type 4 [Source:MGI Symbol;Acc:MGI:1347060]	19.79	20.8253	22.3917	18.4965	19.7536	20.8209	21.966	20.9806	24.062	25.19	35.9896	34.7394
ENSMUSG00000057531	Dtnbp1	dystrobrevin binding protein 1 [Source:MGI Symbol;Acc:MGI:2137586]	11.6143	11.1813	11.1301	9.6009	11.1634	11.338	10.9476	11.0387	25.9704	24.8188	32.4772	29.5711
ENSMUSG00000032305	Fam219b	family with sequence similarity 219, member B [Source:MGI Symbol;Acc:MGI:1925573]	12.6886	14.9879	13.8944	16.2139	15.3098	14.6232	13.6663	15.9131	15.7397	16.5776	13.865	11.4452
ENSMUSG00000041895	Wipi1	WD repeat domain, phosphoinositide interacting 1 [Source:MGI Symbol;Acc:MGI:1261864]	12.1392	10.4502	11.8862	8.94169	10.3227	11.0041	12.3243	8.97678	9.25225	7.57273	9.03472	9.28392
ENSMUSG00000041890	Git2	GIT ArfGAP 2 [Source:MGI Symbol;Acc:MGI:1347053]	49.6588	48.6293	46.7739	56.7468	52.1627	49.1527	48.1179	53.47	24.7633	24.5761	19.4046	20.9375
ENSMUSG00000041891	Lman1	lectin, mannose-binding, 1 [Source:MGI Symbol;Acc:MGI:1917611]	19.5404	21.3722	21.2493	20.6204	20.2243	19.8392	19.671	19.3272	22.0667	24.3491	18.9964	20.021
ENSMUSG00000083885	Gm13213	predicted gene 13213 [Source:MGI Symbol;Acc:MGI:3651606]	1.6534	1.04545	0.685927	0.596662	0.940649	0.616003	0.483301	0.212785	0.677803	0.101083	0.81609	0
ENSMUSG00000047496	Rnf152	ring finger protein 152 [Source:MGI Symbol;Acc:MGI:2443787]	0.346347	0.377655	0.288021	0.331595	0.308432	0.376579	0.409607	0.307464	1.77672	2.37068	1.05071	1.41908
ENSMUSG00000047497	Adamts12	a disintegrin-like and metallopeptidase (reprolysin type) with thrombospondin type 1 motif, 12 [Source:MGI Symbol;Acc:MGI:2146046]	0.106375	0.127184	0.243387	0.149063	0.371914	0.177983	0.349102	0.33976	2.78297	2.48253	1.21	2.43287
ENSMUSG00000051111	Sv2c	synaptic vesicle glycoprotein 2c [Source:MGI Symbol;Acc:MGI:1922459]	0.0270703	0.0333773	0.0567756	0.00907107	0.020021	0	0.0257167	0.0226448	0	0	0	0.0167741
ENSMUSG00000051116	Gm8121	predicted pseudogene 8121 [Source:MGI Symbol;Acc:MGI:3645325]	1.47607	1.5326	1.53627	1.0413	1.03423	1.58033	1.77127	1.0398	1.51807	2.34628	4.32023	1.15534
ENSMUSG00000014837	4931428F04Rik	RIKEN cDNA 4931428F04 gene [Source:MGI Symbol;Acc:MGI:1921606]	1.44265	1.64623	1.56625	1.50145	1.26781	1.70982	1.12865	1.54754	3.4974	2.42805	1.27055	1.78787
ENSMUSG00000000838	Fmr1	fragile X mental retardation 1 [Source:MGI Symbol;Acc:MGI:95564]	8.0215	8.3622	7.49425	7.01164	7.09131	8.25219	7.54375	7.46945	7.01133	6.9845	8.25483	7.52451
ENSMUSG00000066113	Adamtsl1	ADAMTS-like 1 [Source:MGI Symbol;Acc:MGI:1924989]	0.282849	0.328234	0.518453	0.278766	0.438894	0.123563	0.237093	0.338675	0	0.101381	0.124553	0.240562
ENSMUSG00000000295	Hddc2	HD domain containing 2 [Source:MGI Symbol;Acc:MGI:1916942]	1.32288	1.70877	1.34866	1.09383	1.13087	1.01517	1.51787	1.39405	1.89221	1.92528	3.67461	3.2576
ENSMUSG00000057457	Phex	phosphate regulating endopeptidase homolog, X-linked [Source:MGI Symbol;Acc:MGI:107489]	0.0862456	0.094524	0.218212	0.0385336	0.0283495	0.102109	0.0637257	0.0961947	0.706463	0.586448	0.327941	0.201892
ENSMUSG00000024261	Syt4	synaptotagmin IV [Source:MGI Symbol;Acc:MGI:101759]	0	0	0	0	0	0	0	0	0	0.098259	0	0
ENSMUSG00000082286	Pisd-ps1	phosphatidylserine decarboxylase, pseudogene 1 [Source:MGI Symbol;Acc:MGI:3842428]	15.5775	16.0762	13.2207	10.9457	12.9675	11.1676	13.234	8.26628	5.39427	6.29939	6.31134	4.89007
ENSMUSG00000082284	H3f3a-ps1	H3 histone, family 3A, pseudogene 1 [Source:MGI Symbol;Acc:MGI:1101782]	1.76446	0.846047	1.49789	1.08397	1.73997	2.27891	1.81591	1.722	1.04481	2.22038	4.56015	3.46226
ENSMUSG00000080610	Snord110	small nucleolar RNA, C/D box 110 [Source:MGI Symbol;Acc:MGI:3819517]	0	1.45748	1.06252	0	1.31137	0	2.52667	1.48324	0.787448	0	0.948104	12.0857
ENSMUSG00000085395	Gm13056	predicted gene 13056 [Source:MGI Symbol;Acc:MGI:3650725]	8.55116	10.6313	9.73595	7.59338	6.9568	7.55849	10.3575	4.38134	7.88007	6.20158	0.685863	4.76884
ENSMUSG00000085397	Gm13524	predicted gene 13524 [Source:MGI Symbol;Acc:MGI:3651427]	0.728527	0.374276	0.218281	0.854434	0.471461	0.882131	0.0865123	0.380892	0.727973	0.434262	0.194777	0.677146
ENSMUSG00000085396	Firre	functional intergenic repeating RNA element [Source:MGI Symbol;Acc:MGI:2147989]	152.495	157.168	133.029	142.799	156.968	131.16	142.362	139.971	87.2968	66.16	28.0465	29.0748
ENSMUSG00000085391	Gm16150	predicted gene 16150 [Source:MGI Symbol;Acc:MGI:3801827]	0.132205	0.0543357	0.0792226	0.088602	0.586668	0.0640319	0.0627973	0.276481	0	0	0.070692	0.409604
ENSMUSG00000085399	Foxd2os	forkhead box D2, opposite strand [Source:MGI Symbol;Acc:MGI:2444065]	1.49592	1.64463	1.35583	1.62913	1.3553	2.31849	2.43367	1.42343	7.55696	9.1547	4.11943	3.96269
ENSMUSG00000098790	Mir6942	microRNA 6942 [Source:MGI Symbol;Acc:MGI:5530669]	2.96487	4.06182	0.592222	6.62337	2.92372	2.87199	5.63323	0	1.75562	2.3564	12.6828	3.67435
ENSMUSG00000057182	Scn3a	sodium channel, voltage-gated, type III, alpha [Source:MGI Symbol;Acc:MGI:98249]	0.26613	0.497173	0.916258	0.324284	0.529644	0.210921	0.216048	0.530246	0	0	0.031048	0
ENSMUSG00000057181	5730455P16Rik	RIKEN cDNA 5730455P16 gene [Source:MGI Symbol;Acc:MGI:1917841]	5.15453	5.89492	5.24499	4.19712	5.03696	4.72773	4.84948	5.16591	5.65102	5.393	3.98118	3.5026
ENSMUSG00000061461	Smim20	small integral membrane protein 20 [Source:MGI Symbol;Acc:MGI:1913528]	1.99591	2.33501	2.25854	1.81046	2.01169	2.19416	2.54872	2.05013	2.4984	2.10277	4.55686	3.6355
ENSMUSG00000061462	Obscn	obscurin, cytoskeletal calmodulin and titin-interacting RhoGEF [Source:MGI Symbol;Acc:MGI:2681862]	0.102172	0.0908402	0.0912134	0.0544998	0.0447225	0.0646343	0.122814	0.0383737	0	0.00331444	0.0267589	0.0103364
ENSMUSG00000093910	Zfp853	zinc finger protein 853 [Source:MGI Symbol;Acc:MGI:2685638]	1.69515	1.06405	1.80997	1.30131	1.48167	1.73161	1.75678	1.23755	4.16108	4.40922	1.54915	2.36817
ENSMUSG00000016528	Mapkapk2	MAP kinase-activated protein kinase 2 [Source:MGI Symbol;Acc:MGI:109298]	38.3978	34.1687	41.417	40.2766	41.7556	40.5163	40.6498	44.5757	49.9586	56.1822	69.5444	69.5894
ENSMUSG00000016529	Il10	interleukin 10 [Source:MGI Symbol;Acc:MGI:96537]	0.0920392	0	0.0275767	0	0.0680714	0.490357	0.0437184	0	0	0	0	0.0570319
ENSMUSG00000016526	Dyrk3	dual-specificity tyrosine-(Y)-phosphorylation regulated kinase 3 [Source:MGI Symbol;Acc:MGI:1330300]	0.320049	0.382658	0.767144	0.155994	0.365818	0.197287	0.165843	0.0486777	1.39552	0.369989	11.046	8.11301
ENSMUSG00000016520	Lnx2	ligand of numb-protein X 2 [Source:MGI Symbol;Acc:MGI:2155959]	21.7092	25.5111	20.6035	19.5585	24.94	19.8758	21.9684	25.0878	24.617	30.7017	12.5632	13.5914
ENSMUSG00000081221	Gm14760	predicted gene 14760 [Source:MGI Symbol;Acc:MGI:3709612]	0.360992	0	0.0360534	0.0806438	0.0444978	0	0	0.0503294	0	0.0478179	0	0
ENSMUSG00000081223	Gm12247	predicted gene 12247 [Source:MGI Symbol;Acc:MGI:3649489]	0.719829	0.443769	0.323512	0.482418	2.06297	2.179	0.427397	1.27957	0.23976	0.357564	2.79054	1.56114
ENSMUSG00000085931	Gm12648	predicted gene 12648 [Source:MGI Symbol;Acc:MGI:3649948]	0.275697	0.22662	0	0.184768	0.27187	0	0.0873036	0.3075	0	0	0	0
ENSMUSG00000085932	Gm15556	predicted gene 15556 [Source:MGI Symbol;Acc:MGI:3783005]	0	0	0	0	0	0	0	0	0.0807639	0	0	0
ENSMUSG00000085936	2610307P16Rik	RIKEN cDNA 2610307P16 gene [Source:MGI Symbol;Acc:MGI:1919768]	3.13053	3.6116	3.01686	2.29434	4.29213	2.07484	3.33922	3.79795	3.43101	3.08463	1.76204	0.58989
ENSMUSG00000053600	Zfp472	zinc finger protein 472 [Source:MGI Symbol;Acc:MGI:2385049]	2.68951	2.10647	2.53912	2.83974	2.45828	3.76042	3.10942	3.41719	3.31285	3.42816	3.03904	4.30788
ENSMUSG00000053604	Rpia	ribose 5-phosphate isomerase A [Source:MGI Symbol;Acc:MGI:103254]	2.83485	3.35663	3.3638	3.28709	3.74399	3.91203	3.21676	4.14055	8.68294	9.07487	24.3255	17.9844
ENSMUSG00000083579	Gm15538	predicted gene 15538 [Source:MGI Symbol;Acc:MGI:3782986]	0.96303	0.791601	0.577085	0.258163	0.569799	0.746289	0.36595	0.483355	2.22397	0.153078	0.617934	0
ENSMUSG00000061947	Serpina10	serine (or cysteine) peptidase inhibitor, clade A (alpha-1 antiproteinase, antitrypsin), member 10 [Source:MGI Symbol;Acc:MGI:2667725]	0.0374678	0	0.0898086	0.0251103	0.0554217	0.036294	0	0	0.099838	0	0	0
ENSMUSG00000032083	Apoa1	apolipoprotein A-I [Source:MGI Symbol;Acc:MGI:88049]	0.634072	0.16037	0.350733	0.130753	0.10822	0.188987	0.509695	0.489612	0.259934	0.23259	0.46945	0
ENSMUSG00000009350	Mpo	myeloperoxidase [Source:MGI Symbol;Acc:MGI:97137]	0.0176068	0	0.0105507	0.0353994	0	0	0	0.0441852	3.12771	1.52529	393.304	358.023
ENSMUSG00000099041	Gm28035	predicted gene, 28035 [Source:MGI Symbol;Acc:MGI:5547771]	0	0	0	0.047667	0.0105207	0.0137794	0.0270274	0.0356985	0.240062	0.0339171	0	0.0881451
ENSMUSG00000051934	Spats2	spermatogenesis associated, serine-rich 2 [Source:MGI Symbol;Acc:MGI:1919822]	14.6928	12.8534	13.9905	13.5114	12.9032	13.4894	12.6688	15.5157	9.43396	9.7234	6.14211	5.70394
ENSMUSG00000096638	Ighv2-9	immunoglobulin heavy variable 2-9 [Source:MGI Symbol;Acc:MGI:4439624]	0	0	0	0	0.127391	0	0	0	0	0	2.94725	1.28077
ENSMUSG00000096632	Igkv9-124	immunoglobulin kappa chain variable 9-124 [Source:MGI Symbol;Acc:MGI:3646892]	0	0	0	0	0	0	0	0	0.186573	0	1.7971	0
ENSMUSG00000037669	Ldah	lipid droplet associated hydrolase [Source:MGI Symbol;Acc:MGI:1916082]	9.74048	9.30494	11.0296	9.9095	10.7411	11.4967	10.0037	10.6623	8.28139	7.93328	11.8713	10.1682
ENSMUSG00000097329	4931403G20Rik	RIKEN cDNA 4931403G20 gene [Source:MGI Symbol;Acc:MGI:1918184]	0.035483	0.145833	0.0637884	0.0237802	0.0524859	0.103114	0.168544	0.0593644	1.07156	1.55106	0.341518	0.527688
ENSMUSG00000097328	Tnfsf12	tumor necrosis factor (ligand) superfamily, member 12 [Source:MGI Symbol;Acc:MGI:1196259]	9.12572	7.6818	8.84291	8.21701	7.85696	8.62706	8.53661	9.35437	8.08784	7.07832	5.50962	2.94492
ENSMUSG00000037664	Cdkn1c	cyclin-dependent kinase inhibitor 1C (P57) [Source:MGI Symbol;Acc:MGI:104564]	2.43515	3.84937	4.3403	1.77846	1.87029	2.47984	2.07612	2.32433	39.1824	34.5146	23.8052	27.4704
ENSMUSG00000097326	A330048O09Rik	RIKEN cDNA A330048O09 gene [Source:MGI Symbol;Acc:MGI:2443792]	0	0	0	0	0	0	0	0	0	0.286479	0	0.223354
ENSMUSG00000097325	Gm16897	predicted gene, 16897 [Source:MGI Symbol;Acc:MGI:4439821]	2.78316	3.89909	1.92882	2.88705	4.1347	2.55531	2.41408	2.49012	0.988815	1.40413	0.362343	1.34967
ENSMUSG00000097324	Carmn	cardiac mesoderm enhancer-associated non-coding RNA [Source:MGI Symbol;Acc:MGI:4439832]	0.575644	0.666745	0.29791	0.613754	0.638612	0.25346	0.198858	0.372097	0.0232407	0	0	0
ENSMUSG00000037661	Gpr160	G protein-coupled receptor 160 [Source:MGI Symbol;Acc:MGI:1919112]	0.228193	0.386867	0.264938	0.315421	0.189866	0.207229	0.162587	0.155096	26.5769	20.0065	13.1322	12.6552
ENSMUSG00000097321	1700028E10Rik	RIKEN cDNA 1700028E10 gene [Source:MGI Symbol;Acc:MGI:1916713]	0.51815	0.444432	0.431994	0.166079	0.466528	0.785611	0.428036	0.546514	0.660326	0.590862	0.240923	0.921334
ENSMUSG00000097320	Tmem147os	transmembrane protein 147, opposite strand [Source:MGI Symbol;Acc:MGI:3642392]	1.19209	1.29485	1.42869	1.45518	1.25951	1.44343	1.61783	1.13966	0.605045	0.845931	0.500835	0.316576
ENSMUSG00000068663	Clec16a	C-type lectin domain family 16, member A [Source:MGI Symbol;Acc:MGI:1921624]	3.36441	3.48206	3.71271	4.06536	3.99086	3.28693	3.1688	3.88109	3.18028	3.11484	3.32834	3.32132
ENSMUSG00000096988	A930029G22Rik	RIKEN cDNA A930029G22 gene [Source:MGI Symbol;Acc:MGI:3605039]	0	0.115916	0.126756	0.0472544	0.182519	0.170752	0.468887	0.176948	0.125255	0.112078	0.188512	0.218456
ENSMUSG00000096984	Gm26523	predicted gene, 26523 [Source:MGI Symbol;Acc:MGI:5477017]	0	0	0	0	0	0	0	0	0.0645916	0	0	0
ENSMUSG00000096980	Gm26526	predicted gene, 26526 [Source:MGI Symbol;Acc:MGI:5477020]	0.0617892	0.10158	0.123422	0.0276068	0.167562	0.119707	0.078266	0.0344585	0.018294	0.032739	0.154184	0
ENSMUSG00000096981	Gm16845	predicted gene, 16845 [Source:MGI Symbol;Acc:MGI:4439769]	0.255628	0.280165	0.306365	0.199871	0.346611	0.33016	0.485692	0.392036	0.491946	0.812668	1.68582	0.686398
ENSMUSG00000039715	Wdr34	WD repeat domain 34 [Source:MGI Symbol;Acc:MGI:1919070]	1.55889	1.72253	2.08269	1.43867	1.89007	1.4853	1.57805	1.58195	1.79321	2.21389	9.31947	4.78232
ENSMUSG00000039713	Plekhg5	pleckstrin homology domain containing, family G (with RhoGef domain) member 5 [Source:MGI Symbol;Acc:MGI:2652860]	43.9616	28.7204	33.1522	41.9059	30.4669	36.3373	42.771	42.914	31.2941	32.5948	15.7364	16.8007
ENSMUSG00000090674	Gm17082	predicted gene 17082 [Source:MGI Symbol;Acc:MGI:4937909]	0.110514	0.0454209	0.0331123	0	0	0.0535262	0.0524942	0.0462237	0.196321	0	0	0
ENSMUSG00000023243	Kcnk5	potassium channel, subfamily K, member 5 [Source:MGI Symbol;Acc:MGI:1336175]	7.22209	6.26056	7.1306	9.31996	11.0009	6.47506	7.83137	10.8536	3.40635	2.3501	3.39221	4.28638
ENSMUSG00000015766	Eps8	epidermal growth factor receptor pathway substrate 8 [Source:MGI Symbol;Acc:MGI:104684]	1.96709	1.66881	3.08242	1.14207	1.96832	0.937451	1.21917	1.14394	7.73626	8.15141	4.69106	3.29822
ENSMUSG00000023249	Parp3	poly (ADP-ribose) polymerase family, member 3 [Source:MGI Symbol;Acc:MGI:1891258]	4.10705	2.88028	4.49249	2.4685	2.79647	2.95222	1.95084	1.85415	20.5703	18.3934	9.76042	11.6138
ENSMUSG00000019433	Gipc1	GIPC PDZ domain containing family, member 1 [Source:MGI Symbol;Acc:MGI:1926252]	32.9611	35.7772	35.6334	34.2483	41.7707	42.2339	38.3699	40.9373	39.1901	46.2818	52.8543	47.7878
ENSMUSG00000056043	Rgs9bp	regulator of G-protein signalling 9 binding protein [Source:MGI Symbol;Acc:MGI:2384418]	0.045775	0.0677278	0.0493743	0.0184066	0.0270838	0.0354728	0.0434861	0.0459499	0.0813158	0.0582093	0.313299	0.317681
ENSMUSG00000031543	Ank1	ankyrin 1, erythroid [Source:MGI Symbol;Acc:MGI:88024]	0.0356535	0.0293068	0.0160237	0.00597361	0.0329613	0.00863415	0.0169354	0.0149124	3.65764	2.45111	20.1987	17.166
ENSMUSG00000050323	Ndufaf6	NADH:ubiquinone oxidoreductase complex assembly factor 6 [Source:MGI Symbol;Acc:MGI:1924197]	4.19803	4.41373	4.18295	4.4819	3.86298	4.63394	5.7503	4.85925	3.4686	3.84084	10.2841	6.83598
ENSMUSG00000000440	Pparg	peroxisome proliferator activated receptor gamma [Source:MGI Symbol;Acc:MGI:97747]	0.66849	1.19889	0.655503	0.834931	0.719141	0.500378	0.57733	0.78797	160.262	159.317	73.5698	67.1427
ENSMUSG00000000441	Raf1	v-raf-leukemia viral oncogene 1 [Source:MGI Symbol;Acc:MGI:97847]	10.4408	10.2566	10.5316	10.2165	10.2515	10.1596	9.57669	10.6836	7.14458	6.61136	6.98107	6.38743
ENSMUSG00000055134	9130017K11Rik	RIKEN cDNA 9130017K11 gene [Source:MGI Symbol;Acc:MGI:1926030]	0.685514	0.585158	0.402887	0.300391	0.39	0.306479	0.588617	0.408028	0.210767	0.345757	0	0.212389
ENSMUSG00000031546	Gins4	GINS complex subunit 4 (Sld5 homolog) [Source:MGI Symbol;Acc:MGI:1923847]	12.8615	13.6238	12.3685	11.9667	10.3949	14.2568	15.1156	9.90855	14.9569	13.4889	40.4599	28.373
ENSMUSG00000031545	Gpat4	glycerol-3-phosphate acyltransferase 4 [Source:MGI Symbol;Acc:MGI:2142716]	20.3143	21.0203	22.9265	26.4296	23.3673	22.4616	21.6655	25.2406	20.4737	21.5028	19.0111	20.8375
ENSMUSG00000055137	Sugct	succinyl-CoA glutarate-CoA transferase [Source:MGI Symbol;Acc:MGI:1923221]	0.827721	1.09616	1.10223	0.523908	0.408117	0.846335	0.961072	0.61547	0.61266	0.54821	0.639301	0.968803
ENSMUSG00000031549	Ido2	indoleamine 2,3-dioxygenase 2 [Source:MGI Symbol;Acc:MGI:2142489]	0	0	0	0.0111118	0.0490503	0.0160608	0	0.0138697	0	0	0	0
ENSMUSG00000031548	Sfrp1	secreted frizzled-related protein 1 [Source:MGI Symbol;Acc:MGI:892014]	0.56535	0.91809	2.06573	0.979567	0.622093	1.56278	1.37545	1.74175	0.943065	0.646592	0.294927	0
ENSMUSG00000003402	Prkcsh	protein kinase C substrate 80K-H [Source:MGI Symbol;Acc:MGI:107877]	40.6397	39.1904	43.1065	41.3057	43.9223	44.5883	44.0416	41.286	55.4351	67.9787	75.5526	63.6145
ENSMUSG00000062175	Tgif2	TGFB-induced factor homeobox 2 [Source:MGI Symbol;Acc:MGI:1915299]	0.552645	0.739809	0.719104	0.645509	0.840819	0.428266	0.420008	0.805719	0.757336	0.828259	0.962507	0.802301
ENSMUSG00000025979	Mob4	MOB family member 4, phocein [Source:MGI Symbol;Acc:MGI:104899]	12.0571	13.6552	12.7475	13.894	13.654	14.592	12.5397	14.2613	11.4704	11.9485	7.05806	10.1168
ENSMUSG00000025978	Rftn2	raftlin family member 2 [Source:MGI Symbol;Acc:MGI:1921263]	1.01657	2.02572	1.92596	1.72731	2.87068	1.98934	1.94123	2.21614	2.2254	3.37052	1.88878	2.01064
ENSMUSG00000025977	Boll	boule homolog, RNA binding protein [Source:MGI Symbol;Acc:MGI:1922638]	0	0.0282039	0	0.0229952	0.0253766	0	0.048894	0.0574047	0	0	0.256857	0
ENSMUSG00000097737	Gm26530	predicted gene, 26530 [Source:MGI Symbol;Acc:MGI:5477024]	0.443614	0.829885	0.522495	0.645866	0.384661	0.577896	0.930057	0.51185	0.475546	0.522782	0.212668	0.398109
ENSMUSG00000056445	Hoxaas2	Hoxa cluster antisense RNA 2 [Source:MGI Symbol;Acc:MGI:1913890]	2.69132	3.59858	2.34386	3.15044	2.68051	1.91181	3.17037	2.13127	1.68926	0.712999	0.537259	0.978369
ENSMUSG00000021400	Wrnip1	Werner helicase interacting protein 1 [Source:MGI Symbol;Acc:MGI:1926153]	15.0657	16.2609	15.3804	17.6464	14.6478	16.7229	16.5745	17.1229	10.5547	10.2997	12.8306	14.897
ENSMUSG00000021087	Rtn1	reticulon 1 [Source:MGI Symbol;Acc:MGI:1933947]	3.0572	5.14977	3.31203	4.00695	5.79193	3.31155	2.61819	2.93535	0	0.143633	0.273797	0.317287
ENSMUSG00000022191	Drosha	drosha, ribonuclease type III [Source:MGI Symbol;Acc:MGI:1261425]	9.20438	9.43651	10.2216	10.213	10.369	10.0576	10.7902	10.5041	10.2599	10.2464	13.7764	12.9682
ENSMUSG00000022194	Pabpn1	poly(A) binding protein, nuclear 1 [Source:MGI Symbol;Acc:MGI:1859158]	10.329	10.6946	8.51062	11.3686	9.68127	11.4293	11.492	9.33829	12.1913	12.2507	12.5968	10.6837
ENSMUSG00000022199	Slc22a17	solute carrier family 22 (organic cation transporter), member 17 [Source:MGI Symbol;Acc:MGI:1926225]	19.2105	18.9231	15.9998	14.8295	14.4411	13.9247	14.4301	11.5193	22.8518	19.8004	7.13847	7.26274
ENSMUSG00000030204	Ddx47	DEAD (Asp-Glu-Ala-Asp) box polypeptide 47 [Source:MGI Symbol;Acc:MGI:1915005]	15.3636	14.9803	14.7216	14.5472	14.8382	15.5781	17.1397	15.2655	13.7543	13.9716	18.0186	18.7836
ENSMUSG00000029670	Ing3	inhibitor of growth family, member 3 [Source:MGI Symbol;Acc:MGI:1919027]	6.66077	7.70224	7.43407	6.61606	7.08786	6.39136	6.35155	7.18781	6.87436	5.51315	5.40613	5.92285
ENSMUSG00000029672	Fam3c	family with sequence similarity 3, member C [Source:MGI Symbol;Acc:MGI:107892]	18.753	21.7809	20.9281	19.3471	20.8464	19.3451	18.5248	18.8654	17.9978	18.4015	12.6233	9.47731
ENSMUSG00000029673	Auts2	autism susceptibility candidate 2 [Source:MGI Symbol;Acc:MGI:1919847]	0.424416	0.498816	0.551041	0.673667	0.680104	0.714051	0.69321	0.641548	1.11438	0.878795	0.517584	0.641323
ENSMUSG00000029674	Limk1	LIM-domain containing, protein kinase [Source:MGI Symbol;Acc:MGI:104572]	3.92691	2.70145	3.57518	5.37081	3.27825	3.59166	3.53842	4.07444	0.980513	1.07829	2.91084	3.74917
ENSMUSG00000029675	Eln	elastin [Source:MGI Symbol;Acc:MGI:95317]	209.844	170.687	176.264	196.616	192.571	371.589	482.404	224.231	45.7726	47.7466	28.2295	31.6144
ENSMUSG00000029676	Pot1a	protection of telomeres 1A [Source:MGI Symbol;Acc:MGI:2141503]	3.61617	4.51012	3.80049	3.45815	4.0323	3.6174	3.70621	3.40893	3.79254	3.26093	4.74479	4.74867
ENSMUSG00000038145	Snrk	SNF related kinase [Source:MGI Symbol;Acc:MGI:108104]	82.6299	84.8776	70.5648	78.6528	89.63	94.0454	98.6121	108.132	77.5091	65.7637	31.9279	30.7767
ENSMUSG00000038146	Notch3	notch 3 [Source:MGI Symbol;Acc:MGI:99460]	0.899338	1.11503	3.01794	0.748381	1.52983	0.675153	1.03948	1.20997	3.20187	4.5388	0.745377	1.13312
ENSMUSG00000038147	Cd84	CD84 antigen [Source:MGI Symbol;Acc:MGI:1336885]	0.278744	0.308134	0.380147	0.18681	0.120851	0.456227	0.1461	0.0884456	0.19636	0.0763928	1.80914	2.35857
ENSMUSG00000038141	Tmem181a	transmembrane protein 181A [Source:MGI Symbol;Acc:MGI:1924356]	19.8372	18.8513	19.0775	18.8286	20.373	17.341	18.9985	21.1272	20.0262	18.945	13.1771	12.1122
ENSMUSG00000038143	Stox2	storkhead box 2 [Source:MGI Symbol;Acc:MGI:1918319]	4.41616	6.1217	4.44278	4.66312	4.58661	3.90068	3.69866	4.31301	16.0358	14.3621	6.55477	8.93316
ENSMUSG00000072847	A530017D24Rik	RIKEN cDNA A530017D24 gene [Source:MGI Symbol;Acc:MGI:2144320]	2.49076	2.29382	2.26648	2.78212	2.40502	2.09997	3.37405	2.45012	2.00748	1.52136	1.35651	1.40049
ENSMUSG00000072844	G530011O06Rik	RIKEN cDNA G530011O06 gene [Source:MGI Symbol;Acc:MGI:3603513]	0.151981	0.0832844	0.12143	0.169759	0.0562018	0.171756	0.0721905	0.0635673	0.787448	0.624084	0.108355	0
ENSMUSG00000072849	Serpina1e	serine (or cysteine) peptidase inhibitor, clade A, member 1E [Source:MGI Symbol;Acc:MGI:891967]	0	0.0612915	0.0893643	0	0.193016	0.144458	0.0354182	0.12475	0	0	0	0
ENSMUSG00000028108	Ecm1	extracellular matrix protein 1 [Source:MGI Symbol;Acc:MGI:103060]	77.2881	66.1837	64.7709	67.2147	59.8322	48.6681	57.7028	52.9706	18.0329	25.9429	10.1272	13.099
ENSMUSG00000025359	Pmel	premelanosome protein [Source:MGI Symbol;Acc:MGI:98301]	1.10382	0.721211	0.831056	1.38469	0.941974	0.795078	1.42506	0.757635	0.980428	0.314925	0.332949	0.35076
ENSMUSG00000025358	Cdk2	cyclin-dependent kinase 2 [Source:MGI Symbol;Acc:MGI:104772]	23.9953	21.8633	20.2315	24.3213	23.6867	22.067	23.7374	24.2197	40.6442	32.3101	47.9557	50.1356
ENSMUSG00000028101	Pias3	protein inhibitor of activated STAT 3 [Source:MGI Symbol;Acc:MGI:1913126]	19.7413	17.0999	16.8457	22.274	17.5365	17.2449	15.3483	16.4368	9.77175	9.77104	7.55289	7.93265
ENSMUSG00000028100	Nudt17	nudix (nucleoside diphosphate linked moiety X)-type motif 17 [Source:MGI Symbol;Acc:MGI:1925623]	3.85085	4.69346	3.05025	3.29272	4.32118	3.47295	3.53214	3.29536	0.353831	0.140715	0.520692	0.109709
ENSMUSG00000025351	Cd63	CD63 antigen [Source:MGI Symbol;Acc:MGI:99529]	17.308	18.745	30.7295	12.6184	17.8174	13.9337	11.4431	13.4513	99.0947	103.913	122.564	114.278
ENSMUSG00000028102	Pex11b	peroxisomal biogenesis factor 11 beta [Source:MGI Symbol;Acc:MGI:1338882]	2.37277	2.37401	2.5349	2.36731	2.6363	2.39204	2.35612	2.48782	2.14567	1.99675	2.61788	3.56594
ENSMUSG00000025357	Dgka	diacylglycerol kinase, alpha [Source:MGI Symbol;Acc:MGI:102952]	40.2763	41.3305	37.3477	39.2802	38.41	36.1446	38.8334	35.7931	16.3042	13.5994	8.28848	8.78024
ENSMUSG00000028104	Polr3gl	polymerase (RNA) III (DNA directed) polypeptide G like [Source:MGI Symbol;Acc:MGI:1917120]	21.2529	21.1001	23.5483	20.1127	18.8454	23.9147	21.4453	19.6731	24.0071	22.1716	15.704	15.3915
ENSMUSG00000028107	Tars2	threonyl-tRNA synthetase 2, mitochondrial (putative) [Source:MGI Symbol;Acc:MGI:1919057]	8.80241	9.31235	8.27842	9.36778	8.56974	8.52666	9.3043	8.23835	8.39755	9.45747	14.3382	14.0232
ENSMUSG00000028106	Rprd2	regulation of nuclear pre-mRNA domain containing 2 [Source:MGI Symbol;Acc:MGI:1922387]	7.21795	7.4811	7.74087	8.00468	7.85922	6.62421	6.82982	7.93679	8.64986	6.90902	5.5366	7.07273
ENSMUSG00000032254	Kif23	kinesin family member 23 [Source:MGI Symbol;Acc:MGI:1919069]	1.42657	1.31739	1.49863	0.708195	0.586154	0.750649	1.47235	0.780834	3.23813	3.87732	16.7817	16.3043
ENSMUSG00000062822	4833420G17Rik	RIKEN cDNA 4833420G17 gene [Source:MGI Symbol;Acc:MGI:1914642]	36.0449	38.9272	30.68	26.1502	29.8111	31.9664	33.1523	26.1163	31.121	24.1429	21.4653	22.0594
ENSMUSG00000049957	Ccdc137	coiled-coil domain containing 137 [Source:MGI Symbol;Acc:MGI:1914541]	7.71999	7.41424	7.00092	7.63855	7.04618	7.55492	6.40027	7.67789	9.673	8.85701	10.0021	9.11551
ENSMUSG00000049950	Rpp38	ribonuclease P/MRP 38 subunit [Source:MGI Symbol;Acc:MGI:2443607]	0.694269	1.14136	1.21343	0.930576	1.83995	0.952736	0.494664	1.64551	1.02776	1.5634	3.46486	3.58502
ENSMUSG00000052212	Cd177	CD177 antigen [Source:MGI Symbol;Acc:MGI:1916141]	0.111146	0.0730888	0.21313	0.104284	0.0986433	0.0215329	0.0211177	0.0929758	0	0.247341	4.99223	4.27003
ENSMUSG00000052214	Opa3	optic atrophy 3 [Source:MGI Symbol;Acc:MGI:2686271]	6.1027	5.47338	6.22717	7.47012	7.19615	6.03975	6.25028	7.6077	7.48992	7.7436	9.27285	10.0075
ENSMUSG00000052217	Hbb-bh1	hemoglobin Z, beta-like embryonic chain [Source:MGI Symbol;Acc:MGI:96024]	0	0	0	0	0	0	0	0	0	0.234105	0	0.730083
ENSMUSG00000022201	Zfr	zinc finger RNA binding protein [Source:MGI Symbol;Acc:MGI:1341890]	18.817	19.7596	19.2209	22.8225	20.4868	21.5865	20.3273	22.9158	17.0486	17.8328	15.7388	15.6982
ENSMUSG00000021070	Bdkrb2	bradykinin receptor, beta 2 [Source:MGI Symbol;Acc:MGI:102845]	19.844	19.6447	18.0628	29.845	34.4751	14.7731	14.1473	24.6447	0.191237	0.17112	0.0383756	0.444713
ENSMUSG00000087646	Gm1667	predicted gene 1667 [Source:MGI Symbol;Acc:MGI:2686513]	4.64567	5.59483	3.43128	2.60661	3.67561	4.70944	3.387	4.24769	0	0	0	0
ENSMUSG00000097616	1110019D14Rik	RIKEN cDNA 1110019D14 gene [Source:MGI Symbol;Acc:MGI:1923561]	0.490127	1.26619	0.650343	0.82119	1.0098	0.949546	0.631912	0.644287	0.248764	0.584312	0.449276	0.303707
ENSMUSG00000097610	A930012L18Rik	RIKEN cDNA A930012L18 gene [Source:MGI Symbol;Acc:MGI:2442887]	1.6576	2.55737	2.3992	2.68325	2.71594	2.89021	2.49532	2.70923	0.0453016	0.020268	0	0.063208
ENSMUSG00000071302	2610044O15Rik8	RIKEN cDNA 2610044O15 gene [Source:MGI Symbol;Acc:MGI:1919389]	44.9859	57.8132	58.2934	46.3711	50.4979	40.4798	61.176	42.0251	38.3344	37.2056	28.3282	40.1859
ENSMUSG00000038059	Smim3	small integral membrane protein 3 [Source:MGI Symbol;Acc:MGI:1917088]	2.33972	2.07308	2.93156	0.834931	1.5057	1.97208	1.32786	1.09299	3.10375	2.97045	7.08402	6.13812
ENSMUSG00000068706	Gm10250	predicted pseudogene 10250 [Source:MGI Symbol;Acc:MGI:3642408]	0.527895	0.607495	0.949006	0.84909	1.0932	0.511358	0.501499	1.23646	0.84399	0.923028	1.242	1.70097
ENSMUSG00000019880	Rspo3	R-spondin 3 [Source:MGI Symbol;Acc:MGI:1920030]	2.66929	2.09063	1.62972	1.75516	2.16043	0.853759	1.0526	1.01113	0.603908	0.840589	0.107721	0
ENSMUSG00000019883	Echdc1	enoyl Coenzyme A hydratase domain containing 1 [Source:MGI Symbol;Acc:MGI:1277169]	0.38167	0.478063	0.402968	0.438496	0.309163	0.45774	0.155394	0.56253	0.694151	0.707797	0.796899	0.855909
ENSMUSG00000053161	Daw1	dynein assembly factor with WDR repeat domains 1 [Source:MGI Symbol;Acc:MGI:1923089]	0.422563	0.463123	0.506432	0.226556	0.104175	0.300172	0.0802867	0.0235655	0	0	0	0
ENSMUSG00000047721	Bola2	bolA-like 2 (E. coli) [Source:MGI Symbol;Acc:MGI:1913412]	7.05393	6.78456	6.55837	6.77437	7.6104	8.20659	7.1848	7.11739	7.55722	9.47868	27.2583	21.8548
ENSMUSG00000053164	Gpr21	G protein-coupled receptor 21 [Source:MGI Symbol;Acc:MGI:2441890]	0.468332	0.690281	0.522576	0.432923	0.441926	0.782174	0.337521	0.472824	0.0430323	0.0898459	0.0172706	0
ENSMUSG00000083411	Rpl30-ps10	ribosomal protein L30, pseudogene 10 [Source:MGI Symbol;Acc:MGI:3646270]	0	0	0.104108	0	0.128492	0	0.165047	0.145332	0.308625	0.276159	0.557387	1.50715
ENSMUSG00000053168	9030619P08Rik	RIKEN cDNA 9030619P08 gene [Source:MGI Symbol;Acc:MGI:3612405]	0	0	0	0	0.0520873	0	0	0	0	0	1.8076	1.7456
ENSMUSG00000018287	Spag7	sperm associated antigen 7 [Source:MGI Symbol;Acc:MGI:107380]	25.7029	25.3463	28.0949	24.8421	24.4625	24.5031	25.3464	23.4772	19.9352	22.7266	28.6635	24.8366
ENSMUSG00000018286	Psmb6	proteasome (prosome, macropain) subunit, beta type 6 [Source:MGI Symbol;Acc:MGI:104880]	38.548	38.251	38.9816	34.5537	36.1315	38.4323	39.2821	35.1286	37.0706	38.4946	68.1561	59.9451
ENSMUSG00000024758	Rtn3	reticulon 3 [Source:MGI Symbol;Acc:MGI:1339970]	45.4	46.4805	46.6328	46.1296	43.0089	44.1055	42.7086	41.0258	24.4845	29.4911	31.3383	32.4692
ENSMUSG00000024759	Atl3	atlastin GTPase 3 [Source:MGI Symbol;Acc:MGI:1924270]	24.0945	23.8079	22.48	24.7615	25.655	23.3309	20.5297	24.2664	20.5296	19.0424	17.7685	20.4571
ENSMUSG00000021508	Cxcl14	chemokine (C-X-C motif) ligand 14 [Source:MGI Symbol;Acc:MGI:1888514]	1.38892	2.22899	7.80771	1.21895	3.52194	4.67689	4.64955	2.15773	26.2592	46.8622	8.02794	7.29496
ENSMUSG00000021501	Caml	calcium modulating ligand [Source:MGI Symbol;Acc:MGI:104728]	22.4998	24.8759	20.502	22.6991	18.2412	26.3536	22.6474	17.0686	20.0456	26.0453	21.7842	22.2645
ENSMUSG00000021506	Pitx1	paired-like homeodomain transcription factor 1 [Source:MGI Symbol;Acc:MGI:107374]	0.0680937	0	0	0	0.0167872	0	0.0215629	0	0.161285	0.360795	0.097095	0
ENSMUSG00000074876	Spata5l1	spermatogenesis associated 5-like 1 [Source:MGI Symbol;Acc:MGI:3036261]	4.63736	4.35641	3.40939	4.93606	3.02625	4.34109	2.51741	4.30302	12.4607	16.3841	9.91863	11.2044
ENSMUSG00000086119	Gm2415	predicted gene 2415 [Source:MGI Symbol;Acc:MGI:3780582]	1.54993	2.65422	1.47056	1.16858	3.05683	1.50137	1.93256	1.78274	1.11854	1.95042	1.55394	0.200085
ENSMUSG00000083416	Gm15378	predicted gene 15378 [Source:MGI Symbol;Acc:MGI:3707457]	0	0	0	0	0	0	0	0	6.46697	2.31466	0	10.1059
ENSMUSG00000036275	9530068E07Rik	RIKEN cDNA 9530068E07 gene [Source:MGI Symbol;Acc:MGI:2654705]	36.3067	34.7751	40.6083	36.3696	37.4307	39.8645	39.5998	40.4236	35.0749	43.4507	39.8054	38.988
ENSMUSG00000036270	Edc4	enhancer of mRNA decapping 4 [Source:MGI Symbol;Acc:MGI:2446249]	23.3597	23.4204	21.0825	23.9754	25.4202	20.3651	23.5148	23.9811	17.4949	17.206	16.1618	17.1523
ENSMUSG00000036278	Macrod1	MACRO domain containing 1 [Source:MGI Symbol;Acc:MGI:2147583]	3.549	4.08414	3.48778	3.36159	3.70973	3.30031	3.19172	1.7417	4.70738	5.34044	22.6712	14.7195
ENSMUSG00000022971	Ifnar2	interferon (alpha and beta) receptor 2 [Source:MGI Symbol;Acc:MGI:1098243]	24.5923	24.7994	27.0643	22.9502	22.126	27.6636	25.6851	21.4809	35.3223	38.328	26.5708	23.1609
ENSMUSG00000005469	Prkaca	protein kinase, cAMP dependent, catalytic, alpha [Source:MGI Symbol;Acc:MGI:97592]	30.971	30.1475	37.827	33.6188	32.3171	29.3386	32.2697	33.8913	26.3412	28.7523	36.4108	32.8758
ENSMUSG00000005465	Il27ra	interleukin 27 receptor, alpha [Source:MGI Symbol;Acc:MGI:1355318]	1.36136	1.69719	1.57718	1.88555	2.45001	3.09898	1.53039	2.08781	9.73389	10.9099	9.60879	9.13863
ENSMUSG00000041130	Zfp598	zinc finger protein 598 [Source:MGI Symbol;Acc:MGI:2670965]	41.1689	37.4145	35.8617	43.8944	42.7957	34.5478	38.9709	43.4472	33.5032	36.6423	31.4311	25.8058
ENSMUSG00000027221	Chst1	carbohydrate sulfotransferase 1 [Source:MGI Symbol;Acc:MGI:1924219]	40.4904	57.7454	27.2694	45.5282	66.381	26.976	22.4383	33.3629	9.05095	8.25972	4.93156	4.76706
ENSMUSG00000027223	Mapk8ip1	mitogen-activated protein kinase 8 interacting protein 1 [Source:MGI Symbol;Acc:MGI:1309464]	0.623107	0.416153	1.12017	0.495897	0.537652	0.389817	0.641279	0.499523	0.92242	1.63013	1.09673	0.707864
ENSMUSG00000027222	Pex16	peroxisomal biogenesis factor 16 [Source:MGI Symbol;Acc:MGI:1338829]	10.9024	9.6875	10.5629	10.4933	10.2236	10.2318	11.7769	10.5406	10.3171	11.1213	12.1315	10.6491
ENSMUSG00000027227	Sord	sorbitol dehydrogenase [Source:MGI Symbol;Acc:MGI:98266]	4.38301	3.28676	7.29576	1.83804	3.60182	2.08561	1.9967	2.53008	24.0413	24.6494	41.1442	39.3889
ENSMUSG00000041134	Cyyr1	cysteine and tyrosine-rich protein 1 [Source:MGI Symbol;Acc:MGI:2152187]	102.928	118.386	107.824	99.9388	96.237	82.8485	79.1197	115.875	31.2405	36.1264	10.8442	12.9868
ENSMUSG00000098609	Anxa11os	annexin A11, opposite strand [Source:MGI Symbol;Acc:MGI:3642737]	0.0972741	0.0599688	0.0582905	0.0977875	0.107915	0.117784	0.0231025	0.0813716	0.108	0.0966389	0	0.210965
ENSMUSG00000030733	Sh2b1	SH2B adaptor protein 1 [Source:MGI Symbol;Acc:MGI:1201407]	21.9509	21.0699	22.4755	24.1683	22.7624	21.5021	21.506	24.154	23.4872	24.5308	21.9865	23.8196
ENSMUSG00000004730	Adgre1	adhesion G protein-coupled receptor E1 [Source:MGI Symbol;Acc:MGI:106912]	0.037156	0.0305419	0.189255	0.0249014	0.0412204	0.737837	0.335332	0.0777043	0.0495037	0.147653	2.08612	1.33537
ENSMUSG00000040928	S100pbp	S100P binding protein [Source:MGI Symbol;Acc:MGI:1921898]	4.33255	3.79734	3.89626	4.1865	3.92635	3.89396	3.57035	3.93384	4.72102	4.65544	3.65072	4.34923
ENSMUSG00000094382	Gm22192	predicted gene, 22192 [Source:MGI Symbol;Acc:MGI:5451969]	2.83697	1.16598	4.25006	3.80259	4.1964	3.43512	2.69511	1.18659	0.629959	2.25476	0.758483	8.78963
ENSMUSG00000029994	Anxa4	annexin A4 [Source:MGI Symbol;Acc:MGI:88030]	11.4602	13.0291	15.0384	11.8941	11.9585	13.8251	9.32468	10.7074	6.50333	7.06316	7.07834	7.72598
ENSMUSG00000029993	Nfu1	NFU1 iron-sulfur cluster scaffold [Source:MGI Symbol;Acc:MGI:1913290]	9.60277	10.0158	9.56161	9.76038	9.84856	10.8476	12.2645	10.7995	8.55507	10.2837	17.1261	15.0646
ENSMUSG00000029992	Gfpt1	glutamine fructose-6-phosphate transaminase 1 [Source:MGI Symbol;Acc:MGI:95698]	7.02073	6.09158	7.35268	7.89099	7.00142	5.65946	5.58122	7.02853	4.81406	4.82429	5.59636	5.52861
ENSMUSG00000029999	Tgfa	transforming growth factor alpha [Source:MGI Symbol;Acc:MGI:98724]	1.04064	0.66791	1.44365	1.33752	0.706387	0.607584	0.514614	0.476993	4.24168	5.72153	2.34773	3.10931
ENSMUSG00000029998	Pcyox1	prenylcysteine oxidase 1 [Source:MGI Symbol;Acc:MGI:1914131]	14.1132	14.5553	15.0692	13.4591	13.4309	13.0258	13.0851	12.5313	12.3457	13.8337	13.9103	12.8958
ENSMUSG00000006464	Bbs1	Bardet-Biedl syndrome 1 (human) [Source:MGI Symbol;Acc:MGI:1277215]	2.30081	2.22865	2.45325	1.80259	2.43665	1.64278	1.89843	1.84335	1.47754	1.614	1.06277	0.870143
ENSMUSG00000006463	Zdhhc24	zinc finger, DHHC domain containing 24 [Source:MGI Symbol;Acc:MGI:1917855]	6.05751	7.15443	6.41736	5.93014	6.17731	6.60872	5.95102	5.15369	6.57395	7.3612	6.05798	5.81604
ENSMUSG00000070167	Snora57	small nucleolar RNA, H/ACA box 57 [Source:MGI Symbol;Acc:MGI:5455599]	0.814671	1.67413	0.732274	3.27588	3.61514	1.5783	0.773935	0.681487	2.1708	2.26618	0.871231	4.03848
ENSMUSG00000022309	Angpt1	angiopoietin 1 [Source:MGI Symbol;Acc:MGI:108448]	1.27484	1.42049	2.25784	1.13917	0.817144	0.727219	0.874677	1.38635	1.73623	0.979436	6.31683	4.49394
ENSMUSG00000020605	Hs1bp3	HCLS1 binding protein 3 [Source:MGI Symbol;Acc:MGI:1913224]	7.11281	9.81703	10.0267	9.34257	10.8678	8.94317	8.38351	8.30272	6.19097	7.40247	6.03735	5.50615
ENSMUSG00000022305	Lrp12	low density lipoprotein-related protein 12 [Source:MGI Symbol;Acc:MGI:2443132]	2.25379	2.24261	2.7722	2.07577	2.0568	1.90231	2.05345	1.99559	7.99568	8.55824	4.84872	4.09984
ENSMUSG00000022307	Oxr1	oxidation resistance 1 [Source:MGI Symbol;Acc:MGI:2179326]	24.1259	26.5376	23.0951	22.4893	15.5557	15.0713	12.7294	17.0281	15.8203	15.0002	10.9595	11.5286
ENSMUSG00000073771	Btbd19	BTB (POZ) domain containing 19 [Source:MGI Symbol;Acc:MGI:1925861]	2.11147	2.65446	2.53986	2.12262	2.42282	1.78966	1.8584	2.1689	1.76512	1.67815	2.4075	2.21269
ENSMUSG00000073774	Kncn	kinocilin [Source:MGI Symbol;Acc:MGI:3614952]	0.14348	0.0393131	0.100309	0.224369	0.0707445	0.138986	0	0.060012	0	0	0	0
ENSMUSG00000073775	Kti12	KTI12 homolog, chromatin associated [Source:MGI Symbol;Acc:MGI:1923547]	6.81894	7.57963	8.07948	9.99677	9.14086	8.74455	11.999	9.39892	12.3198	13.0869	15.2891	13.0602
ENSMUSG00000073778	Faddos	Fas (TNFRSF6)-associated via death domain, opposite strand [Source:MGI Symbol;Acc:MGI:3642460]	0.0572513	0.04706	0.102922	0	0	0.221831	0	0.0957836	0.152554	0.136506	0.0612261	0.283806
ENSMUSG00000084607	Gm22208	predicted gene, 22208 [Source:MGI Symbol;Acc:MGI:5451985]	0	0	0.656827	0.734591	0.405334	0	3.12388	0.91691	2.43393	0	2.9305	1.3584
ENSMUSG00000034120	Srsf2	serine/arginine-rich splicing factor 2 [Source:MGI Symbol;Acc:MGI:98284]	93.8116	103.816	75.7195	93.2755	90.5602	69.0578	90.2824	96.7343	55.9903	53.7934	87.3564	76.2273
ENSMUSG00000034121	Mks1	Meckel syndrome, type 1 [Source:MGI Symbol;Acc:MGI:3584243]	1.69945	2.00962	1.74196	1.5086	2.16098	1.68953	2.011	1.6835	1.48299	1.65873	1.53047	1.73663
ENSMUSG00000034126	Pomt2	protein-O-mannosyltransferase 2 [Source:MGI Symbol;Acc:MGI:2444430]	7.78148	7.13095	8.21911	10.2304	9.28046	8.18413	8.09426	9.41016	5.37687	7.11269	5.00833	5.8334
ENSMUSG00000074093	Svip	small VCP/p97-interacting protein [Source:MGI Symbol;Acc:MGI:1922994]	3.25176	2.17073	2.89335	2.23211	2.24464	2.71082	2.92066	3.42905	1.66293	0.986778	9.29446	8.93904
ENSMUSG00000094806	Cyp2d10	cytochrome P450, family 2, subfamily d, polypeptide 10 [Source:MGI Symbol;Acc:MGI:88602]	0	0	0	0	0.0812145	0	0.104319	0	0	0	0	0
ENSMUSG00000029330	Cds1	CDP-diacylglycerol synthase 1 [Source:MGI Symbol;Acc:MGI:1921846]	1.10195	1.08191	2.14607	0.964163	1.27908	0.548538	0.407106	0.422491	0.353442	0.291933	0.99841	1.44151
ENSMUSG00000029335	Bmp3	bone morphogenetic protein 3 [Source:MGI Symbol;Acc:MGI:88179]	0.987972	0.84395	3.2968	0.610192	1.64765	0.65678	0.44168	0.891277	0.722671	0.107775	0.310754	0.3121
ENSMUSG00000029334	Prkg2	protein kinase, cGMP-dependent, type II [Source:MGI Symbol;Acc:MGI:108173]	0.14597	0.147675	0.767053	0.120402	0.182699	0.326301	0.170672	0.253606	0	0.00892411	0.0480321	0
ENSMUSG00000029338	Antxr2	anthrax toxin receptor 2 [Source:MGI Symbol;Acc:MGI:1919164]	41.6901	40.8158	43.7141	36.7695	28.2703	34.6164	56.2897	43.8138	23.1966	26.3979	14.2556	15.226
ENSMUSG00000075229	Ccdc58	coiled-coil domain containing 58 [Source:MGI Symbol;Acc:MGI:2146423]	6.44687	6.87691	6.9302	5.9367	5.85997	7.48436	6.73228	5.84577	7.69321	7.11858	10.368	9.20938
ENSMUSG00000088188	Gm22214	predicted gene, 22214 [Source:MGI Symbol;Acc:MGI:5451991]	0	0.288106	0	0	0.259225	0	0	0	0	0.557134	0	3.0406
ENSMUSG00000088185	Scarna2	small Cajal body-specific RNA 2 [Source:MGI Symbol;Acc:MGI:3819484]	2.62112	2.15453	0.523558	0.683135	0.86158	1.41056	1.10669	0.487247	3.23348	1.62026	2.95882	6.67714
ENSMUSG00000046432	Bex3	brain expressed X-linked 3 [Source:MGI Symbol;Acc:MGI:1338016]	13.8787	12.3249	17.8586	12.3325	13.8847	10.6831	15.186	11.6098	14.1433	14.9699	67.5191	58.8173
ENSMUSG00000060445	Sycp2	synaptonemal complex protein 2 [Source:MGI Symbol;Acc:MGI:1933281]	0.0707222	0.058133	0.0484337	0.054168	0.06725	0.0880801	0.115176	0.0929664	0.0179475	0.0160595	0	0
ENSMUSG00000035299	Mid1	midline 1 [Source:MGI Symbol;Acc:MGI:1100537]	1.0227	1.23148	1.08054	0.859756	0.882446	1.18185	1.29542	1.1707	1.12352	0.784299	0.681168	1.0006
ENSMUSG00000035298	Klhl35	kelch-like 35 [Source:MGI Symbol;Acc:MGI:1919434]	0.234392	0.346802	0.351142	0.377006	0.364044	0.340574	0.31174	0.529398	3.85152	3.01788	2.30612	2.12051
ENSMUSG00000035293	G2e3	G2/M-phase specific E3 ubiquitin ligase [Source:MGI Symbol;Acc:MGI:2444298]	4.25042	4.40496	3.71058	4.60074	3.79943	3.84328	4.03789	3.89449	6.31476	6.23374	5.50203	6.14861
ENSMUSG00000035297	Cops4	COP9 signalosome subunit 4 [Source:MGI Symbol;Acc:MGI:1349414]	9.48963	9.18624	9.63395	9.81412	7.51722	9.12236	9.9418	8.85498	7.71215	9.32237	13.9219	14.4767
ENSMUSG00000035295	Wdr38	WD repeat domain 38 [Source:MGI Symbol;Acc:MGI:1923896]	0.251978	0.293424	0.201326	0.140726	0.12424	0.162723	0.21943	0.122957	0.167857	0.216954	0.0898239	0.0520459
ENSMUSG00000059939	9430015G10Rik	RIKEN cDNA 9430015G10 gene [Source:MGI Symbol;Acc:MGI:2444364]	4.92727	4.42568	3.88142	5.9811	4.88705	5.62635	4.85139	4.32648	3.55044	5.13498	8.58451	7.25888
ENSMUSG00000057234	Mettl15	methyltransferase like 15 [Source:MGI Symbol;Acc:MGI:1924144]	3.89538	3.26731	3.66813	4.20897	3.90012	4.67177	4.63204	4.18957	1.5299	1.95866	3.00393	2.43019
ENSMUSG00000007415	Gatad1	GATA zinc finger domain containing 1 [Source:MGI Symbol;Acc:MGI:1914460]	10.2595	10.8959	10.8245	13.0365	10.0631	11.3963	10.2602	11.4675	10.1771	10.2448	18.8959	15.7755
ENSMUSG00000007411	Mark3	MAP/microtubule affinity regulating kinase 3 [Source:MGI Symbol;Acc:MGI:1341865]	31.9756	30.5838	29.4506	34.2014	32.0056	36.1793	35.8029	36.2001	37.1728	35.1008	29.8759	30.9609
ENSMUSG00000048347	Pcdhb18	protocadherin beta 18 [Source:MGI Symbol;Acc:MGI:2136756]	1.60315	1.48495	1.39082	1.45927	1.78736	1.47181	1.47753	1.85147	1.2858	1.24562	0.537366	0.652376
ENSMUSG00000078963	Hsbp1l1	heat shock factor binding protein 1-like 1 [Source:MGI Symbol;Acc:MGI:1913505]	0.0963799	0.0396117	0.0288773	0.0968886	0.106923	0.186721	0.0457803	0.0403118	0.0856059	0.114901	0.515356	0.418052
ENSMUSG00000035745	Grin3b	glutamate receptor, ionotropic, NMDA3B [Source:MGI Symbol;Acc:MGI:2150393]	0.34752	0.255589	0.26305	0.269677	0.324661	0.230328	0.364895	0.290707	0.55236	0.319811	0.0391208	0.0226674
ENSMUSG00000078546	Zfp995	zinc finger protein 995 [Source:MGI Symbol;Acc:MGI:1917331]	2.79996	2.35837	2.21642	1.66799	2.0197	1.90862	2.16737	1.99523	2.64048	1.81324	0.517543	0.385554
ENSMUSG00000075327	Zbtb2	zinc finger and BTB domain containing 2 [Source:MGI Symbol;Acc:MGI:2685949]	8.14524	7.15552	7.21861	10.4819	9.05627	8.18749	8.56151	11.1949	5.74285	6.76072	6.00674	6.22226
ENSMUSG00000075325	Gm13582	predicted gene 13582 [Source:MGI Symbol;Acc:MGI:3642495]	0.408716	1.11987	0.312952	0.517396	0.789295	0.703844	0.366708	0.417876	0.181513	0.0902327	0	0
ENSMUSG00000075324	Fign	fidgetin [Source:MGI Symbol;Acc:MGI:1890647]	0.096757	0.149125	0.235546	0.154007	0.277297	0.16402	0.132133	0.166937	0.118169	0.211475	0.00646716	0
ENSMUSG00000045160	Bola3	bolA-like 3 (E. coli) [Source:MGI Symbol;Acc:MGI:1925903]	4.31819	4.46003	4.53397	3.86284	4.11015	4.29203	4.69085	4.28758	5.55309	5.05845	18.5322	16.357
ENSMUSG00000045165	AI467606	expressed sequence AI467606 [Source:MGI Symbol;Acc:MGI:2141979]	1.16297	1.16264	2.01534	0.905792	1.02285	1.18743	0.537477	0.815084	1.75883	1.74867	13.0757	10.8289
ENSMUSG00000001157	Gmcl1	germ cell-less, spermatogenesis associated 1 [Source:MGI Symbol;Acc:MGI:1345156]	6.0396	6.00146	5.72641	6.08733	6.35621	6.93494	5.82749	6.51647	6.07878	5.91556	8.432	7.71938
ENSMUSG00000001156	Mxd1	MAX dimerization protein 1 [Source:MGI Symbol;Acc:MGI:96908]	6.46564	6.40952	6.68733	5.79779	5.32707	6.00004	5.85979	4.99757	3.85921	3.75128	11.1047	9.5994
ENSMUSG00000097906	Gm9625	predicted gene 9625 [Source:MGI Symbol;Acc:MGI:3780033]	1.32565	0.726449	0.567416	0.507676	0.653628	0.856083	0.839577	0.897708	2.18671	1.30445	3.64549	2.97283
ENSMUSG00000001158	Snrnp27	small nuclear ribonucleoprotein 27 (U4/U6.U5) [Source:MGI Symbol;Acc:MGI:1913868]	15.4211	14.5269	13.841	12.6672	13.6511	17.1523	17.3726	13.7562	12.5154	11.5513	16.8931	12.2617
ENSMUSG00000087327	Gm15884	predicted gene 15884 [Source:MGI Symbol;Acc:MGI:3801897]	0	0.154134	0.0561828	0.0628344	0.346709	0.363279	0	0.0784293	0	0	0	0
ENSMUSG00000051839	Gypa	glycophorin A [Source:MGI Symbol;Acc:MGI:95880]	0	0	0	0	0	0	0	0	15.6214	11.88	97.2536	78.0242
ENSMUSG00000074269	Rec114	REC114 meiotic recombination protein [Source:MGI Symbol;Acc:MGI:1920923]	1.88571	1.08033	1.26696	1.83822	1.14108	1.88199	1.19428	2.05544	2.13171	2.22537	0.6111	0.283268
ENSMUSG00000038188	Scarf1	scavenger receptor class F, member 1 [Source:MGI Symbol;Acc:MGI:2449455]	42.9955	46.087	46.7242	49.8489	57.8377	44.7232	50.9628	62.2734	127.254	137.716	66.2353	63.377
ENSMUSG00000032212	Sltm	SAFB-like, transcription modulator [Source:MGI Symbol;Acc:MGI:1913910]	31.6806	29.4933	23.9384	28.0801	25.4118	30.7041	29.688	27.8015	24.8346	21.2759	23.0405	24.1389
ENSMUSG00000032216	Nedd4	neural precursor cell expressed, developmentally down-regulated 4 [Source:MGI Symbol;Acc:MGI:97297]	69.9056	71.1724	74.6971	73.5221	70.7301	71.8242	72.8142	78.4187	111.05	103.132	60.3407	65.1865
ENSMUSG00000032217	Rnf111	ring finger 111 [Source:MGI Symbol;Acc:MGI:1934919]	14.9419	15.5705	14.5354	18.2025	16.2377	16.4931	15.2364	17.9323	15.4764	15.2274	7.40973	9.85605
ENSMUSG00000032215	Rsl24d1	ribosomal L24 domain containing 1 [Source:MGI Symbol;Acc:MGI:2681840]	5.90209	7.36382	7.17879	9.65328	8.9901	9.18835	8.71082	10.6679	5.74158	6.8408	14.2392	17.9813
ENSMUSG00000032218	Ccnb2	cyclin B2 [Source:MGI Symbol;Acc:MGI:88311]	2.19078	2.54042	3.11791	0.65546	1.09948	0.94739	2.04407	0.327255	12.4397	11.1311	78.0682	66.4698
ENSMUSG00000082465	Rps6-ps3	ribosomal protein S6, pseudogene 3 [Source:MGI Symbol;Acc:MGI:3643565]	0.0803809	0.132145	0.240837	0.26935	0.059449	0.233588	0.305446	0.13448	0.285581	0.0638847	0.171923	0.796926
ENSMUSG00000084986	Gm16224	predicted gene 16224 [Source:MGI Symbol;Acc:MGI:3801902]	0	0	0	0	0	0	0	0	0	0	1.72132	0
ENSMUSG00000084984	Far1os	fatty acyl CoA reductase 1, opposite strand [Source:MGI Symbol;Acc:MGI:1916545]	1.25823	1.03425	0.885108	2.12645	1.61839	1.21881	0.883493	1.14406	1.16617	1.60871	0.351022	0.813559
ENSMUSG00000084983	Gm11789	predicted gene 11789 [Source:MGI Symbol;Acc:MGI:3650495]	0.0384475	0	0	0	0	0	0	0	0	0	0	0
ENSMUSG00000084989	Crocc2	ciliary rootlet coiled-coil, rootletin family member 2 [Source:MGI Symbol;Acc:MGI:3045962]	0.788676	1.31238	0.864522	0.219159	0.697113	0.577636	0.274112	0.225278	0.0341713	0.122306	0	0
ENSMUSG00000040264	Gbp2b	guanylate binding protein 2b [Source:MGI Symbol;Acc:MGI:95666]	0.458977	0.229645	0.32287	0.213982	13.7848	36.4184	24.8346	14.7067	0	0.0158602	7.25593	7.02355
ENSMUSG00000040265	Dnm3	dynamin 3 [Source:MGI Symbol;Acc:MGI:1341299]	0.829748	0.824413	0.861683	0.761242	1.28395	0.991038	1.11734	1.04115	0.472248	0.563425	0.198147	0.613988
ENSMUSG00000040263	Klhdc4	kelch domain containing 4 [Source:MGI Symbol;Acc:MGI:2384569]	7.46254	6.90926	7.48231	7.67081	8.28486	6.37832	7.41374	6.62337	6.67165	7.08107	6.67662	5.52078
ENSMUSG00000040260	Daam2	dishevelled associated activator of morphogenesis 2 [Source:MGI Symbol;Acc:MGI:1923691]	1.37625	0.827953	1.41634	1.27657	1.1875	1.10129	1.15584	0.959381	1.53243	0.824319	1.31182	0.877509
ENSMUSG00000055407	Map6	microtubule-associated protein 6 [Source:MGI Symbol;Acc:MGI:1201690]	1.54223	1.2036	1.95217	1.47488	1.42257	1.35124	1.69558	1.61626	0.0538697	0.151494	0.074126	0.0644253
ENSMUSG00000040268	Plekha1	pleckstrin homology domain containing, family A (phosphoinositide binding specific) member 1 [Source:MGI Symbol;Acc:MGI:2442213]	26.5548	31.7828	22.2761	26.169	30.6047	24.3327	22.5068	26.7379	7.7114	8.84999	4.37015	4.1969
ENSMUSG00000040269	Mrps28	mitochondrial ribosomal protein S28 [Source:MGI Symbol;Acc:MGI:1913480]	19.4793	16.7079	17.809	18.6791	16.9122	20.7336	26.7704	20.61	15.5921	14.8085	68.341	32.0602
ENSMUSG00000077450	Rab11b	RAB11B, member RAS oncogene family [Source:MGI Symbol;Acc:MGI:99425]	15.5525	15.4122	16.7529	17.2218	17.9106	18.0764	17.6154	18.062	21.2117	21.3176	16.0729	16.2656
ENSMUSG00000046230	Vps13a	vacuolar protein sorting 13A [Source:MGI Symbol;Acc:MGI:2444304]	2.95934	2.3761	2.39066	2.90383	2.44267	2.14695	2.11742	2.20919	3.73206	3.49824	4.25312	5.15307
ENSMUSG00000024251	Thada	thyroid adenoma associated [Source:MGI Symbol;Acc:MGI:3039623]	3.30332	3.67697	3.34954	3.59749	4.26979	2.98504	3.20352	3.90187	3.51136	3.11766	3.92518	2.47334
ENSMUSG00000055334	Snupn	snurportin 1 [Source:MGI Symbol;Acc:MGI:1913319]	4.98408	5.23686	4.93447	5.83818	5.22476	4.95389	4.69368	5.14814	4.73488	6.06239	5.6082	6.60644
ENSMUSG00000024259	Slc25a46	solute carrier family 25, member 46 [Source:MGI Symbol;Acc:MGI:1914703]	9.72349	9.96526	9.15742	11.5449	9.93537	11.3561	10.6655	10.3145	9.89832	9.64629	7.95011	8.95653
ENSMUSG00000024258	Polr2d	polymerase (RNA) II (DNA directed) polypeptide D [Source:MGI Symbol;Acc:MGI:1916491]	24.2152	20.112	24.4867	22.2298	21.5005	28.0379	26.0596	22.7885	26.8853	24.2074	46.0604	50.4852
ENSMUSG00000027555	Car13	carbonic anhydrase 13 [Source:MGI Symbol;Acc:MGI:1931322]	0.262226	0.237101	0.581402	0.105444	0.329698	0.152407	0.174379	0.197421	2.9114	4.52251	3.14083	3.41224
ENSMUSG00000059486	Kbtbd2	kelch repeat and BTB (POZ) domain containing 2 [Source:MGI Symbol;Acc:MGI:2384811]	27.212	25.4507	22.3761	29.6265	29.6481	25.7731	27.5485	34.6081	17.7701	19.0809	11.5268	12.9003
ENSMUSG00000059481	Plg	plasminogen [Source:MGI Symbol;Acc:MGI:97620]	0.0437645	0	0.0131127	0	0.0161839	0	0.0415762	0	0	0	0	0
ENSMUSG00000059482	2610301B20Rik	RIKEN cDNA 2610301B20 gene [Source:MGI Symbol;Acc:MGI:1914407]	5.21921	4.78755	4.69889	3.46404	5.44514	6.15477	6.29959	4.49252	3.91913	3.34653	5.31192	5.56198
ENSMUSG00000027552	E2f5	E2F transcription factor 5 [Source:MGI Symbol;Acc:MGI:105091]	6.02512	7.75434	7.46855	7.19908	6.51868	6.80354	6.27988	6.71057	5.8103	6.26625	5.15474	5.20551
ENSMUSG00000056687	Gm11696	predicted gene 11696 [Source:MGI Symbol;Acc:MGI:3701776]	1.48261	1.45168	1.51557	1.65117	1.85442	2.23873	2.13343	1.87859	1.29751	0.953072	0.88604	1.1889
ENSMUSG00000048930	Tada3	transcriptional adaptor 3 [Source:MGI Symbol;Acc:MGI:1915724]	10.0916	11.6388	11.1549	10.7796	11.6318	10.1364	10.8407	12.9614	7.81892	8.255	10.1945	7.7925
ENSMUSG00000002020	Ltbp2	latent transforming growth factor beta binding protein 2 [Source:MGI Symbol;Acc:MGI:99502]	0.670332	0.599446	2.44986	0.651654	1.29119	1.14882	1.30862	1.17695	3.00316	5.12272	1.01622	1.32371
ENSMUSG00000005107	Slc2a9	solute carrier family 2 (facilitated glucose transporter), member 9 [Source:MGI Symbol;Acc:MGI:2152844]	4.55434	4.31881	4.47038	4.08556	4.85077	3.3547	3.45903	5.30791	2.81269	1.88525	1.87718	1.39635
ENSMUSG00000005102	Eif2ak4	eukaryotic translation initiation factor 2 alpha kinase 4 [Source:MGI Symbol;Acc:MGI:1353427]	4.45452	3.33595	3.72058	3.21833	3.68318	3.09332	3.41768	3.32053	5.9528	5.7378	5.40357	4.07774
ENSMUSG00000005103	Wdr1	WD repeat domain 1 [Source:MGI Symbol;Acc:MGI:1337100]	58.1998	65.9602	64.7882	72.3627	77.4975	57.5849	63.721	101.083	61.8109	76.795	66.7455	68.5281
ENSMUSG00000055480	Zfp458	zinc finger protein 458 [Source:MGI Symbol;Acc:MGI:3040691]	1.12344	1.32126	1.20142	1.03091	0.88202	1.00454	1.06727	1.0699	0.828988	0.480784	0.536027	0.428393
ENSMUSG00000055485	Soga1	suppressor of glucose, autophagy associated 1 [Source:MGI Symbol;Acc:MGI:2444575]	22.1843	19.4704	18.0944	28.2423	25.7614	20.2239	18.1985	27.6342	16.9144	17.9676	8.34151	8.34706
ENSMUSG00000015354	Pcolce2	procollagen C-endopeptidase enhancer 2 [Source:MGI Symbol;Acc:MGI:1923727]	6.54344	7.7251	11.8335	5.71314	6.70006	4.41924	4.7179	5.28834	0.0115776	0.0207194	0.0696985	0.0161539
ENSMUSG00000015355	Cd48	CD48 antigen [Source:MGI Symbol;Acc:MGI:88339]	0.35492	0.125032	0.425363	0.0339803	0.0374994	2.25927	0.19267	0.127242	0.450349	0.685055	23.9123	17.7825
ENSMUSG00000015357	Clpx	caseinolytic mitochondrial matrix peptidase chaperone subunit [Source:MGI Symbol;Acc:MGI:1346017]	9.69678	10.6228	9.77064	10.4418	10.1577	10.9808	10.556	10.3198	11.5552	10.9568	12.1967	10.0927
ENSMUSG00000040482	Dxo	decapping exoribonuclease [Source:MGI Symbol;Acc:MGI:1890444]	18.7835	16.7539	17.6483	19.6759	17.8256	18.4631	22.6631	19.2874	17.503	17.1521	19.1671	16.4587
ENSMUSG00000040481	Bptf	bromodomain PHD finger transcription factor [Source:MGI Symbol;Acc:MGI:2444008]	12.1508	11.6412	11.2244	13.8868	12.3466	11.7659	10.9584	14.5738	14.7313	12.1653	9.434	10.6263
ENSMUSG00000040488	Ltbp4	latent transforming growth factor beta binding protein 4 [Source:MGI Symbol;Acc:MGI:1321395]	77.3649	77.7471	93.4076	92.1138	77.1903	49.0181	62.8007	65.9734	52.1214	63.7043	18.6041	19.3166
ENSMUSG00000040489	Sox30	SRY (sex determining region Y)-box 30 [Source:MGI Symbol;Acc:MGI:1341157]	0.0201153	0.0330692	0.0602695	0.026962	0.119017	0.0389704	0.0573285	0.0673074	0.1608	0.191846	0.129071	0.199431
ENSMUSG00000051306	Usp42	ubiquitin specific peptidase 42 [Source:MGI Symbol;Acc:MGI:1924050]	5.354	4.28178	4.67929	5.41464	5.43218	4.53097	3.91111	6.52406	4.6954	5.18462	4.16509	5.01832
ENSMUSG00000085211	B430219N15Rik	RIKEN cDNA B430219N15 gene [Source:MGI Symbol;Acc:MGI:3697426]	0.205578	0.464703	0.12319	0.241106	0.304087	0.0995688	0.53707	0.386931	0.684738	0.531011	0	0
ENSMUSG00000085213	Gm13091	predicted gene 13091 [Source:MGI Symbol;Acc:MGI:3649653]	1.15687	1.16225	1.07837	0.775315	1.04574	0.996112	0.244227	0.537634	6.96447	7.66208	3.29916	2.3895
ENSMUSG00000047281	Sfn	stratifin [Source:MGI Symbol;Acc:MGI:1891831]	8.55884	9.18581	9.56329	10.1194	11.2503	7.89248	8.80548	8.97299	8.3656	12.1789	7.71415	5.78982
ENSMUSG00000047284	Neurl4	neuralized E3 ubiquitin protein ligase 4 [Source:MGI Symbol;Acc:MGI:1921092]	17.8636	18.1	17.1947	19.5529	19.3368	17.8097	18.2249	18.5484	15.2392	12.8388	14.6809	11.2911
ENSMUSG00000057228	Aadat	aminoadipate aminotransferase [Source:MGI Symbol;Acc:MGI:1345167]	0	0	0	0	0	0	0	0	0	0	0	0
ENSMUSG00000057229	Dmac2	distal membrane arm assembly complex 2 [Source:MGI Symbol;Acc:MGI:1913599]	10.9986	10.2473	10.741	9.00605	9.41887	9.23219	9.19167	8.05913	9.03459	8.82359	11.519	8.22445
ENSMUSG00000057223	Gm6578	predicted gene 6578 [Source:MGI Symbol;Acc:MGI:3643037]	0.0612659	0.05036	0	0	0.0453117	0.17804	0	0	0.163251	0.0486926	0	0.531487
ENSMUSG00000046886	Zfp474	zinc finger protein 474 [Source:MGI Symbol;Acc:MGI:1914008]	0.968319	0.8473	0.954612	0.272141	0.485141	0.0907727	0.148371	0.235166	0	0	0	0
ENSMUSG00000066705	Fxyd6	FXYD domain-containing ion transport regulator 6 [Source:MGI Symbol;Acc:MGI:1890226]	3.60166	7.60883	10.2668	4.80499	7.59294	3.06495	5.34019	7.57436	0.627848	0.508296	0.827937	0
ENSMUSG00000084166	Gm6451	predicted gene 6451 [Source:MGI Symbol;Acc:MGI:3648305]	0.420402	0.276453	0.302306	0.563494	0.497481	0.162893	0.0798761	0.844018	0.672131	0.40095	1.70844	0
ENSMUSG00000052769	Gm9889	predicted gene 9889 [Source:MGI Symbol;Acc:MGI:3642568]	6.61345	8.987	6.25381	6.63555	7.97303	6.96173	9.55125	7.80275	1.29028	1.61028	0.899406	1.70553
ENSMUSG00000052760	A630001G21Rik	RIKEN cDNA A630001G21 gene [Source:MGI Symbol;Acc:MGI:2443131]	0.934661	1.28047	0.826793	0.715881	0.888772	0.603588	0.676514	1.15418	6.52283	4.66932	7.92502	6.97752
ENSMUSG00000052763	Zfp212	Zinc finger protein 212 [Source:MGI Symbol;Acc:MGI:2682609]	14.4388	10.3004	11.6969	14.5891	13.0849	13.3835	14.9187	14.2118	11.6475	13.3271	12.134	12.7423
ENSMUSG00000025658	Cnksr2	connector enhancer of kinase suppressor of Ras 2 [Source:MGI Symbol;Acc:MGI:2661175]	0	0.0213895	0.0038983	0.00871966	0	0.0126032	0	0	0	0	0	0
ENSMUSG00000021140	Pcnx	pecanex homolog [Source:MGI Symbol;Acc:MGI:1891924]	38.5681	35.0296	32.4293	39.7069	35.6062	37.3647	38.5503	37.539	15.0066	14.6318	6.70788	8.94277
ENSMUSG00000018040	Rrp7a	ribosomal RNA processing 7 homolog A (S. cerevisiae) [Source:MGI Symbol;Acc:MGI:1922028]	5.80462	5.07356	5.24758	6.13019	6.21298	6.20557	5.60963	6.79422	4.71043	5.95931	8.22123	8.4087
ENSMUSG00000050947	Amigo1	adhesion molecule with Ig like domain 1 [Source:MGI Symbol;Acc:MGI:2653612]	5.90886	6.42237	6.63171	7.86901	6.02002	5.41807	5.37563	5.85316	4.07881	6.19244	2.88607	3.2501
ENSMUSG00000050944	Efcab5	EF-hand calcium binding domain 5 [Source:MGI Symbol;Acc:MGI:2442440]	0.22181	0.335863	0.188882	0.125182	0.112244	0.214861	0.121995	0.13672	0.0103692	0.074227	0.187271	0.0434035
ENSMUSG00000050945	Zfp438	zinc finger protein 438 [Source:MGI Symbol;Acc:MGI:2444919]	3.0434	4.679	3.68122	3.58826	4.22386	3.87615	4.17621	4.69884	1.78544	1.62748	1.16526	0.791587
ENSMUSG00000021147	Wdr37	WD repeat domain 37 [Source:MGI Symbol;Acc:MGI:1920393]	10.5253	10.2753	10.7685	11.1455	9.91441	11.8948	11.5999	10.0756	4.57007	4.00698	3.89234	3.63759
ENSMUSG00000036078	Sigmar1	sigma non-opioid intracellular receptor 1 [Source:MGI Symbol;Acc:MGI:1195268]	10.2847	10.8242	11.6809	10.5516	10.2225	8.78936	9.67912	9.06969	11.3718	13.3535	12.15	11.6975
ENSMUSG00000036073	Galt	galactose-1-phosphate uridyl transferase [Source:MGI Symbol;Acc:MGI:95638]	5.00144	5.53499	5.59938	3.92416	5.1245	4.39573	5.97975	4.6532	9.49144	9.69517	6.02704	5.7145
ENSMUSG00000002346	Slc25a42	solute carrier family 25, member 42 [Source:MGI Symbol;Acc:MGI:1920345]	2.4432	2.66118	2.7775	3.42977	3.39829	2.9705	2.41654	2.75868	1.67891	2.06166	2.66658	1.64476
ENSMUSG00000002345	Borcs8	BLOC-1 related complex subunit 8 [Source:MGI Symbol;Acc:MGI:1919618]	7.29435	7.54776	7.4308	6.47016	6.4262	5.90205	7.41875	6.10186	7.75566	6.83749	10.3704	7.97635
ENSMUSG00000031601	Cnot7	CCR4-NOT transcription complex, subunit 7 [Source:MGI Symbol;Acc:MGI:1298230]	9.3727	10.173	8.88088	10.1891	9.57455	10.7645	11.2063	10.8293	8.25136	7.97599	6.56783	7.79077
ENSMUSG00000096959	4930509G22Rik	RIKEN cDNA 4930509G22 gene [Source:MGI Symbol;Acc:MGI:1914984]	0.510278	0.279629	0.320339	0.309411	0.359426	0.682594	0.577097	0.182939	0.539565	0.17381	0.155916	0
ENSMUSG00000055817	Mta3	metastasis associated 3 [Source:MGI Symbol;Acc:MGI:2151172]	3.94424	4.70481	5.08705	4.02582	4.14098	4.28179	3.87622	4.58886	9.81534	8.3324	9.07856	8.11871
ENSMUSG00000060419	Rps16-ps2	ribosomal protein S16, pseudogene 2 [Source:MGI Symbol;Acc:MGI:3704259]	2.40269	3.14202	6.34814	4.83074	5.57334	2.96217	3.42382	8.67909	6.79031	5.38159	14.5994	15.2943
ENSMUSG00000060411	Npn2	neoplastic progression 2 [Source:MGI Symbol;Acc:MGI:104972]	0	0.660723	0	0	0	0.778628	0	0	0	0	0	0
ENSMUSG00000040771	Oard1	O-acyl-ADP-ribose deacylase 1 [Source:MGI Symbol;Acc:MGI:2146818]	17.8691	20.0294	17.522	14.3344	16.2862	18.3147	20.3193	16.8352	15.07	13.8791	27.4581	20.1879
ENSMUSG00000012422	Tmem167	transmembrane protein 167 [Source:MGI Symbol;Acc:MGI:1913324]	3.49207	3.98011	3.46313	3.50676	3.44911	4.10136	3.64602	3.65848	2.84901	2.53157	4.26546	3.71935
ENSMUSG00000037035	Inhbb	inhibin beta-B [Source:MGI Symbol;Acc:MGI:96571]	3.58455	2.73684	2.79325	4.87109	5.53274	2.71742	2.88038	5.94968	38.2187	31.2142	17.9246	19.2267
ENSMUSG00000037031	Tspan15	tetraspanin 15 [Source:MGI Symbol;Acc:MGI:1917673]	26.1544	32.7154	24.7818	23.3225	37.1288	23.0673	23.9252	26.9567	80.9361	78.4161	37.86	38.4025
ENSMUSG00000037032	Apbb1	amyloid beta (A4) precursor protein-binding, family B, member 1 [Source:MGI Symbol;Acc:MGI:107765]	14.7736	16.5311	16.7348	12.7755	15.7375	11.8872	12.7445	11.5212	3.85196	2.85966	1.98765	2.3329
ENSMUSG00000042246	Tmc7	transmembrane channel-like gene family 7 [Source:MGI Symbol;Acc:MGI:2443317]	2.04057	0.679532	0.953147	1.63405	0.534019	2.37197	2.01806	0.542729	0.148714	0.141387	0.0783367	0.0648428
ENSMUSG00000014601	Strip1	striatin interacting protein 1 [Source:MGI Symbol;Acc:MGI:2443884]	19.8153	20.2143	21.1431	23.8964	23.0179	23.1889	23.0432	26.1437	20.9479	23.4897	17.3799	17.6432
ENSMUSG00000020922	Lsm12	LSM12 homolog [Source:MGI Symbol;Acc:MGI:1919592]	7.1949	7.09696	6.76219	7.81657	8.71944	6.43151	6.93106	9.08079	8.18445	10.4334	13.715	17.2075
ENSMUSG00000014602	Kif1a	kinesin family member 1A [Source:MGI Symbol;Acc:MGI:108391]	0.181343	0.238499	0.286883	0.106949	0.225321	0.11945	0.0620191	0.048543	6.5266	5.8112	3.24256	3.76661
ENSMUSG00000020926	Adam11	a disintegrin and metallopeptidase domain 11 [Source:MGI Symbol;Acc:MGI:1098667]	0.49981	0.568182	0.535287	0.46325	0.550551	0.432647	0.858714	0.480371	0.132237	0.143681	0.318432	0.817099
ENSMUSG00000020925	Ccdc43	coiled-coil domain containing 43 [Source:MGI Symbol;Acc:MGI:1289318]	4.90802	5.59172	5.68752	6.84461	5.91198	6.78182	6.90819	6.18866	4.80812	4.40271	6.17502	5.94832
ENSMUSG00000014606	Slc25a11	solute carrier family 25 (mitochondrial carrier oxoglutarate carrier), member 11 [Source:MGI Symbol;Acc:MGI:1915113]	20.4459	21.7618	23.5668	19.4008	20.5898	19.833	20.5582	20.2196	24.0201	27.2791	34.1514	29.9905
ENSMUSG00000020929	Eftud2	elongation factor Tu GTP binding domain containing 2 [Source:MGI Symbol;Acc:MGI:1336880]	7.38221	7.9393	9.31216	9.43287	9.10855	8.04829	8.9096	9.74961	8.57892	9.46856	21.0654	19.6057
ENSMUSG00000020928	Higd1b	HIG1 domain family, member 1B [Source:MGI Symbol;Acc:MGI:1922939]	0.925281	1.46264	2.72967	0.906314	1.4213	1.99943	1.75803	1.19079	0	0.113137	0	0.35283
ENSMUSG00000072553	Gm525	predicted gene 525 [Source:MGI Symbol;Acc:MGI:2685371]	0.395057	1.62366	1.27836	0.847235	2.57119	0.765362	1.65133	2.04893	3.50894	1.7583	2.19692	5.2876
ENSMUSG00000030022	Adamts9	a disintegrin-like and metallopeptidase (reprolysin type) with thrombospondin type 1 motif, 9 [Source:MGI Symbol;Acc:MGI:1916320]	7.07431	4.50169	5.12165	8.65331	6.94766	8.89452	9.1985	12.2985	9.78857	10.9619	4.85836	4.86071
ENSMUSG00000030020	Prickle2	prickle planar cell polarity protein 2 [Source:MGI Symbol;Acc:MGI:1925144]	58.7012	59.8758	46.9837	49.4167	56.3981	37.4777	47.6232	51.2592	16.8693	15.0503	6.23288	7.70733
ENSMUSG00000096862	Gm13301	predicted gene 13301 [Source:MGI Symbol;Acc:MGI:3707230]	0	0.0405186	0.0147692	0.0165178	0.0182284	0.0238745	0	0.0206174	0	0.0195885	0	0
ENSMUSG00000063146	Clip2	CAP-GLY domain containing linker protein 2 [Source:MGI Symbol;Acc:MGI:1313136]	7.96567	9.83147	7.99896	10.0379	9.72964	7.06143	7.86547	8.90477	9.45505	11.7218	6.91822	7.86755
ENSMUSG00000024127	Prepl	prolyl endopeptidase-like [Source:MGI Symbol;Acc:MGI:2441932]	5.21007	5.47296	5.31979	5.44326	5.26193	4.87913	5.02431	5.45119	4.75347	4.04075	5.21829	5.98865
ENSMUSG00000048076	Arf1	ADP-ribosylation factor 1 [Source:MGI Symbol;Acc:MGI:99431]	215.343	199.545	205.841	212.592	195.507	217.459	221.628	201.624	194.372	207.365	200.697	173.35
ENSMUSG00000039501	Znfx1	zinc finger, NFX1-type containing 1 [Source:MGI Symbol;Acc:MGI:2138982]	25.6558	20.4716	24.6072	26.9038	21.1582	26.8346	19.5053	25.643	18.0014	17.6758	13.691	16.2488
ENSMUSG00000048078	Tenm4	teneurin transmembrane protein 4 [Source:MGI Symbol;Acc:MGI:2447063]	0.0057333	0.0117818	0.0171781	0	0.0106007	0	0.00816992	0.00719402	0.0560163	0.0341751	0.018394	0.0639474
ENSMUSG00000039509	Nup133	nucleoporin 133 [Source:MGI Symbol;Acc:MGI:2442620]	6.12406	6.37345	6.42522	6.5668	7.08567	7.96324	6.57711	7.72775	5.16288	5.67571	10.1347	11.2299
ENSMUSG00000037349	Nudt22	nudix (nucleoside diphosphate linked moiety X)-type motif 22 [Source:MGI Symbol;Acc:MGI:1915573]	7.16365	7.71304	6.04611	6.6605	6.86524	6.01075	6.94922	7.04755	6.00437	6.77606	13.0561	7.25236
ENSMUSG00000073207	Ccdc160	coiled-coil domain containing 160 [Source:MGI Symbol;Acc:MGI:3588225]	3.84635	2.8713	2.84582	2.15691	1.62556	4.03001	3.91502	2.13408	0.244027	0.0935812	0.0419734	0
ENSMUSG00000022781	Pak2	p21 (RAC1) activated kinase 2 [Source:MGI Symbol;Acc:MGI:1339984]	21.4793	22.1991	23.2543	28.1718	25.9975	24.9831	21.7538	29.9092	24.5313	26.802	20.0007	20.4399
ENSMUSG00000022780	Meltf	melanotransferrin [Source:MGI Symbol;Acc:MGI:1353421]	0	0.0119899	0.00874075	0.00977559	0.010788	0	0.0554282	0	0.0259117	0	0.0623964	0.126538
ENSMUSG00000022783	Spag6l	sperm associated antigen 6-like [Source:MGI Symbol;Acc:MGI:1354388]	0.277692	0.499999	0.721084	0.265864	0.352078	0.230565	0.150747	0.0995549	0	0	0.028283	0.0983266
ENSMUSG00000031089	Slc6a14	solute carrier family 6 (neurotransmitter transporter), member 14 [Source:MGI Symbol;Acc:MGI:1890216]	1.70289	0.678232	2.75623	0.788285	0.882906	0.663217	0.350231	0.396509	0	0	0	0
ENSMUSG00000022787	Wdr53	WD repeat domain 53 [Source:MGI Symbol;Acc:MGI:1916230]	4.94794	4.22984	4.48307	5.27912	4.44989	5.13802	5.86625	4.50328	4.04323	3.68082	8.67799	5.34707
ENSMUSG00000022789	Dnm1l	dynamin 1-like [Source:MGI Symbol;Acc:MGI:1921256]	22.6053	22.37	21.0754	24.5445	21.2675	23.0346	22.2001	20.6411	21.5777	18.8644	16.2944	19.6285
ENSMUSG00000022788	Fgd4	FYVE, RhoGEF and PH domain containing 4 [Source:MGI Symbol;Acc:MGI:2183747]	0.0963634	0.121644	0.171172	0.043823	0.0992683	0.100012	0.0588503	0.037426	0.0397388	0.0547052	0.206107	0.243111
ENSMUSG00000015176	Nolc1	nucleolar and coiled-body phosphoprotein 1 [Source:MGI Symbol;Acc:MGI:1918019]	11.5794	11.509	12.2075	14.0753	14.2692	11.1363	10.0548	17.0413	18.0944	17.5885	45.9494	38.0755
ENSMUSG00000024049	Myom1	myomesin 1 [Source:MGI Symbol;Acc:MGI:1341430]	0.850291	0.812507	1.12096	0.470128	1.07694	0.782472	0.67651	0.75574	0.103845	0.0929212	0.29553	1.10645
ENSMUSG00000023781	Hes7	hes family bHLH transcription factor 7 [Source:MGI Symbol;Acc:MGI:2135679]	0.199952	0.109573	0.239639	0.0893367	0.0985887	0.22597	0.189954	0.139387	0.3256	0.397293	0.570225	0
ENSMUSG00000070953	Rabepk	Rab9 effector protein with kelch motifs [Source:MGI Symbol;Acc:MGI:2139530]	3.31935	3.00132	2.90785	2.76483	2.87581	3.32254	2.58276	2.88247	2.4569	2.5502	5.22327	5.38693
ENSMUSG00000028809	Srrm1	serine/arginine repetitive matrix 1 [Source:MGI Symbol;Acc:MGI:1858303]	42.1314	42.5138	35.3336	39.7936	37.5557	39.8515	38.8242	36.4321	30.2176	27.8462	35.2696	32.6013
ENSMUSG00000028800	Hdac1	histone deacetylase 1 [Source:MGI Symbol;Acc:MGI:108086]	18.9344	17.9373	18.865	17.8498	18.2489	18.3243	20.0158	20.4648	27.6981	28.6647	34.0041	32.3787
ENSMUSG00000028801	Stpg1	sperm tail PG rich repeat containing 1 [Source:MGI Symbol;Acc:MGI:1926056]	0.276359	0.503006	0.33121	0.198441	0.423384	0.401552	0.26254	0.313743	0	0.0470664	0	0
ENSMUSG00000028803	Nipal3	NIPA-like domain containing 3 [Source:MGI Symbol;Acc:MGI:1921802]	33.0983	39.7126	31.4884	37.1386	38.0409	35.0629	24.7108	27.3816	4.06468	4.02858	4.63906	5.11995
ENSMUSG00000028807	Zbtb8a	zinc finger and BTB domain containing 8a [Source:MGI Symbol;Acc:MGI:1920930]	8.88311	5.99945	6.9107	7.85073	6.99249	7.97582	7.05711	6.62696	2.72231	2.47722	3.13883	5.37565
ENSMUSG00000022439	Parvg	parvin, gamma [Source:MGI Symbol;Acc:MGI:2158329]	0.955986	1.1707	1.33279	2.24894	1.52951	2.00327	1.48275	1.28931	0.98775	0.62024	31.8808	28.7242
ENSMUSG00000022438	Parvb	parvin, beta [Source:MGI Symbol;Acc:MGI:2153063]	90.7425	88.5041	89.9457	103.129	91.3544	98.5319	94.7257	94.3508	23.7661	27.4505	24.7606	25.0731
ENSMUSG00000022433	Csnk1e	casein kinase 1, epsilon [Source:MGI Symbol;Acc:MGI:1351660]	31.7991	29.9909	27.6552	33.1432	31.7383	31.2132	32.3994	34.5516	21.2731	21.6157	12.2783	9.94836
ENSMUSG00000011958	Bnip2	BCL2/adenovirus E1B interacting protein 2 [Source:MGI Symbol;Acc:MGI:109327]	62.2923	56.4244	53.7962	62.0012	53.7364	71.5639	69.6039	62.4428	46.1228	47.7749	30.4908	31.5065
ENSMUSG00000022437	Samm50	SAMM50 sorting and assembly machinery component [Source:MGI Symbol;Acc:MGI:1915903]	32.7914	35.07	34.1389	33.3991	36.0852	33.6839	37.5189	36.4133	35.4309	33.8517	77.6119	69.4869
ENSMUSG00000022436	Sh3bp1	SH3-domain binding protein 1 [Source:MGI Symbol;Acc:MGI:104603]	4.92336	4.0609	5.15788	6.28054	5.13545	2.79569	3.17725	2.96815	1.26666	0.755607	13.8892	13.4864
ENSMUSG00000022434	Fam118a	family with sequence similarity 118, member A [Source:MGI Symbol;Acc:MGI:1920475]	5.92663	5.4952	5.62552	5.49716	5.48787	4.15646	6.05818	5.27503	4.12706	4.27699	3.75215	3.67243
ENSMUSG00000036854	Hspb6	heat shock protein, alpha-crystallin-related, B6 [Source:MGI Symbol;Acc:MGI:2685325]	2.22892	2.11236	2.68702	1.2126	2.01697	1.57487	1.99291	1.36001	1.84	1.64644	5.01971	3.80221
ENSMUSG00000042737	Dpm3	dolichyl-phosphate mannosyltransferase polypeptide 3 [Source:MGI Symbol;Acc:MGI:1915813]	23.0253	17.7942	18.6327	15.2993	15.0887	19.6987	20.5653	16.0235	19.1113	18.9777	32.9722	26.3402
ENSMUSG00000036856	Wnt4	wingless-type MMTV integration site family, member 4 [Source:MGI Symbol;Acc:MGI:98957]	0.215614	0.330834	0.706317	0.0963341	0.318932	0.375947	0.477942	0.132268	0.408557	0.422699	0.2767	0.285024
ENSMUSG00000036850	Mrpl41	mitochondrial ribosomal protein L41 [Source:MGI Symbol;Acc:MGI:1333816]	12.9738	10.1535	14.0592	10.8295	9.76772	16.9321	14.6868	12.5425	18.2858	18.2146	41.7899	32.1569
ENSMUSG00000025789	St8sia2	ST8 alpha-N-acetyl-neuraminide alpha-2,8-sialyltransferase 2 [Source:MGI Symbol;Acc:MGI:106020]	0.594334	0.599149	1.30364	0.518559	0.671787	0.716929	0.426125	0.778589	0.069722	0.0534749	0.0599619	0
ENSMUSG00000036853	Mcoln3	mucolipin 3 [Source:MGI Symbol;Acc:MGI:1890500]	0	0	0.0522347	0.0233676	0.0386814	0.168875	0.0331239	0	0	0	0	0.108028
ENSMUSG00000025785	Exosc7	exosome component 7 [Source:MGI Symbol;Acc:MGI:1913696]	14.4254	13.8203	18.1902	13.7452	15.6525	13.815	14.9781	12.4775	9.35538	11.205	26.9358	17.9179
ENSMUSG00000025786	Zdhhc3	zinc finger, DHHC domain containing 3 [Source:MGI Symbol;Acc:MGI:1926134]	6.85504	6.06564	9.17318	7.11461	7.75733	6.11281	6.34788	7.46276	6.20626	7.19148	9.44807	8.31883
ENSMUSG00000025787	Tgm4	transglutaminase 4 (prostate) [Source:MGI Symbol;Acc:MGI:3027002]	0.336962	0.2518	0.376307	0.328476	0.543741	0.430263	0.421967	0.422813	0.122439	0.0730389	0.131039	0.284725
ENSMUSG00000025780	Itih5	inter-alpha (globulin) inhibitor H5 [Source:MGI Symbol;Acc:MGI:1925751]	0.763109	0.802904	1.19809	0.583024	1.25859	0.43613	0.60171	1.11712	13.0816	9.50993	4.58642	3.43296
ENSMUSG00000025781	Atp5c1	ATP synthase, H+ transporting, mitochondrial F1 complex, gamma polypeptide 1 [Source:MGI Symbol;Acc:MGI:1261437]	54.4403	54.2811	54.7184	45.9716	46.7133	56.6525	55.6203	48.9235	55.96	56.2256	119.413	98.0103
ENSMUSG00000025782	Taf3	TATA-box binding protein associated factor 3 [Source:MGI Symbol;Acc:MGI:2388097]	3.95362	4.24263	3.93541	4.55311	4.32678	4.47873	4.02485	5.28849	3.41946	3.32223	3.5722	4.70092
ENSMUSG00000025783	4930412O13Rik	RIKEN cDNA 4930412O13 gene [Source:MGI Symbol;Acc:MGI:1921185]	0.436536	0.50236	0.209272	0.43884	0.645717	0.507433	0.580591	0.438205	0	0.0346948	0	0
ENSMUSG00000023066	Rttn	rotatin [Source:MGI Symbol;Acc:MGI:2179288]	1.83312	2.11362	1.94346	1.91228	1.84653	2.27385	2.14333	1.7416	1.76082	1.3844	2.19102	2.03535
ENSMUSG00000049858	Suox	sulfite oxidase [Source:MGI Symbol;Acc:MGI:2446117]	5.64617	5.31616	5.47496	6.38116	4.59344	5.36985	4.58364	4.57284	4.17156	4.69141	11.9391	9.06465
ENSMUSG00000035506	Slc12a8	solute carrier family 12 (potassium/chloride transporters), member 8 [Source:MGI Symbol;Acc:MGI:2443672]	0.406969	0.557541	0.308904	0.300019	0.23076	0.40736	0.257746	0.317741	0.361475	0.409702	0.188597	0.201742
ENSMUSG00000035505	Cox18	cytochrome c oxidase assembly protein 18 [Source:MGI Symbol;Acc:MGI:2448532]	5.13133	5.50054	4.58537	4.84669	6.34734	5.23219	6.01504	6.12491	6.21022	7.63182	7.47723	7.92116
ENSMUSG00000035504	Reep6	receptor accessory protein 6 [Source:MGI Symbol;Acc:MGI:1917585]	0.312735	0.37571	0.82169	0.354691	0.320256	0.0466058	0.0914145	0.16099	0.982896	0.344152	6.58603	6.1117
ENSMUSG00000020493	Prr11	proline rich 11 [Source:MGI Symbol;Acc:MGI:2444496]	0.488717	0.570184	0.727423	0.348662	0.536347	0.610848	0.943536	0.672577	1.44228	1.17779	7.62054	8.01042
ENSMUSG00000020492	Ska2	spindle and kinetochore associated complex subunit 2 [Source:MGI Symbol;Acc:MGI:1913390]	3.70337	3.5742	3.246	2.77829	3.16141	3.64089	3.29064	2.45061	2.56931	2.76762	5.33975	5.50292
ENSMUSG00000020491	2810021J22Rik	RIKEN cDNA 2810021J22 gene [Source:MGI Symbol;Acc:MGI:1917194]	1.68824	1.67788	1.39793	1.53258	2.2248	3.40451	1.96833	1.95147	0.736128	0.195167	1.29664	2.16832
ENSMUSG00000020490	Btnl10	butyrophilin-like 10 [Source:MGI Symbol;Acc:MGI:2182073]	0	0	0	0	0	0.0121483	0	0	4.37773	2.79089	19.9301	21.9613
ENSMUSG00000020496	Rnf187	ring finger protein 187 [Source:MGI Symbol;Acc:MGI:1914224]	82.2471	83.9548	87.3203	85.262	79.1077	86.6219	100.085	78.0644	73.2727	87.272	149.848	116.84
ENSMUSG00000020495	Smg8	smg-8 homolog, nonsense mediated mRNA decay factor (C. elegans) [Source:MGI Symbol;Acc:MGI:1921383]	6.31332	5.37427	5.92737	7.57077	6.42892	7.51286	5.35694	6.36253	4.72567	6.43215	8.11398	7.91695
ENSMUSG00000042087	4933440N22Rik	RIKEN cDNA 4933440N22 gene [Source:MGI Symbol;Acc:MGI:1921721]	1.29647	1.903	1.22083	1.17918	0.958855	1.43526	2.0234	2.16904	3.45461	2.8704	5.14976	6.31206
ENSMUSG00000033904	Ccp110	centriolar coiled coil protein 110 [Source:MGI Symbol;Acc:MGI:2141942]	3.78976	3.66134	4.03874	3.41092	3.50494	3.33859	3.21873	3.62833	3.4634	2.89013	5.27888	4.86858
ENSMUSG00000033906	Zdhhc15	zinc finger, DHHC domain containing 15 [Source:MGI Symbol;Acc:MGI:1915336]	0.84262	1.53817	1.49512	0.968077	1.64297	1.13423	1.11236	1.6569	1.40937	0.9741	2.22354	2.23769
ENSMUSG00000033900	Map9	microtubule-associated protein 9 [Source:MGI Symbol;Acc:MGI:2442208]	0.43629	0.430352	0.470596	0.298893	0.573647	0.300532	0.561843	0.267641	0.0172231	0.00770562	0.238475	0.0841079
ENSMUSG00000028378	Ptgr1	prostaglandin reductase 1 [Source:MGI Symbol;Acc:MGI:1914353]	2.02177	1.61871	3.14682	1.51334	1.68948	1.67866	1.07259	0.900537	0.909544	0.792994	9.49095	8.55802
ENSMUSG00000033902	Mapkbp1	mitogen-activated protein kinase binding protein 1 [Source:MGI Symbol;Acc:MGI:1347004]	4.76943	6.142	6.23527	4.97041	5.69092	4.83562	5.66368	4.64802	7.7312	6.44407	3.13684	3.75332
ENSMUSG00000033909	Usp36	ubiquitin specific peptidase 36 [Source:MGI Symbol;Acc:MGI:1919594]	9.70655	7.70156	7.78514	9.93117	9.85211	6.34933	7.28459	11.2351	7.77883	6.462	5.83585	6.88915
ENSMUSG00000028373	Astn2	astrotactin 2 [Source:MGI Symbol;Acc:MGI:1889277]	0.0972545	0.109921	0.764908	0.105915	0.404598	0.0942078	0.138587	0.427115	1.53329	1.25605	0.546035	0.391714
ENSMUSG00000028370	Pappa	pregnancy-associated plasma protein A [Source:MGI Symbol;Acc:MGI:97479]	0.0164013	0.0269634	0.0753502	0.0183198	0.0444776	0.0158875	0.0103874	0.0365866	2.7339	2.16821	0.660672	1.03663
ENSMUSG00000012443	Kif11	kinesin family member 11 [Source:MGI Symbol;Acc:MGI:1098231]	0.863189	0.884346	0.892081	0.326976	0.277568	0.412015	0.891334	0.30348	4.48906	3.39044	26.3155	27.3793
ENSMUSG00000020149	Rab1a	RAB1A, member RAS oncogene family [Source:MGI Symbol;Acc:MGI:97842]	69.5213	71.6638	69.8072	73.435	66.5691	77.0276	72.6631	70.4348	49.9523	55.052	42.1888	38.3687
ENSMUSG00000020140	Lgr5	leucine rich repeat containing G protein coupled receptor 5 [Source:MGI Symbol;Acc:MGI:1341817]	0.0058735	0.00965592	0.00703927	0	0.013032	0	0.00557981	0.0147399	0	0.00466812	0.163313	0.458578
ENSMUSG00000020143	Dock2	dedicator of cyto-kinesis 2 [Source:MGI Symbol;Acc:MGI:2149010]	0.0791496	0.0650602	0.145451	0.0141453	0.0312205	0.368017	0.0751919	0.0573821	0.149977	0.0796812	5.1859	5.26416
ENSMUSG00000020142	Slc1a4	solute carrier family 1 (glutamate/neutral amino acid transporter), member 4 [Source:MGI Symbol;Acc:MGI:2135601]	0.95204	1.18647	1.7207	1.32754	1.14704	1.2792	0.87526	1.14322	1.02292	1.64756	2.16765	1.21792
ENSMUSG00000018565	Elp5	elongator acetyltransferase complex subunit 5 [Source:MGI Symbol;Acc:MGI:1859017]	13.5866	13.3714	15.0234	14.037	14.48	12.5246	13.7561	15.0147	10.9474	11.9471	17.2279	21.3323
ENSMUSG00000018566	Slc2a4	solute carrier family 2 (facilitated glucose transporter), member 4 [Source:MGI Symbol;Acc:MGI:95758]	0.0520003	0.0854874	0.218124	0.0116166	0.166655	0.134323	0.0494001	0.0289995	0.846767	0.551047	1.16782	1.15999
ENSMUSG00000018567	Gabarap	gamma-aminobutyric acid receptor associated protein [Source:MGI Symbol;Acc:MGI:1861742]	77.7109	83.4144	88.5898	80.4764	74.8835	85.8539	84.2917	78.5167	71.7534	76.2356	94.6438	80.5462
ENSMUSG00000094335	Igkv1-117	immunoglobulin kappa variable 1-117 [Source:MGI Symbol;Acc:MGI:4439721]	0	0	0.201256	0.225084	0	0.162666	0.638119	0.140474	0	0.133464	0.718341	0
ENSMUSG00000018569	Cldn7	claudin 7 [Source:MGI Symbol;Acc:MGI:1859285]	1.79495	2.49297	4.59914	1.11999	2.65506	1.43894	1.1172	0.569539	0.0824638	0.0245963	0	0.383531
ENSMUSG00000086836	Gm13748	predicted gene 13748 [Source:MGI Symbol;Acc:MGI:3702115]	0.318972	0.393287	1.33798	0.64131	0.943635	0.617959	0.151511	0.800477	0.283315	0	0	0.790601
ENSMUSG00000052406	Rexo4	REX4, 3'-5' exonuclease [Source:MGI Symbol;Acc:MGI:2684957]	9.05437	9.67538	9.1251	11.8493	10.5805	10.8598	8.64854	11.3475	10.5572	11.6055	12.8344	10.9354
ENSMUSG00000044367	Slc16a13	solute carrier family 16 (monocarboxylic acid transporters), member 13 [Source:MGI Symbol;Acc:MGI:1916559]	11.1234	13.02	11.5899	11.3817	16.9468	9.96742	9.88838	15.402	7.82781	6.34178	4.10108	3.86695
ENSMUSG00000044365	Cxxc4	CXXC finger 4 [Source:MGI Symbol;Acc:MGI:2442112]	0.262443	0.50104	0.456579	0.573045	0.538472	0.754463	0.571023	0.431995	0.511327	0.793961	0.525112	0.493113
ENSMUSG00000044362	Ccdc89	coiled-coil domain containing 89 [Source:MGI Symbol;Acc:MGI:1917304]	0.513288	0.506301	0.399857	0.412797	0.474529	0.447487	0.487622	0.236156	0.0455909	0.183577	0.0548924	0.445281
ENSMUSG00000086040	Wipf3	WAS/WASL interacting protein family, member 3 [Source:MGI Symbol;Acc:MGI:3044681]	0.355918	0.919476	0.695698	0.431627	0.526467	0.615657	0.595736	0.55293	2.84517	2.00706	1.27782	0.892677
ENSMUSG00000048814	Lonrf2	LON peptidase N-terminal domain and ring finger 2 [Source:MGI Symbol;Acc:MGI:1920209]	0.00958894	0	0.0172382	0.0257054	0.0283676	0.00928855	0	0	0.0511021	0.0685895	0.287131	0.154486
ENSMUSG00000058446	Znrf2	zinc and ring finger 2 [Source:MGI Symbol;Acc:MGI:1196246]	6.59862	6.65965	5.36384	6.64653	6.93058	7.14835	5.86065	5.75667	3.41602	3.53766	8.72698	7.46392
ENSMUSG00000058444	Map2k5	mitogen-activated protein kinase kinase 5 [Source:MGI Symbol;Acc:MGI:1346345]	14.4905	13.0485	12.2035	12.7034	12.7446	14.6182	14.2372	12.6894	12.7547	12.4505	13.6816	12.3603
ENSMUSG00000058443	Rpl10-ps3	ribosomal protein L10, pseudogene 3 [Source:MGI Symbol;Acc:MGI:3704336]	0.162495	0.400708	1.41191	0.980115	0.901349	0.708321	0.308739	0.747616	0.360825	0.581162	1.12955	0.805518
ENSMUSG00000058440	Nrf1	nuclear respiratory factor 1 [Source:MGI Symbol;Acc:MGI:1332235]	4.19807	4.40021	4.5113	5.20258	5.10827	4.76514	4.72896	5.71887	4.03604	4.31511	7.40521	6.14727
ENSMUSG00000073980	Gm9574	predicted gene 9574 [Source:MGI Symbol;Acc:MGI:3809525]	5.27945	2.81491	3.29191	2.62975	0.68595	1.24396	1.28775	0.596806	0.950529	1.02064	0.991863	0.618915
ENSMUSG00000073982	Rhog	ras homolog family member G [Source:MGI Symbol;Acc:MGI:1928370]	48.8154	44.7303	51.2311	73.6244	58.068	65.546	53.8501	63.7442	59.6672	67.2415	86.3418	71.1305
ENSMUSG00000073985	Gm10602	predicted gene 10602 [Source:MGI Symbol;Acc:MGI:3708759]	2.37579	2.84794	2.25414	1.65856	1.97675	1.24657	2.53912	1.32493	6.59439	5.74333	0.952775	2.33091
ENSMUSG00000073987	Ggh	gamma-glutamyl hydrolase [Source:MGI Symbol;Acc:MGI:1329035]	17.3954	21.36	16.6012	15.0507	17.0178	15.0673	15.8552	14.2693	14.3336	15.8493	9.38358	11.7486
ENSMUSG00000073988	Ttpa	tocopherol (alpha) transfer protein [Source:MGI Symbol;Acc:MGI:1354168]	1.39998	1.79009	2.10249	1.20466	1.22716	1.57377	1.47775	0.722908	6.29417	3.69517	1.57111	2.22765
ENSMUSG00000086049	Gm12735	predicted gene 12735 [Source:MGI Symbol;Acc:MGI:3650816]	0.0926047	0.22836	0.166477	0.186187	0.136979	0.538222	0.439871	0.154931	1.06928	0.2208	0	0.114765
ENSMUSG00000002332	Dhrs1	dehydrogenase/reductase (SDR family) member 1 [Source:MGI Symbol;Acc:MGI:1196314]	19.5492	22.1558	19.2408	16.0146	20.064	16.1862	20.0449	18.4179	8.45879	9.20079	10.0911	9.66381
ENSMUSG00000033016	Nfatc1	nuclear factor of activated T cells, cytoplasmic, calcineurin dependent 1 [Source:MGI Symbol;Acc:MGI:102469]	15.2884	11.0802	13.5355	20.1605	14.1864	11.6983	13.0291	22.5385	7.26872	6.62655	5.03071	6.44293
ENSMUSG00000033014	Trim33	tripartite motif-containing 33 [Source:MGI Symbol;Acc:MGI:2137357]	6.71653	5.6718	5.80501	6.51962	5.81719	5.89371	5.81882	6.88665	6.08647	4.97614	5.21992	5.78789
ENSMUSG00000003934	Efnb3	ephrin B3 [Source:MGI Symbol;Acc:MGI:109196]	0.359858	0.404778	0.374534	0.583888	0.280156	0.403624	0.413835	0.506994	0.302808	0.165582	0.749428	0.117361
ENSMUSG00000059316	Slc27a4	solute carrier family 27 (fatty acid transporter), member 4 [Source:MGI Symbol;Acc:MGI:1347347]	6.35377	5.13288	6.73055	9.12995	8.31707	7.14742	6.91875	7.69253	7.96158	10.4037	8.37306	7.11219
ENSMUSG00000062210	Tnfaip8	tumor necrosis factor, alpha-induced protein 8 [Source:MGI Symbol;Acc:MGI:2147191]	0.572037	0.642938	0.692569	0.950602	0.513732	0.644584	0.621066	0.502933	2.3901	2.0598	4.20735	3.15398
ENSMUSG00000089336	Gm24347	predicted gene, 24347 [Source:MGI Symbol;Acc:MGI:5454124]	0	0	0	0	0	0	0	0	0	0	0	3.15684
ENSMUSG00000005698	Ctcf	CCCTC-binding factor [Source:MGI Symbol;Acc:MGI:109447]	29.014	29.498	27.8077	28.3815	27.8071	27.9609	27.4336	32.2088	24.6799	22.7737	33.1907	32.5596
ENSMUSG00000005699	Pard6a	par-6 family cell polarity regulator alpha [Source:MGI Symbol;Acc:MGI:1927223]	4.5952	4.53958	5.22936	3.6447	4.52103	4.65543	4.16517	4.05556	4.23129	3.14956	6.49219	6.11279
ENSMUSG00000005696	Sh2d1a	SH2 domain containing 1A [Source:MGI Symbol;Acc:MGI:1328352]	0	0.0181517	0	0	0.0163321	0.427818	0	0	0	0	0.16531	0.164202
ENSMUSG00000086308	G630016G05Rik	RIKEN cDNA G630016G05 gene [Source:MGI Symbol;Acc:MGI:3603178]	0.291566	0.281958	0.174718	0.126437	0.139532	0.282433	0.228107	0.157818	0	0	0	0
ENSMUSG00000055866	Per2	period circadian clock 2 [Source:MGI Symbol;Acc:MGI:1195265]	16.0087	0.831988	5.00076	3.50243	1.97077	1.81084	1.61894	1.41691	6.04542	4.51473	3.20312	2.63674
ENSMUSG00000004626	Stxbp2	syntaxin binding protein 2 [Source:MGI Symbol;Acc:MGI:107370]	2.85556	1.94213	4.45597	1.88461	2.37996	2.00788	1.80392	1.7097	0.708116	0.633625	18.4779	15.4489
ENSMUSG00000004567	Mcoln1	mucolipin 1 [Source:MGI Symbol;Acc:MGI:1890498]	40.9794	42.6835	35.2168	35.3832	38.268	37.6357	36.7519	32.9652	22.864	19.9444	16.276	15.3549
ENSMUSG00000004561	Mettl17	methyltransferase like 17 [Source:MGI Symbol;Acc:MGI:1098577]	7.31932	7.1398	6.15135	5.4752	6.91825	7.44305	7.90544	5.42409	6.75738	6.131	5.14794	6.05975
ENSMUSG00000047045	Tmem164	transmembrane protein 164 [Source:MGI Symbol;Acc:MGI:2148020]	7.32122	6.95828	9.95548	7.76087	7.89428	6.40996	6.66255	6.94876	18.0234	19.3235	17.8516	17.8301
ENSMUSG00000047044	D030056L22Rik	RIKEN cDNA D030056L22 gene [Source:MGI Symbol;Acc:MGI:3583960]	7.90867	8.98299	7.25957	7.61312	6.51387	9.08863	8.05963	7.54797	7.88669	9.14272	25.9115	22.6764
ENSMUSG00000077192	Snora17	small nucleolar RNA, H/ACA box 17 [Source:MGI Symbol;Acc:MGI:4360060]	0	0.718177	0.523558	1.75663	1.93855	2.11584	1.66003	1.09631	2.32811	2.4304	5.60618	0.54139
ENSMUSG00000077222	Gm22270	predicted gene, 22270 [Source:MGI Symbol;Acc:MGI:5452047]	2.74026	2.62787	3.83149	5.50944	4.7289	6.19363	2.16936	4.58455	5.27352	7.98559	11.2336	9.05598
ENSMUSG00000081076	Rpsa-ps4	ribosomal protein S4, pseudogene 4 [Source:MGI Symbol;Acc:MGI:3651545]	0.0678892	0	0.122046	0.0454983	0.100421	0	0.451462	0.0567906	0.2412	0.32374	0.726026	0.588945
ENSMUSG00000085768	Gm13707	predicted gene 13707 [Source:MGI Symbol;Acc:MGI:3651119]	0	0.330361	0.120418	0.0673375	0.222934	0.291985	0	0.0840501	0.178488	0.638847	0	0.871638
ENSMUSG00000085760	Gm14302	predicted gene 14302 [Source:MGI Symbol;Acc:MGI:3701953]	0.473447	0.908061	0.189139	0.211532	0.116719	0.152872	0.449773	0.396048	1.40174	0.877997	1.35018	2.73813
ENSMUSG00000085761	4930455G09Rik	RIKEN cDNA 4930455G09 gene [Source:MGI Symbol;Acc:MGI:1926167]	0.0956915	0.0786575	0.114684	0.192393	0.353863	0.278081	0	0	0.679955	0.532373	0.307005	0
ENSMUSG00000085763	Smc2os	structural maintenance of chromosomes 2, opposite strand [Source:MGI Symbol;Acc:MGI:1919898]	0	0.0791601	0.230834	0	0.0712248	0.0932861	0.7319	0.0805592	0.0855375	0.229618	0	0.358044
ENSMUSG00000067780	Pi15	peptidase inhibitor 15 [Source:MGI Symbol;Acc:MGI:1934659]	0.156767	0.0859073	0.657587	0.151758	0.502422	0.320585	0.256487	0.349703	0.224335	0.138438	0	0.0863471
ENSMUSG00000085767	Gm13563	predicted gene 13563 [Source:MGI Symbol;Acc:MGI:3652052]	1.36523	1.53565	1.29173	1.54098	1.38171	1.32246	1.09218	1.26225	1.81892	0.713849	0.806849	0.267146
ENSMUSG00000021539	Lect2	leukocyte cell-derived chemotaxin 2 [Source:MGI Symbol;Acc:MGI:1278342]	0	0	0.0823843	0.046069	0	0	0	0.172509	0.244226	0	0	0
ENSMUSG00000029810	Tmem176b	transmembrane protein 176B [Source:MGI Symbol;Acc:MGI:1916348]	142.814	138.021	143.25	140.295	161.57	138.682	146.798	129.582	264.779	313.157	163.459	157.992
ENSMUSG00000029811	Aoc1	amine oxidase, copper-containing 1 [Source:MGI Symbol;Acc:MGI:1923757]	0.134738	0.142397	0.219152	0.0386997	0.0569435	0.0372906	0	0	0	0	0	0
ENSMUSG00000029814	Igf2bp3	insulin-like growth factor 2 mRNA binding protein 3 [Source:MGI Symbol;Acc:MGI:1890359]	0.194291	0.239558	0.216221	0.372031	0.2566	0.349522	0.19776	0.325056	0.135592	0.0992684	0.192938	1.35871
ENSMUSG00000029815	Malsu1	mitochondrial assembly of ribosomal large subunit 1 [Source:MGI Symbol;Acc:MGI:1922843]	3.21106	3.17057	2.19405	2.44069	2.5776	2.8639	3.01329	2.35854	3.9999	3.84367	5.46507	5.16844
ENSMUSG00000029817	Tra2a	transformer 2 alpha [Source:MGI Symbol;Acc:MGI:1933972]	96.9913	109.654	80.7488	92.0992	101.076	99.5434	103.953	110.847	80.554	63.3518	73.6409	67.4368
ENSMUSG00000089687	Rab42	RAB42, member RAS oncogene family [Source:MGI Symbol;Acc:MGI:2441753]	0.950628	0.716289	0.617124	0.637096	0.468717	0.230212	0.451547	0.132536	0.63327	0.566652	0.338876	0.687231
ENSMUSG00000089682	Bcl2l2	BCL2-like 2 [Source:MGI Symbol;Acc:MGI:108052]	21.104	19.5574	19.8196	18.1277	19.3855	22.8379	21.666	21.2254	7.39234	7.74219	4.6381	4.3367
ENSMUSG00000006638	Abhd1	abhydrolase domain containing 1 [Source:MGI Symbol;Acc:MGI:1931013]	0.445798	0.338254	0.205492	0.252803	0.836953	0.265743	0.195465	0.315546	0.152294	0.517837	0.110019	0
ENSMUSG00000003032	Klf4	Kruppel-like factor 4 (gut) [Source:MGI Symbol;Acc:MGI:1342287]	652.465	534.109	510.627	732.745	664.356	569.472	740.881	885.859	203.21	72.2868	56.3091	39.9656
ENSMUSG00000003033	Ap1m1	adaptor-related protein complex AP-1, mu subunit 1 [Source:MGI Symbol;Acc:MGI:102776]	25.6645	22.1657	24.5424	32.0014	28.1675	23.7482	26.9993	31.891	21.3846	21.4622	30.5777	26.2796
ENSMUSG00000003031	Cdkn1b	cyclin-dependent kinase inhibitor 1B [Source:MGI Symbol;Acc:MGI:104565]	33.3875	35.0428	31.0543	34.0475	34.635	39.3205	39.2544	32.9812	15.6099	13.3362	15.7779	14.2465
ENSMUSG00000003037	Rab8a	RAB8A, member RAS oncogene family [Source:MGI Symbol;Acc:MGI:96960]	11.4179	11.9066	11.9003	12.2209	12.2285	12.7455	10.9572	12.2033	14.5141	16.9408	23.9527	22.9502
ENSMUSG00000003038	Hmgn2	high mobility group nucleosomal binding domain 2 [Source:MGI Symbol;Acc:MGI:96136]	20.6468	21.3115	20.9788	15.7253	20.982	22.6146	22.871	21.6553	19.0037	16.0808	61.0368	50.7601
ENSMUSG00000003039	Fam32a	family with sequence similarity 32, member A [Source:MGI Symbol;Acc:MGI:1915172]	60.0331	58.531	61.9997	55.0617	55.5817	57.5104	56.9713	47.6577	53.7988	59.4028	56.2687	49.834
ENSMUSG00000047959	Kcna3	potassium voltage-gated channel, shaker-related subfamily, member 3 [Source:MGI Symbol;Acc:MGI:96660]	0.153165	0.10072	0.201921	0.0410595	0.0679676	0	0.0873036	0.230625	0.353711	0.121732	2.71906	4.02411
ENSMUSG00000084411	Gm11510	predicted gene 11510 [Source:MGI Symbol;Acc:MGI:3650711]	0.512343	0.421141	0.102339	0.343364	0	0.496293	0.811206	0.142861	0.303379	0	0.547913	0
ENSMUSG00000084413	Gm12017	predicted gene 12017 [Source:MGI Symbol;Acc:MGI:3651377]	0	0.049406	0	0.0805634	0.0889068	0	0	0.0502792	0.106773	0	0.0642783	0
ENSMUSG00000084416	Rpl10a-ps1	ribosomal protein L10A, pseudogene 1 [Source:MGI Symbol;Acc:MGI:3705885]	2.98022	2.16975	5.5617	2.62502	5.35293	4.20657	2.66942	3.84636	4.31094	4.33117	22.7652	15.9343
ENSMUSG00000034379	Wdr5b	WD repeat domain 5B [Source:MGI Symbol;Acc:MGI:1916794]	3.81854	3.97211	3.15896	3.23854	3.0241	4.12446	3.43499	2.99641	3.99197	2.52459	3.50543	4.22976
ENSMUSG00000034371	Tkfc	triokinase, FMN cyclase [Source:MGI Symbol;Acc:MGI:2385084]	3.96018	4.59691	4.85842	4.42939	3.77988	4.12123	4.44849	4.18572	3.80268	4.08318	6.63883	6.96382
ENSMUSG00000034377	Tulp4	tubby like protein 4 [Source:MGI Symbol;Acc:MGI:1916092]	7.38294	5.74482	6.51516	8.09438	6.42105	7.40072	6.24609	6.94412	4.24421	3.742	1.92121	2.13947
ENSMUSG00000074754	Smim26	small integral membrane protein 26 [Source:MGI Symbol;Acc:MGI:2685407]	13.5675	16.5181	11.4282	10.6368	11.4543	14.5063	12.4027	8.88683	7.61701	13.1228	15.6045	10.6278
ENSMUSG00000074758	Gm5535	predicted gene 5535 [Source:MGI Symbol;Acc:MGI:3645019]	0	0.0284304	0	0	0	0	0	0	1.07523	0.742206	0.147954	0.171456
ENSMUSG00000087823	Gm22281	predicted gene, 22281 [Source:MGI Symbol;Acc:MGI:5452058]	0	0.962218	0	0.392258	1.73152	0	0.556031	1.95845	0	0	0	0
ENSMUSG00000017007	Rbpjl	recombination signal binding protein for immunoglobulin kappa J region-like [Source:MGI Symbol;Acc:MGI:1196616]	2.18762	1.63394	4.24784	1.26875	2.57471	0.336201	0.399659	0.827011	0.214858	0.0417948	0.0337427	0
ENSMUSG00000017002	Slpi	secretory leukocyte peptidase inhibitor [Source:MGI Symbol;Acc:MGI:109297]	1.22615	0.629926	2.32673	0.445113	1.20913	2.96934	1.35898	0.427373	0.317649	0.487256	12.0747	12.3464
ENSMUSG00000017009	Sdc4	syndecan 4 [Source:MGI Symbol;Acc:MGI:1349164]	17.1366	19.7283	27.119	16.6718	21.7419	8.52914	10.7482	18.6118	4.1416	6.2455	4.25251	3.54933
ENSMUSG00000079260	Tmppe	transmembrane protein with metallophosphoesterase domain [Source:MGI Symbol;Acc:MGI:5317335]	1.87321	1.70602	1.53883	1.9273	1.88624	1.47377	1.33674	1.9863	1.80441	1.83127	1.07217	1.32966
ENSMUSG00000079261	Gm15217	predicted gene 15217 [Source:MGI Symbol;Acc:MGI:3705233]	0.0700182	0	0.209788	0.281551	0.10357	0.0678247	0	0.0585715	0	0.0556487	0	0
ENSMUSG00000015533	Itga2	integrin alpha 2 [Source:MGI Symbol;Acc:MGI:96600]	36.2801	39.2765	30.9647	37.8043	39.6139	27.8405	29.0569	41.4426	19.0475	24.5253	10.327	13.4212
ENSMUSG00000015536	Mocs2	molybdenum cofactor synthesis 2 [Source:MGI Symbol;Acc:MGI:1336894]	5.71295	7.34501	6.28825	5.16299	6.01286	6.79171	6.48997	4.92381	4.35279	4.63577	3.51764	2.9789
ENSMUSG00000082812	Gm14860	predicted gene 14860 [Source:MGI Symbol;Acc:MGI:3801974]	0	0.231022	0	0.0941784	0	0	0	0	0	0.111687	1.50282	0
ENSMUSG00000045555	Mettl24	methyltransferase like 24 [Source:MGI Symbol;Acc:MGI:3045338]	14.273	21.2931	14.4597	13.1328	22.4829	16.7285	16.6682	18.3382	3.88728	2.82029	1.3493	2.3943
ENSMUSG00000082816	Gm11953	predicted gene 11953 [Source:MGI Symbol;Acc:MGI:3649564]	0.120211	0.098812	0.0720349	0	0.0889068	0.0582224	0	0.100558	0.587249	0.525473	0.578504	0
ENSMUSG00000002633	Shh	sonic hedgehog [Source:MGI Symbol;Acc:MGI:98297]	0.111972	0.165672	0.295231	0.0600335	0.198752	0.108464	0.0850983	0.0187333	0	0	0	0
ENSMUSG00000002635	Pdcd2l	programmed cell death 2-like [Source:MGI Symbol;Acc:MGI:1915329]	12.4697	12.6618	11.4008	10.4463	11.8672	13.7222	12.3253	10.2778	9.6913	12.279	16.032	13.0675
ENSMUSG00000000673	Haao	3-hydroxyanthranilate 3,4-dioxygenase [Source:MGI Symbol;Acc:MGI:1349444]	0.197334	0.121655	0.147813	0.165313	0.21892	0.382305	0.328067	0.742832	0	0.196046	5.75069	4.46315
ENSMUSG00000044600	Smim7	small integral membrane protein 7 [Source:MGI Symbol;Acc:MGI:1914068]	22.9071	22.3039	23.715	20.9435	20.9282	16.9148	22.4806	22.2349	20.5923	22.7391	21.0034	18.6208
ENSMUSG00000044609	Gm9294	predicted pseudogene 9294 [Source:MGI Symbol;Acc:MGI:3648888]	0	0.187705	0.364904	0.102027	0.281482	0.147467	0	0.573069	0.0676092	0.181491	1.79086	0
ENSMUSG00000041078	Grid1	glutamate receptor, ionotropic, delta 1 [Source:MGI Symbol;Acc:MGI:95812]	0.0296779	0.0406582	0.0533524	0.0530391	0.468256	0.162906	0.131571	0.223435	0.448124	0.212285	0	0
ENSMUSG00000041079	Rwdd2b	RWD domain containing 2B [Source:MGI Symbol;Acc:MGI:1858215]	1.47038	1.75129	1.63635	1.4882	1.22064	1.77313	1.5679	1.73204	3.83807	3.07658	5.93686	3.16103
ENSMUSG00000041075	Fzd7	frizzled class receptor 7 [Source:MGI Symbol;Acc:MGI:108570]	1.33103	0.897983	2.12193	1.06876	1.20731	0.948755	0.978178	1.0189	3.54671	2.95405	3.7466	3.54807
ENSMUSG00000079481	Nhsl2	NHS-like 2 [Source:MGI Symbol;Acc:MGI:3645090]	3.93322	3.45523	3.43525	4.57365	3.79008	4.33018	3.8683	5.58384	7.65672	6.98127	3.63201	4.99342
ENSMUSG00000079487	Med12	mediator complex subunit 12 [Source:MGI Symbol;Acc:MGI:1926212]	22.9514	21.6253	19.9713	22.3305	21.8883	18.3287	17.9976	21.7522	16.2085	13.7385	13.2306	12.2095
ENSMUSG00000079484	Phyhd1	phytanoyl-CoA dioxygenase domain containing 1 [Source:MGI Symbol;Acc:MGI:3612860]	0.521855	0.913871	0.44868	0.866746	0.939728	1.01101	1.16396	0.550422	3.54692	2.68691	0.752203	0.98416
ENSMUSG00000081892	Gm8864	predicted gene 8864 [Source:MGI Symbol;Acc:MGI:3644830]	0.119378	0	0	0.080005	0	0.0578189	0	0.199723	0.0530163	0.0948783	0	0.147944
ENSMUSG00000081890	Gm11243	predicted gene 11243 [Source:MGI Symbol;Acc:MGI:3652116]	0	0	0.0916891	0	0.565822	0	0.145358	0.383985	0	0	0	0
ENSMUSG00000081895	Rpl17-ps10	ribosomal protein L17, pseudogene 10 [Source:MGI Symbol;Acc:MGI:3642871]	0.108623	0.0892869	0	0.145595	0	0	0.103191	0	0	0	0.116164	0.942311
ENSMUSG00000032739	Pram1	PML-RAR alpha-regulated adaptor molecule 1 [Source:MGI Symbol;Acc:MGI:3576625]	0.0734594	0.161021	0.0880394	0.131284	0.0905499	0.142316	0.0697861	0.1229	0	0.0973062	0.0261865	0.060692
ENSMUSG00000014725	Adam28	a disintegrin and metallopeptidase domain 28 [Source:MGI Symbol;Acc:MGI:105988]	0.262112	0.444372	0.500652	0.329368	0.133276	0.0793439	0.0622513	0.150742	0.043652	0.01302	0	0
ENSMUSG00000058163	Gm5431	predicted gene 5431 [Source:MGI Symbol;Acc:MGI:3645205]	1.15812	1.29102	1.15031	1.0207	0.833068	1.82875	0.467212	0.782993	0.549556	0.832183	0.373254	0.550508
ENSMUSG00000000093	Tbx2	T-box 2 [Source:MGI Symbol;Acc:MGI:98494]	113.622	143.674	67.688	107.48	166.297	86.9353	84.6274	88.0927	2.46615	1.25532	0.80011	0.78297
ENSMUSG00000000094	Tbx4	T-box 4 [Source:MGI Symbol;Acc:MGI:102556]	1.31171	1.41334	4.01513	1.18796	2.29423	1.6312	2.12178	1.5866	0.0787217	0	0	0.197708
ENSMUSG00000050777	Tmem37	transmembrane protein 37 [Source:MGI Symbol;Acc:MGI:2157899]	2.43718	1.70095	3.00357	2.09563	2.17662	1.55904	1.79109	0.846271	41.4975	50.5815	27.7358	21.9405
ENSMUSG00000024772	Ehd1	EH-domain containing 1 [Source:MGI Symbol;Acc:MGI:1341878]	113.184	85.9073	117.415	142.45	84.3718	123.083	119.226	113.859	31.622	36.5203	45.1907	39.9471
ENSMUSG00000040389	Wdr47	WD repeat domain 47 [Source:MGI Symbol;Acc:MGI:2139593]	7.6146	7.70267	7.5145	8.62485	7.42774	7.16341	6.75158	7.9421	5.33759	3.91465	2.68507	3.57066
ENSMUSG00000040385	Ppp1ca	protein phosphatase 1 catalytic subunit alpha [Source:MGI Symbol;Acc:MGI:103016]	138.539	139.859	152.806	145.115	144.43	153.128	147.726	148.511	126.935	152.427	275.603	241.527
ENSMUSG00000040387	Klhl32	kelch-like 32 [Source:MGI Symbol;Acc:MGI:3612790]	0.0385163	0.03166	0.0600092	0.0051626	0.0284863	0.0447716	0.0512264	0.0193317	0.00684213	0.00612236	0.00823806	0.114559
ENSMUSG00000040383	Aqr	aquarius [Source:MGI Symbol;Acc:MGI:1276102]	5.40298	6.05313	5.84802	5.97567	5.97512	5.3574	5.48212	6.2541	5.22084	5.77966	7.28542	7.4427
ENSMUSG00000041921	Metap1d	methionyl aminopeptidase type 1D (mitochondrial) [Source:MGI Symbol;Acc:MGI:1913809]	8.98239	9.86278	7.95446	9.0387	8.99204	8.01882	9.20226	9.85926	10.3033	7.58253	6.94872	9.76507
ENSMUSG00000041926	Rnpep	arginyl aminopeptidase (aminopeptidase B) [Source:MGI Symbol;Acc:MGI:2384902]	14.3267	14.5103	13.4581	14.88	14.5965	14.8161	13.8881	13.1158	32.7544	31.9956	24.7214	20.9936
ENSMUSG00000090150	Acad11	acyl-Coenzyme A dehydrogenase family, member 11 [Source:MGI Symbol;Acc:MGI:2143169]	4.72736	4.50965	4.96453	4.04767	4.12775	4.57926	4.19057	4.32484	4.24103	4.23469	3.17875	3.31138
ENSMUSG00000064494	Gm22063	predicted gene, 22063 [Source:MGI Symbol;Acc:MGI:5451840]	1.12683	1.85249	2.36335	0	0.833397	0.545767	1.07049	0.942618	0	0.89558	0	4.18945
ENSMUSG00000089542	Gm25835	predicted gene, 25835 [Source:MGI Symbol;Acc:MGI:5455612]	18.8393	14.1092	12.0418	25.2516	20.4356	5.67749	12.3292	24.8648	8.55256	7.65286	4.92487	1.5565
ENSMUSG00000032489	Kif9	kinesin family member 9 [Source:MGI Symbol;Acc:MGI:1098237]	0.715116	0.798546	0.913649	0.379791	0.56881	0.522803	0.307634	0.519199	0.179767	0.0214474	0.173154	0.21738
ENSMUSG00000021268	Meg3	maternally expressed 3 [Source:MGI Symbol;Acc:MGI:1202886]	0.0766527	0.147931	0.263617	0.0558385	0.157751	0.0516531	0.174134	0.103152	0.0088805	0	0	0
ENSMUSG00000040037	Negr1	neuronal growth regulator 1 [Source:MGI Symbol;Acc:MGI:2444846]	0.0358576	0.0515806	0.0805774	0.0300391	0.05304	0	0.0340646	0.0299956	0.183133	0.341985	0.0191736	0.0666574
ENSMUSG00000040035	Disp2	dispatched RND tramsporter family member 2 [Source:MGI Symbol;Acc:MGI:2388733]	11.5839	8.75432	13.5617	21.9497	11.1712	10.7932	10.5312	12.4558	1.14883	1.69992	0.479063	0.860105
ENSMUSG00000040034	Nup43	nucleoporin 43 [Source:MGI Symbol;Acc:MGI:1917162]	1.03616	1.084	1.08659	1.02585	1.11467	0.935266	0.87249	0.925864	2.23808	1.385	7.10189	6.24544
ENSMUSG00000040033	Stat2	signal transducer and activator of transcription 2 [Source:MGI Symbol;Acc:MGI:103039]	63.3294	53.4198	51.1525	52.5591	44.2217	68.8095	36.3269	49.914	18.3156	17.7946	16.0115	18.062
ENSMUSG00000061740	Cyp2d22	cytochrome P450, family 2, subfamily d, polypeptide 22 [Source:MGI Symbol;Acc:MGI:1929474]	64.4193	66.8651	77.2312	66.6037	64.2493	62.1483	59.0279	60.385	63.5176	50.2133	22.0565	25.2904
ENSMUSG00000006711	D130043K22Rik	RIKEN cDNA D130043K22 gene [Source:MGI Symbol;Acc:MGI:3036268]	0.057132	0.103316	0.184873	0.0612624	0.118312	0.0553422	0.0434201	0.0286752	0	0	0.0122197	0
ENSMUSG00000020954	Strn3	striatin, calmodulin binding protein 3 [Source:MGI Symbol;Acc:MGI:2151064]	25.148	24.313	24.5261	28.1091	23.4819	26.2815	22.7902	27.7099	19.6106	17.2484	12.9438	11.0884
ENSMUSG00000015095	Fbxw5	F-box and WD-40 domain protein 5 [Source:MGI Symbol;Acc:MGI:1354731]	27.1404	27.3587	27.8162	27.4028	27.6549	29.7726	30.0805	25.9586	23.0538	24.9144	18.9062	17.7967
ENSMUSG00000015094	Npdc1	neural proliferation, differentiation and control 1 [Source:MGI Symbol;Acc:MGI:1099802]	46.0708	46.2557	42.7568	48.3362	37.5437	45.1957	46.1864	38.5262	49.1734	58.6591	29.0995	29.6475
ENSMUSG00000015093	Clic3	chloride intracellular channel 3 [Source:MGI Symbol;Acc:MGI:1916704]	11.3185	6.16979	14.2075	10.1406	8.1948	7.67472	7.18719	6.27884	1.69317	1.94116	1.78379	1.18121
ENSMUSG00000015092	Edf1	endothelial differentiation-related factor 1 [Source:MGI Symbol;Acc:MGI:1891227]	57.9969	51.6237	47.9205	44.1452	43.2326	54.6724	57.2277	44.4949	67.8581	76.5089	95.9479	80.4982
ENSMUSG00000015090	Ptgds	prostaglandin D2 synthase (brain) [Source:MGI Symbol;Acc:MGI:99261]	0	0	0.17526	0.0245012	0.0270387	0	0.0694617	0	0	0	0	0.271844
ENSMUSG00000020952	Scfd1	Sec1 family domain containing 1 [Source:MGI Symbol;Acc:MGI:1924233]	20.6142	22.6561	21.544	18.5685	18.935	22.2306	20.9255	19.0771	21.0754	20.4394	21.1204	19.5801
ENSMUSG00000020953	Coch	cochlin [Source:MGI Symbol;Acc:MGI:1278313]	0.089878	0.240106	0.201969	0.301174	0.0498547	0.326484	0.10673	0.375923	0	0	0.048059	0
ENSMUSG00000014633	Cmc2	COX assembly mitochondrial protein 2 [Source:MGI Symbol;Acc:MGI:1913781]	3.03936	3.27451	3.34201	2.64999	3.2518	3.34433	3.8405	2.66591	3.43347	4.69051	12.3704	13.0554
ENSMUSG00000056342	Usp34	ubiquitin specific peptidase 34 [Source:MGI Symbol;Acc:MGI:109473]	5.69441	5.19844	4.77332	6.04048	5.69341	5.42119	4.71214	6.35494	7.0375	6.13379	4.95556	6.36955
ENSMUSG00000066438	Plekhd1	pleckstrin homology domain containing, family D (with coiled-coil domains) member 1 [Source:MGI Symbol;Acc:MGI:3036228]	0.734631	0.868048	1.98099	0.492338	0.871587	0.385459	0.232632	0.204844	0	0	0.0818369	0
ENSMUSG00000057691	Zfp746	zinc finger protein 746 [Source:MGI Symbol;Acc:MGI:1916478]	14.0518	13.6271	13.7833	17.4735	14.6791	14.7472	14.055	16.7824	15.5022	14.672	10.2066	10.0271
ENSMUSG00000085401	Slc39a1-ps	solute carrier family 39 (zinc transporter), member 1, pseudogene [Source:MGI Symbol;Acc:MGI:3615375]	0.124045	0.152945	0.0743323	0.124699	0.0917423	0	0.0589209	0.0518828	0.275445	0.246469	0.464298	0
ENSMUSG00000085404	Gm12909	predicted gene 12909 [Source:MGI Symbol;Acc:MGI:3651135]	0	0	0	0	0	0	0	0	0	0	0	0
ENSMUSG00000085408	C530005A16Rik	RIKEN cDNA C530005A16 gene [Source:MGI Symbol;Acc:MGI:3612454]	0.321721	0.284794	0.474555	0.398054	0.201336	0.359588	0.258614	0.393338	0.307738	0.275365	0.238194	0.184019
ENSMUSG00000053332	Gas5	growth arrest specific 5 [Source:MGI Symbol;Acc:MGI:95659]	17.5566	22.7343	19.11	18.2564	18.4513	18.5131	21.5071	19.3405	26.2178	24.3773	58.024	50.3113
ENSMUSG00000053333	Dis3l2	DIS3 like 3'-5' exoribonuclease 2 [Source:MGI Symbol;Acc:MGI:2442555]	7.60462	9.29825	10.1507	8.58761	10.883	7.91887	9.15688	10.7031	7.78459	7.14699	10.5114	10.2255
ENSMUSG00000053334	Ficd	FIC domain containing [Source:MGI Symbol;Acc:MGI:1098550]	5.79155	6.09608	7.06704	6.75083	5.14571	5.14724	5.02984	4.66886	4.7197	4.20801	2.61646	3.34
ENSMUSG00000038845	Phb	prohibitin [Source:MGI Symbol;Acc:MGI:97572]	4.90022	5.95357	6.9804	7.23068	6.9781	6.95352	7.16655	6.75997	6.91045	10.0097	15.3765	15.9279
ENSMUSG00000038844	Kif16b	kinesin family member 16B [Source:MGI Symbol;Acc:MGI:1098240]	4.69746	4.68282	4.51909	3.97023	4.67707	3.94301	4.20363	4.81879	4.43867	4.14505	3.4106	3.15287
ENSMUSG00000038843	Gcnt1	glucosaminyl (N-acetyl) transferase 1, core 2 [Source:MGI Symbol;Acc:MGI:95676]	0.779136	1.37873	1.16074	1.20388	1.11247	0.723281	0.472891	0.624605	0.682427	0.404225	4.92994	3.79527
ENSMUSG00000076271	Mir697	microRNA 697 [Source:MGI Symbol;Acc:MGI:3629652]	1.65924	3.63701	3.64569	2.59466	3.68147	3.21452	6.30508	2.31331	2.45626	1.31872	1.77443	3.42715
ENSMUSG00000038848	Ythdf1	YTH N6-methyladenosine RNA binding protein 1 [Source:MGI Symbol;Acc:MGI:1917431]	29.5611	28.9465	27.5735	34.542	32.0417	32.8087	30.8636	34.6288	19.9911	22.2807	22.6504	20.9085
ENSMUSG00000092471	Cyp21a2-ps	cytochrome P450, family 21, subfamily a, polypeptide 2 pseudogene [Source:MGI Symbol;Acc:MGI:3645529]	0.0435905	0	0.104484	0	0	0	0.207054	0.0364643	0	0.0346446	0	0
ENSMUSG00000018362	Kpna2	karyopherin (importin) alpha 2 [Source:MGI Symbol;Acc:MGI:103561]	3.42031	2.03529	2.79146	3.1782	2.68483	2.1749	2.2127	3.80902	3.7462	6.0705	25.6493	20.9339
ENSMUSG00000018363	Smurf2	SMAD specific E3 ubiquitin protein ligase 2 [Source:MGI Symbol;Acc:MGI:1913563]	57.4191	60.2741	52.195	68.7735	58.5518	54.7958	44.8076	55.7579	17.7445	18.3505	11.7077	13.7614
ENSMUSG00000016018	Mtrex	Mtr4 exosome RNA helicase [Source:MGI Symbol;Acc:MGI:1919448]	15.2673	15.8442	15.4371	17.9363	17.2203	16.4479	16.0962	16.3528	13.1884	13.7268	20.2824	21.4946
ENSMUSG00000066571	4931406P16Rik	RIKEN cDNA 4931406P16 gene [Source:MGI Symbol;Acc:MGI:1924311]	70.6813	67.8916	57.867	72.2249	75.1748	62.4886	58.152	80.8276	25.8457	26.0149	11.1976	14.2878
ENSMUSG00000070469	Adamtsl3	ADAMTS-like 3 [Source:MGI Symbol;Acc:MGI:3028499]	0.740706	0.852394	1.03256	0.580016	1.00337	1.03471	1.06661	1.03052	0.180058	0.334626	0.250146	0.115952
ENSMUSG00000054641	Mmrn1	multimerin 1 [Source:MGI Symbol;Acc:MGI:1918195]	6.91415	12.321	15.2431	7.86982	11.5646	4.33898	6.87098	10.4418	54.2035	45.6599	21.6662	25.6551
ENSMUSG00000092250	Gm20467	predicted gene 20467 [Source:MGI Symbol;Acc:MGI:5141932]	0	0	0	0	0	0	0	0	0	0	0.389161	0.52614
ENSMUSG00000037001	Zfp39	zinc finger protein 39 [Source:MGI Symbol;Acc:MGI:99183]	2.5881	2.30574	2.99034	2.44077	1.58174	1.92155	2.38507	1.16676	2.00971	1.50269	1.9391	1.11396
ENSMUSG00000064141	Zfp69	zinc finger protein 69 [Source:MGI Symbol;Acc:MGI:107794]	5.41747	6.62623	5.77852	7.55187	4.4715	4.72299	4.77603	2.13902	16.5143	13.8298	5.09836	5.74706
ENSMUSG00000048387	Osr1	odd-skipped related transcription factor 1 [Source:MGI Symbol;Acc:MGI:1344424]	0.749821	0.813576	1.4558	0.763829	1.2644	0.842545	1.05425	1.58064	0.21312	0.0476752	0	0
ENSMUSG00000033253	Szt2	seizure threshold 2 [Source:MGI Symbol;Acc:MGI:3033336]	9.2293	8.68557	9.08354	8.72508	9.2816	7.76216	8.11585	8.09616	9.21051	7.60794	6.37318	6.86021
ENSMUSG00000096126	Gm22307	predicted gene, 22307 [Source:MGI Symbol;Acc:MGI:5452084]	5.07076	2.77874	3.37622	3.39834	1.66679	2.18307	5.88769	4.71309	0	0.89558	0	0
ENSMUSG00000048388	Fam171b	family with sequence similarity 171, member B [Source:MGI Symbol;Acc:MGI:2444579]	1.30143	1.69092	0.999992	1.01991	1.80862	0.569331	0.428736	0.763826	0.0652551	0.0083415	0.0112241	0
ENSMUSG00000033257	Ttll4	tubulin tyrosine ligase-like family, member 4 [Source:MGI Symbol;Acc:MGI:1914784]	5.36626	4.38519	4.69925	6.98222	5.47923	5.49032	4.57859	6.07642	5.67055	5.21386	5.21467	5.85609
ENSMUSG00000033256	Shf	Src homology 2 domain containing F [Source:MGI Symbol;Acc:MGI:3613669]	2.32773	2.32185	2.10014	3.12002	2.26319	2.96419	2.63373	3.17239	14.2868	17.3985	12.2229	12.0576
ENSMUSG00000021959	Lats2	large tumor suppressor 2 [Source:MGI Symbol;Acc:MGI:1354386]	16.9721	16.9433	17.3133	21.1998	18.8653	17.288	16.9939	21.7036	11.4381	10.74	5.57931	6.09725
ENSMUSG00000021958	Pinx1	PIN2/TERF1 interacting, telomerase inhibitor 1 [Source:MGI Symbol;Acc:MGI:1919650]	4.10531	3.63129	4.57251	5.59236	4.7194	3.93348	4.11199	7.42826	4.71653	5.07153	10.7849	7.90806
ENSMUSG00000021951	Eef1akmt1	EEF1A alpha lysine methyltransferase 1 [Source:MGI Symbol;Acc:MGI:1915293]	9.44667	12.2107	12.1427	9.23072	8.21335	11.3162	11.646	10.5565	4.73976	5.21547	15.6551	10.6348
ENSMUSG00000021950	Anxa8	annexin A8 [Source:MGI Symbol;Acc:MGI:1201374]	2.53328	2.31956	2.82471	1.05304	0.972371	0.838682	1.15761	0.509666	0	0	0.137173	0.119221
ENSMUSG00000030051	Aplf	aprataxin and PNKP like factor [Source:MGI Symbol;Acc:MGI:1919353]	1.39771	1.7536	1.31145	1.99671	1.61862	2.58315	2.13151	1.6769	1.89487	1.87094	4.5826	5.24214
ENSMUSG00000021957	Tkt	transketolase [Source:MGI Symbol;Acc:MGI:105992]	14.2109	14.154	17.6508	14.2983	15.6494	14.7579	15.0607	16.8666	44.4486	38.5626	107.488	91.7973
ENSMUSG00000071072	Ptges3	prostaglandin E synthase 3 [Source:MGI Symbol;Acc:MGI:1929282]	16.8593	19.692	18.3479	25.4771	18.1605	17.2794	17.8762	24.7487	15.6509	19.2994	32.8317	29.9589
ENSMUSG00000071076	Jund	jun D proto-oncogene [Source:MGI Symbol;Acc:MGI:96648]	55.7611	55.9766	47.272	64.0572	58.9636	52.4316	85.1107	69.0741	91.8365	45.2498	71.3483	44.7544
ENSMUSG00000071074	Yipf3	Yip1 domain family, member 3 [Source:MGI Symbol;Acc:MGI:106280]	25.9007	25.2095	26.7621	23.5994	24.2222	25.4796	24.9883	21.4791	34.5378	38.5016	32.1278	29.1856
ENSMUSG00000019102	Aldh3a1	aldehyde dehydrogenase family 3, subfamily A1 [Source:MGI Symbol;Acc:MGI:1353451]	0.124172	0.714479	0.50226	0.27046	0.252551	0.300706	0.35389	0.103872	0.799613	1.30763	0.531173	0.115415
ENSMUSG00000036555	Iqce	IQ motif containing E [Source:MGI Symbol;Acc:MGI:1921489]	2.98498	2.68829	3.07624	3.05108	3.01517	2.93029	2.73105	2.78189	3.3942	2.80627	1.90141	1.97998
ENSMUSG00000036551	Akap14	A kinase (PRKA) anchor protein 14 [Source:MGI Symbol;Acc:MGI:3618288]	0.370057	0.718978	0.58462	0.157822	0.323453	0.097763	0.255675	0.0281418	0.0298808	0.187162	0.107932	0.250151
ENSMUSG00000036550	Cnot1	CCR4-NOT transcription complex, subunit 1 [Source:MGI Symbol;Acc:MGI:2442402]	18.8545	17.6895	16.5859	19.9123	18.7169	17.5261	15.8366	20.6108	20.7995	20.4275	25.4196	25.6994
ENSMUSG00000036553	Sh3tc1	SH3 domain and tetratricopeptide repeats 1 [Source:MGI Symbol;Acc:MGI:2678949]	40.4194	45.576	42.5971	52.3781	47.6347	40.8831	36.3704	43.1904	59.2155	52.1968	23.0875	26.5715
ENSMUSG00000036552	Ermard	ER membrane associated RNA degradation [Source:MGI Symbol;Acc:MGI:1917317]	3.83781	4.80708	3.23063	3.23037	4.02109	3.69546	3.79782	3.09574	4.38274	3.44963	3.3225	1.64202
ENSMUSG00000091586	Cyp4f17	cytochrome P450, family 4, subfamily f, polypeptide 17 [Source:MGI Symbol;Acc:MGI:3646233]	1.60239	2.66357	2.47523	1.26482	1.3958	1.41422	1.11633	0.982984	23.4681	19.2447	3.08456	7.32555
ENSMUSG00000055994	Nod2	nucleotide-binding oligomerization domain containing 2 [Source:MGI Symbol;Acc:MGI:2429397]	5.09795	5.20843	4.48147	7.19574	3.20128	2.0149	2.1588	4.21424	1.49511	1.5194	0.977224	0.655628
ENSMUSG00000055991	Zkscan5	zinc finger with KRAB and SCAN domains 5 [Source:MGI Symbol;Acc:MGI:107533]	4.10306	3.08359	3.99541	3.39798	3.27302	3.91774	3.75868	3.84906	3.9047	3.22607	2.85215	4.15873
ENSMUSG00000021666	Gfm2	G elongation factor, mitochondrial 2 [Source:MGI Symbol;Acc:MGI:2444783]	3.00723	3.29743	2.61686	2.97205	2.8417	3.10431	2.96406	2.81295	2.72117	2.76674	3.34272	3.00665
ENSMUSG00000023084	Lrrc71	leucine rich repeat containing 71 [Source:MGI Symbol;Acc:MGI:1921735]	1.41708	1.9813	1.3809	0.825447	1.29294	0.756904	0.616495	0.487461	0.447005	0.37893	0.113306	0.180543
ENSMUSG00000023087	Noct	nocturnin [Source:MGI Symbol;Acc:MGI:109382]	0.520387	0.72067	0.579608	0.652021	0.715363	0.432855	0.526607	0.738139	4.49151	4.0415	2.65555	2.77593
ENSMUSG00000030788	Rnf141	ring finger protein 141 [Source:MGI Symbol;Acc:MGI:1914400]	45.2271	43.7372	38.8807	48.6333	44.4879	46.9887	42.2132	44.1833	6.30388	4.89681	7.46901	6.32265
ENSMUSG00000030789	Itgax	integrin alpha X [Source:MGI Symbol;Acc:MGI:96609]	0.223556	0.0245015	0.384029	0.0799061	0.0110227	0.678532	0.38228	0.0748036	0	0	1.036	1.4222
ENSMUSG00000030787	Lyve1	lymphatic vessel endothelial hyaluronan receptor 1 [Source:MGI Symbol;Acc:MGI:2136348]	385.972	313.672	450.453	600.784	302.649	630.138	545.273	341.327	0	0.0551364	0.04946	0.0573163
ENSMUSG00000030785	Cox6a2	cytochrome c oxidase subunit 6A2 [Source:MGI Symbol;Acc:MGI:104649]	1.37429	0.979034	2.52549	1.04383	1.89731	1.06499	0.261115	0.383207	0.813776	0	3.52729	1.24898
ENSMUSG00000023089	Ndufa5	NADH:ubiquinone oxidoreductase subunit A5 [Source:MGI Symbol;Acc:MGI:1915452]	18.3427	20.1674	20.4781	15.425	15.4239	20.2013	20.6443	16.81	14.6838	17.039	38.1704	32.2883
ENSMUSG00000097296	Gm26532	predicted gene, 26532 [Source:MGI Symbol;Acc:MGI:5477026]	143.375	140.475	79.5808	201.369	132.016	107.823	231.824	173.728	11.7181	4.72192	7.47491	5.4139
ENSMUSG00000030780	BC017158	cDNA sequence BC017158 [Source:MGI Symbol;Acc:MGI:2384572]	6.27294	7.30848	6.50468	6.58753	6.26926	5.12533	5.54471	5.53033	4.42829	5.17633	5.93843	7.16563
ENSMUSG00000030781	Slc5a2	solute carrier family 5 (sodium/glucose cotransporter), member 2 [Source:MGI Symbol;Acc:MGI:2181411]	0.145668	0.119737	0.286809	0.0976243	0.184688	0.0806311	0.138384	0.156669	0	0.016539	0.111272	0.0515788
ENSMUSG00000091639	Gm3756	predicted gene 3756 [Source:MGI Symbol;Acc:MGI:3781931]	0.405964	0.500548	0.121635	0.544142	0.600495	0.393246	1.15699	0.848991	0.180291	0.806625	2.38782	0.251555
ENSMUSG00000033788	Dysf	dysferlin [Source:MGI Symbol;Acc:MGI:1349385]	13.3767	14.2543	10.9161	14.3322	15.1262	16.1673	11.1958	12.9631	30.7091	38.5125	18.9166	23.589
ENSMUSG00000049265	Kcnk3	potassium channel, subfamily K, member 3 [Source:MGI Symbol;Acc:MGI:1100509]	0.553805	0.390191	1.18522	0.2439	0.4564	0.567111	0.646367	0.304433	0.0421626	0	0.101529	0
ENSMUSG00000060621	Nkpd1	NTPase, KAP family P-loop domain containing 1 [Source:MGI Symbol;Acc:MGI:1916797]	0	0.0360001	0.0918556	0.0587033	0.0809785	0	0.0416064	0.128228	0.447355	0.156637	0.117092	0.108553
ENSMUSG00000038065	Mturn	maturin, neural progenitor differentiation regulator homolog (Xenopus) [Source:MGI Symbol;Acc:MGI:1915485]	31.2357	30.8047	29.6187	31.5187	28.134	28.8912	31.0805	32.7058	4.47786	4.67928	6.14549	7.34011
ENSMUSG00000097745	AI115009	expressed sequence AI115009 [Source:MGI Symbol;Acc:MGI:2139623]	0	0	0	0	0	0	0	0	18.4075	13.3165	4.55786	5.32216
ENSMUSG00000097747	Gm26534	predicted gene, 26534 [Source:MGI Symbol;Acc:MGI:5477028]	0.244779	0.316181	0.0628634	0.070306	0.181037	0.203238	0.0996598	0.146259	0	0.111168	0.149585	0
ENSMUSG00000097746	Gm6225	predicted gene 6225 [Source:MGI Symbol;Acc:MGI:3643252]	0.283697	0.582991	0.361255	0.427791	0.550777	0.137405	0.437956	0.533965	0.91344	0.394582	0.872256	0.351585
ENSMUSG00000097740	E030044B06Rik	RIKEN cDNA E030044B06 gene [Source:MGI Symbol;Acc:MGI:2686464]	0.285714	0.117427	0.228281	0.127654	0.176093	0.230636	0	0.0796683	0.0422958	0.227078	0	0
ENSMUSG00000038069	Cdkn2aip	CDKN2A interacting protein [Source:MGI Symbol;Acc:MGI:1918175]	8.2992	9.60166	9.86369	7.45839	8.00111	7.42081	8.58903	10.4786	5.86958	6.18461	5.99688	6.82114
ENSMUSG00000037202	Prf1	perforin 1 (pore forming protein) [Source:MGI Symbol;Acc:MGI:97551]	0.176102	0.193006	0.228642	0.118021	0.151951	0.568618	0.0278827	0.0736564	0.364971	0.279923	0.878866	0.290991
ENSMUSG00000030254	Rad18	RAD18 E3 ubiquitin protein ligase [Source:MGI Symbol;Acc:MGI:1890476]	0.894508	1.26536	1.10321	0.836491	1.12313	1.03777	1.02764	1.0006	1.50588	1.60373	5.18349	5.37523
ENSMUSG00000030255	Sspn	sarcospan [Source:MGI Symbol;Acc:MGI:1353511]	5.57485	4.36426	4.67115	3.17818	3.27529	3.30792	3.66829	2.50333	3.75125	4.10468	1.83244	1.85434
ENSMUSG00000030256	Bhlhe41	basic helix-loop-helix family, member e41 [Source:MGI Symbol;Acc:MGI:1930704]	0.808686	0.174097	0.576901	0.1613	0.106803	0.195838	0.173771	0.16912	0.256531	0.0535603	0.051478	0.250551
ENSMUSG00000030257	Srgap3	SLIT-ROBO Rho GTPase activating protein 3 [Source:MGI Symbol;Acc:MGI:2152938]	0.0734295	0.150896	0.253011	0.17224	0.181026	0.130404	0.127889	0.235463	0.29893	0.340433	0.327198	0.735591
ENSMUSG00000030259	Rassf8	Ras association (RalGDS/AF-6) domain family (N-terminal) member 8 [Source:MGI Symbol;Acc:MGI:1918573]	14.456	14.5748	15.9215	19.9796	17.9021	14.9591	15.6391	20.3934	4.1323	4.06821	2.47029	2.4998
ENSMUSG00000031785	Adgrg1	adhesion G protein-coupled receptor G1 [Source:MGI Symbol;Acc:MGI:1340051]	27.3033	25.3157	25.5983	24.5824	26.8282	22.3674	20.1575	22.3177	158.741	174.939	107.952	107.64
ENSMUSG00000031787	Katnb1	katanin p80 (WD40-containing) subunit B 1 [Source:MGI Symbol;Acc:MGI:1921437]	6.33659	7.29206	6.28637	6.00435	6.39185	6.9224	7.45779	5.96326	5.29993	4.91026	8.94125	6.36959
ENSMUSG00000031786	Drc7	dynein regulatory complex subunit 7 [Source:MGI Symbol;Acc:MGI:2685616]	0.468321	0.944889	1.46696	0.485059	0.676988	0.268066	0.444903	0.267108	0	0	1.41144	1.45097
ENSMUSG00000031781	Ciapin1	cytokine induced apoptosis inhibitor 1 [Source:MGI Symbol;Acc:MGI:1922083]	6.48301	6.20842	6.07488	6.02027	8.53189	9.8919	7.47715	9.00315	5.52307	5.76714	13.4924	14.4934
ENSMUSG00000031783	Polr2c	polymerase (RNA) II (DNA directed) polypeptide C [Source:MGI Symbol;Acc:MGI:109299]	30.181	27.5057	27.8258	30.0206	27.0907	30.8248	30.5205	28.2472	21.0458	23.3503	30.685	25.0143
ENSMUSG00000031782	Coq9	coenzyme Q9 [Source:MGI Symbol;Acc:MGI:1915164]	9.62992	9.65131	10.406	9.09883	9.50114	9.71055	9.44833	9.44222	9.02666	9.47292	17.0516	12.9859
ENSMUSG00000031789	Cngb1	cyclic nucleotide gated channel beta 1 [Source:MGI Symbol;Acc:MGI:2664102]	0.53487	0.863424	0.671923	0.591678	0.672018	0.686657	0.642808	0.625322	0.904366	0.778499	0.25499	0.718767
ENSMUSG00000031788	Kifc3	kinesin family member C3 [Source:MGI Symbol;Acc:MGI:109202]	26.7259	21.375	20.889	25.8993	21.7476	32.2753	27.8583	28.5833	7.28107	10.799	4.71782	3.18092
ENSMUSG00000034254	Agpat1	1-acylglycerol-3-phosphate O-acyltransferase 1 (lysophosphatidic acid acyltransferase, alpha) [Source:MGI Symbol;Acc:MGI:1932075]	24.8294	24.0258	26.3869	29.1205	25.6288	25.1024	23.6069	30.4496	30.2794	33.4165	31.967	25.0699
ENSMUSG00000034255	Arhgap27	Rho GTPase activating protein 27 [Source:MGI Symbol;Acc:MGI:1916903]	33.3803	29.663	25.1893	37.0834	31.5061	31.3332	33.211	33.8821	23.7725	24.9091	13.8389	14.8958
ENSMUSG00000070858	Gm1673	predicted gene 1673 [Source:MGI Symbol;Acc:MGI:2686519]	0.906551	0.670658	0.27162	0.243023	0.268191	0.351261	0.344488	0.0758347	108.14	105.698	89.0961	67.0721
ENSMUSG00000044749	Abca6	ATP-binding cassette, sub-family A (ABC1), member 6 [Source:MGI Symbol;Acc:MGI:1923434]	0.201027	0.100981	0.287773	0.0449083	0.107378	0.0432731	0.0848776	0.0280271	0.0991969	0.0443808	0.0358305	0.179928
ENSMUSG00000034252	Senp6	SUMO/sentrin specific peptidase 6 [Source:MGI Symbol;Acc:MGI:1922075]	14.8308	13.7023	13.3257	16.366	14.267	17.1046	17.1748	18.4513	13.2569	12.3198	12.194	13.4068
ENSMUSG00000083626	Gm4459	predicted gene 4459 [Source:MGI Symbol;Acc:MGI:3782643]	0.128815	0.105885	0.231574	0.17266	0.190542	0	0.244749	0.215513	0	0.102379	1.37759	1.11748
ENSMUSG00000090213	Tmem189	transmembrane protein 189 [Source:MGI Symbol;Acc:MGI:2142624]	11.854	10.5483	10.9981	12.3126	11.7441	12.5558	11.2437	11.8777	11.9065	14.5869	12.4993	10.7548
ENSMUSG00000090210	Itga10	integrin, alpha 10 [Source:MGI Symbol;Acc:MGI:2153482]	1.44146	1.93974	1.31657	2.80465	1.34981	2.24084	1.88842	1.6045	0.918943	1.07173	0.91995	0.4466
ENSMUSG00000088632	Gm22314	predicted gene, 22314 [Source:MGI Symbol;Acc:MGI:5452091]	1.0727	2.11619	0.899924	1.58159	0.95203	1.03909	1.22287	1.6152	3.43002	0.682043	0	0
ENSMUSG00000031125	3830403N18Rik	RIKEN cDNA 3830403N18 gene [Source:MGI Symbol;Acc:MGI:1917941]	0.412915	0	0.212087	0.237197	0.261762	0.62854	0.952651	0.098689	0.104788	0.281293	0.126167	0.365518
ENSMUSG00000090217	Gm16116	predicted gene 16116 [Source:MGI Symbol;Acc:MGI:3802040]	0	0.460969	0.0840128	0.187919	0.31107	0.271614	0.266377	0	0.124527	0.111427	1.94913	0
ENSMUSG00000090214	Gm15657	predicted gene 15657 [Source:MGI Symbol;Acc:MGI:3783100]	0.0597479	0	0	0.0400421	0	0	0	0	0	0	0.95844	0.370227
ENSMUSG00000090215	Trim34b	tripartite motif-containing 34B [Source:MGI Symbol;Acc:MGI:4821264]	0	0	0.0873441	0.117222	0.0862413	0.0847153	0.055388	0.0487718	0.103572	0.115845	0.0623511	0.0361276
ENSMUSG00000031129	Slc9a9	solute carrier family 9 (sodium/hydrogen exchanger), member 9 [Source:MGI Symbol;Acc:MGI:2679732]	0.244157	0.226873	0.337146	0.177859	0.416112	0.143962	0.161356	0.257523	6.08161	5.06218	4.17774	3.72309
ENSMUSG00000034579	Pla2g3	phospholipase A2, group III [Source:MGI Symbol;Acc:MGI:2444945]	0.0641883	0.158286	0.130778	0.0774324	0.075957	0.024871	0.195132	0.161084	0.0684154	0.0102031	0	0.095458
ENSMUSG00000034570	Inpp5j	inositol polyphosphate 5-phosphatase J [Source:MGI Symbol;Acc:MGI:2158663]	0.0355179	0.0291953	0.0354728	0.015869	0.0437812	0	0	0.0396151	0.0105158	0.0188191	0.265886	0.264103
ENSMUSG00000034573	Ptpn13	protein tyrosine phosphatase, non-receptor type 13 [Source:MGI Symbol;Acc:MGI:103293]	0.728088	0.490754	1.47469	0.424519	0.893889	0.550118	0.290506	0.365435	0.756635	1.24992	1.81422	1.66929
ENSMUSG00000034575	Tent4a	terminal nucleotidyltransferase 4A [Source:MGI Symbol;Acc:MGI:2682295]	8.66644	7.76	7.79445	11.2399	9.19349	10.1298	8.72333	11.1347	10.0703	10.3499	10.875	11.4551
ENSMUSG00000034574	Daam1	dishevelled associated activator of morphogenesis 1 [Source:MGI Symbol;Acc:MGI:1914596]	38.1956	41.1439	35.3975	38.0338	38.6829	43.6227	34.4543	38.6961	5.30649	4.95575	10.8991	10.3531
ENSMUSG00000048600	Gm5763	predicted pseudogene 5763 [Source:MGI Symbol;Acc:MGI:3647841]	0.330031	0.24114	0.131845	0.17203	0.0542418	0.213128	0.174182	0.0306752	0.227996	0.0291445	0	0.181781
ENSMUSG00000022760	Thap7	THAP domain containing 7 [Source:MGI Symbol;Acc:MGI:1916259]	8.69011	8.90921	9.10824	8.05901	8.72762	8.91488	8.40789	8.42289	9.68394	12.2332	13.3057	12.5977
ENSMUSG00000043659	Npsr1	neuropeptide S receptor 1 [Source:MGI Symbol;Acc:MGI:2441738]	0	0	0	0	0	0	0	0	0	0	0	0.170402
ENSMUSG00000034161	Scx	scleraxis [Source:MGI Symbol;Acc:MGI:102934]	0.477615	0.654325	0.858617	0.391222	0.941974	0.257029	0.151244	0.488319	0.989856	0.463952	0.227011	0
ENSMUSG00000013663	Pten	phosphatase and tensin homolog [Source:MGI Symbol;Acc:MGI:109583]	9.26263	8.78514	9.21739	10.2771	9.32652	9.87072	9.82474	10.0623	6.77533	6.57474	5.87731	6.01227
ENSMUSG00000080440	Gm25848	predicted gene, 25848 [Source:MGI Symbol;Acc:MGI:5455625]	0	0	0.250872	0	0	0	0.397716	0	1.11555	1.66366	0.447716	4.15066
ENSMUSG00000062082	Cd200r4	CD200 receptor 4 [Source:MGI Symbol;Acc:MGI:3036289]	0	0	0.0529959	0	0	0.14278	0.112022	0	0	0	0.25221	0.803746
ENSMUSG00000062083	Rpl13a-ps1	ribosomal protein 13A, pseudogene 1 [Source:MGI Symbol;Acc:MGI:3648883]	0	0	0.118057	0	0.145708	0.28626	0	0	0.262483	0.23487	0.316035	0.732469
ENSMUSG00000062081	Gm6055	predicted gene 6055 [Source:MGI Symbol;Acc:MGI:3648620]	1.97658	1.47703	2.74575	2.04722	1.39541	2.08872	2.56056	1.27766	1.03741	2.92765	1.72948	0.779408
ENSMUSG00000025666	Tmem47	transmembrane protein 47 [Source:MGI Symbol;Acc:MGI:2177570]	20.8042	26.8024	20.2931	21.4209	27.2505	16.8445	19.4793	25.9856	5.80031	6.52339	3.61999	1.98613
ENSMUSG00000022346	Myc	myelocytomatosis oncogene [Source:MGI Symbol;Acc:MGI:97250]	2.26321	2.82698	4.52068	2.76587	2.80616	1.48303	2.27651	2.06026	15.5101	14.3194	37.5389	38.8545
ENSMUSG00000021669	Col4a3bp	collagen, type IV, alpha 3 (Goodpasture antigen) binding protein [Source:MGI Symbol;Acc:MGI:1915268]	29.3152	27.1031	22.875	24.0166	23.4184	24.7131	23.5672	28.471	20.5444	19.8855	11.4708	12.586
ENSMUSG00000024048	Myl12a	myosin, light chain 12A, regulatory, non-sarcomeric [Source:MGI Symbol;Acc:MGI:1914518]	150.366	157.053	143.486	143.712	150.308	140.328	148.34	159.167	97.491	104.434	88.3381	74.5718
ENSMUSG00000074361	C5ar2	complement component 5a receptor 2 [Source:MGI Symbol;Acc:MGI:2442013]	0.338588	0.333979	0.476804	0.521909	0.313021	0.311582	0.353823	0.269074	25.0816	30.8121	10.4102	11.3925
ENSMUSG00000024042	Sik1	salt inducible kinase 1 [Source:MGI Symbol;Acc:MGI:104754]	90.6891	119.376	115.88	116.559	172.525	106.865	143.057	109.055	66.6749	17.5361	18.9083	16.4628
ENSMUSG00000024043	Arhgap28	Rho GTPase activating protein 28 [Source:MGI Symbol;Acc:MGI:2147003]	7.74733	7.51101	7.44413	10.1363	7.28048	6.48374	7.46645	8.72233	5.30784	4.38413	1.9544	1.76463
ENSMUSG00000074364	Ehd2	EH-domain containing 2 [Source:MGI Symbol;Acc:MGI:2154274]	125.43	117.9	127.176	163.709	136.234	132.962	129.545	152.427	83.8685	103.869	48.2269	55.4918
ENSMUSG00000024087	Cyp1b1	cytochrome P450, family 1, subfamily b, polypeptide 1 [Source:MGI Symbol;Acc:MGI:88590]	0.282148	0.405865	0.514267	0.33091	0.286927	0.876867	0.915802	0.53105	7.13187	10.0443	1.64698	1.90859
ENSMUSG00000021668	Polk	polymerase (DNA directed), kappa [Source:MGI Symbol;Acc:MGI:1349767]	8.26485	9.03506	7.6732	7.62081	7.67196	6.86224	6.71658	7.83083	6.20485	5.92077	3.05144	3.34453
ENSMUSG00000068011	Mkrn2os	makorin, ring finger protein 2, opposite strand [Source:MGI Symbol;Acc:MGI:1917541]	0.118579	0.0389884	0.127903	0.190728	0.15786	0.16081	0.18024	0.178549	0.0210647	0.0188488	0.101449	0
ENSMUSG00000068015	Lrch1	leucine-rich repeats and calponin homology (CH) domain containing 1 [Source:MGI Symbol;Acc:MGI:2443390]	18.985	19.312	19.0377	18.6645	17.4519	20.7728	18.2182	17.9495	34.1464	32.4277	17.7412	20.6704
ENSMUSG00000042298	Ttc19	tetratricopeptide repeat domain 19 [Source:MGI Symbol;Acc:MGI:1920045]	2.94013	2.78776	2.74322	3.24949	3.38573	3.34768	3.23414	3.73236	4.73042	3.72035	3.33733	3.27613
ENSMUSG00000042293	Gm5617	predicted gene 5617 [Source:MGI Symbol;Acc:MGI:3643566]	5.15345	5.1952	3.67082	2.21562	3.16422	5.18039	6.28135	3.66025	9.06835	7.49615	11.1265	8.3147
ENSMUSG00000042292	Mrtfa	myocardin related transcription factor A [Source:MGI Symbol;Acc:MGI:2384495]	9.39683	7.37558	6.97221	8.8682	9.10112	7.6602	7.78416	9.02363	4.71181	6.75523	6.25308	8.63939
ENSMUSG00000034168	Irf2bpl	interferon regulatory factor 2 binding protein-like [Source:MGI Symbol;Acc:MGI:2442463]	41.5783	35.0206	22.9826	33.1415	26.9559	33.0898	42.4937	31.0037	16.6421	24.9006	9.40726	8.24883
ENSMUSG00000044199	S1pr4	sphingosine-1-phosphate receptor 4 [Source:MGI Symbol;Acc:MGI:1333809]	24.1345	37.2072	24.3862	37.0357	31.6476	32.5243	21.8724	20.379	10.1353	11.8981	16.1988	15.1113
ENSMUSG00000044197	Gpr146	G protein-coupled receptor 146 [Source:MGI Symbol;Acc:MGI:1933113]	59.8415	41.0013	40.6787	64.0715	46.7885	46.5877	40.8951	52.9678	22.8154	26.9124	16.7671	17.4511
ENSMUSG00000077637	Gm22771	predicted gene, 22771 [Source:MGI Symbol;Acc:MGI:5452548]	0.66248	2.17821	2.77889	2.6639	1.46989	0.641726	1.88806	2.21671	2.94211	5.26523	0.708473	7.38908
ENSMUSG00000038954	Supt3	suppressor of Ty 3 [Source:MGI Symbol;Acc:MGI:1923723]	0.863104	1.32273	0.850321	1.13727	0.876371	0.991943	1.0701	0.954512	1.98802	1.3952	2.90988	2.93699
ENSMUSG00000058761	Rnf169	ring finger protein 169 [Source:MGI Symbol;Acc:MGI:1920257]	7.75743	6.23397	5.35718	7.42324	7.91798	7.0944	7.21226	7.14871	6.00096	6.84837	4.58641	5.89136
ENSMUSG00000021336	Slc17a4	solute carrier family 17 (sodium phosphate), member 4 [Source:MGI Symbol;Acc:MGI:2442850]	0	0	0	0	0	0	0	0	0	0	0.0488417	0.0565999
ENSMUSG00000008843	Cldn13	claudin 13 [Source:MGI Symbol;Acc:MGI:1913102]	0	0	0	0	0	0	0	0.0472634	11.8936	10.373	115.649	104.611
ENSMUSG00000001870	Ltbp1	latent transforming growth factor beta binding protein 1 [Source:MGI Symbol;Acc:MGI:109151]	11.8328	11.6982	13.6539	10.6365	11.3466	11.1333	15.2195	14.4457	1.32844	1.71904	0.553664	0.613093
ENSMUSG00000027531	Impa1	inositol (myo)-1(or 4)-monophosphatase 1 [Source:MGI Symbol;Acc:MGI:1933158]	9.85858	8.49091	9.2222	9.77613	9.58841	10.6484	9.91263	9.64813	7.45466	9.40243	12.6516	11.6771
ENSMUSG00000027530	Fabp12	fatty acid binding protein 12 [Source:MGI Symbol;Acc:MGI:1922747]	0.108155	0.160024	0.324054	0.115974	0.175979	0.0838136	0	0.072379	0	0	0	0
ENSMUSG00000027533	Fabp5	fatty acid binding protein 5, epidermal [Source:MGI Symbol;Acc:MGI:101790]	4.42805	3.80652	7.15016	2.68444	3.98743	2.22652	3.69284	3.60518	2.80717	3.08946	6.0549	4.50324
ENSMUSG00000075012	Fjx1	four jointed box 1 [Source:MGI Symbol;Acc:MGI:1341907]	0.0994402	0.286086	0.20856	0.099965	0.128704	0.313057	0.377872	0.311939	0.110405	0.335889	0.39879	0.154045
ENSMUSG00000075014	Gm10800	predicted gene 10800 [Source:MGI Symbol;Acc:MGI:3641657]	1.46147	1.87705	0.0547356	0.122432	0.135111	5.04339	0.173549	0.0764092	0.081131	0	0.0976835	0.339599
ENSMUSG00000027536	Chmp4c	charged multivesicular body protein 4C [Source:MGI Symbol;Acc:MGI:1913621]	1.85145	1.38837	2.84177	0.892513	1.89782	1.10124	0.771433	1.19554	1.03862	0.490494	0.764205	0.0805084
ENSMUSG00000080921	Rpl38-ps2	ribosomal protein L38, pseudogene 2 [Source:MGI Symbol;Acc:MGI:3646625]	22.4554	22.7816	19.8812	18.8455	15.4109	28.4147	25.3684	22.6766	26.7732	29.1019	82.8605	80.7289
ENSMUSG00000025184	R3hcc1l	R3H domain and coiled-coil containing 1 like [Source:MGI Symbol;Acc:MGI:1196316]	3.78161	3.25583	3.68727	3.9545	3.35742	3.8684	4.23514	3.81788	4.26374	3.88646	4.07901	3.6058
ENSMUSG00000005553	Atp4a	ATPase, H+/K+ exchanging, gastric, alpha polypeptide [Source:MGI Symbol;Acc:MGI:88113]	0	0	0.0192055	0	0	0	0	0.0134051	0	0.0127362	0.359886	0.49649
ENSMUSG00000021998	Lcp1	lymphocyte cytosolic protein 1 [Source:MGI Symbol;Acc:MGI:104808]	14.7606	15.9445	16.3941	13.9564	16.9499	15.226	15.535	16.9957	15.798	16.6619	29.7324	25.0454
ENSMUSG00000031095	Cul4b	cullin 4B [Source:MGI Symbol;Acc:MGI:1919834]	8.76344	9.21225	9.08501	7.74043	7.34478	7.41838	8.20694	6.86203	10.6457	10.367	11.4526	12.2687
ENSMUSG00000040631	Dok4	docking protein 4 [Source:MGI Symbol;Acc:MGI:2148865]	31.694	24.8723	26.456	41.0232	30.8032	37.8325	34.2439	39.8948	22.9691	33.3224	22.1588	20.7437
ENSMUSG00000040632	Nrl	neural retina leucine zipper gene [Source:MGI Symbol;Acc:MGI:102567]	0	0	0	0	0	0	0	0	0	0	0.0772417	0.238696
ENSMUSG00000023791	Pigx	phosphatidylinositol glycan anchor biosynthesis, class X [Source:MGI Symbol;Acc:MGI:1919334]	4.56175	4.51623	4.39487	4.01998	4.99551	5.15125	5.05193	4.15331	8.64086	11.057	9.24481	8.58936
ENSMUSG00000047368	Abhd17b	abhydrolase domain containing 17B [Source:MGI Symbol;Acc:MGI:1917816]	18.1709	21.6036	19.5151	18.528	19.9244	21.1645	22.9085	22.4745	50.669	49.4042	28.2891	28.9188
ENSMUSG00000047369	Dnah14	dynein, axonemal, heavy chain 14 [Source:MGI Symbol;Acc:MGI:2444525]	1.6879	1.24248	1.253	1.33381	1.30425	1.68383	1.6035	1.68592	0.537031	0.700783	0.619655	0.999072
ENSMUSG00000047363	Cstad	CSA-conditional, T cell activation-dependent protein [Source:MGI Symbol;Acc:MGI:1925867]	0.588631	0.645132	0.440913	0.197246	0.544183	0.0950319	0.372798	0.943769	0.392122	0.116957	0.209833	0
ENSMUSG00000047361	Gm973	predicted gene 973 [Source:MGI Symbol;Acc:MGI:2685819]	0.469671	0.413641	0.542787	0.157383	0.272929	0.097491	0.175287	0.112254	0	0.0133315	0.143508	0.207879
ENSMUSG00000042901	Aida	axin interactor, dorsalization associated [Source:MGI Symbol;Acc:MGI:1919737]	22.5545	21.4138	21.9737	22.514	17.9268	26.4055	18.5223	19.3114	11.7402	11.0144	10.9442	12.1154
ENSMUSG00000042903	Foxo4	forkhead box O4 [Source:MGI Symbol;Acc:MGI:1891915]	17.0045	16.9209	18.1405	16.1842	14.9817	19.5048	17.6826	16.9596	16.5787	14.8346	14.9107	15.8428
ENSMUSG00000026374	Tsn	translin [Source:MGI Symbol;Acc:MGI:109263]	22.8649	22.495	23.0657	23.2979	22.9827	25.9137	24.4533	22.9258	24.1135	27.6449	43.7089	40.133
ENSMUSG00000026377	Nifk	nucleolar protein interacting with the FHA domain of MKI67 [Source:MGI Symbol;Acc:MGI:1915199]	7.82333	8.32208	8.45686	8.92351	8.71314	6.71641	8.33565	10.086	9.45579	12.8745	31.8582	23.6112
ENSMUSG00000007021	Syngr3	synaptogyrin 3 [Source:MGI Symbol;Acc:MGI:1341881]	0	0.0957107	0.069774	0.15607	0.0430582	0.169185	0.110615	0.0730518	0.103421	0.138813	0.0933912	0
ENSMUSG00000086837	Gm16618	predicted gene, 16618 [Source:MGI Symbol;Acc:MGI:4439542]	0.568137	0.259446	0.945694	0.676901	0.653628	0.794934	1.25937	0.792095	1.17746	0.150514	0.337545	0.469394
ENSMUSG00000024558	Mapk4	mitogen-activated protein kinase 4 [Source:MGI Symbol;Acc:MGI:2444559]	0.022328	0	0	0	0	0	0.0530288	0	0	0	0.13133	0.207533
ENSMUSG00000000120	Ngfr	nerve growth factor receptor (TNFR superfamily, member 16) [Source:MGI Symbol;Acc:MGI:97323]	0.0174944	0.0287604	0.0628999	0.0117245	0.0905709	0	0.0166196	0.0146344	0	0	0	0.0216807
ENSMUSG00000055235	Wdr86	WD repeat domain 86 [Source:MGI Symbol;Acc:MGI:1915466]	0.0488538	0.0100393	0.0219563	0.0409264	0.0361319	0.082816	0.046411	0.0408672	1.51874	2.59176	0.483272	0.681125
ENSMUSG00000017453	Pipox	pipecolic acid oxidase [Source:MGI Symbol;Acc:MGI:1197006]	0.146443	0.180562	0.190134	0.0327146	0.180513	0.141855	0.115934	0.183753	0.476932	0.21338	0.391525	0.423468
ENSMUSG00000083649	Rasl2-9	RAS-like, family 2, locus 9 [Source:MGI Symbol;Acc:MGI:104605]	0	0.0492587	0.0359101	0	0.177283	0	0.113859	0	1.3839	1.09544	1.34582	0
ENSMUSG00000046101	Mcmdc2	minichromosome maintenance domain containing 2 [Source:MGI Symbol;Acc:MGI:3045334]	0.0305708	0.0502578	0.030532	0.0478056	0.0904397	0.0493552	0.00968072	0.0340974	0.0543068	0.0890888	0.0762842	0.252575
ENSMUSG00000016255	Tubb1	tubulin, beta 1 class VI [Source:MGI Symbol;Acc:MGI:107814]	2.95854	4.47609	7.96508	1.66668	2.98091	2.32592	0.611001	1.1119	1.71379	0.204467	0.917085	0.584516
ENSMUSG00000016256	Ctsz	cathepsin Z [Source:MGI Symbol;Acc:MGI:1891190]	44.0115	43.9832	59.7914	46.2624	49.754	46.2395	51.2301	48.1203	63.9139	75.6775	90.9575	69.1642
ENSMUSG00000016257	Prelid3b	PRELI domain containing 3B [Source:MGI Symbol;Acc:MGI:1913640]	10.5338	11.8557	11.5563	10.6002	12.1775	13.1236	11.3926	12.6617	13.4442	13.5755	34.3499	26.1491
ENSMUSG00000016252	Atp5e	ATP synthase, H+ transporting, mitochondrial F1 complex, epsilon subunit [Source:MGI Symbol;Acc:MGI:1855697]	20.0494	18.3712	21.3132	17.5553	17.9007	19.9534	23.0585	17.662	27.4136	29.0865	81.5802	56.4168
ENSMUSG00000016253	Nelfcd	negative elongation factor complex member C/D, Th1l [Source:MGI Symbol;Acc:MGI:1926424]	15.8294	16.5696	16.0265	14.2383	15.852	15.5564	16.8059	15.0083	14.5242	15.0405	29.7198	27.2103
ENSMUSG00000020368	Canx	calnexin [Source:MGI Symbol;Acc:MGI:88261]	58.3588	62.0457	68.279	79.8753	65.3838	85.0136	73.4652	68.3648	72.658	95.6331	91.4107	84.0886
ENSMUSG00000006777	Krt23	keratin 23 [Source:MGI Symbol;Acc:MGI:2148866]	1.19416	1.29823	3.97034	1.13592	2.19373	0.597031	0.256165	0.644474	0	0	0	0
ENSMUSG00000001467	Cyp51	cytochrome P450, family 51 [Source:MGI Symbol;Acc:MGI:106040]	3.4039	3.60731	4.88866	2.74315	4.3172	3.07927	3.90181	6.08314	1.29931	1.72158	3.74552	3.6432
ENSMUSG00000022442	Ttll1	tubulin tyrosine ligase-like 1 [Source:MGI Symbol;Acc:MGI:2443047]	7.66483	7.0816	8.07191	8.72296	7.38019	7.74492	7.98813	5.28842	2.64246	2.0525	2.87226	1.81787
ENSMUSG00000022443	Myh9	myosin, heavy polypeptide 9, non-muscle [Source:MGI Symbol;Acc:MGI:107717]	87.3601	85.0218	79.779	115.607	102.517	90.4279	77.0954	110.117	133.672	142.714	76.2602	88.0441
ENSMUSG00000001794	Capns1	calpain, small subunit 1 [Source:MGI Symbol;Acc:MGI:88266]	118.383	108.577	129.808	118.342	115.382	114.577	125.629	117.165	110.824	116.116	115.117	108.281
ENSMUSG00000017615	Tnfaip1	tumor necrosis factor, alpha-induced protein 1 (endothelial) [Source:MGI Symbol;Acc:MGI:104961]	46.7967	47.1951	53.6962	62.5646	66.3082	47.5239	48.9857	75.7985	58.9705	69.9125	32.6533	34.9749
ENSMUSG00000078922	Tgtp1	T cell specific GTPase 1 [Source:MGI Symbol;Acc:MGI:98734]	4.77771	2.613	1.93872	1.48752	0.834697	5.68483	0.410994	1.19585	5.53007	5.18752	8.83083	7.50615
ENSMUSG00000078923	Ube2v1	ubiquitin-conjugating enzyme E2 variant 1 [Source:MGI Symbol;Acc:MGI:1913839]	0.221557	0.437082	0.358467	0.430604	0.376882	0.25754	0.273622	0.444808	0.688764	0.405002	0.260633	0.65898
ENSMUSG00000078920	Ifi47	interferon gamma inducible protein 47 [Source:MGI Symbol;Acc:MGI:99448]	66.1139	52.5484	36.3594	37.5602	25.4781	81.4333	26.8435	27.9901	37.8084	49.0095	49.6124	46.2394
ENSMUSG00000078921	Tgtp2	T cell specific GTPase 2 [Source:MGI Symbol;Acc:MGI:3710083]	25.1361	18.3172	12.173	12.7341	10.0616	34.2273	6.82264	13.2684	8.4384	9.49138	13.2541	14.9017
ENSMUSG00000036110	Slc17a2	solute carrier family 17 (sodium phosphate), member 2 [Source:MGI Symbol;Acc:MGI:2443098]	0.0101218	0.00832005	0.0242616	0	0.00748602	0.00980475	0	0	0	0	0	0
ENSMUSG00000002844	Adprh	ADP-ribosylarginine hydrolase [Source:MGI Symbol;Acc:MGI:1098234]	37.2073	38.5039	44.0215	37.4929	40.6153	41.981	42.5102	39.28	40.9632	45.3408	47.6915	41.816
ENSMUSG00000002845	Tmem39a	transmembrane protein 39a [Source:MGI Symbol;Acc:MGI:1915096]	8.02532	8.24289	7.1651	9.01014	7.91758	7.03219	6.75671	7.93282	8.50152	8.23916	7.84236	6.66092
ENSMUSG00000002846	Timmdc1	translocase of inner mitochondrial membrane domain containing 1 [Source:MGI Symbol;Acc:MGI:1922139]	5.84609	5.16653	5.20418	6.13738	5.44838	6.25215	6.77366	5.34265	4.98246	5.26404	11.6366	11.4329
ENSMUSG00000015889	Lta4h	leukotriene A4 hydrolase [Source:MGI Symbol;Acc:MGI:96836]	45.9875	50.9214	44.9908	47.56	48.7088	47.2038	45.4344	46.4757	42.4795	52.0648	100.326	92.5761
ENSMUSG00000079037	Prnp	prion protein [Source:MGI Symbol;Acc:MGI:97769]	10.7552	8.79836	19.8282	7.36316	11.6462	5.93193	4.83982	6.17731	7.19895	10.4293	15.4918	14.1898
ENSMUSG00000079036	Alkbh1	alkB homolog 1, histone H2A dioxygenase [Source:MGI Symbol;Acc:MGI:2384034]	3.11574	3.49987	3.5481	3.60405	3.48526	3.29739	3.23381	3.59883	4.09699	3.89512	6.30837	6.16987
ENSMUSG00000079039	Gm11037	predicted gene 11037 [Source:MGI Symbol;Acc:MGI:3779261]	5.0238	5.78132	3.01046	5.387	2.97245	3.89314	0	2.5215	7.13953	1.59712	0	7.47118
ENSMUSG00000079038	D130040H23Rik	RIKEN cDNA D130040H23 gene [Source:MGI Symbol;Acc:MGI:2444324]	4.10814	5.08561	2.69903	4.17957	3.11155	2.73287	4.04378	3.85057	3.73682	3.38306	1.64089	1.96287
ENSMUSG00000093476	Gm22355	predicted gene, 22355 [Source:MGI Symbol;Acc:MGI:5452132]	1.88393	2.06476	0.752615	1.68344	0	0	1.19315	1.57594	0.557776	0.499099	0	4.66949
ENSMUSG00000097503	3110045C21Rik	RIKEN cDNA 3110045C21 gene [Source:MGI Symbol;Acc:MGI:1914553]	0.0531619	0.131096	0.445994	0.0712567	0.157272	0.257483	0.101007	0.133413	0.424972	0.338014	0.568528	0
ENSMUSG00000015880	Ncapg	non-SMC condensin I complex, subunit G [Source:MGI Symbol;Acc:MGI:1930197]	0.179295	0.21054	0.235345	0.0858289	0.0631451	0.0744333	0.202773	0.0214262	1.6911	0.963564	7.86144	8.67635
ENSMUSG00000097501	Gm26536	predicted gene, 26536 [Source:MGI Symbol;Acc:MGI:5477030]	0.151218	0.2486	0.181232	0.304032	0.298239	0.244135	0.335199	0.337325	0.179085	0.360553	0.539056	0
ENSMUSG00000097504	4930516B21Rik	RIKEN cDNA 4930516B21 gene [Source:MGI Symbol;Acc:MGI:1922364]	8.12217	7.17396	6.59026	7.33669	7.3876	6.8415	8.91417	5.86592	3.31585	3.52836	1.18692	2.43829
ENSMUSG00000031918	Mtmr2	myotubularin related protein 2 [Source:MGI Symbol;Acc:MGI:1924366]	32.0141	34.112	29.7137	30.4273	32.4441	32.4851	32.0103	33.1137	30.1247	27.6968	17.2168	18.9935
ENSMUSG00000097509	B230322F03Rik	RIKEN cDNA B230322F03 gene [Source:MGI Symbol;Acc:MGI:3704291]	0.038423	0.221083	0.25327	0.051501	0.0568346	0	0	0	0.170639	0.0610753	0.205453	0
ENSMUSG00000036840	Siah1a	siah E3 ubiquitin protein ligase 1A [Source:MGI Symbol;Acc:MGI:108064]	20.6865	19.5442	16.3568	21.3997	23.9757	21.7846	24.4904	19.9375	21.8303	21.5804	14.8709	13.5453
ENSMUSG00000041229	Phf8	PHD finger protein 8 [Source:MGI Symbol;Acc:MGI:2444341]	5.03998	4.87671	5.28817	6.45192	6.05783	5.54014	4.82484	6.57572	3.62608	3.76398	3.85387	3.27135
ENSMUSG00000041220	Elovl6	ELOVL family member 6, elongation of long chain fatty acids (yeast) [Source:MGI Symbol;Acc:MGI:2156528]	1.37773	1.29902	1.15946	1.16095	1.46849	1.08924	0.837269	1.1186	3.09528	2.48787	3.04426	3.46504
ENSMUSG00000086677	Tvp23bos	trans-golgi network vesicle protein 23B, opposite strand [Source:MGI Symbol;Acc:MGI:3649886]	0.178889	0.049015	0.0714649	0.0799259	0.0882033	0.404332	0	0.0997627	0.0529639	0.189569	0	0
ENSMUSG00000085941	Gm11201	predicted gene 11201 [Source:MGI Symbol;Acc:MGI:3649951]	0.343998	0.0706907	0.566877	0.345813	0.508836	0.583138	0.408496	0.359701	0.305543	0.273401	0.275911	0
ENSMUSG00000085945	2310014F06Rik	RIKEN cDNA 2310014F06 gene [Source:MGI Symbol;Acc:MGI:1916875]	0.365922	0.150392	0.438549	0.122618	0.0676582	0.354459	0.434531	0.229575	0.650033	1.59954	1.17398	1.36046
ENSMUSG00000002103	Acp2	acid phosphatase 2, lysosomal [Source:MGI Symbol;Acc:MGI:87882]	6.91669	6.51677	8.03176	6.12348	7.08436	6.06942	6.40518	6.03877	7.97105	8.09338	5.54456	5.25835
ENSMUSG00000098149	Gapdh-ps14	glyceraldehyde-3-phosphate dehydrogenase, pseudogene 14 [Source:MGI Symbol;Acc:MGI:3780363]	0.0601653	0.0494553	0.0360534	0.0403219	0.0444978	0.0582805	0.0571568	0.150988	0.213758	0.0956358	0	0.149125
ENSMUSG00000056999	Ide	insulin degrading enzyme [Source:MGI Symbol;Acc:MGI:96412]	7.43347	7.52291	7.84177	8.56897	8.36911	7.95276	6.13725	8.27077	12.2487	10.993	13.1422	15.0116
ENSMUSG00000022119	Rbm26	RNA binding motif protein 26 [Source:MGI Symbol;Acc:MGI:1921463]	11.5858	11.2921	9.90394	11.1557	11.0578	11.3374	11.0514	12.5465	12.1528	9.8909	9.11142	7.86286
ENSMUSG00000022110	Sucla2	succinate-Coenzyme A ligase, ADP-forming, beta subunit [Source:MGI Symbol;Acc:MGI:1306775]	13.983	14.4388	12.8269	12.6334	11.2249	15.4046	15.4667	12.2282	10.4058	14.3332	17.1201	16.1488
ENSMUSG00000022111	Uchl3	ubiquitin carboxyl-terminal esterase L3 (ubiquitin thiolesterase) [Source:MGI Symbol;Acc:MGI:1355274]	4.93187	5.12078	5.63854	6.43657	5.32737	4.71451	5.73328	5.91698	11.4125	11.295	20.9583	15.3606
ENSMUSG00000066315	Gm12918	predicted gene 12918 [Source:MGI Symbol;Acc:MGI:3652005]	0.0872441	0.430283	0.2614	0.233879	0.5162	0	0.0828816	0.437888	0.774913	0.138679	2.05263	0.324364
ENSMUSG00000022114	Spry2	sprouty RTK signaling antagonist 2 [Source:MGI Symbol;Acc:MGI:1345138]	17.8978	15.8526	19.4575	17.9244	18.9467	17.085	20.3814	17.0277	15.4604	14.7992	9.80208	8.85075
ENSMUSG00000055717	Slain1	SLAIN motif family, member 1 [Source:MGI Symbol;Acc:MGI:2145578]	0.146859	0.0603583	0.48402	0.110726	0.298693	0.124476	0	0.0153563	0.114137	0.01459	2.43435	1.38777
ENSMUSG00000002109	Ddb2	damage specific DNA binding protein 2 [Source:MGI Symbol;Acc:MGI:1355314]	3.74582	5.23434	3.82909	2.7762	3.35704	3.0095	2.82588	3.81543	3.56194	2.38167	1.93225	1.5838
ENSMUSG00000091905	Gm6395	predicted gene 6395 [Source:MGI Symbol;Acc:MGI:3645295]	0.0808661	0.0332355	0.0726871	0.10839	0.0897118	0.0391664	0.0384112	0.067646	0.215479	0.0642704	0.12972	0
ENSMUSG00000040170	Fmo2	flavin containing monooxygenase 2 [Source:MGI Symbol;Acc:MGI:1916776]	63.4494	64.4517	73.313	52.2573	55.2168	58.9026	62.1462	56.8418	4.44209	3.84518	1.43011	1.50906
ENSMUSG00000091900	Gm4353	predicted gene 4353 [Source:MGI Symbol;Acc:MGI:3782538]	0.0386694	0.0635718	0.185378	0.155494	0.0285996	0.149832	0.110207	0.0646954	0.10304	0.0922005	0	0.0958458
ENSMUSG00000051413	Plagl2	pleiomorphic adenoma gene-like 2 [Source:MGI Symbol;Acc:MGI:1933165]	3.53199	3.60316	3.87397	4.079	3.59959	3.46208	2.89601	3.47339	4.67773	5.27174	8.49872	8.37658
ENSMUSG00000051412	Vamp7	Mus musculus vesicle-associated membrane protein 7 (Vamp7), transcript variant 3, mRNA. [Source:RefSeq mRNA;Acc:NM_001359151]	11.7526	14.3343	12.6026	14.7005	12.6511	9.88648	8.99523	9.05512	7.18461	6.78807	7.70905	4.95327
ENSMUSG00000063849	Ppcdc	phosphopantothenoylcysteine decarboxylase [Source:MGI Symbol;Acc:MGI:1914062]	8.05418	8.17184	7.68012	5.36837	8.24538	6.33503	8.81897	6.29687	6.66651	4.7617	6.68885	7.23456
ENSMUSG00000057715	A830018L16Rik	RIKEN cDNA A830018L16 gene [Source:MGI Symbol;Acc:MGI:2444149]	0.138603	0.0705282	0.0909664	0.0884662	0.112272	0.051147	0.0815114	0.0331268	0.00586232	0.0209825	0	0
ENSMUSG00000031557	Plekha2	pleckstrin homology domain-containing, family A (phosphoinositide binding specific) member 2 [Source:MGI Symbol;Acc:MGI:1928144]	29.0649	24.8919	25.9244	30.9625	25.1229	27.9163	25.5635	28.6396	1.64697	1.05646	4.22879	3.35006
ENSMUSG00000007029	Vars	valyl-tRNA synthetase [Source:MGI Symbol;Acc:MGI:90675]	11.3842	11.7788	11.8851	12.9536	13.7465	11.7877	11.1213	13.4528	23.1736	24.7684	64.9654	57.6858
ENSMUSG00000025465	Echs1	enoyl Coenzyme A hydratase, short chain, 1, mitochondrial [Source:MGI Symbol;Acc:MGI:2136460]	7.05276	6.84025	7.62376	6.14388	7.08451	6.41106	7.01501	6.8464	6.80245	6.71371	10.0606	9.22211
ENSMUSG00000025464	Paox	polyamine oxidase (exo-N4-amino) [Source:MGI Symbol;Acc:MGI:1916983]	4.1329	3.36912	4.48243	3.45653	3.78924	4.00343	3.99113	3.20009	4.45968	4.91351	7.08634	6.73041
ENSMUSG00000025466	Fuom	fucose mutarotase [Source:MGI Symbol;Acc:MGI:1916314]	0.921235	0.848116	1.17033	0.814965	0.667711	0.785291	0.962687	0.847694	3.19119	3.32408	2.38417	2.12353
ENSMUSG00000052298	Cdc42se2	CDC42 small effector 2 [Source:MGI Symbol;Acc:MGI:1919979]	30.5463	33.1895	32.2475	30.9778	33.4066	31.4397	30.8022	31.2967	34.1521	33.4518	27.4191	26.9175
ENSMUSG00000039234	Sec24d	Sec24 related gene family, member D (S. cerevisiae) [Source:MGI Symbol;Acc:MGI:1916858]	9.28674	6.09147	9.65908	8.47657	6.99559	6.93617	6.62421	7.21924	15.6224	15.6067	10.4498	11.2571
ENSMUSG00000039236	Isg20	interferon-stimulated protein [Source:MGI Symbol;Acc:MGI:1928895]	10.6969	9.00986	10.6042	8.62924	9.01014	14.0396	10.2561	10.8538	8.50409	6.16631	49.8186	40.2609
ENSMUSG00000039231	Suv39h1	suppressor of variegation 3-9 1 [Source:MGI Symbol;Acc:MGI:1099440]	2.7569	2.83033	2.9819	3.37327	2.65659	2.89215	3.23848	2.95691	2.97706	2.88209	12.1113	10.3065
ENSMUSG00000039230	Tbcd	tubulin-specific chaperone d [Source:MGI Symbol;Acc:MGI:1919686]	5.74858	5.06804	5.2564	5.60924	5.66697	5.36653	5.82898	6.30999	4.70251	4.77005	8.72781	8.16699
ENSMUSG00000039233	Tbce	tubulin-specific chaperone E [Source:MGI Symbol;Acc:MGI:1917680]	7.47595	8.18627	6.8909	6.9681	7.49332	7.83344	7.35442	6.998	7.64276	7.42977	6.68852	6.05594
ENSMUSG00000039232	Stx11	syntaxin 11 [Source:MGI Symbol;Acc:MGI:1921982]	2.16384	2.68867	2.38223	2.05722	2.17723	1.8767	0.836599	1.70486	3.50868	2.67964	6.70004	5.5192
ENSMUSG00000052291	5330438D12Rik	RIKEN cDNA 5330438D12 gene [Source:MGI Symbol;Acc:MGI:3026931]	1.13593	1.6896	0.696903	0.670657	0.760115	1.10035	1.07913	0.678736	1.36929	1.52618	1.33049	1.40776
ENSMUSG00000052293	Taf9	TATA-box binding protein associated factor 9 [Source:MGI Symbol;Acc:MGI:1888697]	0.180902	0.0743499	0.0542018	0	0.100345	0.0438088	0	0.113496	0	0.0359441	0.0483654	0
ENSMUSG00000039239	Tgfb2	transforming growth factor, beta 2 [Source:MGI Symbol;Acc:MGI:98726]	1.74796	2.30729	2.30133	2.19756	3.16118	2.95384	2.95749	3.16989	0.101993	0.263651	0.422985	0.411113
ENSMUSG00000052296	Ppp6r1	protein phosphatase 6, regulatory subunit 1 [Source:MGI Symbol;Acc:MGI:2442163]	37.2348	36.2072	42.3642	41.9922	41.1253	43.1309	39.3805	43.1725	45.388	46.7243	71.1276	70.8845
ENSMUSG00000031551	Ido1	indoleamine 2,3-dioxygenase 1 [Source:MGI Symbol;Acc:MGI:96416]	6.07811	4.80608	3.06819	2.45736	2.49197	7.77561	2.00841	1.98957	0	0	0	0
ENSMUSG00000067547	Gm7666	predicted pseudogene 7666 [Source:MGI Symbol;Acc:MGI:3648907]	0.294435	0.181517	0.220546	0.443984	0	0.142606	0.349641	0.307876	0.588423	0.643528	1.02335	0.821009
ENSMUSG00000042401	Crtac1	cartilage acidic protein 1 [Source:MGI Symbol;Acc:MGI:1920082]	0	0	0	0	0	0	0	0	0.18422	0.32968	0.271094	0.114238
ENSMUSG00000065036	Gm22362	predicted gene, 22362 [Source:MGI Symbol;Acc:MGI:5452139]	6.2985	4.43769	6.47024	10.5529	2.32916	3.05059	9.83012	12.7957	5.99401	5.72102	6.25466	5.57551
ENSMUSG00000065037	Rn7sk	RNA, 7SK, nuclear [Source:MGI Symbol;Acc:MGI:103186]	25.3163	29.493	15.6071	2.92949	8.21689	32.6389	43.7752	3.19949	82.0183	103.644	108.101	227.07
ENSMUSG00000068250	Amn1	antagonist of mitotic exit network 1 [Source:MGI Symbol;Acc:MGI:2442933]	4.55647	5.64687	3.51174	4.28455	4.54163	3.58531	3.75592	3.27209	3.91014	2.98624	1.96412	0.990366
ENSMUSG00000035936	Aldh5a1	aldhehyde dehydrogenase family 5, subfamily A1 [Source:MGI Symbol;Acc:MGI:2441982]	1.76149	2.57994	2.11111	1.65273	2.16341	2.0062	2.02837	1.4378	1.4982	1.35756	0.844849	0.396911
ENSMUSG00000035934	Pknox2	Pbx/knotted 1 homeobox 2 [Source:MGI Symbol;Acc:MGI:2445415]	9.99129	3.61841	4.73391	9.10755	3.75553	10.1206	7.77382	2.70448	0.113566	0.0435512	0	0.0113183
ENSMUSG00000035932	Olfr750	olfactory receptor 750 [Source:MGI Symbol;Acc:MGI:3030584]	0.106512	0.0437758	0.255304	0	0	0	0.0505929	0	0.662236	1.35445	0	0.857998
ENSMUSG00000035933	Cog5	component of oligomeric golgi complex 5 [Source:MGI Symbol;Acc:MGI:2145130]	12.029	14.7819	13.199	12.8609	14.4159	13.6396	11.6186	15.9519	9.34428	9.08071	8.17451	8.62539
ENSMUSG00000035930	Chst4	carbohydrate sulfotransferase 4 [Source:MGI Symbol;Acc:MGI:1349479]	0.180857	0.297325	0.32513	0.363623	0.468161	0.0583971	0.143178	0.25215	0	0	0.0644711	0.298847
ENSMUSG00000097889	Gm26541	predicted gene, 26541 [Source:MGI Symbol;Acc:MGI:5477035]	0.440041	0.261928	0.318246	0.457617	0.561122	0.338065	0.432453	0.31733	0.283029	0.217076	0.308319	1.42917
ENSMUSG00000097887	Gm26542	predicted gene, 26542 [Source:MGI Symbol;Acc:MGI:5477036]	0.194784	0.200138	0.0583611	0.228447	0.252106	0.0471705	0.786438	0.0814702	2.50864	1.78031	0.572845	0.724186
ENSMUSG00000097885	5031434O11Rik	RIKEN cDNA 5031434O11 gene [Source:MGI Symbol;Acc:MGI:1923230]	1.79861	3.3661	1.75142	1.77582	1.8172	1.21337	2.02905	1.67921	1.41212	0.65093	0.412175	0.537352
ENSMUSG00000097882	0610038B21Rik	RIKEN cDNA 0610038B21 gene [Source:MGI Symbol;Acc:MGI:1917595]	0.0196306	0.0484085	0.0470537	0.0131561	0.0290373	0.057047	0.0559471	0.0328428	0.0697447	0.0780097	0.314903	0.145969
ENSMUSG00000091017	Fam71a	family with sequence similarity 71, member A [Source:MGI Symbol;Acc:MGI:3588202]	2.6176	3.57127	7.84283	2.56811	3.29311	1.25473	3.81979	2.41541	0.695097	0	0.115436	0
ENSMUSG00000018750	Zbtb4	zinc finger and BTB domain containing 4 [Source:MGI Symbol;Acc:MGI:1922830]	52.8957	46.2148	52.1477	61.4027	45.7897	45.0155	42.5318	56.3882	18.1941	17.9506	8.64168	8.50483
ENSMUSG00000033938	Ndufb7	NADH:ubiquinone oxidoreductase subunit B7 [Source:MGI Symbol;Acc:MGI:1914166]	10.132	8.43802	9.47476	8.7381	7.81895	10.3054	11.0312	8.37527	9.42569	9.748	21.5426	16.0262
ENSMUSG00000039908	Slc26a11	solute carrier family 26, member 11 [Source:MGI Symbol;Acc:MGI:2444589]	10.12	10.8031	10.0571	11.0128	11.3381	10.3853	10.3596	9.01036	9.55233	9.46326	4.85766	4.09777
ENSMUSG00000039903	Eva1c	eva-1 homolog C (C. elegans) [Source:MGI Symbol;Acc:MGI:1918217]	1.78988	0.950462	1.15799	1.42247	0.808325	1.31953	1.62514	0.967261	1.57572	1.66174	1.54148	0.45149
ENSMUSG00000039901	Armh3	armadillo-like helical domain containing 3 [Source:MGI Symbol;Acc:MGI:1918867]	5.64137	5.18471	6.31199	5.83158	6.18918	5.84777	5.41861	6.16445	5.89825	6.12155	5.45422	5.90781
ENSMUSG00000039904	Gpr37	G protein-coupled receptor 37 [Source:MGI Symbol;Acc:MGI:1313297]	0	0	0	0	0.0230422	0	0	0	0.138363	0.0990461	0.149933	0.135138
ENSMUSG00000019808	Adat2	adenosine deaminase, tRNA-specific 2 [Source:MGI Symbol;Acc:MGI:1914007]	1.48041	3.14362	2.63672	1.54334	2.46352	1.63321	1.67985	1.47919	5.04053	2.74539	6.55265	3.77127
ENSMUSG00000019809	Pex3	peroxisomal biogenesis factor 3 [Source:MGI Symbol;Acc:MGI:1929646]	5.0238	5.84405	5.28164	4.58577	5.43695	4.45986	5.95668	4.35145	4.21368	3.80074	3.83562	3.21545
ENSMUSG00000019804	Snx3	sorting nexin 3 [Source:MGI Symbol;Acc:MGI:1860188]	126.8	132.986	139.875	147.742	136.789	149.444	145.711	153.003	92.9958	116.681	128.212	122.458
ENSMUSG00000019806	Aig1	androgen-induced 1 [Source:MGI Symbol;Acc:MGI:1913503]	1.16035	1.43877	1.40637	1.13791	1.30424	0.92714	0.903036	1.00904	2.41646	2.95943	2.43274	2.24233
ENSMUSG00000019802	Sec63	SEC63-like (S. cerevisiae) [Source:MGI Symbol;Acc:MGI:2155302]	17.2206	17.8095	18.073	17.8218	17.1558	17.3124	17.5196	17.7857	19.0371	18.2068	10.7709	10.203
ENSMUSG00000033931	Rbm34	RNA binding motif protein 34 [Source:MGI Symbol;Acc:MGI:1098653]	3.30525	3.71404	3.65575	3.69974	3.49776	3.79777	3.47402	3.36789	3.7634	4.69494	6.31738	5.57779
ENSMUSG00000020230	Prmt2	protein arginine N-methyltransferase 2 [Source:MGI Symbol;Acc:MGI:1316652]	14.2507	13.3985	13.7702	17.3081	14.0763	13.455	12.6548	16.3497	7.88787	8.05346	4.64711	4.02132
ENSMUSG00000020235	Fzr1	fizzy and cell division cycle 20 related 1 [Source:MGI Symbol;Acc:MGI:1926790]	7.99242	7.1328	7.05929	7.47195	7.93779	7.703	8.51156	7.95555	11.4061	11.0496	22.6108	23.2725
ENSMUSG00000020234	4930404N11Rik	RIKEN cDNA 4930404N11 gene [Source:MGI Symbol;Acc:MGI:1921072]	0.413151	0.254705	0.247576	0.276888	0.229172	0.266806	0.130831	0.230406	0.152903	0.0273635	0.368196	0.0426681
ENSMUSG00000031452	1700029H14Rik	RIKEN cDNA 1700029H14 gene [Source:MGI Symbol;Acc:MGI:1913751]	0	0	0.0762678	0	0.031377	0	0.0403034	0.0354891	0	0	0.136111	0
ENSMUSG00000054434	Tmem120b	transmembrane protein 120B [Source:MGI Symbol;Acc:MGI:3603158]	4.10078	3.24917	3.81269	3.92409	3.53317	3.15328	2.91175	3.83707	7.3035	6.80399	8.29624	8.38281
ENSMUSG00000054435	Gimap4	GTPase, IMAP family member 4 [Source:MGI Symbol;Acc:MGI:1349656]	157.983	174.451	155.377	180.679	187.279	219.029	179.14	207.348	168.422	236.933	94.0218	106.354
ENSMUSG00000033429	Mcee	methylmalonyl CoA epimerase [Source:MGI Symbol;Acc:MGI:1920974]	20.2659	17.3801	19.0711	12.4051	14.6097	17.1506	18.9745	14.5048	14.4913	17.6187	20.5775	14.8698
ENSMUSG00000033427	Upb1	ureidopropionase, beta [Source:MGI Symbol;Acc:MGI:2143535]	0.00913557	0.00750935	0.0328464	0.00612252	0.0202698	0	0.0173575	0.0229262	0.00811433	0.0145215	0.214936	0.113217
ENSMUSG00000096370	Gm21992	predicted gene 21992 [Source:MGI Symbol;Acc:MGI:5439461]	0.239891	0.0943073	0.112502	0.174751	0.107996	0.191963	0.208079	0.104699	0.138961	0.116054	0.167313	0.0904814
ENSMUSG00000020708	Psmc5	protease (prosome, macropain) 26S subunit, ATPase 5 [Source:MGI Symbol;Acc:MGI:105047]	45.4088	49.0921	47.7354	45.5615	48.361	54.2079	48.9722	47.2465	50.3199	56.8157	93.3305	89.0218
ENSMUSG00000037509	Arhgef4	Rho guanine nucleotide exchange factor (GEF) 4 [Source:MGI Symbol;Acc:MGI:2442507]	0.0882752	0.165854	0.162472	0.152127	0.163219	0.103833	0.0838611	0.147688	0.392036	0.105238	0.222523	0.359454
ENSMUSG00000037503	Fam168b	family with sequence similarity 168, member B [Source:MGI Symbol;Acc:MGI:2448487]	37.5298	37.2487	38.8112	38.5214	39.589	39.3417	38.1771	46.6519	40.1881	43.0203	34.8482	40.856
ENSMUSG00000075705	Msrb1	methionine sulfoxide reductase B1 [Source:MGI Symbol;Acc:MGI:1351642]	14.9516	14.8505	14.2722	13.2962	11.3062	17.8719	14.9324	11.7857	9.06629	11.4642	43.4078	31.3576
ENSMUSG00000026176	Ctdsp1	CTD (carboxy-terminal domain, RNA polymerase II, polypeptide A) small phosphatase 1 [Source:MGI Symbol;Acc:MGI:2654470]	59.2007	59.3045	61.4372	60.2524	60.0196	55.3669	58.0442	64.346	56.4053	58.1171	52.4819	50.6221
ENSMUSG00000026177	Slc11a1	solute carrier family 11 (proton-coupled divalent metal ion transporters), member 1 [Source:MGI Symbol;Acc:MGI:1345275]	0.130453	0.0938273	0.361548	0.0218569	0.156783	0.379099	0.108439	0.150049	0.173805	0.0777607	0.680112	0.545637
ENSMUSG00000026174	Cnot9	CCR4-NOT transcription complex, subunit 9 [Source:MGI Symbol;Acc:MGI:1928902]	8.88221	8.51794	9.20125	9.5518	9.30638	8.98534	7.48056	8.77388	10.3652	8.38612	20.6483	15.9846
ENSMUSG00000026175	Vil1	villin 1 [Source:MGI Symbol;Acc:MGI:98930]	0.950717	0.823345	0.97664	0.659912	0.765923	0.822263	0.951562	0.837897	0.693646	0.161916	0.272336	0.420793
ENSMUSG00000026172	Bcs1l	BCS1-like (yeast) [Source:MGI Symbol;Acc:MGI:1914071]	4.2354	4.45355	4.41681	5.17934	4.65801	4.10272	4.15425	4.73932	4.17721	5.28973	7.853	9.23673
ENSMUSG00000026173	Plcd4	phospholipase C, delta 4 [Source:MGI Symbol;Acc:MGI:107469]	0.255825	0.237714	0.273274	0.298174	0.205658	0.247811	0.274732	0.186089	0.108674	0.0795612	0.107055	0.0413534
ENSMUSG00000026170	Cyp27a1	cytochrome P450, family 27, subfamily a, polypeptide 1 [Source:MGI Symbol;Acc:MGI:88594]	1.1802	1.2323	2.0452	0.748195	1.20313	1.14322	0.96967	0.853842	0.0283315	0.101404	0.886904	0.672011
ENSMUSG00000026171	Rnf25	ring finger protein 25 [Source:MGI Symbol;Acc:MGI:1890215]	16.6401	15.0412	14.046	16.8946	16.9679	17.1898	15.7292	17.0181	13.9206	12.8077	10.7895	13.7708
ENSMUSG00000026179	Pnkd	paroxysmal nonkinesiogenic dyskinesia [Source:MGI Symbol;Acc:MGI:1930773]	22.3203	32.843	17.9965	21.7481	38.1778	18.1403	17.0553	22.4057	6.83755	9.10599	7.47876	6.35444
ENSMUSG00000075703	Selenoi	selenoprotein I [Source:MGI Symbol;Acc:MGI:107898]	3.00456	3.35992	2.86209	3.35354	2.6904	2.95886	2.73825	2.80606	3.92658	3.38109	3.3557	3.57901
ENSMUSG00000074547	Rps8-ps4	ribosomal protein S8, pseudogene 4 [Source:MGI Symbol;Acc:MGI:3809043]	0.886554	0.242913	0.295143	0.264069	0.218562	0.667941	0.280741	0.247206	0.699954	0.939481	1.89621	1.46494
ENSMUSG00000038742	Angptl6	angiopoietin-like 6 [Source:MGI Symbol;Acc:MGI:1917976]	0.838889	0.564184	0.708343	0.383326	0.592234	0.701799	0.54337	0.542259	0.406425	0.636423	0.815574	1.32317
ENSMUSG00000038740	Mvb12b	multivesicular body subunit 12B [Source:MGI Symbol;Acc:MGI:1919793]	5.68453	5.02846	7.52956	6.58106	8.03775	5.74922	7.97597	7.72842	11.7879	12.1233	16.3492	16.3626
ENSMUSG00000038745	Nlrp6	NLR family, pyrin domain containing 6 [Source:MGI Symbol;Acc:MGI:2141990]	0.0355948	0.0780228	0.0995389	0	0.0614263	0	0	0.0198504	0.168617	0.132019	0.0634433	0.147042
ENSMUSG00000042826	Fgf11	fibroblast growth factor 11 [Source:MGI Symbol;Acc:MGI:109167]	3.08954	3.12563	3.65528	4.43313	3.25173	3.14623	2.46469	2.00461	0.386998	1.14904	0.487134	0.736319
ENSMUSG00000046330	Rpl37a	ribosomal protein L37a [Source:MGI Symbol;Acc:MGI:98068]	153.192	144.165	173.266	132.899	152.923	169.092	194.761	168.129	222.255	228.656	587.195	454.284
ENSMUSG00000042821	Snai1	snail family zinc finger 1 [Source:MGI Symbol;Acc:MGI:98330]	3.0868	3.88241	3.83318	3.24018	3.60325	2.01742	2.22584	3.54659	24.8078	23.3508	14.7953	12.306
ENSMUSG00000042828	Trim72	tripartite motif-containing 72 [Source:MGI Symbol;Acc:MGI:3612190]	0.0472273	0.0776407	0.0424507	0	0.0349289	0.0686217	0.0672987	0.0592598	0	0	0	0
ENSMUSG00000005951	Shpk	sedoheptulokinase [Source:MGI Symbol;Acc:MGI:1921887]	2.18119	2.45696	2.42047	1.63776	2.19573	2.01504	1.72677	1.58808	3.13924	2.39166	2.15984	1.35157
ENSMUSG00000043192	Gm1840	predicted gene 1840 [Source:MGI Symbol;Acc:MGI:3037698]	0.810635	0.806615	0.58803	0.486088	0.567984	0.454613	0.526911	0.642421	0.265269	0.373	1.27756	0.317248
ENSMUSG00000031568	Rwdd4a	RWD domain containing 4A [Source:MGI Symbol;Acc:MGI:2681000]	5.75519	6.99258	5.93829	6.07484	6.0655	6.2195	7.00512	7.64274	7.90737	7.23277	10.1746	12.7937
ENSMUSG00000026825	Dnm1	dynamin 1 [Source:MGI Symbol;Acc:MGI:107384]	0.379662	0.416104	0.799725	0.269864	0.425446	0.167167	0.240451	0.375338	0.143063	0.0274314	0.0369109	0.242386
ENSMUSG00000026826	Nr4a2	nuclear receptor subfamily 4, group A, member 2 [Source:MGI Symbol;Acc:MGI:1352456]	8.43613	16.7744	16.6877	8.8788	26.8795	14.0418	19.9934	10.8961	4.44572	1.18043	2.20781	2.11674
ENSMUSG00000026827	Gpd2	glycerol phosphate dehydrogenase 2, mitochondrial [Source:MGI Symbol;Acc:MGI:99778]	6.17677	6.71165	6.3381	7.92751	5.97077	5.99219	5.20329	6.89958	3.81015	3.10205	3.76057	4.12974
ENSMUSG00000026820	Ptges2	prostaglandin E synthase 2 [Source:MGI Symbol;Acc:MGI:1917592]	5.32895	5.45708	5.60168	6.50431	6.05499	4.81596	4.77967	5.92709	6.29336	7.26393	14.3587	12.3597
ENSMUSG00000026821	Ralgds	ral guanine nucleotide dissociation stimulator [Source:MGI Symbol;Acc:MGI:107485]	18.5585	22.0777	23.9664	16.2686	18.091	15.6825	16.6076	16.7281	45.9653	41.8378	21.1659	24.819
ENSMUSG00000026822	Lcn2	lipocalin 2 [Source:MGI Symbol;Acc:MGI:96757]	7.77795	5.33859	15.238	4.01919	6.13988	2.58753	1.79128	2.62885	0.628043	0.728486	20.2767	16.4872
ENSMUSG00000026828	Galnt5	polypeptide N-acetylgalactosaminyltransferase 5 [Source:MGI Symbol;Acc:MGI:2179403]	0	0.0444233	0.0161925	0.0090548	0	0	0	0	0.108005	0	0	0.150696
ENSMUSG00000026829	Gbgt1	globoside alpha-1,3-N-acetylgalactosaminyltransferase 1 [Source:MGI Symbol;Acc:MGI:2449143]	0.0450902	0.0370637	0.189139	0.0604376	0.0333484	0	0.0856711	0.0377188	0.280348	0.0358366	0	0.0558802
ENSMUSG00000025094	Slc18a2	solute carrier family 18 (vesicular monoamine), member 2 [Source:MGI Symbol;Acc:MGI:106677]	0.998684	0.925151	0.816932	1.01989	0.984824	1.01347	0.948746	0.901721	0.844804	0.881922	3.4753	1.82703
ENSMUSG00000010936	Vac14	Vac14 homolog (S. cerevisiae) [Source:MGI Symbol;Acc:MGI:2157980]	16.0072	15.1707	15.4023	16.8789	17.125	16.3736	15.2257	18.8197	14.4476	16.583	22.2923	20.109
ENSMUSG00000046341	Gm11223	predicted gene 11223 [Source:MGI Symbol;Acc:MGI:3651631]	1.49007	1.47999	1.56259	1.53954	1.28571	2.0448	1.94639	1.55809	0.441166	0.740168	2.12469	3.00078
ENSMUSG00000022255	Mtdh	metadherin [Source:MGI Symbol;Acc:MGI:1914404]	9.78346	12.237	9.54805	8.54412	9.95609	9.11972	9.06225	10.2936	8.67209	9.1462	10.468	10.1666
ENSMUSG00000022253	Nadk2	NAD kinase 2, mitochondrial [Source:MGI Symbol;Acc:MGI:1915896]	2.85997	3.22746	3.27269	2.78302	3.71656	2.80168	2.34856	2.83847	6.88885	6.53658	18.9214	16.4002
ENSMUSG00000045690	Wdr89	WD repeat domain 89 [Source:MGI Symbol;Acc:MGI:1919588]	0.950495	1.01402	1.61177	1.30112	1.31621	1.09703	1.30642	1.45488	1.05979	1.07689	2.42226	3.25815
ENSMUSG00000045691	Thtpa	thiamine triphosphatase [Source:MGI Symbol;Acc:MGI:2446078]	6.89847	4.6184	6.88972	5.29202	5.3748	6.22006	6.28561	5.53479	4.0656	4.37929	5.59105	5.96834
ENSMUSG00000028468	Rgp1	RAB6A GEF compex partner 1 [Source:MGI Symbol;Acc:MGI:1915956]	12.0688	11.9909	12.7217	12.2465	12.961	11.1538	12.7587	13.9112	23.2533	19.3308	13.0835	14.6194
ENSMUSG00000028469	Npr2	natriuretic peptide receptor 2 [Source:MGI Symbol;Acc:MGI:97372]	6.16161	5.24529	8.95591	5.05573	6.21941	4.40449	4.16004	4.3871	36.3478	33.212	12.4466	14.3597
ENSMUSG00000028466	Creb3	cAMP responsive element binding protein 3 [Source:MGI Symbol;Acc:MGI:99946]	20.0274	17.8412	20.3016	19.5199	19.0603	19.7201	20.1367	20.3676	17.7661	23.068	14.0521	10.3626
ENSMUSG00000045699	Gm21411	predicted gene, 21411 [Source:MGI Symbol;Acc:MGI:5434766]	0.0803809	0	0.0481673	0	0	0	0	0.0672401	0	0	0	0.896542
ENSMUSG00000028464	Tpm2	tropomyosin 2, beta [Source:MGI Symbol;Acc:MGI:98810]	1.45067	1.36278	3.47719	0.624996	2.37571	1.5056	1.83094	1.28285	0.901952	0.444712	0.664879	1.10437
ENSMUSG00000028465	Tln1	talin 1 [Source:MGI Symbol;Acc:MGI:1099832]	65.7108	63.074	63.0621	75.8954	71.8638	67.549	60.2045	76.6356	86.0699	94.3165	79.0019	84.6825
ENSMUSG00000028463	Car9	carbonic anhydrase 9 [Source:MGI Symbol;Acc:MGI:2447188]	0.0261656	0.0430158	0.219513	0.0175358	0.116111	0	0.0497145	0.021888	0	0.103979	1.2592	0.843102
ENSMUSG00000028460	Sit1	suppression inducing transmembrane adaptor 1 [Source:MGI Symbol;Acc:MGI:1889342]	0	0.0392664	0.0286256	0.0320147	0	0.0925469	0.0453813	0.0399604	0.0848597	0.189832	0.970642	0.592011
ENSMUSG00000028461	Ccdc107	coiled-coil domain containing 107 [Source:MGI Symbol;Acc:MGI:1913423]	7.48212	9.866	7.42593	7.20821	6.77304	8.45569	8.99605	5.63956	8.7225	12.0481	15.253	12.5083
ENSMUSG00000048416	Mlf1	myeloid leukemia factor 1 [Source:MGI Symbol;Acc:MGI:1341819]	1.08718	1.87378	1.40803	0.752112	1.11532	0.849289	1.06613	0.322705	0.186899	0.306602	0.22503	0.0434624
ENSMUSG00000030779	Rbbp6	retinoblastoma binding protein 6, ubiquitin ligase [Source:MGI Symbol;Acc:MGI:894835]	18.054	17.2013	17.3569	17.8146	17.2295	17.782	18.0674	18.6174	14.3839	12.3288	11.6905	12.5402
ENSMUSG00000088108	Snora47	small nucleolar RNA, H/ACA box 47 [Source:MGI Symbol;Acc:MGI:3819507]	0.873705	0.359088	0.523558	0.878316	2.58474	0.423167	0.830017	0.730871	3.10414	2.7776	2.80309	0
ENSMUSG00000043448	Gjc2	gap junction protein, gamma 2 [Source:MGI Symbol;Acc:MGI:2153060]	0.455492	0.638699	0.513785	0.70031	0.653939	0.570994	0.381808	0.381027	0	0	0	0
ENSMUSG00000006360	Crip1	cysteine-rich protein 1 (intestinal) [Source:MGI Symbol;Acc:MGI:88501]	251.168	205.01	214.318	228.887	241.971	425.052	410.293	244.671	10.1076	10.8748	85.4785	72.865
ENSMUSG00000006362	Cbfa2t3	CBFA2/RUNX1 translocation partner 3 [Source:MGI Symbol;Acc:MGI:1338013]	66.2574	53.861	51.2491	81.5496	65.3348	63.4358	57.559	77.393	23.4371	21.6037	17.4578	15.7403
ENSMUSG00000006369	Fbln1	fibulin 1 [Source:MGI Symbol;Acc:MGI:95487]	1.6424	2.21224	5.57431	0.795471	3.01124	1.47062	2.77964	1.93962	0.551646	1.04208	0.339477	0.410505
ENSMUSG00000042312	S100a13	S100 calcium binding protein A13 [Source:MGI Symbol;Acc:MGI:109581]	93.0844	87.6728	78.8698	73.0071	65.3523	97.3557	107.013	66.7934	66.0531	70.3626	60.7741	57.0527
ENSMUSG00000018572	Phf23	PHD finger protein 23 [Source:MGI Symbol;Acc:MGI:1925496]	21.1083	18.2138	17.6268	19.3927	18.5267	17.6458	17.673	20.5233	11.9919	13.1312	18.8115	15.3395
ENSMUSG00000031004	Mki67	antigen identified by monoclonal antibody Ki 67 [Source:MGI Symbol;Acc:MGI:106035]	1.32838	1.39686	1.6996	0.505282	0.398294	0.63179	1.18237	0.205224	12.6014	8.3177	60.0365	62.8024
ENSMUSG00000044876	Zfp444	zinc finger protein 444 [Source:MGI Symbol;Acc:MGI:1923365]	5.35716	5.08434	5.01597	5.45629	5.00477	5.59902	4.87165	5.12998	6.46439	7.40902	9.06477	8.49544
ENSMUSG00000018574	Acadvl	acyl-Coenzyme A dehydrogenase, very long chain [Source:MGI Symbol;Acc:MGI:895149]	14.9704	12.8406	13.1133	11.6424	12.4	12.0447	12.1962	11.5092	13.895	14.663	15.1697	12.9063
ENSMUSG00000084904	Gm14827	predicted gene 14827 [Source:MGI Symbol;Acc:MGI:3705192]	0.0195162	0.0641686	0.0467796	0.0392385	0.101038	0.113429	0.111242	0.0163257	0	0.015511	0	0
ENSMUSG00000084902	Gm281	predicted gene 281 [Source:MGI Symbol;Acc:MGI:2685127]	0.192145	0.394854	0.417386	0.177063	0.284218	0.116329	0.0684516	0.0200917	0	0	0	0
ENSMUSG00000052430	Bmpr1b	bone morphogenetic protein receptor, type 1B [Source:MGI Symbol;Acc:MGI:107191]	0.0404466	0.0914284	0.133304	0.108427	0.418795	0.0391795	0.163303	0.279133	0	0	0	0
ENSMUSG00000004018	Fancl	Fanconi anemia, complementation group L [Source:MGI Symbol;Acc:MGI:1914280]	1.75207	1.88106	1.57487	1.40187	1.74539	1.3335	2.07209	1.71989	2.01673	2.01771	5.33435	4.91875
ENSMUSG00000039099	Wdr93	WD repeat domain 93 [Source:MGI Symbol;Acc:MGI:3646885]	0.316599	0.390361	0.300387	0.0353633	0.0390256	0.15334	0.0751919	0.0220701	0	0	0	0.39236
ENSMUSG00000057143	Trim12c	tripartite motif-containing 12C [Source:MGI Symbol;Acc:MGI:4821183]	13.6368	14.482	14.3633	11.5266	11.1705	16.5354	11.5767	11.1647	6.01324	5.16288	5.74034	6.39246
ENSMUSG00000032290	Ptpn9	protein tyrosine phosphatase, non-receptor type 9 [Source:MGI Symbol;Acc:MGI:1928376]	8.0599	7.19966	8.29621	10.8132	9.57944	9.31991	7.71338	9.09333	19.8785	23.3304	9.7963	12.4028
ENSMUSG00000032294	Pkm	pyruvate kinase, muscle [Source:MGI Symbol;Acc:MGI:97591]	95.1488	82.0819	95.4219	83.8209	88.4701	73.8783	78.6018	88.3254	191.461	206.587	188.229	180.901
ENSMUSG00000032295	Man2c1	mannosidase, alpha, class 2C, member 1 [Source:MGI Symbol;Acc:MGI:1920994]	18.6533	18.4809	17.3968	19.2101	18.9234	15.5599	17.0953	18.636	9.26357	8.39099	8.04517	9.23833
ENSMUSG00000081996	Gm7153	predicted gene 7153 [Source:MGI Symbol;Acc:MGI:3644674]	4.50486	2.94058	1.58793	2.57511	1.76387	4.23539	4.02786	2.43838	5.06044	4.42279	2.83389	5.74706
ENSMUSG00000081992	Gm13408	predicted gene 13408 [Source:MGI Symbol;Acc:MGI:3649613]	0	0.124196	0.18108	0.0506297	0.391112	0.0731793	0.143537	0	0.0671008	0.120084	0.565536	0
ENSMUSG00000044252	Osbpl1a	oxysterol binding protein-like 1A [Source:MGI Symbol;Acc:MGI:1927551]	2.00626	2.43347	2.26762	1.77089	2.25588	1.83281	1.62702	1.88976	1.57916	1.55563	2.35487	2.96139
ENSMUSG00000044250	Pced1b	PC-esterase domain containing 1B [Source:MGI Symbol;Acc:MGI:2446270]	16.0451	19.1634	16.7315	15.1647	18.5812	15.8613	22.8511	21.2687	8.67268	6.29983	6.59963	7.30803
ENSMUSG00000081999	Gm13461	predicted gene 13461 [Source:MGI Symbol;Acc:MGI:3650103]	0.273198	0.299421	0.381992	0.244124	0.40411	0.441066	0.259537	0.45707	0.566201	0.361885	1.85038	2.59573
ENSMUSG00000081998	Gm13245	predicted gene 13245 [Source:MGI Symbol;Acc:MGI:3649656]	0.231868	0.190593	0	0	0.68595	0	0	0	0.617844	0	2.47966	0
ENSMUSG00000058357	Gm6612	predicted gene 6612 [Source:MGI Symbol;Acc:MGI:3648604]	0	0	0	0	0	0.147841	0	0	0	0.606501	0	0
ENSMUSG00000058355	Abce1	ATP-binding cassette, sub-family E (OABP), member 1 [Source:MGI Symbol;Acc:MGI:1195458]	18.277	18.9873	18.3328	23.1628	21.7847	19.8179	18.3544	25.9623	19.7727	19.7409	35.7271	32.2713
ENSMUSG00000058351	Smim4	small integral membrane protein 4 [Source:MGI Symbol;Acc:MGI:1913737]	6.41553	7.7847	6.71251	5.05032	6.10055	5.81998	6.67519	4.51485	6.96466	6.96041	28.315	23.095
ENSMUSG00000050122	Vwa3b	von Willebrand factor A domain containing 3B [Source:MGI Symbol;Acc:MGI:1918103]	0.624075	0.666879	0.934925	0.313684	0.530795	0.0906787	0.0889304	0.10441	0	0	0	0.193354
ENSMUSG00000000204	Slfn4	schlafen 4 [Source:MGI Symbol;Acc:MGI:1329010]	0.0455674	0.0873972	0.172936	0.0305386	0.0337012	0.205986	0.0288592	0.050824	1.91575	2.12466	1.75432	1.31767
ENSMUSG00000059409	Ppp2r5d	protein phosphatase 2, regulatory subunit B', delta [Source:MGI Symbol;Acc:MGI:2388481]	23.9618	22.948	25.594	29.1075	26.8343	23.5105	22.0981	25.7838	20.5329	20.78	26.4186	28.6744
ENSMUSG00000059406	Tmprss9	transmembrane protease, serine 9 [Source:MGI Symbol;Acc:MGI:3612246]	0.068957	0.0991934	0.103304	0.0462139	0.03825	0.0667968	0.0163772	0.0432629	0	0	0.110617	0.299104
ENSMUSG00000059401	Mamld1	mastermind-like domain containing 1 [Source:MGI Symbol;Acc:MGI:3045303]	5.1914	6.05479	6.55321	5.61895	6.54484	4.78525	5.60054	6.69807	4.42127	4.2259	1.90886	1.71357
ENSMUSG00000050982	Apol10a	apolipoprotein L 10A [Source:MGI Symbol;Acc:MGI:3036238]	0	0	0	0	0	0	0	0	0	0	0.413655	0.479361
ENSMUSG00000041754	Trem3	triggering receptor expressed on myeloid cells 3 [Source:MGI Symbol;Acc:MGI:1930003]	0	0.0498533	0.0363436	0	0	0.117499	0.0576169	0	0.484827	0.0964055	7.32921	6.61433
ENSMUSG00000041757	Plekha6	pleckstrin homology domain containing, family A member 6 [Source:MGI Symbol;Acc:MGI:2388662]	0.638671	0.671178	1.69558	0.47679	0.777293	0.383728	0.545293	0.385479	0.0933491	0.0899544	0.769469	0.490932
ENSMUSG00000041750	Cd1d2	CD1d2 antigen [Source:MGI Symbol;Acc:MGI:107675]	2.03701	1.9136	2.03442	1.00763	1.04024	2.34904	1.52047	0.608569	1.76622	2.50554	1.03735	1.44255
ENSMUSG00000047759	Hs3st3a1	heparan sulfate (glucosamine) 3-O-sulfotransferase 3A1 [Source:MGI Symbol;Acc:MGI:1333861]	0.0153048	0.163545	0.137569	0.102571	0.101874	0.0444761	0.029079	0.0256055	0.516569	0.4379	0.0982042	0.625918
ENSMUSG00000047757	Fancb	Fanconi anemia, complementation group B [Source:MGI Symbol;Acc:MGI:2448558]	4.48656	6.67811	5.97046	5.29581	5.35101	6.01003	5.93255	4.91959	1.86686	1.46166	2.93935	2.4545
ENSMUSG00000034636	Zyg11b	zyg-ll family member B, cell cycle regulator [Source:MGI Symbol;Acc:MGI:2685277]	8.67031	7.72401	7.60768	9.34805	8.56641	8.9216	7.64797	9.1093	7.92601	8.58058	4.88914	5.87222
ENSMUSG00000034634	Ly6d	lymphocyte antigen 6 complex, locus D [Source:MGI Symbol;Acc:MGI:96881]	0	0.0717138	0.784201	0.0584696	0.38715	0.422555	0.911697	0.510869	1.31735	0	21.5526	17.5157
ENSMUSG00000027708	Dcun1d1	DCN1, defective in cullin neddylation 1, domain containing 1 (S. cerevisiae) [Source:MGI Symbol;Acc:MGI:2150386]	3.37572	3.69041	3.22841	4.20479	3.42134	3.7434	3.28251	3.68908	4.97708	4.24573	5.70078	6.07104
ENSMUSG00000027709	Mccc1	methylcrotonoyl-Coenzyme A carboxylase 1 (alpha) [Source:MGI Symbol;Acc:MGI:1919289]	1.605	1.93623	1.87512	1.54769	1.71652	1.15206	1.48635	1.44886	2.05632	1.88589	1.29041	1.4453
ENSMUSG00000027706	Sec62	SEC62 homolog (S. cerevisiae) [Source:MGI Symbol;Acc:MGI:1916526]	63.3714	56.1139	62.0309	53.8598	52.2877	66.9814	61.2423	56.2665	35.4006	34.2015	26.5785	25.2054
ENSMUSG00000051650	B3gnt2	UDP-GlcNAc:betaGal beta-1,3-N-acetylglucosaminyltransferase 2 [Source:MGI Symbol;Acc:MGI:1889505]	0.701833	1.02067	0.862699	0.627144	0.652164	0.383503	0.735122	1.09892	0.655345	0.471984	0.789049	0.11151
ENSMUSG00000051652	Lrrc3	leucine rich repeat containing 3 [Source:MGI Symbol;Acc:MGI:2447899]	0.0420989	0.0922797	0.134546	0.0470234	0.0207573	0.0951535	0.0533251	0.0586942	3.11607	3.81435	1.6508	1.46085
ENSMUSG00000027702	Lrrc34	leucine rich repeat containing 34 [Source:MGI Symbol;Acc:MGI:1919077]	0.446324	0.419285	0.343871	0.470045	0.306519	0.277934	0.151431	0.0800054	0	0	0	0
ENSMUSG00000025195	Dnmbp	dynamin binding protein [Source:MGI Symbol;Acc:MGI:1917352]	13.0154	11.4293	13.3417	13.5972	12.8865	10.8971	12.6109	12.5714	22.4847	20.6788	10.2346	9.9932
ENSMUSG00000000976	Heatr6	HEAT repeat containing 6 [Source:MGI Symbol;Acc:MGI:1919790]	5.6914	5.60467	5.57162	6.38862	5.76523	5.12191	4.93394	5.96299	5.3388	4.83689	5.05203	5.98253
ENSMUSG00000057554	Lgals8	lectin, galactose binding, soluble 8 [Source:MGI Symbol;Acc:MGI:1928481]	25.8928	27.2763	24.5179	25.1201	25.3883	26.1108	24.039	25.5432	21.9384	22.8785	15.3311	16.956
ENSMUSG00000057551	Zfp317	zinc finger protein 317 [Source:MGI Symbol;Acc:MGI:107775]	18.4757	20.4846	20.2414	21.9512	21.9023	19.0175	20.2835	24.0815	14.4435	14.5002	13.078	13.2712
ENSMUSG00000004270	Lpcat3	lysophosphatidylcholine acyltransferase 3 [Source:MGI Symbol;Acc:MGI:1315211]	22.2105	24.3525	22.6835	20.5227	22.73	22.1938	22.607	22.7769	21.6283	25.0564	33.2022	28.417
ENSMUSG00000040405	Havcr1	hepatitis A virus cellular receptor 1 [Source:MGI Symbol;Acc:MGI:2159680]	0	0	0	0	0	0	0	0.0218218	0	0	0.167385	0.355617
ENSMUSG00000080717	B230307C23Rik	RIKEN cDNA B230307C23 gene [Source:MGI Symbol;Acc:MGI:3643396]	0.511035	0.474268	0.444531	0.375632	0.353573	0.287434	0.485481	0.57918	0.33677	0.41926	0.317331	0.572035
ENSMUSG00000085295	4930430E12Rik	RIKEN cDNA 4930430E12 gene [Source:MGI Symbol;Acc:MGI:1918889]	0.0531151	0.13098	0.159143	0.177985	0.235701	0.257256	0.807347	0.444318	0.18871	0.253287	0.227211	0
ENSMUSG00000085297	Gm11651	predicted gene 11651 [Source:MGI Symbol;Acc:MGI:3651203]	0.948136	0.811832	0.7102	0.926663	0.233744	0.727094	0.675544	0.760086	0	0	0	0
ENSMUSG00000046808	Atp10d	ATPase, class V, type 10D [Source:MGI Symbol;Acc:MGI:2450125]	5.90719	5.34185	5.30283	6.20865	7.9254	7.97677	4.91855	6.62505	11.8583	8.79758	6.02979	7.48261
ENSMUSG00000046805	Mpeg1	macrophage expressed gene 1 [Source:MGI Symbol;Acc:MGI:1333743]	0.236414	0.240055	0.858346	0.233002	0.267418	2.80198	1.03048	0.418796	0.506437	0.475267	16.4487	17.9756
ENSMUSG00000046806	Cyren	cell cycle regulator of NHEJ [Source:MGI Symbol;Acc:MGI:1925662]	2.62664	3.15735	2.05634	3.15157	2.74685	2.92738	3.90394	2.50437	2.53371	3.36708	1.67634	2.39764
ENSMUSG00000046807	Lrrc75b	leucine rich repeat containing 75B [Source:MGI Symbol;Acc:MGI:2143657]	0.366876	0.420042	0.400435	0.570781	0.232576	0.0634613	0.136923	0.153449	0.034914	0.0208275	0	0
ENSMUSG00000089775	Gm16270	predicted gene 16270 [Source:MGI Symbol;Acc:MGI:3841260]	0	0	0	0.0249552	0.0275397	0	0	0	2.18287	1.0654	0.278751	0.876791
ENSMUSG00000089774	Slc5a3	solute carrier family 5 (inositol transporters), member 3 [Source:MGI Symbol;Acc:MGI:1858226]	0.939115	1.13067	1.04275	1.57715	1.50352	1.48227	1.38022	2.06563	1.39349	2.10305	0.543511	1.60199
ENSMUSG00000003721	Insig2	insulin induced gene 2 [Source:MGI Symbol;Acc:MGI:1920249]	11.0399	12.228	12.6382	11.3192	12.7482	12.6614	11.3124	10.8614	9.91373	11.0782	6.55292	4.64663
ENSMUSG00000015937	H2afy	H2A histone family, member Y [Source:MGI Symbol;Acc:MGI:1349392]	8.88923	9.27913	9.30063	9.02515	8.79424	9.41695	9.65594	9.00616	12.3466	14.1791	47.5982	42.0137
ENSMUSG00000015932	Dstn	destrin [Source:MGI Symbol;Acc:MGI:1929270]	91.9585	96.9821	109.511	86.9151	95.5197	88.8944	99.7375	95.5031	88.0673	100.014	77.3586	79.1296
ENSMUSG00000007613	Tgfbr1	transforming growth factor, beta receptor I [Source:MGI Symbol;Acc:MGI:98728]	6.85526	6.21134	6.83919	7.26553	6.83063	6.19363	5.96027	7.55602	7.54764	9.36419	4.6967	8.24414
ENSMUSG00000007610	Gtpbp3	GTP binding protein 3 [Source:MGI Symbol;Acc:MGI:1917609]	9.91142	10.5104	8.31503	10.3339	9.74776	10.7149	9.12831	9.06323	10.6851	14.528	8.69	10.1641
ENSMUSG00000007617	Homer1	homer scaffolding protein 1 [Source:MGI Symbol;Acc:MGI:1347345]	0.57978	0.627567	0.736132	0.842521	0.662306	0.667268	0.638043	0.816331	0.978949	0.812094	1.11729	1.00308
ENSMUSG00000098035	Gm5335	predicted gene 5335 [Source:MGI Symbol;Acc:MGI:3647920]	0.120571	0	0.0361255	0	0	0	0	0	0	0	0	0
ENSMUSG00000070331	Qrich2	glutamine rich 2 [Source:MGI Symbol;Acc:MGI:2684912]	0.356861	0.312892	0.399177	0.430493	0.404694	0.230454	0.587628	0.43783	0.190181	0.0567248	0.279867	0
ENSMUSG00000055413	H2-Q5	histocompatibility 2, Q region locus 5 [Source:MGI Symbol;Acc:MGI:95934]	175.893	145.766	90.1208	75.8531	73.0034	132.687	62.1667	74.5515	26.7564	20.2375	31.9721	28.7859
ENSMUSG00000065547	Mir199a-1	microRNA 199a-1 [Source:MGI Symbol;Acc:MGI:2676863]	4.30612	5.66334	2.06431	2.88589	5.73258	2.50273	4.90896	4.32258	0.76495	6.16031	5.52609	8.53849
ENSMUSG00000009549	Srp14	signal recognition particle 14 [Source:MGI Symbol;Acc:MGI:107169]	43.9404	42.7535	46.6155	39.8278	38.6543	48.1837	51.9514	42.2853	37.1017	42.0196	57.7812	48.6408
ENSMUSG00000081142	Gm15497	predicted gene 15497 [Source:MGI Symbol;Acc:MGI:3782944]	0.765879	0.53961	0.458945	0.659932	0.971036	0.423935	0.935464	0.457623	0.874625	0.608702	0	0.813559
ENSMUSG00000085875	Gm12905	predicted gene 12905 [Source:MGI Symbol;Acc:MGI:3702581]	0	0.150621	0.219608	0.245608	0.406566	0.0887494	0.174076	0	0.406888	0.873803	0	0
ENSMUSG00000085873	Ttc39aos1	Ttc39a opposite strand RNA 1 [Source:MGI Symbol;Acc:MGI:3651956]	0.070263	0.115511	0.29473	0.0470892	0.25983	0.0680619	0.133499	0.293881	1.31058	0.446746	0.525988	0.870767
ENSMUSG00000091313	Fth-ps2	ferritin heavy chain, pseudogene 2 [Source:MGI Symbol;Acc:MGI:104594]	0.700996	1.34449	0.560085	0.704695	0.345634	0.452691	0.221981	0.293198	0.518861	0.64999	0	0
ENSMUSG00000091315	Gm17214	predicted gene 17214 [Source:MGI Symbol;Acc:MGI:4938041]	0	0.0915974	0	0.0746812	0	0.107943	0	0	0	0	0.11917	0.966696
ENSMUSG00000045867	Cradd	CASP2 and RIPK1 domain containing adaptor with death domain [Source:MGI Symbol;Acc:MGI:1336168]	5.00554	5.52604	5.97713	4.48101	5.2153	5.27343	6.00479	5.1347	7.49651	6.3304	6.32989	5.02607
ENSMUSG00000001524	Gtf2h4	general transcription factor II H, polypeptide 4 [Source:MGI Symbol;Acc:MGI:1338799]	4.64016	4.99581	4.54704	5.01221	5.49091	5.14698	5.47991	5.06888	4.21842	5.90061	7.93969	10.1931
ENSMUSG00000001525	Tubb5	tubulin, beta 5 class I [Source:MGI Symbol;Acc:MGI:107812]	106.144	74.033	91.3142	141.518	98.8237	127.183	124.817	128.276	110.542	143.495	383.896	334.696
ENSMUSG00000024610	Cd74	CD74 antigen (invariant polypeptide of major histocompatibility complex, class II antigen-associated) [Source:MGI Symbol;Acc:MGI:96534]	1531.55	490.727	229.102	163.816	87.3078	878.524	45.9388	40.9163	5.39262	2.85442	275.397	239.502
ENSMUSG00000067942	Zfp160	zinc finger protein 160 [Source:MGI Symbol;Acc:MGI:108187]	5.23186	5.72533	5.32687	5.39269	5.6689	6.19246	5.33282	6.01276	5.43798	4.62579	2.85707	3.98095
ENSMUSG00000095200	Ighv1-7	immunoglobulin heavy variable V1-7 [Source:MGI Symbol;Acc:MGI:3704122]	0	0.42354	0.102922	0	0	0	0	0.143675	0	0	0	0
ENSMUSG00000003549	Ercc1	excision repair cross-complementing rodent repair deficiency, complementation group 1 [Source:MGI Symbol;Acc:MGI:95412]	9.01087	8.95193	7.46664	8.31167	8.61351	9.10401	9.07576	8.18617	15.8522	14.046	7.39832	5.83574
ENSMUSG00000017421	Zfp207	zinc finger protein 207 [Source:MGI Symbol;Acc:MGI:1340045]	22.3015	26.8536	22.9569	26.4334	24.8716	24.8043	22.1584	25.5029	18.8917	22.0497	26.0964	25.7642
ENSMUSG00000017428	Psmd11	proteasome (prosome, macropain) 26S subunit, non-ATPase, 11 [Source:MGI Symbol;Acc:MGI:1916327]	11.7587	11.4511	10.9175	11.7859	11.6444	11.7746	10.0761	12.3488	8.95098	9.29296	15.4436	16.0473
ENSMUSG00000054146	Krt15	keratin 15 [Source:MGI Symbol;Acc:MGI:96689]	0.579998	0.19631	0.470225	0.0457301	0.403728	0.727072	2.59292	0.11416	0.0606072	0	0	0
ENSMUSG00000037740	Mrps26	mitochondrial ribosomal protein S26 [Source:MGI Symbol;Acc:MGI:1333830]	5.45033	5.57172	4.89079	4.4593	5.02343	5.82899	6.30797	4.77917	6.84382	7.08039	16.9684	12.0348
ENSMUSG00000074782	4833422C13Rik	RIKEN cDNA 4833422C13 gene [Source:MGI Symbol;Acc:MGI:3603826]	0.091728	0.18431	0.0977191	0.0751357	0.0301516	0.00987271	0.0677765	0.127887	0.0905266	0.162007	0.27249	0.0884164
ENSMUSG00000003541	Ier3	immediate early response 3 [Source:MGI Symbol;Acc:MGI:104814]	679.453	540.364	409.87	598.107	518.484	388.591	706.749	951.126	63.2994	22.1987	46.4009	20.0817
ENSMUSG00000032583	Mon1a	MON1 homolog A, secretory traffciking associated [Source:MGI Symbol;Acc:MGI:1920075]	11.2981	10.3823	10.1033	11.9208	10.4986	10.86	11.201	11.1232	9.85502	11.4891	12.4233	9.4422
ENSMUSG00000079173	Zan	zonadhesin [Source:MGI Symbol;Acc:MGI:106656]	0.0352651	0.0376838	0.116227	0.0283609	0.0365144	0.0307443	0.0536027	0.0412998	0.00626458	0	0.0226281	0.00437039
ENSMUSG00000032580	Rbm5	RNA binding motif protein 5 [Source:MGI Symbol;Acc:MGI:1933204]	14.5836	13.7636	12.8671	14.732	14.6772	13.4801	12.7211	15.1303	19.637	15.5714	11.8534	12.3018
ENSMUSG00000015484	Fam163a	family with sequence similarity 163, member A [Source:MGI Symbol;Acc:MGI:3618859]	0.264002	0.255302	0.195424	0.0416306	0.241196	0.0902583	0.324566	0.285796	0	0	0.132862	0.0577371
ENSMUSG00000033717	Adra2a	adrenergic receptor, alpha 2a [Source:MGI Symbol;Acc:MGI:87934]	0.142744	0.0651857	0.171076	0.138183	0.0821119	0.0460908	0.180809	0.0398027	0.549411	0.378165	0	0.0393117
ENSMUSG00000015488	Cacfd1	calcium channel flower domain containing 1 [Source:MGI Symbol;Acc:MGI:1924317]	8.19566	7.61316	8.90629	8.4197	8.55062	8.12557	6.54109	8.10234	3.94781	4.31865	4.97305	5.30131
ENSMUSG00000019689	Fmc1	formation of mitochondrial complex V assembly factor 1 [Source:MGI Symbol;Acc:MGI:1913367]	7.96226	9.42177	9.75232	8.20951	8.21846	9.66222	10.6396	8.05124	6.60588	9.7357	27.978	19.4099
ENSMUSG00000006586	Runx1t1	RUNX1 translocation partner 1 [Source:MGI Symbol;Acc:MGI:104793]	1.04528	2.2103	1.44793	1.2234	2.09517	0.660352	0.640424	1.64742	0.0269112	0.0361203	0.0081004	0.234677
ENSMUSG00000067297	Ifit1bl2	interferon induced protein with tetratricopeptide repeats 1B like 2 [Source:MGI Symbol;Acc:MGI:2148249]	0.393907	0.544552	0.461359	0.251991	0.344299	0.450943	0.306172	0.32951	0.127227	0.0569214	0.114888	0.110947
ENSMUSG00000039585	Myo9a	myosin IXa [Source:MGI Symbol;Acc:MGI:107735]	5.3283	5.69908	5.50724	6.59323	6.36611	5.0897	5.07505	6.70905	2.63747	2.36002	2.1121	2.39601
ENSMUSG00000000561	Wdr77	WD repeat domain 77 [Source:MGI Symbol;Acc:MGI:1917715]	1.96899	2.46876	2.00637	2.55404	2.40248	1.9952	2.04294	2.51239	2.44199	2.72597	3.93968	3.13736
ENSMUSG00000000563	Atp5f1	ATP synthase, H+ transporting, mitochondrial F0 complex, subunit B1 [Source:MGI Symbol;Acc:MGI:1100495]	17.5497	18.8077	20.0824	16.9386	16.9549	20.0584	19.7415	17.2113	21.6664	20.1692	49.8807	42.6249
ENSMUSG00000000562	Adora3	adenosine A3 receptor [Source:MGI Symbol;Acc:MGI:104847]	0	0	0.0143128	0	0	0.0925469	0.0226906	0	0	0.0379664	0.0510864	0.207204
ENSMUSG00000050244	Heatr1	HEAT repeat containing 1 [Source:MGI Symbol;Acc:MGI:2442524]	3.91944	3.7448	4.08395	5.33385	4.67216	3.14453	2.95248	5.94792	4.88201	4.88151	10.9276	9.77185
ENSMUSG00000000567	Sox9	SRY (sex determining region Y)-box 9 [Source:MGI Symbol;Acc:MGI:98371]	0.306167	0.491348	0.340724	0.498314	1.47724	0.409556	0.429361	0.47564	0.0517983	0.0115873	0.0467747	0
ENSMUSG00000050248	Evc2	EvC ciliary complex subunit 2 [Source:MGI Symbol;Acc:MGI:1915775]	2.07597	1.39231	1.89385	1.83428	2.08535	1.81084	2.28614	2.566	1.30266	1.34621	0.474945	0.959977
ENSMUSG00000061603	Akap6	A kinase (PRKA) anchor protein 6 [Source:MGI Symbol;Acc:MGI:3050566]	0.0939852	0.0869118	0.0915194	0.0590508	0.0781995	0.0227602	0.0837053	0.108103	0.0313046	0.00933714	0	0
ENSMUSG00000025400	Tac2	tachykinin 2 [Source:MGI Symbol;Acc:MGI:98476]	0	0	0	0	0	0	0	0	0.909623	1.30229	4.16178	7.69963
ENSMUSG00000062234	Gak	cyclin G associated kinase [Source:MGI Symbol;Acc:MGI:2442153]	20.1527	20.8298	20.1556	22.1336	21.8353	21.1539	20.8136	22.5228	20.7585	20.1482	20.477	19.0365
ENSMUSG00000031561	Tenm3	teneurin transmembrane protein 3 [Source:MGI Symbol;Acc:MGI:1345183]	0.0388904	0.0913357	0.123182	0.0484041	0.106834	0.00538172	0.0897253	0.102245	0.00986941	0.0176624	0.0297074	0
ENSMUSG00000062232	Rapgef2	Rap guanine nucleotide exchange factor (GEF) 2 [Source:MGI Symbol;Acc:MGI:2659071]	9.97545	9.07685	8.61142	9.16201	8.64889	8.38359	8.73712	10.3823	4.94096	5.43264	2.82017	3.33859
ENSMUSG00000031378	Abcd1	ATP-binding cassette, sub-family D (ALD), member 1 [Source:MGI Symbol;Acc:MGI:1349215]	21.7874	19.103	21.8976	18.5628	20.7405	20.5337	22.2964	21.8105	9.83559	11.3612	12.3344	11.6737
ENSMUSG00000031379	Pir	pirin [Source:MGI Symbol;Acc:MGI:1916906]	3.48491	4.87243	4.44982	3.11404	4.61685	3.00767	4.01197	4.13212	0.588211	0.578103	0.87076	0.147997
ENSMUSG00000041417	Pik3r1	phosphoinositide-3-kinase regulatory subunit 1 [Source:MGI Symbol;Acc:MGI:97583]	14.2464	14.5977	16.8684	16.0077	15.9195	13.9109	14.5118	15.826	19.329	24.184	18.5726	19.1133
ENSMUSG00000041415	Dicer1	dicer 1, ribonuclease type III [Source:MGI Symbol;Acc:MGI:2177178]	12.2334	11.1775	10.4002	12.8824	11.6321	11.4648	10.3019	12.7317	12.0236	10.6761	9.26064	9.67742
ENSMUSG00000031370	Zrsr2	zinc finger (CCCH type), RNA binding motif and serine/arginine rich 2 [Source:MGI Symbol;Acc:MGI:103287]	5.75705	6.15811	5.60412	6.22269	5.87548	5.528	6.05033	6.56138	7.42088	5.48135	5.02756	4.53837
ENSMUSG00000031371	Haus7	HAUS augmin-like complex, subunit 7 [Source:MGI Symbol;Acc:MGI:1920988]	7.00118	9.64894	8.91833	6.79931	8.24762	6.9443	8.92124	9.29344	9.68156	9.79596	14.1227	15.4307
ENSMUSG00000031373	Car5b	carbonic anhydrase 5b, mitochondrial [Source:MGI Symbol;Acc:MGI:1926249]	0.920319	1.16204	1.15415	0.731239	1.11572	0.689295	0.964434	0.920662	0.337088	0.625877	0.202931	0.376264
ENSMUSG00000031375	Bgn	biglycan [Source:MGI Symbol;Acc:MGI:88158]	26.2137	24.2043	45.6796	25.6962	37.2178	30.4959	38.7348	33.8598	241.341	247.581	88.1707	90.5876
ENSMUSG00000031377	Bmx	BMX non-receptor tyrosine kinase [Source:MGI Symbol;Acc:MGI:1101778]	6.12215	7.26004	5.90019	5.77552	5.68149	5.34488	6.94589	5.20284	0.15586	0.0309919	0.66723	0.700725
ENSMUSG00000022708	Zbtb20	zinc finger and BTB domain containing 20 [Source:MGI Symbol;Acc:MGI:1929213]	6.3758	6.14872	4.42252	6.80519	7.48239	5.97083	5.75321	8.05765	4.82842	4.11155	1.53573	1.85017
ENSMUSG00000022701	Ccdc191	coiled-coil domain containing 191 [Source:MGI Symbol;Acc:MGI:1922661]	2.03803	2.09697	2.01551	1.58554	1.7919	2.09843	2.57246	2.21749	2.37984	1.41589	1.78324	1.48364
ENSMUSG00000029136	Rbks	ribokinase [Source:MGI Symbol;Acc:MGI:1918586]	2.63168	2.92866	3.0327	2.41493	2.72491	2.94142	3.03856	2.98042	2.30153	1.83417	8.91944	7.02462
ENSMUSG00000029135	Fosl2	fos-like antigen 2 [Source:MGI Symbol;Acc:MGI:102858]	25.1027	42.978	30.2393	35.0822	57.3041	21.0349	36.0353	50.7315	40.7063	28.5763	14.0284	14.6872
ENSMUSG00000029134	Plb1	phospholipase B1 [Source:MGI Symbol;Acc:MGI:1922406]	0.00680502	0.0279683	0.073401	0.0319243	0.0100659	0.0461429	0.025859	0	0.0120886	0	0	0
ENSMUSG00000022704	Qtrt2	queuine tRNA-ribosyltransferase accessory subunit 2 [Source:MGI Symbol;Acc:MGI:1922194]	4.08937	4.22854	3.69918	4.33788	4.06472	3.63326	3.81065	5.10946	4.80056	4.8752	3.30085	4.42235
ENSMUSG00000029131	Dnajb6	DnaJ heat shock protein family (Hsp40) member B6 [Source:MGI Symbol;Acc:MGI:1344381]	5.13181	6.09791	5.40525	5.54378	5.72824	5.47122	6.04646	5.96769	6.0744	6.15565	6.13044	5.98112
ENSMUSG00000029130	Rnf32	ring finger protein 32 [Source:MGI Symbol;Acc:MGI:1861747]	0.638293	0.597039	0.514383	0.472027	0.374405	0.447732	0.501828	0.386649	1.19253	1.41694	1.10629	1.17291
ENSMUSG00000053646	Plxnb1	plexin B1 [Source:MGI Symbol;Acc:MGI:2154238]	2.66679	1.89316	3.69245	2.05352	3.14777	1.64389	1.63778	1.84775	1.21425	1.54145	0.518534	0.884657
ENSMUSG00000038354	Ankrd35	ankyrin repeat domain 35 [Source:MGI Symbol;Acc:MGI:2442590]	0.0980786	0.0806196	0.215499	0.0657308	0.0241794	0.0633374	0.0776453	0.0820446	0.130672	0.155901	0.122369	0.121549
ENSMUSG00000038357	Camp	cathelicidin antimicrobial peptide [Source:MGI Symbol;Acc:MGI:108443]	0.100309	0.0824529	0.060109	0.268902	0.0741876	0.0971665	0	0	0.356383	4.78338	123.149	73.3444
ENSMUSG00000038351	Sgsm2	small G protein signaling modulator 2 [Source:MGI Symbol;Acc:MGI:2144695]	1.98792	2.20273	2.48743	2.13633	2.80448	2.02744	2.16306	1.99259	2.46575	2.52653	2.72532	1.81245
ENSMUSG00000038352	Arl5c	ADP-ribosylation factor-like 5C [Source:MGI Symbol;Acc:MGI:3028577]	0.407139	0.525901	0.609934	0.272858	0.408658	0.84511	0.442035	0.608177	1.1882	1.20188	10.2631	5.87459
ENSMUSG00000053641	Dennd4a	DENN/MADD domain containing 4A [Source:MGI Symbol;Acc:MGI:2142979]	3.12411	3.39342	3.30959	3.25744	3.87845	2.70876	2.98777	3.86174	3.56151	2.77671	9.76948	7.83848
ENSMUSG00000020413	Hus1	HUS1 checkpoint clamp component [Source:MGI Symbol;Acc:MGI:1277962]	5.92575	6.07711	6.81064	7.96149	6.85737	7.234	5.81591	8.31119	5.86936	7.21303	5.93734	6.86885
ENSMUSG00000020412	Ascc2	activating signal cointegrator 1 complex subunit 2 [Source:MGI Symbol;Acc:MGI:1922702]	12.5818	13.2371	13.82	15.098	14.012	12.9994	12.841	14.2431	11.9735	11.5344	12.2604	12.5373
ENSMUSG00000028668	Eloa	elongin A [Source:MGI Symbol;Acc:MGI:1351315]	10.7049	10.5676	12.3078	12.2632	11.0141	12.0565	10.7292	12.5218	9.72435	10.7164	15.2824	13.3935
ENSMUSG00000028669	Pithd1	PITH (C-terminal proteasome-interacting domain of thioredoxin-like) domain containing 1 [Source:MGI Symbol;Acc:MGI:1913443]	9.0538	8.68249	9.18816	7.43785	8.82015	7.99217	8.25426	7.83834	9.9008	7.27311	22.9045	20.7214
ENSMUSG00000020415	Pttg1	pituitary tumor-transforming gene 1 [Source:MGI Symbol;Acc:MGI:1353578]	22.366	27.4035	26.769	22.7668	21.6692	26.1035	29.0365	22.0379	7.76424	7.97761	8.86477	8.29301
ENSMUSG00000028664	Ephb2	Eph receptor B2 [Source:MGI Symbol;Acc:MGI:99611]	0.00478154	0.00786076	0.040114	0.00640903	0.0212183	0	0.0317971	0.00799969	0	0.0190012	0.0715891	0.106663
ENSMUSG00000054874	Pcnx3	pecanex homolog 3 [Source:MGI Symbol;Acc:MGI:1861733]	19.6684	19.6134	18.6506	24.1068	22.1686	17.9052	18.7372	22.0851	23.2603	25.5243	15.6374	16.9695
ENSMUSG00000089151	Mir1950	microRNA 1950 [Source:MGI Symbol;Acc:MGI:3837023]	0	0	0	0	0	0	0	0	1.4472	0	7.84108	0
ENSMUSG00000062908	Acadm	acyl-Coenzyme A dehydrogenase, medium chain [Source:MGI Symbol;Acc:MGI:87867]	16.0378	16.3772	17.1756	16.1775	15.9977	17.3279	17.8142	14.0351	15.5782	15.1977	15.3262	17.4548
ENSMUSG00000062901	Klhl24	kelch-like 24 [Source:MGI Symbol;Acc:MGI:1923035]	20.5132	20.8212	20.5196	16.9034	16.9594	20.3424	18.5276	14.0582	20.0469	22.3329	9.04891	13.5718
ENSMUSG00000062906	Hdac10	histone deacetylase 10 [Source:MGI Symbol;Acc:MGI:2158340]	13.595	14.6067	12.9577	18.1028	16.8635	14.5863	13.6271	16.5812	9.57149	12.6909	10.4176	9.83923
ENSMUSG00000003099	Ppp5c	protein phosphatase 5, catalytic subunit [Source:MGI Symbol;Acc:MGI:102666]	22.8186	21.917	21.2767	22.4172	21.5114	26.0888	23.449	21.5646	30.9395	29.3043	36.1211	34.1635
ENSMUSG00000087128	Gm12655	predicted gene 12655 [Source:MGI Symbol;Acc:MGI:3651648]	2.57202	2.06261	2.10513	1.97598	2.08783	1.39764	2.38381	1.10201	6.96494	5.73367	3.55564	5.28658
ENSMUSG00000087129	Gm16316	predicted gene 16316 [Source:MGI Symbol;Acc:MGI:3826530]	0	0	0.0319412	0.0119076	0.0394224	0	0.084396	0.0297259	0	0.0564852	0.0380024	0.220194
ENSMUSG00000038973	Cldnd2	claudin domain containing 2 [Source:MGI Symbol;Acc:MGI:1921526]	0.274859	0.0753103	0.054902	0.061402	0	0.0887494	0	0.0766414	0	0	1.07778	0.567719
ENSMUSG00000038975	Rabggtb	Rab geranylgeranyl transferase, b subunit [Source:MGI Symbol;Acc:MGI:99537]	23.531	27.355	25.4483	27.8186	32.1178	33.6683	39.0157	33.4529	27.7136	26.5763	72.8451	63.0273
ENSMUSG00000038976	Ppp1r9b	protein phosphatase 1, regulatory subunit 9B [Source:MGI Symbol;Acc:MGI:2387581]	49.5284	42.0767	48.5417	62.8254	51.9726	57.2482	49.1362	66.0165	68.1261	82.1968	86.1475	86.7939
ENSMUSG00000025161	Slc16a3	solute carrier family 16 (monocarboxylic acid transporters), member 3 [Source:MGI Symbol;Acc:MGI:1933438]	0.88422	0.72682	0.550238	0.797718	0.612041	0.64788	0.420003	0.398282	1.02703	1.21631	2.17005	2.03708
ENSMUSG00000025162	Csnk1d	casein kinase 1, delta [Source:MGI Symbol;Acc:MGI:1355272]	40.3825	39.5486	38.8806	45.2376	45.8031	38.5244	40.7353	45.7907	35.9429	40.7294	32.3639	32.268
ENSMUSG00000018659	Pnpo	pyridoxine 5'-phosphate oxidase [Source:MGI Symbol;Acc:MGI:2144151]	2.88547	2.47347	3.03825	1.78186	1.95115	2.63536	2.33001	1.82755	4.41186	3.6529	12.2109	11.8006
ENSMUSG00000025165	Sectm1a	secreted and transmembrane 1A [Source:MGI Symbol;Acc:MGI:2384805]	0	0	0.0213508	0	0	0.0690273	0.0338482	0.029805	10.7283	9.34484	5.71552	6.57923
ENSMUSG00000025169	Ogfod3	2-oxoglutarate and iron-dependent oxygenase domain containing 3 [Source:MGI Symbol;Acc:MGI:1913429]	5.06989	5.60705	5.08188	4.4171	4.53367	4.37532	4.33474	5.93748	8.8016	8.38853	8.62572	11.5952
ENSMUSG00000018651	Tada2a	transcriptional adaptor 2A [Source:MGI Symbol;Acc:MGI:2144471]	2.7163	3.03257	3.04893	2.71705	3.11837	3.00429	3.50483	2.86573	3.94307	3.36716	4.96432	3.9441
ENSMUSG00000018654	Ikzf1	IKAROS family zinc finger 1 [Source:MGI Symbol;Acc:MGI:1342540]	0.177403	0.0600449	0.268893	0.223798	0.185231	0.505427	0.247841	0.15713	3.11435	2.21446	36.0802	35.2414
ENSMUSG00000032058	Ppp2r1b	protein phosphatase 2, regulatory subunit A, beta [Source:MGI Symbol;Acc:MGI:1920949]	4.79556	5.37113	6.20111	6.16469	5.71075	5.20675	4.76002	5.74757	6.16918	5.88425	15.1156	15.3154
ENSMUSG00000052488	Cherp	calcium homeostasis endoplasmic reticulum protein [Source:MGI Symbol;Acc:MGI:106417]	23.9935	24.0065	23.7472	27.4533	23.2453	17.7777	18.5067	23.8991	25.4607	23.4137	27.4605	27.628
ENSMUSG00000032050	Rdx	radixin [Source:MGI Symbol;Acc:MGI:97887]	103.436	111.116	101.907	98.8155	89.9103	104.816	102.7	110.402	41.7443	46.6665	37.9422	40.6509
ENSMUSG00000032051	Fdx1	ferredoxin 1 [Source:MGI Symbol;Acc:MGI:103224]	17.0844	20.2591	17.4124	14.4529	15.6908	12.4119	17.0284	15.2286	26.4312	17.2511	23.8116	19.7843
ENSMUSG00000039000	Ube3c	ubiquitin protein ligase E3C [Source:MGI Symbol;Acc:MGI:2140998]	11.5828	13.2328	12.9773	15.3486	13.8376	12.5427	11.3791	15.4306	13.1286	15.1366	15.4997	15.9874
ENSMUSG00000039001	Rps21	ribosomal protein S21 [Source:MGI Symbol;Acc:MGI:1913731]	142.899	148.54	142.004	121.357	132.769	165.675	185.389	149.298	242.347	262.341	616.375	515.973
ENSMUSG00000052485	Tmem171	transmembrane protein 171 [Source:MGI Symbol;Acc:MGI:2685751]	0.266582	0.751296	0.456418	0.357319	0.42249	0.0368901	0.180894	0.191144	0	0.0302676	0	0
ENSMUSG00000039007	Cpq	carboxypeptidase Q [Source:MGI Symbol;Acc:MGI:1889205]	5.26676	6.33923	8.67914	5.60971	7.67458	8.07781	8.10076	6.71352	7.76883	8.99469	13.4105	12.9765
ENSMUSG00000039005	Tlr4	toll-like receptor 4 [Source:MGI Symbol;Acc:MGI:96824]	4.50298	4.64682	4.58396	4.94487	4.82301	4.51957	3.23671	3.99374	5.37778	6.21772	3.14465	4.94852
ENSMUSG00000036197	Gxylt1	glucoside xylosyltransferase 1 [Source:MGI Symbol;Acc:MGI:2684933]	11.7622	12.6103	12.5394	12.9934	12.2707	11.5069	11.5926	11.9681	7.23644	6.65387	4.67377	6.1294
ENSMUSG00000053286	Trmt1l	tRNA methyltransferase 1 like [Source:MGI Symbol;Acc:MGI:1916185]	14.2115	13.672	14.7811	15.6059	12.6363	14.0951	12.4689	14.4059	13.869	16.169	13.9639	10.601
ENSMUSG00000090628	Gm17083	predicted gene 17083 [Source:MGI Symbol;Acc:MGI:4937910]	0.706128	1.85012	0.872725	1.15351	0.718088	0.641256	0.628893	1.07062	0.783989	0.561213	0.755152	0.382857
ENSMUSG00000021423	Ly86	lymphocyte antigen 86 [Source:MGI Symbol;Acc:MGI:1321404]	0.060467	0.0994066	0.144937	0.0405241	0.0447209	1.11288	0.287217	0.0505818	0.644491	0.144173	16.9423	11.4653
ENSMUSG00000073902	Gm1966	predicted gene 1966 [Source:MGI Symbol;Acc:MGI:3584360]	0.00826623	0.0543581	0.0891621	0.00553991	0.0122273	0.104095	0.0785289	0.0207446	0.0367109	0.0197094	2.599	2.82743
ENSMUSG00000024413	Npc1	NPC intracellular cholesterol transporter 1 [Source:MGI Symbol;Acc:MGI:1097712]	6.2506	6.41779	7.38005	6.52468	7.51635	5.1237	4.49625	5.87763	3.20031	3.62758	2.95154	2.29186
ENSMUSG00000050377	Il31ra	interleukin 31 receptor A [Source:MGI Symbol;Acc:MGI:2180511]	0.032898	0.0676046	0.0295707	0.0440955	0.0608278	0	0	0.0137599	1.05194	0.79747	1.72392	1.6512
ENSMUSG00000086655	C330018A13Rik	RIKEN cDNA C330018A13 gene [Source:MGI Symbol;Acc:MGI:2444781]	0.113106	0	0	0	0	0.036521	0.0358169	0	0.334875	0.209753	0.161279	0
ENSMUSG00000086654	Gm13165	predicted gene 13165 [Source:MGI Symbol;Acc:MGI:3650210]	0	0	0.154383	0.0863302	0.0952708	0	0	0	0.572078	0.307138	0	0.478922
ENSMUSG00000086657	Stamos	signal transducing adaptor molecule (SH3 domain and ITAM motif) 1, opposite strand [Source:MGI Symbol;Acc:MGI:1918207]	0.376315	0.494923	0.315704	0.252201	0.166992	0.14581	0.428997	0.314794	0.668495	0.657989	0.563418	0.652912
ENSMUSG00000048895	Cdk5r1	cyclin-dependent kinase 5, regulatory subunit 1 (p35) [Source:MGI Symbol;Acc:MGI:101764]	0.452069	0.347623	0.515579	0.547301	0.345132	0.339025	0.554148	0.439159	0.841926	1.03152	1.27882	1.40966
ENSMUSG00000048897	Zfp710	zinc finger protein 710 [Source:MGI Symbol;Acc:MGI:1921747]	15.1499	19.118	15.7198	20.6765	28.1	12.888	14.0942	31.5621	13.0661	17.2281	11.2485	15.5708
ENSMUSG00000053754	Chd8	chromodomain helicase DNA binding protein 8 [Source:MGI Symbol;Acc:MGI:1915022]	11.2494	10.2853	10.2335	11.025	10.8609	10.2852	10.7142	11.0795	11.6792	10.1387	8.02882	9.90307
ENSMUSG00000032946	Rasgrp2	RAS, guanyl releasing protein 2 [Source:MGI Symbol;Acc:MGI:1333849]	25.5231	24.2249	16.2833	28.1323	20.9216	34.9656	22.3322	15.287	6.58521	5.69128	7.76735	7.45067
ENSMUSG00000032942	Ucp3	uncoupling protein 3 (mitochondrial, proton carrier) [Source:MGI Symbol;Acc:MGI:1099787]	0.0769195	0.0948406	0.10371	0.0386627	0	0.186275	0.127878	0.0160861	0.0854011	0.0305669	0.143955	0
ENSMUSG00000032940	Rbm11	RNA binding motif protein 11 [Source:MGI Symbol;Acc:MGI:2447622]	0.0656706	0.0179935	0.0131175	0.0146705	0.0323796	0	0	0.0366231	0.0583295	0.0347956	0.21069	0.189899
ENSMUSG00000086382	Chrna1os	cholinergic receptor, nicotinic, alpha polypeptide 1 (muscle), opposite strand [Source:MGI Symbol;Acc:MGI:3651120]	0.945994	0.494835	0.773014	0.345813	0.636045	0.166611	0.326797	0.863282	3.66652	1.16195	1.28758	2.87763
ENSMUSG00000086387	Gm15563	predicted gene 15563 [Source:MGI Symbol;Acc:MGI:3783012]	0.147038	0.362592	0	0.0985427	0.217496	0	0.139686	0	0.783607	0.934899	1.41522	0
ENSMUSG00000086389	Gm15998	predicted gene 15998 [Source:MGI Symbol;Acc:MGI:3802094]	0.4577	0.161239	0.195908	0.262923	0.217614	0.126675	0.155291	0	0	0.051967	0	0
ENSMUSG00000036192	Rorb	RAR-related orphan receptor beta [Source:MGI Symbol;Acc:MGI:1343464]	0.0925294	0.00447402	0.0456624	0.0364775	0.0563574	0.0210896	0.020683	0.0364247	0	0	0	0
ENSMUSG00000033096	Apmap	adipocyte plasma membrane associated protein [Source:MGI Symbol;Acc:MGI:1919131]	22.4954	21.3483	23.3893	20.8502	23.5237	21.1413	23.2104	21.061	15.4817	16.7342	20.3132	21.755
ENSMUSG00000043740	B430306N03Rik	RIKEN cDNA B430306N03 gene [Source:MGI Symbol;Acc:MGI:2443478]	0	0	0.015623	0	0.00642738	0.0084182	0.0165118	0	0	0.0759765	0.46469	0.592353
ENSMUSG00000033099	Nol12	nucleolar protein 12 [Source:MGI Symbol;Acc:MGI:2146285]	2.44382	2.14655	2.25105	2.69537	2.10695	2.20494	2.30836	2.6868	3.05129	3.19646	7.18337	5.50344
ENSMUSG00000033356	Pus7l	pseudouridylate synthase 7-like [Source:MGI Symbol;Acc:MGI:1926145]	1.55706	1.49069	1.27334	1.95199	1.53093	1.86317	1.54881	2.34452	3.5958	2.98459	4.54491	5.01711
ENSMUSG00000036172	Cd200r3	CD200 receptor 3 [Source:MGI Symbol;Acc:MGI:1921853]	0	0	0	0	0.00745099	0.00975887	0	0.00842748	0.0357931	0.00800694	2.2733	2.02261
ENSMUSG00000004071	Cdip1	cell death inducing Trp53 target 1 [Source:MGI Symbol;Acc:MGI:1913876]	12.0865	12.5998	12.8382	12.4034	14.9761	11.718	12.0303	13.0595	10.8659	9.69778	7.05749	6.64423
ENSMUSG00000048232	Fbxo10	F-box protein 10 [Source:MGI Symbol;Acc:MGI:2686937]	5.32046	6.23257	6.16852	5.66721	5.72186	5.73887	5.44509	5.07418	7.04289	7.87494	8.68594	5.98841
ENSMUSG00000048234	Rnf149	ring finger protein 149 [Source:MGI Symbol;Acc:MGI:2677438]	1.57193	1.97309	2.30399	1.63717	2.01096	1.72846	1.81621	1.56372	4.03768	4.35578	6.17905	7.95031
ENSMUSG00000096699	Rps19-ps4	ribosomal protein S19, pseudogene 4 [Source:MGI Symbol;Acc:MGI:3645935]	0.412915	0.226275	0.0824783	0	0	0.133327	0.261512	0.230274	0	0.437567	0.735971	1.3646
ENSMUSG00000072692	Rpl37rt	ribosomal protein L37, retrotransposed [Source:MGI Symbol;Acc:MGI:3651519]	5.83409	5.81281	9.58756	5.86488	7.06066	5.48008	7.30585	6.95077	8.16544	6.67417	21.4589	17.4182
ENSMUSG00000072694	1500011B03Rik	RIKEN cDNA 1500011B03 gene [Source:MGI Symbol;Acc:MGI:1913486]	3.03845	2.41243	2.23457	2.68425	2.34936	2.84293	3.24733	1.55969	2.14677	3.45768	4.17253	4.53577
ENSMUSG00000030541	Idh2	isocitrate dehydrogenase 2 (NADP+), mitochondrial [Source:MGI Symbol;Acc:MGI:96414]	28.256	30.8469	29.9278	24.5881	32.6992	22.7451	26.489	33.3797	20.8144	23.9568	55.5278	41.7728
ENSMUSG00000030543	Mesp2	mesoderm posterior 2 [Source:MGI Symbol;Acc:MGI:1096325]	0.0934178	0.204769	0.485157	0.187822	0.483637	0.0301638	0.0295822	0.0520972	0	0	0	0
ENSMUSG00000030545	Pex11a	peroxisomal biogenesis factor 11 alpha [Source:MGI Symbol;Acc:MGI:1338788]	1.17109	0.795211	1.43404	0.597166	0.65901	0.665845	0.53208	0.255558	12.6856	9.55034	5.49965	4.92189
ENSMUSG00000030546	Plin1	perilipin 1 [Source:MGI Symbol;Acc:MGI:1890505]	0	0	0	0	0.0232707	0	0	0	0	0.17505	0.168244	0
ENSMUSG00000031631	Cfap97	cilia and flagella associated protein 97 [Source:MGI Symbol;Acc:MGI:1914006]	4.29025	5.42915	4.78451	4.30898	5.0319	5.28824	4.631	4.28318	4.12215	3.74426	3.63798	6.24409
ENSMUSG00000031633	Slc25a4	solute carrier family 25 (mitochondrial carrier, adenine nucleotide translocator), member 4 [Source:MGI Symbol;Acc:MGI:1353495]	56.6475	57.3043	58.4027	48.5414	51.92	56.5357	62.1147	51.8446	45.1037	45.6533	49.4835	40.5152
ENSMUSG00000031634	Ufsp2	UFM1-specific peptidase 2 [Source:MGI Symbol;Acc:MGI:1913679]	9.32712	9.36625	8.27818	7.54202	8.16671	9.33079	7.61086	6.72139	7.22022	6.03121	10.3516	7.68664
ENSMUSG00000031637	Lrp2bp	Lrp2 binding protein [Source:MGI Symbol;Acc:MGI:1914870]	0.222354	0.182773	0.149898	0.074509	0.298067	0.0403853	0.0528088	0.139502	0.0617179	0.0220902	0	0
ENSMUSG00000031636	Pdlim3	PDZ and LIM domain 3 [Source:MGI Symbol;Acc:MGI:1859274]	5.50135	8.35324	6.73061	5.6584	7.37461	5.62507	6.06102	6.83906	0	0	0.122569	0
ENSMUSG00000023132	Gzma	granzyme A [Source:MGI Symbol;Acc:MGI:109266]	0.961275	0.733718	0.905195	0.13805	0.203129	0	0.0652291	0.0574374	0.0609869	0	1.17487	0
ENSMUSG00000071415	Rpl23	ribosomal protein L23 [Source:MGI Symbol;Acc:MGI:1929455]	70.9463	72.2595	78.0066	60.8549	64.6382	71.3632	84.8066	68.1518	117.53	114.207	269.431	207.631
ENSMUSG00000071419	Rps15-ps2	ribosomal protein S15, pseudogene 2 [Source:MGI Symbol;Acc:MGI:3647234]	1.1164	1.32552	1.63531	0.498797	1.19265	1.56206	1.4141	1.45272	3.63587	1.97175	5.43892	1.22982
ENSMUSG00000067424	Zfp563	zinc finger protein 563 [Source:MGI Symbol;Acc:MGI:2677168]	2.08449	1.69088	2.05445	2.15064	1.74452	1.14244	1.92815	1.85843	2.14381	1.6567	0.791956	1.01972
ENSMUSG00000034041	Lyl1	lymphoblastomic leukemia 1 [Source:MGI Symbol;Acc:MGI:96891]	9.31078	7.29548	7.30538	9.49459	8.81827	4.47711	5.53621	8.34898	33.645	33.433	68.411	56.8225
ENSMUSG00000034040	Galnt17	polypeptide N-acetylgalactosaminyltransferase 17 [Source:MGI Symbol;Acc:MGI:2137594]	0.0201198	0.022051	0.0602829	0	0.0396812	0.012993	0.0127425	0.0056102	0.0238276	0.0266512	0	0
ENSMUSG00000034042	Gpbp1l1	GC-rich promoter binding protein 1-like 1 [Source:MGI Symbol;Acc:MGI:1924360]	17.7464	17.9244	17.7674	15.5761	16.149	16.8113	16.7489	15.9732	11.9507	11.7767	11.5515	11.7871
ENSMUSG00000073125	Xlr3b	X-linked lymphocyte-regulated 3B [Source:MGI Symbol;Acc:MGI:109505]	0.861224	0.471945	0.774118	0.128262	0.0589772	0.710652	1.13633	0.266826	0.76495	0.861937	0.136447	0.0395301
ENSMUSG00000029275	Gfi1	growth factor independent 1 transcription repressor [Source:MGI Symbol;Acc:MGI:103170]	0.0185723	0	0.0667754	0.0373406	0	0.125933	0.0176436	0	0.280434	0	5.54142	5.66208
ENSMUSG00000029276	Glmn	glomulin, FKBP associated protein [Source:MGI Symbol;Acc:MGI:2141180]	1.14381	1.38265	1.61275	1.23252	1.52603	1.82491	1.47013	1.257	1.87253	1.5686	1.43909	1.5565
ENSMUSG00000029270	Dipk1a	divergent protein kinase domain 1A [Source:MGI Symbol;Acc:MGI:1914516]	2.25133	2.74159	2.6482	2.30512	2.29717	2.70581	1.54466	1.98791	1.98115	2.03782	4.63692	4.90845
ENSMUSG00000029273	Sult1d1	sulfotransferase family 1D, member 1 [Source:MGI Symbol;Acc:MGI:1926341]	0.0245163	0.241826	0.0440734	0.0657219	0.0543962	0.0712449	0.209614	0.0820335	0	0	0	0
ENSMUSG00000029279	Brdt	bromodomain, testis-specific [Source:MGI Symbol;Acc:MGI:1891374]	0.648233	0.494089	0.494386	0.221167	0.252789	0.43384	0.447868	0.305637	0.429209	0.402792	0.579799	0.423586
ENSMUSG00000038406	Scaf1	SR-related CTD-associated factor 1 [Source:MGI Symbol;Acc:MGI:2141980]	25.107	22.6867	22.246	27.6657	24.6325	22.7433	21.552	25.8719	23.6697	21.4718	19.3691	18.669
ENSMUSG00000043760	Pkhd1	polycystic kidney and hepatic disease 1 [Source:MGI Symbol;Acc:MGI:2155808]	0.00842567	0	0	0	0	0	0	0	0	0	0	0
ENSMUSG00000035399	Oser1	oxidative stress responsive serine rich 1 [Source:MGI Symbol;Acc:MGI:1913930]	3.47802	3.46879	3.79318	3.46529	3.49834	3.41398	3.92087	3.85984	3.08922	2.59839	4.68655	2.52871
ENSMUSG00000035397	Klf16	Kruppel-like factor 16 [Source:MGI Symbol;Acc:MGI:2153049]	8.38678	8.26521	8.29509	12.0875	10.9549	6.72637	8.0745	16.1437	9.77213	10.2493	25.1953	19.9213
ENSMUSG00000035394	Cfap53	cilia and flagella associated protein 53 [Source:MGI Symbol;Acc:MGI:1921703]	0.556483	0.705194	0.833666	0.404025	0.531611	0.224604	0.484602	0.232754	0.102974	0.165855	0	0
ENSMUSG00000035392	Dennd1a	DENN/MADD domain containing 1A [Source:MGI Symbol;Acc:MGI:2442794]	8.89581	9.32379	9.55375	8.34798	9.2902	7.44716	9.43877	9.82244	9.18872	7.36233	8.95182	8.39532
ENSMUSG00000035390	Brsk1	BR serine/threonine kinase 1 [Source:MGI Symbol;Acc:MGI:2685946]	0.754829	0.303337	0.532736	0.359733	0.409394	0.227479	0.207158	0.336762	0.327775	0.0533262	0.358771	0
ENSMUSG00000053182	Gm609	predicted gene 609 [Source:MGI Symbol;Acc:MGI:2685455]	0.492798	0.292554	0.254289	0.211003	0.212607	0.38454	0.351117	0.343529	0	0	0	0
ENSMUSG00000046687	Gm5424	predicted gene 5424 [Source:MGI Symbol;Acc:MGI:3643173]	0.907119	0.528164	1.08716	0.633268	0.335449	1.06177	0.466787	0.537499	0	0.0600797	0.646732	0.468413
ENSMUSG00000034931	Dhx8	DEAH (Asp-Glu-Ala-His) box polypeptide 8 [Source:MGI Symbol;Acc:MGI:1306823]	7.99096	7.54343	8.63652	9.81158	8.39989	9.17967	7.68244	9.67111	7.82128	8.56959	10.3907	9.38352
ENSMUSG00000022148	Fyb	FYN binding protein [Source:MGI Symbol;Acc:MGI:1346327]	0.0813728	0.133775	0.188081	0.0545348	0.111768	0.461682	0.121478	0.13614	0.629837	0.249454	3.65494	3.21264
ENSMUSG00000035020	Epgn	epithelial mitogen [Source:MGI Symbol;Acc:MGI:1919170]	0.137013	0	0	0.045912	0	0	0.0650809	0	0	0	0	0.12735
ENSMUSG00000035021	Baz1a	bromodomain adjacent to zinc finger domain 1A [Source:MGI Symbol;Acc:MGI:1309478]	3.50312	2.79647	2.81072	4.62775	3.28842	3.75229	2.98396	5.41001	6.09588	6.45183	14.0938	12.6694
ENSMUSG00000035024	Ncapd3	non-SMC condensin II complex, subunit D3 [Source:MGI Symbol;Acc:MGI:2142989]	7.83856	7.49756	7.23299	6.48027	7.09464	7.30627	7.27997	7.45584	8.13081	7.12735	17.3752	17.4993
ENSMUSG00000075408	6030408B16Rik	RIKEN cDNA 6030408B16 gene [Source:MGI Symbol;Acc:MGI:1924967]	0.521954	0.557753	1.47004	0.279844	0.501842	0.101121	0.842952	0.392962	0	0	0.334915	0
ENSMUSG00000035027	Map2k2	mitogen-activated protein kinase kinase 2 [Source:MGI Symbol;Acc:MGI:1346867]	22.1091	21.5285	20.4407	20.1687	20.9637	21.6047	21.3882	21.1638	29.2621	31.7064	49.7997	44.1205
ENSMUSG00000072601	Ear1	eosinophil-associated, ribonuclease A family, member 1 [Source:MGI Symbol;Acc:MGI:108021]	0.0825831	0	0.197948	0.110692	0.122155	2.47988	0.86299	0.345411	3.74092	0.13127	46.6311	46.0552
ENSMUSG00000044937	Ttc41	tetratricopeptide repeat domain 41 [Source:MGI Symbol;Acc:MGI:2387653]	0.921283	0.949273	0.855318	0.913101	0.786938	1.09353	0.912197	0.922634	0.61084	0.732213	0.305287	0.418103
ENSMUSG00000075700	Selenot	selenoprotein T [Source:MGI Symbol;Acc:MGI:1916477]	50.1445	49.1937	50.6031	49.5037	48.1942	55.2019	50.4039	52.661	41.0949	41.9174	36.6637	39.5955
ENSMUSG00000010538	Tsacc	TSSK6 activating co-chaperone [Source:MGI Symbol;Acc:MGI:1924177]	0.379496	0.133689	0.584765	0.181666	0.20048	0.420123	0.463526	0.226754	0.0963066	0.0430877	0.927642	0.739056
ENSMUSG00000004815	Dgkq	diacylglycerol kinase, theta [Source:MGI Symbol;Acc:MGI:102918]	5.66881	5.50066	4.4824	6.21577	5.75553	4.59768	4.57277	5.28221	5.44477	4.38547	2.17026	2.95148
ENSMUSG00000004814	Ccl24	chemokine (C-C motif) ligand 24 [Source:MGI Symbol;Acc:MGI:1928953]	0	0	0	0	0	0	0	0	0.623116	0.371711	0.300098	0.637572
ENSMUSG00000087242	C78197	expressed sequence C78197 [Source:MGI Symbol;Acc:MGI:2144636]	0.0529286	0.0870135	0.0211446	0.023648	0.0391455	0.0341803	0	0.0295172	0.203718	0.0981548	0.226413	0.109324
ENSMUSG00000045333	Zfp423	zinc finger protein 423 [Source:MGI Symbol;Acc:MGI:1891217]	1.09649	1.11338	2.158	1.46971	1.94789	3.97783	2.86969	2.30209	15.1148	15.0029	7.75998	9.56546
ENSMUSG00000087248	Gm16120	predicted gene 16120 [Source:MGI Symbol;Acc:MGI:3802132]	0	0.342541	0.249716	0.0465467	0.0513672	0	0	0.116198	0.801963	0.607199	0.81703	0
ENSMUSG00000058258	Idi1	isopentenyl-diphosphate delta isomerase [Source:MGI Symbol;Acc:MGI:2442264]	1.42759	1.58347	1.90677	1.08355	1.36114	1.14961	1.73202	2.0431	0.473592	0.177711	0.882914	1.17237
ENSMUSG00000058254	Tspan7	tetraspanin 7 [Source:MGI Symbol;Acc:MGI:1298407]	363.309	367.747	430.817	375.789	342.328	391.154	399.302	354.438	85.3849	93.0745	59.0248	55.4815
ENSMUSG00000032551	1110059G10Rik	RIKEN cDNA 1110059G10 gene [Source:MGI Symbol;Acc:MGI:1913452]	5.1658	4.36419	4.34237	4.08713	4.45735	5.7511	5.45277	4.12623	3.79175	4.4763	5.48608	4.02346
ENSMUSG00000032553	Srprb	signal recognition particle receptor, B subunit [Source:MGI Symbol;Acc:MGI:102964]	7.85096	6.78135	7.915	8.42237	7.85089	7.97767	7.02523	9.27312	4.35358	5.58293	6.4913	4.82069
ENSMUSG00000032555	Topbp1	topoisomerase (DNA) II binding protein 1 [Source:MGI Symbol;Acc:MGI:1920018]	13.7799	11.2511	10.8556	11.1594	10.9164	12.2312	13.4852	12.0384	11.5635	12.1983	36.712	33.969
ENSMUSG00000032557	Uba5	ubiquitin-like modifier activating enzyme 5 [Source:MGI Symbol;Acc:MGI:1913913]	21.5425	23.4802	23.7993	25.981	22.8461	24.2	23.3953	23.1411	20.6094	23.8719	17.4562	18.7
ENSMUSG00000032556	Bfsp2	beaded filament structural protein 2, phakinin [Source:MGI Symbol;Acc:MGI:1333828]	0	0.092337	0	0	0.0276936	0	0	0.031323	0.0332587	0	0.680751	0.0464049
ENSMUSG00000032558	Nphp3	nephronophthisis 3 (adolescent) [Source:MGI Symbol;Acc:MGI:1921275]	3.05232	3.07331	2.79642	2.22593	2.97794	2.30065	2.68817	2.38258	2.14252	1.51896	1.04178	0.862325
ENSMUSG00000044681	Cnpy1	canopy FGF signaling regulator 1 [Source:MGI Symbol;Acc:MGI:2442451]	0	0	0	0	0	0	0	0	0.00915324	0	0	0
ENSMUSG00000001366	Fbxo9	f-box protein 9 [Source:MGI Symbol;Acc:MGI:1918788]	16.65	14.0374	15.0998	14.8433	13.2912	14.2464	12.2368	13.2617	11.3374	11.5036	19.4265	17.0226
ENSMUSG00000040302	Rbm48	RNA binding motif protein 48 [Source:MGI Symbol;Acc:MGI:2442653]	2.84644	3.13042	3.07026	3.10485	2.97632	3.67002	3.41277	2.89016	3.36518	3.47923	3.00207	2.79774
ENSMUSG00000024352	Spata24	spermatogenesis associated 24 [Source:MGI Symbol;Acc:MGI:1918492]	2.55606	3.02347	2.20414	1.25344	2.90482	2.11365	2.13212	2.29465	6.03575	3.5675	16.0678	12.2846
ENSMUSG00000024353	Mzb1	marginal zone B and B1 cell-specific protein 1 [Source:MGI Symbol;Acc:MGI:1917066]	0.399684	0.219024	0.319342	0.133931	0.0492671	0	0.189849	0.0557238	0.946678	0.423545	9.83095	8.00779
ENSMUSG00000050088	1600012H06Rik	RIKEN cDNA 1600012H06 gene [Source:MGI Symbol;Acc:MGI:1915162]	11.8595	11.2076	11.5264	12.0202	11.1399	11.878	12.7791	11.2526	10.9564	12.9893	5.71511	7.41675
ENSMUSG00000001946	Esam	endothelial cell-specific adhesion molecule [Source:MGI Symbol;Acc:MGI:1916774]	319.89	351.598	317.33	359.691	376.305	344.863	361.725	388.12	259.066	284.757	139.669	143.143
ENSMUSG00000001942	Siae	sialic acid acetylesterase [Source:MGI Symbol;Acc:MGI:104803]	4.58332	5.23978	5.53511	4.14264	4.93532	4.38871	3.95376	4.37756	5.41236	6.36428	6.08466	6.55061
ENSMUSG00000001943	Vsig2	V-set and immunoglobulin domain containing 2 [Source:MGI Symbol;Acc:MGI:1928009]	123.817	135.787	74.5976	146.727	123.28	120.987	135.395	142.368	52.7684	49.7564	18.1842	24.5208
ENSMUSG00000001948	Spa17	sperm autoantigenic protein 17 [Source:MGI Symbol;Acc:MGI:1333778]	0.874973	2.01381	2.1497	0.410476	1.10011	0.593294	0.831221	0.878318	0.233149	0.904029	1.59072	0.867481
ENSMUSG00000061878	Sphk1	sphingosine kinase 1 [Source:MGI Symbol;Acc:MGI:1316649]	0.84607	0.581281	0.58267	0.338521	0.457635	0.721707	0.371891	0.633809	2.51244	2.04742	23.2415	16.8704
ENSMUSG00000005069	Pex5	peroxisomal biogenesis factor 5 [Source:MGI Symbol;Acc:MGI:1098808]	11.6351	11.889	11.7181	10.7897	11.387	10.2784	10.9371	11.0504	11.3937	11.1187	16.4652	13.1878
ENSMUSG00000024940	Ltbp3	latent transforming growth factor beta binding protein 3 [Source:MGI Symbol;Acc:MGI:1101355]	16.2853	15.8974	20.4224	15.8808	15.0512	13.2659	13.8598	13.8173	31.9834	36.7983	14.5836	15.5182
ENSMUSG00000055561	Spink5	serine peptidase inhibitor, Kazal type 5 [Source:MGI Symbol;Acc:MGI:1919682]	0.0377966	0.0828492	0.483183	0.126654	0.279541	0.0122042	0.0359067	0.0843136	0	0	0	0
ENSMUSG00000055560	Zfp459	zinc finger protein 459 [Source:MGI Symbol;Acc:MGI:3040701]	0.0726114	0.0895288	0.108779	0.0243315	0.0537028	0.0175842	0.0172452	0.0151852	0	0	0.271784	0.0449936
ENSMUSG00000024942	Capn1	calpain 1 [Source:MGI Symbol;Acc:MGI:88263]	25.4938	23.2703	26.794	25.9387	21.7203	26.4343	23.6086	23.3338	21.8214	24.4975	34.2162	35.1778
ENSMUSG00000087881	Gm22442	predicted gene, 22442 [Source:MGI Symbol;Acc:MGI:5452219]	0.837301	1.03238	1.00349	0.561146	0.928891	0	0.397716	0.700418	0.371851	3.32733	0.447716	0
ENSMUSG00000037278	Tmem97	transmembrane protein 97 [Source:MGI Symbol;Acc:MGI:1916321]	5.87511	6.59521	8.95913	4.90707	7.81484	5.30883	7.91383	8.94904	3.62169	3.97247	20.6776	19.1262
ENSMUSG00000026600	Soat1	sterol O-acyltransferase 1 [Source:MGI Symbol;Acc:MGI:104665]	4.83797	3.88356	8.8332	4.77062	6.55057	3.03885	2.31	3.42524	4.86786	5.83774	4.4867	5.902
ENSMUSG00000067336	Bmpr2	bone morphogenetic protein receptor, type II (serine/threonine kinase) [Source:MGI Symbol;Acc:MGI:1095407]	542.978	584.893	484.133	574.375	553.164	498.733	463.196	593.372	87.7379	92.2824	37.3044	45.6677
ENSMUSG00000015013	Trappc2l	trafficking protein particle complex 2-like [Source:MGI Symbol;Acc:MGI:1916295]	29.4973	26.614	29.1623	21.4326	25.4886	36.3659	39.0614	34.3955	26.9938	31.6529	41.6354	25.9707
ENSMUSG00000051029	Serpinb1b	serine (or cysteine) peptidase inhibitor, clade B, member 1b [Source:MGI Symbol;Acc:MGI:2445361]	1.59956	2.01606	1.53363	1.42933	1.84025	1.89377	1.89103	1.48674	0.252578	0.452015	0.41815	0.308362
ENSMUSG00000056035	Cyp3a11	cytochrome P450, family 3, subfamily a, polypeptide 11 [Source:MGI Symbol;Acc:MGI:88609]	0	0.0211409	0	0.0172366	0.0190217	0.0249134	0	0	0	0	0	0
ENSMUSG00000051022	Hs3st1	heparan sulfate (glucosamine) 3-O-sulfotransferase 1 [Source:MGI Symbol;Acc:MGI:1201606]	55.0681	72.2647	82.7971	59.9516	41.6676	81.206	67.4413	40.8416	22.5712	28.7481	12.7497	14.1718
ENSMUSG00000062859	Tcp11	t-complex protein 11 [Source:MGI Symbol;Acc:MGI:98544]	1.12495	1.35148	1.38279	0.792585	0.597334	0.894118	1.01389	0.530843	0.230583	0.0229251	0.308474	0.428967
ENSMUSG00000047658	Gal3st3	galactose-3-O-sulfotransferase 3 [Source:MGI Symbol;Acc:MGI:3617843]	0.0249011	0	0.0298435	0.0333767	0.0368333	0.0723632	0.189248	0.0416605	0.044235	0.197908	0.0532599	0
ENSMUSG00000047656	Trpt1	tRNA phosphotransferase 1 [Source:MGI Symbol;Acc:MGI:1333115]	10.4523	11.9763	9.04719	5.73136	8.47226	8.23286	9.27773	7.19799	4.36061	3.27255	3.105	1.5047
ENSMUSG00000047657	Crry-ps	complement receptor related protein, pseudogene [Source:MGI Symbol;Acc:MGI:88514]	0.24963	0.820774	0.673146	1.17109	1.20006	1.20905	0.474295	0.62646	0.554311	0.694399	0.133481	0.928097
ENSMUSG00000047654	Tssk6	testis-specific serine kinase 6 [Source:MGI Symbol;Acc:MGI:2148775]	0.633158	0.743499	0.379413	0.242476	0.301036	0.569514	0.558533	0.302656	1.56663	0.970492	4.11106	1.34515
ENSMUSG00000001751	Naglu	alpha-N-acetylglucosaminidase (Sanfilippo disease IIIB) [Source:MGI Symbol;Acc:MGI:1351641]	10.1157	9.84372	10.5876	6.82496	10.568	6.39336	8.38167	9.42955	29.795	30.1578	21.4176	17.7925
ENSMUSG00000001750	Tcirg1	T cell, immune regulator 1, ATPase, H+ transporting, lysosomal V0 protein A3 [Source:MGI Symbol;Acc:MGI:1350931]	47.1496	47.4479	41.3221	44.1084	37.6544	47.0051	47.2519	39.8364	48.9465	54.9344	38.1346	39.1276
ENSMUSG00000001755	Coasy	Coenzyme A synthase [Source:MGI Symbol;Acc:MGI:1918993]	9.60954	9.76565	10.1182	8.84994	8.95778	9.67514	10.1878	9.16431	10.9633	12.3669	14.3919	14.8016
ENSMUSG00000030630	Fah	fumarylacetoacetate hydrolase [Source:MGI Symbol;Acc:MGI:95482]	2.35065	2.28567	3.79636	1.90197	2.58658	4.47072	2.50544	1.84646	3.0809	3.94153	2.17663	2.09605
ENSMUSG00000083974	Gm16053	predicted gene 16053 [Source:MGI Symbol;Acc:MGI:3802033]	0.962005	1.05434	0.384314	0.644721	0.474327	1.55311	0.609268	1.07298	3.70268	4.33261	0.685863	0
ENSMUSG00000097369	Gm26545	predicted gene, 26545 [Source:MGI Symbol;Acc:MGI:5477039]	0.241695	0.113526	0.144833	0.02314	0.153219	0.200677	0.426418	0.231066	0	0.0548838	0.07385	0.256742
ENSMUSG00000083979	Gm12527	predicted gene 12527 [Source:MGI Symbol;Acc:MGI:3651542]	0	0	0	0	0	0	0	0	0.379762	0	0	0.927274
ENSMUSG00000085483	Gm14198	predicted gene 14198 [Source:MGI Symbol;Acc:MGI:3652051]	0	0.0522724	0.0381071	0	0	0	0	0.0531963	0.508353	0.101083	1.76819	2.04906
ENSMUSG00000085486	Gm11634	predicted gene 11634 [Source:MGI Symbol;Acc:MGI:3650266]	0.0798485	0.0656347	0	0.32108	0	0.0773471	0.303423	0.13359	1.20568	0.951925	0.170784	0
ENSMUSG00000082596	Gm14227	predicted gene 14227 [Source:MGI Symbol;Acc:MGI:3649437]	0.191687	0.0787825	0.1723	0.064233	0	0.464206	0.0910511	0.16035	0.170259	0.380871	0.717484	0
ENSMUSG00000082599	Gm13141	predicted gene 13141 [Source:MGI Symbol;Acc:MGI:3651744]	0	0	0	0	0	0	0.251189	0	1.99625	1.47103	0	0
ENSMUSG00000051727	Kctd14	potassium channel tetramerisation domain containing 14 [Source:MGI Symbol;Acc:MGI:1289222]	0.0708409	0.0582306	0.382056	0.0791276	0.174645	0.0914956	0.0448658	0.0395065	0.335583	0.206443	2.07075	0.965723
ENSMUSG00000051726	Kcnf1	potassium voltage-gated channel, subfamily F, member 1 [Source:MGI Symbol;Acc:MGI:2687399]	0.0125936	0.0310555	0.196211	0.0590804	0.0372565	0	0	0.0105348	0	0	0	0
ENSMUSG00000066068	Gm13611	predicted gene 13611 [Source:MGI Symbol;Acc:MGI:3651300]	0	0.155831	0.113602	0.254104	0.28042	0	0	0	0.168385	0.150672	0.608218	1.87954
ENSMUSG00000051721	Wdcp	WD repeat and coiled coil containing [Source:MGI Symbol;Acc:MGI:3040699]	4.25523	4.49486	3.51909	5.52293	4.0158	4.23384	3.27421	4.23606	2.75343	2.76983	2.07971	1.71806
ENSMUSG00000084289	Gm6977	predicted gene 6977 [Source:MGI Symbol;Acc:MGI:3647597]	0	0.290357	0.0705576	0	0	0.114057	0	0	0	0.0935812	1.00736	0.145922
ENSMUSG00000057074	Ces1g	carboxylesterase 1G [Source:MGI Symbol;Acc:MGI:88378]	0.0252452	0	0.0302559	0.0676759	0.168041	0.146726	0.0239829	0.0422362	0	0.0601929	0	0
ENSMUSG00000057072	Spata45	spermatogenesis associated 45 [Source:MGI Symbol;Acc:MGI:1922808]	0.422563	0.578904	0.337622	0.566391	0.520873	0.955093	0.669056	0.942618	1.5013	0.559738	1.05443	2.09472
ENSMUSG00000082625	Gm15204	predicted gene 15204 [Source:MGI Symbol;Acc:MGI:3648402]	0	0.0434495	0.0475127	0.0885632	0.0781881	0.0512031	0	0.0663263	0	0	0	0
ENSMUSG00000020883	Fbxl20	F-box and leucine-rich repeat protein 20 [Source:MGI Symbol;Acc:MGI:1919444]	8.93379	9.27555	8.59421	7.67268	8.06215	8.81793	9.15884	6.25689	7.28048	6.14256	4.67583	4.499
ENSMUSG00000020884	Asgr1	asialoglycoprotein receptor 1 [Source:MGI Symbol;Acc:MGI:88081]	0	0	0	0.0253944	0	0.0367046	0.143988	0	0	0	0	0
ENSMUSG00000084758	Gm12798	predicted gene 12798 [Source:MGI Symbol;Acc:MGI:3651483]	0.271557	0.0744057	0.108485	0.181993	0	0.175367	0.171985	0.151442	0	0.143885	0	0
ENSMUSG00000084756	Gm13881	predicted gene 13881 [Source:MGI Symbol;Acc:MGI:3649536]	0.0811163	0.120018	0.0486081	0.0217452	0.119986	0.0628602	0.0770602	0.108568	0	0.103151	0.138797	0.261371
ENSMUSG00000084755	Gm16276	predicted gene 16276 [Source:MGI Symbol;Acc:MGI:3826598]	2.07088	0	0.965185	0.925249	0.340357	0	0.655777	0.192481	0	0.548628	0	0
ENSMUSG00000096943	Gm26721	predicted gene, 26721 [Source:MGI Symbol;Acc:MGI:5477215]	1.64084	2.39778	0.837587	0.73311	0.404517	0.412076	1.03919	0.864225	0	0	0	0
ENSMUSG00000063445	Nmral1	NmrA-like family domain containing 1 [Source:MGI Symbol;Acc:MGI:1915074]	0.511289	0.776871	1.02128	0.477645	0.641701	0.435239	0.750663	0.725799	2.76609	2.01949	17.3977	13.1144
ENSMUSG00000025355	Mmp19	matrix metallopeptidase 19 [Source:MGI Symbol;Acc:MGI:1927899]	0.548051	0.770197	0.964053	0.462082	0.431485	0.548008	0.890138	0.547188	1.1306	1.27863	1.30455	1.20503
ENSMUSG00000063260	Syt10	synaptotagmin X [Source:MGI Symbol;Acc:MGI:1859546]	0.326751	0.241728	0.137062	0.0656952	0.096665	0.189909	0.0931238	0.0273334	0	0.0259694	0.0349437	0
ENSMUSG00000050860	Phospho1	phosphatase, orphan 1 [Source:MGI Symbol;Acc:MGI:2447348]	0.713088	0.195384	0.302678	0.318601	0.263697	0.431718	0.451621	0.223692	1.00284	0.212529	0.476622	0.294576
ENSMUSG00000025354	Dnajc14	DnaJ heat shock protein family (Hsp40) member C14 [Source:MGI Symbol;Acc:MGI:1921580]	21.4827	17.8695	20.5016	21.5818	18.7773	21.2792	20.5169	21.7986	24.1206	22.8181	16.5866	18.8502
ENSMUSG00000016637	Ift27	intraflagellar transport 27 [Source:MGI Symbol;Acc:MGI:1914292]	13.8204	11.6051	12.6725	9.06262	12.0719	10.4445	13.0162	10.0162	8.2542	10.416	26.5657	20.7451
ENSMUSG00000053510	Nrd1	nardilysin, N-arginine dibasic convertase, NRD convertase 1 [Source:MGI Symbol;Acc:MGI:1201386]	23.6245	22.2786	20.4661	23.1494	19.552	23.228	22.8042	22.7147	17.6388	16.9107	17.9598	18.2175
ENSMUSG00000061046	Haghl	hydroxyacylglutathione hydrolase-like [Source:MGI Symbol;Acc:MGI:1919877]	5.70239	5.64352	5.50835	3.24076	5.31397	4.63995	5.78562	4.27406	4.11273	3.39002	5.95193	3.90096
ENSMUSG00000031584	Gsr	glutathione reductase [Source:MGI Symbol;Acc:MGI:95804]	10.2227	11.4259	12.2517	13.9956	12.5633	12.2774	11.1049	13.459	11.277	14.388	42.3252	38.5224
ENSMUSG00000031583	Wrn	Werner syndrome RecQ like helicase [Source:MGI Symbol;Acc:MGI:109635]	5.38332	6.38481	5.93021	5.09787	5.51387	5.15053	4.71867	5.68248	6.45381	5.16582	11.5141	11.8071
ENSMUSG00000061048	Cdh3	cadherin 3 [Source:MGI Symbol;Acc:MGI:88356]	0	0.0374182	0.0636493	0.0203385	0.123447	0.0734924	0.144151	0.0380796	0.134776	0.168837	0.0162273	0.0188049
ENSMUSG00000055917	Zfp277	zinc finger protein 277 [Source:MGI Symbol;Acc:MGI:1890393]	11.669	12.1765	10.6139	10.2735	11.5737	11.47	11.5989	12.0013	12.132	12.4372	10.2197	9.16392
ENSMUSG00000055912	Tmem150a	transmembrane protein 150A [Source:MGI Symbol;Acc:MGI:2385244]	6.82405	6.21832	7.7345	7.02994	6.57554	5.66595	5.40853	4.82772	15.5167	15.8059	8.8408	5.89576
ENSMUSG00000062588	Gm6104	predicted gene 6104 [Source:MGI Symbol;Acc:MGI:3648587]	0	0	0	0.0550443	0.0303724	0	0.0780261	0	0.109427	0.0326387	0.483094	0.763404
ENSMUSG00000062585	Cnr2	cannabinoid receptor 2 (macrophage) [Source:MGI Symbol;Acc:MGI:104650]	4.57214	8.06407	6.63178	6.53421	8.70013	4.09161	3.00594	3.47007	14.2271	14.7639	9.76295	7.14847
ENSMUSG00000062580	Timm17a	translocase of inner mitochondrial membrane 17a [Source:MGI Symbol;Acc:MGI:1343131]	22.7124	20.7473	20.0136	22.1264	22.4633	22.8172	24.0874	24.9267	16.4994	14.7941	27.6071	20.5054
ENSMUSG00000048731	Ggnbp1	gametogenetin binding protein 1 [Source:MGI Symbol;Acc:MGI:3055306]	0.44283	0.485336	0.463081	0.430619	0.404575	0.45419	0.313453	0.501177	0.678682	0.393356	0.297145	0.333583
ENSMUSG00000091509	Gm17066	predicted gene 17066 [Source:MGI Symbol;Acc:MGI:4937893]	5.84982	6.76751	5.29062	6.2437	5.52828	7.45048	6.89518	6.52464	6.59108	6.02686	4.98159	6.44415
ENSMUSG00000036622	Atp13a2	ATPase type 13A2 [Source:MGI Symbol;Acc:MGI:1922022]	74.1513	69.3841	62.4008	74.7649	79.0152	71.5754	66.8927	63.004	9.11182	9.92609	19.3628	19.0889
ENSMUSG00000036620	Mgat4b	mannoside acetylglucosaminyltransferase 4, isoenzyme B [Source:MGI Symbol;Acc:MGI:2143974]	32.7037	30.4178	32.3123	32.2448	33.2556	31.1208	33.5328	34.1085	142.876	147.565	92.735	93.4791
ENSMUSG00000091507	Gm17194	predicted gene 17194 [Source:MGI Symbol;Acc:MGI:4938021]	1.90558	0.284794	0.415236	2.08979	2.04997	1.34246	1.8103	1.44914	2.0003	3.44207	0	2.79096
ENSMUSG00000023286	Ube2j2	ubiquitin-conjugating enzyme E2J 2 [Source:MGI Symbol;Acc:MGI:2153608]	8.60052	8.82287	7.29229	9.10867	8.49464	9.45691	9.23561	8.48698	10.481	12.1821	18.1759	14.8441
ENSMUSG00000018858	Mrpl58	mitochondrial ribosomal protein L58 [Source:MGI Symbol;Acc:MGI:1915822]	8.55796	8.61101	8.04476	7.67551	7.9753	9.56927	9.84885	8.23348	7.03882	6.42778	8.04921	8.45329
ENSMUSG00000038576	Susd4	sushi domain containing 4 [Source:MGI Symbol;Acc:MGI:2138351]	0.478593	0.252899	0.778435	0.355112	0.758493	0.298029	0.227331	0.471844	17.3529	12.0497	5.86766	8.53668
ENSMUSG00000038570	Saxo2	stabilizer of axonemal microtubules 2 [Source:MGI Symbol;Acc:MGI:1914618]	0.771434	0.561344	0.704777	0.152558	0.420894	0.330758	0.204239	0.232738	0.0898619	0.0301533	0.148769	0.188073
ENSMUSG00000038572	Bpifb5	BPI fold containing family B, member 5 [Source:MGI Symbol;Acc:MGI:2385160]	0.331442	0.393528	1.08134	0.370213	0.381316	0.10702	0.139942	0.0924192	0	0	0	0
ENSMUSG00000038578	Susd1	sushi domain containing 1 [Source:MGI Symbol;Acc:MGI:3651543]	0.151789	0.0623846	0.189496	0.0762952	0.168393	0.0367586	0.108149	0.0952309	6.12313	5.92133	12.3098	12.3684
ENSMUSG00000019189	Rnf145	ring finger protein 145 [Source:MGI Symbol;Acc:MGI:1921565]	17.4523	18.9854	18.6288	19.8328	19.9111	16.5756	15.9986	16.6978	39.8126	44.252	25.1558	26.9158
ENSMUSG00000019188	H13	histocompatibility 13 [Source:MGI Symbol;Acc:MGI:95886]	7.47803	8.66808	7.90906	8.50436	9.1442	7.37523	7.52312	9.41164	10.1259	12.4476	15.3195	15.9616
ENSMUSG00000014164	Klhl3	kelch-like 3 [Source:MGI Symbol;Acc:MGI:2445185]	1.81092	2.20307	2.83231	2.13603	2.69208	3.14001	2.99345	2.31775	16.4709	13.7451	7.55294	8.03449
ENSMUSG00000038624	Nepn	nephrocan [Source:MGI Symbol;Acc:MGI:1913900]	0.0304319	0.350206	0	0	0.112536	0.0294786	0.0578204	0.0509137	0	0	0.162724	0.188571
ENSMUSG00000066809	Gm10180	predicted gene 10180 [Source:MGI Symbol;Acc:MGI:3701608]	0	0.63531	10.6524	3.10789	4.573	1.49736	3.67123	1.93962	2.74597	0	4.95931	4.78922
ENSMUSG00000076522	Igkv16-104	immunoglobulin kappa variable 16-104 [Source:MGI Symbol;Acc:MGI:2685913]	0	0.427191	0.103809	0	0	0	0.164572	1.44914	0	0	0.555785	0.858757
ENSMUSG00000076523	Igkv15-103	immunoglobulin kappa chain variable 15-103 [Source:MGI Symbol;Acc:MGI:96513]	1.91107	0	0.104108	0.93147	0	0	0	0	0	0	0	0.861231
ENSMUSG00000066800	Rnasel	ribonuclease L (2', 5'-oligoisoadenylate synthetase-dependent) [Source:MGI Symbol;Acc:MGI:1098272]	8.26987	9.20793	8.15965	6.534	7.47253	7.71183	9.03782	6.86475	11.8607	7.53948	6.26169	6.43505
ENSMUSG00000033373	Fntb	farnesyltransferase, CAAX box, beta [Source:MGI Symbol;Acc:MGI:1861305]	3.22068	2.99538	3.49748	3.14141	3.10888	2.73897	2.64306	2.97243	3.25012	3.19664	6.08004	7.49554
ENSMUSG00000030707	Coro1a	coronin, actin binding protein 1A [Source:MGI Symbol;Acc:MGI:1345961]	0.41158	0.76566	1.29808	0.275835	0.352464	6.54685	1.54342	0.833555	1.38532	0.585361	88.2163	70.0407
ENSMUSG00000030704	Rab6a	RAB6A, member RAS oncogene family [Source:MGI Symbol;Acc:MGI:894313]	37.5006	37.3252	34.0809	38.3	31.371	39.1925	39.2049	41.272	20.3816	22.5559	16.8095	17.7761
ENSMUSG00000097217	Gm26549	predicted gene, 26549 [Source:MGI Symbol;Acc:MGI:5477043]	1.14687	1.22963	0.717132	1.03596	0.995734	0.579624	1.37375	0.709108	0.265739	0.871876	0.799889	0
ENSMUSG00000097216	4932441J04Rik	RIKEN cDNA 4932441J04 gene [Source:MGI Symbol;Acc:MGI:2441691]	0.49686	1.36138	1.09171	0.776972	0.857437	0.240647	1.49471	2.77088	1.10329	0.723968	0.619914	0
ENSMUSG00000030701	Plekhb1	pleckstrin homology domain containing, family B (evectins) member 1 [Source:MGI Symbol;Acc:MGI:1351469]	6.44585	5.14505	7.05433	4.80874	4.71711	3.69706	5.65621	3.22105	0.225998	0.134816	0.0907021	0.210219
ENSMUSG00000097219	Gm26551	predicted gene, 26551 [Source:MGI Symbol;Acc:MGI:5477045]	0.123943	0.244511	0.148542	0.149516	0.330001	0.216108	0.141294	0.124416	0.330262	0.275818	0	0.122881
ENSMUSG00000030708	Dnajb13	DnaJ heat shock protein family (Hsp40) member B13 [Source:MGI Symbol;Acc:MGI:1916637]	59.0209	50.7671	20.3869	55.9702	40.471	50.4339	86.0269	76.1388	1.83481	0.469084	3.02067	3.86621
ENSMUSG00000063354	Slc39a4	solute carrier family 39 (zinc transporter), member 4 [Source:MGI Symbol;Acc:MGI:1919277]	3.90339	2.91889	5.36035	1.98016	2.56614	2.02184	1.49358	1.45122	0.770453	0.452421	1.24652	0.470308
ENSMUSG00000039629	Strip2	striatin interacting protein 2 [Source:MGI Symbol;Acc:MGI:2444363]	0.376423	0.464124	0.412095	0.291084	0.444368	0.497862	0.42637	0.454161	0.257188	0.126573	0.487714	0.439587
ENSMUSG00000039623	Ap5z1	adaptor-related protein complex 5, zeta 1 subunit [Source:MGI Symbol;Acc:MGI:1924908]	12.73	12.8657	11.2531	12.8712	11.5526	12.0711	11.8683	9.38049	10.9702	8.98771	6.63797	7.06601
ENSMUSG00000039620	Trmt9b	tRNA methyltransferase 9B [Source:MGI Symbol;Acc:MGI:2442328]	0.18944	0.299457	0.218307	0.146492	0.193996	0.183505	0.193811	0.15847	5.48796	3.6714	1.97917	1.17386
ENSMUSG00000039621	Prex1	phosphatidylinositol-3,4,5-trisphosphate-dependent Rac exchange factor 1 [Source:MGI Symbol;Acc:MGI:3040696]	7.41092	9.71679	10.7574	10.9487	11.1662	11.5418	12.3457	14.1868	30.6226	34.85	18.9909	21.5271
ENSMUSG00000032579	Hemk1	HemK methyltransferase family member 1 [Source:MGI Symbol;Acc:MGI:1916786]	7.37065	7.53276	6.1646	6.6435	7.08374	6.89158	8.91176	6.39649	0.735192	0.501221	1.64392	1.09906
ENSMUSG00000055003	Lrtm2	leucine-rich repeats and transmembrane domains 2 [Source:MGI Symbol;Acc:MGI:2141485]	0.426203	0.120805	0.308238	0.128043	0.163043	0.284725	0.0837706	0.0737641	1.00514	0.537305	0.235755	0.0910676
ENSMUSG00000063605	Ccdc102a	coiled-coil domain containing 102A [Source:MGI Symbol;Acc:MGI:2686927]	13.9158	15.6935	12.7536	14.4087	10.292	9.14204	15.347	13.1312	16.5087	17.9484	7.62118	10.5623
ENSMUSG00000037280	Galnt6	polypeptide N-acetylgalactosaminyltransferase 6 [Source:MGI Symbol;Acc:MGI:1891640]	0.311473	0.102411	0.111988	0.125247	0.0575907	0.271544	0.162744	0.104221	0.0138327	0.0123776	6.59534	7.46925
ENSMUSG00000037286	Stag1	stromal antigen 1 [Source:MGI Symbol;Acc:MGI:1098658]	9.73637	10.0257	9.93751	10.8189	9.86329	9.43136	9.03753	9.72643	9.02351	8.13494	8.28968	9.48999
ENSMUSG00000037287	Tbcel	tubulin folding cofactor E-like [Source:MGI Symbol;Acc:MGI:1925543]	11.5667	11.2915	12.0548	8.31175	9.59787	11.6878	11.1739	9.58498	7.7679	6.84726	6.04561	7.82618
ENSMUSG00000073079	Srp54a	signal recognition particle 54A [Source:MGI Symbol;Acc:MGI:1346087]	1.47232	1.4392	1.81224	2.00013	1.53037	2.12003	1.3609	1.49792	1.59049	2.08732	1.57454	2.90957
ENSMUSG00000021242	Npc2	NPC intracellular cholesterol transporter 2 [Source:MGI Symbol;Acc:MGI:1915213]	65.1292	59.7811	102.206	53.647	76.868	59.5074	55.8135	53.4766	42.824	45.3717	60.6159	53.5882
ENSMUSG00000029072	Tas1r3	taste receptor, type 1, member 3 [Source:MGI Symbol;Acc:MGI:1933547]	0.752929	0.731427	1.2305	0.802775	1.0631	0.580158	1.31677	1.28831	1.36792	1.16962	0.603902	1.37845
ENSMUSG00000029070	Mxra8	matrix-remodelling associated 8 [Source:MGI Symbol;Acc:MGI:1922011]	31.3411	28.1226	43.6156	25.7397	25.2577	27.2373	27.4383	20.8944	71.1996	83.7091	40.1895	43.6032
ENSMUSG00000029071	Dvl1	dishevelled segment polarity protein 1 [Source:MGI Symbol;Acc:MGI:94941]	34.2455	32.4443	31.3893	41.2355	35.1536	33.4065	33.049	39.4679	32.4859	32.6361	20.1698	22.0576
ENSMUSG00000029076	Sdf4	stromal cell derived factor 4 [Source:MGI Symbol;Acc:MGI:108079]	38.2614	35.8589	43.4924	38.612	36.3985	39.8418	41.7054	42.2079	34.2645	39.2241	35.6357	35.6027
ENSMUSG00000029074	Ttll10	tubulin tyrosine ligase-like family, member 10 [Source:MGI Symbol;Acc:MGI:1921855]	0.121025	0.111917	0.25383	0.0811092	0.145452	0.0439627	0.158089	0.0506199	0	0	0	0
ENSMUSG00000029075	Tnfrsf4	tumor necrosis factor receptor superfamily, member 4 [Source:MGI Symbol;Acc:MGI:104512]	1.58995	1.27062	1.37621	1.36155	1.01259	1.06954	1.46849	0.701957	1.72604	1.29876	0.566779	0.602073
ENSMUSG00000048772	Tmem53	transmembrane protein 53 [Source:MGI Symbol;Acc:MGI:1916027]	0.281544	0.636423	0.738116	0.330202	0.546598	0.238634	0.300899	0.353275	0.781472	1.28665	1.35491	0.436146
ENSMUSG00000063972	Nr6a1	nuclear receptor subfamily 6, group A, member 1 [Source:MGI Symbol;Acc:MGI:1352459]	1.16739	0.840463	0.834631	1.40826	1.23257	0.990442	1.15491	0.915931	1.02974	1.68926	0.817942	0.917934
ENSMUSG00000063975	Slco1a5	solute carrier organic anion transporter family, member 1a5 [Source:MGI Symbol;Acc:MGI:1351865]	0	0.0266277	0.0291178	0	0	0	0.0153872	0	0.374048	0.308954	0	0.0802921
ENSMUSG00000073077	Cfap47	cilia and flagella associated protein 47 [Source:MGI Symbol;Acc:MGI:3781475]	0.149011	0.279967	0.178587	0.156931	0.267646	0.103102	0.0606686	0.0712289	0	0	0.0227652	0
ENSMUSG00000022579	Gpihbp1	GPI-anchored HDL-binding protein 1 [Source:MGI Symbol;Acc:MGI:1915703]	693.436	549.641	689.562	614.971	537.17	721.747	894.034	647.228	527.056	571.11	288.986	269.751
ENSMUSG00000022577	Ly6h	lymphocyte antigen 6 complex, locus H [Source:MGI Symbol;Acc:MGI:1346030]	0	0	0	0	0	0.0436451	0	0	0	0.0358098	0.0803078	0
ENSMUSG00000022574	Naprt	nicotinate phosphoribosyltransferase [Source:MGI Symbol;Acc:MGI:2442664]	6.06046	4.3786	5.75332	4.38228	3.91608	4.5111	4.87865	3.54878	7.93281	6.76874	11.8709	10.9498
ENSMUSG00000022570	Tsta3	tissue specific transplantation antigen P35B [Source:MGI Symbol;Acc:MGI:98857]	19.4054	19.2396	19.0685	18.6449	19.5896	22.7174	20.2262	20.1182	17.6854	21.7822	28.5719	23.5362
ENSMUSG00000022571	Pycrl	pyrroline-5-carboxylate reductase-like [Source:MGI Symbol;Acc:MGI:1913444]	6.77267	7.54484	6.83528	7.28619	7.08511	6.64682	5.50277	6.67183	7.59861	9.73853	20.2515	14.0257
ENSMUSG00000062006	Rpl34	ribosomal protein L34 [Source:MGI Symbol;Acc:MGI:1915686]	84.9317	89.6935	88.0617	78.9546	80.1351	102.232	109.345	84.4778	139.975	139.23	318.2	248.786
ENSMUSG00000062007	Hsh2d	hematopoietic SH2 domain containing [Source:MGI Symbol;Acc:MGI:2676364]	0.0477699	0.0392664	0.0858768	0.096044	0	0.13882	0.136144	0.0799209	0.254579	0.227798	3.37171	4.49929
ENSMUSG00000005986	Ankrd13d	ankyrin repeat domain 13 family, member D [Source:MGI Symbol;Acc:MGI:1915673]	1.73995	2.21584	2.379	1.85589	1.70372	1.30563	1.42014	2.091	1.80665	1.65555	1.80834	0.334077
ENSMUSG00000042650	Alkbh5	alkB homolog 5, RNA demethylase [Source:MGI Symbol;Acc:MGI:2144489]	23.1798	21.8346	25.7289	25.8868	25.1866	23.7705	21.2076	26.7186	14.7125	16.6781	21.3432	19.929
ENSMUSG00000035620	Ric8b	RIC8 guanine nucleotide exchange factor B [Source:MGI Symbol;Acc:MGI:2682307]	11.6327	13.7776	11.563	13.3007	12.3529	11.8583	12.6004	14.4649	11.3097	12.322	8.55272	8.59624
ENSMUSG00000035621	Midn	midnolin [Source:MGI Symbol;Acc:MGI:1890222]	99.9115	105.782	77.9714	118.534	114.805	75.9555	102.748	148.89	73.8611	68.6275	36.5241	43.5747
ENSMUSG00000042165	Gm9774	predicted pseudogene 9774 [Source:MGI Symbol;Acc:MGI:3642386]	0.226638	0.232867	0.475336	0.683501	0.544763	0.49396	0.645915	0.805744	0.402605	0.405284	0.727118	1.1937
ENSMUSG00000020592	Sdc1	syndecan 1 [Source:MGI Symbol;Acc:MGI:1349162]	7.21718	4.41031	14.6247	4.47621	8.22906	2.85163	3.09736	3.04513	5.46852	6.18889	4.33305	3.96214
ENSMUSG00000098813	Gm27326	predicted gene, 27326 [Source:MGI Symbol;Acc:MGI:5530708]	10.1534	11.9973	7.2251	9.35637	14.5494	10.45	6.6314	7.4318	12.9639	4.53918	0.678643	6.29152
ENSMUSG00000020621	Rdh14	retinol dehydrogenase 14 (all-trans and 9-cis) [Source:MGI Symbol;Acc:MGI:1920402]	8.19098	8.58446	8.73688	6.7795	7.54219	10.7511	8.79299	7.19451	14.9144	14.6475	11.6065	9.03445
ENSMUSG00000020623	Map2k6	mitogen-activated protein kinase kinase 6 [Source:MGI Symbol;Acc:MGI:1346870]	3.15082	6.4173	5.39155	3.10879	4.82894	4.74773	4.87237	3.60215	2.28552	2.2816	2.73309	1.99579
ENSMUSG00000028039	Efna3	ephrin A3 [Source:MGI Symbol;Acc:MGI:106644]	0.0247681	0	0.0742102	0.0663969	0.0366366	0	0.0705889	0.020719	0.0219994	0.118111	0.0794631	0.153475
ENSMUSG00000020627	Klhl29	kelch-like 29 [Source:MGI Symbol;Acc:MGI:2683857]	0.171242	0.133721	0.395067	0.160669	0.183641	0.00829386	0.122009	0.107435	0.646421	0.666884	0.164817	0.286496
ENSMUSG00000028035	Dnajb4	DnaJ heat shock protein family (Hsp40) member B4 [Source:MGI Symbol;Acc:MGI:1914285]	10.7503	12.6353	10.8092	11.2749	11.1415	6.13994	7.89169	7.241	4.8983	4.1389	5.10633	6.34999
ENSMUSG00000028034	Fubp1	far upstream element (FUSE) binding protein 1 [Source:MGI Symbol;Acc:MGI:1196294]	24.1756	31.438	23.2025	28.4704	26.6105	24.3359	22.4814	30.0048	28.0478	30.7589	23.063	20.3038
ENSMUSG00000028037	Ifi44	interferon-induced protein 44 [Source:MGI Symbol;Acc:MGI:2443016]	8.49677	8.10239	10.8743	7.48464	6.05814	11.8589	7.00439	8.10542	4.48263	4.73965	3.25729	4.22667
ENSMUSG00000028036	Ptgfr	prostaglandin F receptor [Source:MGI Symbol;Acc:MGI:97796]	0.234951	0.0568022	0.588013	0.0740991	0.224876	0.294529	0.275721	0.242786	0.650611	0.889729	0.295603	0.462453
ENSMUSG00000028031	Dkk2	dickkopf WNT signaling pathway inhibitor 2 [Source:MGI Symbol;Acc:MGI:1890663]	0.718075	0.61708	1.17354	0.678115	0.519012	0.553302	0.418603	0.43686	0	0.0129706	0.139623	0.0606755
ENSMUSG00000028030	Tbck	TBC1 domain containing kinase [Source:MGI Symbol;Acc:MGI:2445052]	4.41723	4.39088	4.52009	4.50447	4.53682	4.37836	4.47518	5.10684	4.2102	4.11721	4.22169	3.52826
ENSMUSG00000028033	Kcnq5	potassium voltage-gated channel, subfamily Q, member 5 [Source:MGI Symbol;Acc:MGI:1924937]	0.0235215	0.0322241	0.126855	0.0262729	0.0405914	0.0379744	0.0670361	0.072146	0	0	0.343779	0.262351
ENSMUSG00000028032	Papss1	3'-phosphoadenosine 5'-phosphosulfate synthase 1 [Source:MGI Symbol;Acc:MGI:1330587]	20.7834	24.4053	21.6975	23.7534	28.0661	20.9861	21.9036	24.5456	22.0243	27.5056	18.6542	20.7549
ENSMUSG00000013698	Pea15a	phosphoprotein enriched in astrocytes 15A [Source:MGI Symbol;Acc:MGI:104799]	87.0637	94.4495	98.2154	114.51	106.888	101.7	97.6917	115.541	62.9632	76.2075	40.9269	39.6489
ENSMUSG00000074768	Bhmt	betaine-homocysteine methyltransferase [Source:MGI Symbol;Acc:MGI:1339972]	0	0.00894157	0	0	0	0	0.020668	0	0	0	0	0
ENSMUSG00000087088	Gm16638	predicted gene, 16638 [Source:MGI Symbol;Acc:MGI:4439562]	0.549521	0.929972	0.81355	0.324953	0.765027	0.908051	0.829127	0.432644	0.746492	1.10471	0.65681	0.44066
ENSMUSG00000018449	Rpain	RPA interacting protein [Source:MGI Symbol;Acc:MGI:1916973]	11.8365	9.85156	9.02502	10.8612	11.4526	11.9589	11.0633	11.9421	9.77854	9.62654	14.768	14.3009
ENSMUSG00000018442	Derl2	Der1-like domain family, member 2 [Source:MGI Symbol;Acc:MGI:2151483]	9.70682	10.6385	9.29955	10.7871	9.78815	10.9191	10.0041	8.759	7.25795	8.55408	6.52	6.69241
ENSMUSG00000018446	C1qbp	complement component 1, q subcomponent binding protein [Source:MGI Symbol;Acc:MGI:1194505]	6.57041	6.5932	7.65718	7.3914	7.90444	6.1786	7.55914	8.11949	14.5898	14.3775	63.4901	50.4953
ENSMUSG00000052364	B630019K06Rik	RIKEN cDNA B630019K06 gene [Source:MGI Symbol;Acc:MGI:2147918]	0.163439	0.383844	0.391756	0.234716	0.224488	0.497574	0.576704	0.371097	2.0531	1.52165	1.27344	0.607648
ENSMUSG00000032396	Dis3l	DIS3 like exosome 3'-5' exoribonuclease [Source:MGI Symbol;Acc:MGI:2143272]	5.54478	5.46567	5.1693	7.01011	6.07778	5.21059	5.43541	5.8949	3.92426	4.87212	5.41	6.6663
ENSMUSG00000032394	Igdcc3	immunoglobulin superfamily, DCC subclass, member 3 [Source:MGI Symbol;Acc:MGI:1202390]	0.0571247	0.203476	0.102694	0.229705	0.0985809	0.11067	0.162805	0.127429	0.253695	0.393478	0.122181	0.188785
ENSMUSG00000032393	Dpp8	dipeptidylpeptidase 8 [Source:MGI Symbol;Acc:MGI:1921638]	40.2268	40.6069	37.9362	42.9399	41.5084	40.4007	37.3277	43.1518	38.2305	37.0539	28.3683	28.6034
ENSMUSG00000032392	Parp16	poly (ADP-ribose) polymerase family, member 16 [Source:MGI Symbol;Acc:MGI:2446133]	6.16696	6.42628	5.73236	4.70251	5.08178	4.28042	4.84371	5.50405	7.91444	6.00125	6.41335	5.11519
ENSMUSG00000052368	Gm9873	predicted gene 9873 [Source:MGI Symbol;Acc:MGI:3642403]	0.132885	0.218461	0.0265434	0.14843	0.229322	0.085815	0.168321	0.185268	0	0.0352047	0	0
ENSMUSG00000052369	Tmem106c	transmembrane protein 106C [Source:MGI Symbol;Acc:MGI:1196384]	6.63695	8.36511	7.07044	6.7214	6.4903	5.32181	6.90056	6.19966	9.10454	9.17244	12.5393	10.3728
ENSMUSG00000032399	Rpl4	ribosomal protein L4 [Source:MGI Symbol;Acc:MGI:1915141]	271.031	274.639	345.047	273.868	305.429	290.918	328.161	326.412	441.363	429.908	1204.78	1045.44
ENSMUSG00000032398	Snapc5	small nuclear RNA activating complex, polypeptide 5 [Source:MGI Symbol;Acc:MGI:1914282]	24.2098	26.1191	27.1061	26.0455	26.2691	29.9314	28.6734	27.1137	19.8766	24.1783	22.3136	17.5676
ENSMUSG00000037913	Tmem156	transmembrane protein 156 [Source:MGI Symbol;Acc:MGI:2685292]	0.465526	0.784449	0.697404	0.998364	0.723028	0.811697	1.03928	0.837256	0.723601	0.591982	0.771662	1.58654
ENSMUSG00000037916	Ndufv1	NADH:ubiquinone oxidoreductase core subunit V1 [Source:MGI Symbol;Acc:MGI:107851]	31.4461	30.448	31.2247	29.8732	31.4283	36.1594	38.8472	33.7467	36.0658	34.2864	67.1563	55.7153
ENSMUSG00000048911	Rnf24	ring finger protein 24 [Source:MGI Symbol;Acc:MGI:1261771]	1.01939	1.03466	1.17922	1.49111	1.48164	0.72127	0.496838	1.50526	0.905432	1.48651	0.701494	0.867848
ENSMUSG00000048915	Efna5	ephrin A5 [Source:MGI Symbol;Acc:MGI:107444]	0.224277	0.405578	0.447985	0.320655	0.30963	0.448986	0.156246	0.475283	2.78888	2.95895	1.53503	1.11178
ENSMUSG00000048916	Gm5540	predicted pseudogene 5540 [Source:MGI Symbol;Acc:MGI:3644824]	0.187319	0.179637	0.149666	0.146462	0.20781	0.0907257	0.148294	0.235044	0.388219	0.645133	0.400649	0.116072
ENSMUSG00000000326	Comt	catechol-O-methyltransferase [Source:MGI Symbol;Acc:MGI:88470]	16.5952	16.7334	20.3313	17.8875	16.993	16.7442	17.5975	17.6067	34.7883	41.0255	44.4066	41.9295
ENSMUSG00000024335	Brd2	bromodomain containing 2 [Source:MGI Symbol;Acc:MGI:99495]	56.2473	57.6488	59.5216	54.9718	56.2521	46.3249	48.3876	64.7872	46.7549	39.6002	47.8422	41.2992
ENSMUSG00000024761	Gm16437	predicted pseudogene 16437 [Source:MGI Symbol;Acc:MGI:3644508]	0.35672	0.58644	0.570028	0.398447	0.527654	0.575908	1.12961	0.39787	0.633686	0.850536	0.254324	0.589442
ENSMUSG00000033114	Slc35d2	solute carrier family 35, member D2 [Source:MGI Symbol;Acc:MGI:1917734]	5.7478	5.96566	5.12678	5.02369	4.44692	3.82301	5.18359	4.05479	3.95246	4.10507	2.37943	3.21694
ENSMUSG00000033111	3830406C13Rik	RIKEN cDNA 3830406C13 gene [Source:MGI Symbol;Acc:MGI:1917937]	6.52263	8.10232	6.27128	5.90461	6.33611	7.61496	7.35253	6.57606	4.79908	4.60372	5.25763	5.88163
ENSMUSG00000005268	Prlr	prolactin receptor [Source:MGI Symbol;Acc:MGI:97763]	0.0157209	0.0193836	0	0.00263397	0	0	0.00746739	0.00657541	0	0	0	0
ENSMUSG00000032285	Dnaja4	DnaJ heat shock protein family (Hsp40) member A4 [Source:MGI Symbol;Acc:MGI:1927638]	4.92162	4.15598	4.24769	4.63802	4.01268	3.64473	3.39893	3.85005	6.9227	6.00755	4.74237	5.45403
ENSMUSG00000005262	Ufd1	ubiquitin recognition factor in ER-associated degradation 1 [Source:MGI Symbol;Acc:MGI:109353]	16.7398	17.9428	17.3213	17.0984	17.1313	17.2525	16.7481	16.0851	13.1396	11.6027	12.9061	12.4405
ENSMUSG00000024620	Pdgfrb	platelet derived growth factor receptor, beta polypeptide [Source:MGI Symbol;Acc:MGI:97531]	0.913419	1.56496	5.97476	0.973555	2.49875	1.6097	2.10141	2.05292	8.48455	14.5717	2.94227	2.74134
ENSMUSG00000017801	Mlx	MAX-like protein X [Source:MGI Symbol;Acc:MGI:108398]	10.6156	11.6263	12.4876	10.0046	12.2452	12.5617	10.6005	12.0336	8.89316	10.9537	13.707	14.8003
ENSMUSG00000005267	Zfp287	zinc finger protein 287 [Source:MGI Symbol;Acc:MGI:2176561]	3.08853	4.26587	3.03413	2.44575	3.86746	3.5427	2.35628	3.6805	1.95748	2.02151	0.70114	0.792932
ENSMUSG00000026667	Uhmk1	U2AF homology motif (UHM) kinase 1 [Source:MGI Symbol;Acc:MGI:1341908]	17.3616	17.1216	17.7395	18.8871	16.6822	20.2418	17.8791	19.9143	16.9345	16.2827	15.9089	17.2
ENSMUSG00000026664	Phyh	phytanoyl-CoA hydroxylase [Source:MGI Symbol;Acc:MGI:891978]	5.191	6.20409	6.50755	3.39356	5.46441	4.16461	5.74829	4.68869	8.0051	5.74558	5.44922	7.89348
ENSMUSG00000026662	Sephs1	selenophosphate synthetase 1 [Source:MGI Symbol;Acc:MGI:1923580]	6.55257	7.10068	6.95683	6.90764	7.42736	6.66269	7.4235	7.06446	9.08257	7.18905	11.904	11.8278
ENSMUSG00000026663	Atf6	activating transcription factor 6 [Source:MGI Symbol;Acc:MGI:1926157]	9.8876	9.88829	9.66634	9.42769	9.71818	8.95789	8.3819	10.3362	7.83098	8.40343	6.52324	7.14663
ENSMUSG00000026669	Mcm10	minichromosome maintenance 10 replication initiation factor [Source:MGI Symbol;Acc:MGI:1917274]	0.117562	0.0450961	0.150288	0.068283	0.0695581	0.0607354	0.111683	0.0524494	0.84232	0.971726	8.70008	9.10101
ENSMUSG00000003955	Fam162a	family with sequence similarity 162, member A [Source:MGI Symbol;Acc:MGI:1917436]	21.6459	20.9142	22.9269	18.6424	22.6796	29.6124	24.0809	20.2514	21.5029	30.0309	66.7047	59.4165
ENSMUSG00000042988	Notum	notum palmitoleoyl-protein carboxylesterase [Source:MGI Symbol;Acc:MGI:1924833]	0.275391	0.102895	0.705108	0.167785	0.277741	0.121256	0.0475674	0.188484	0.533686	0.218874	0.455153	0.775663
ENSMUSG00000042985	Upk3b	uroplakin 3B [Source:MGI Symbol;Acc:MGI:2140882]	1.8502	3.10506	2.43301	1.67052	5.13147	4.1321	3.95479	2.19261	0	0	0	0
ENSMUSG00000040859	Bsdc1	BSD domain containing 1 [Source:MGI Symbol;Acc:MGI:1913466]	20.0988	18.4662	20.6551	21.7944	20.2977	20.3404	20.8028	22.7159	11.0517	10.9954	12.2758	11.7442
ENSMUSG00000063889	Crem	cAMP responsive element modulator [Source:MGI Symbol;Acc:MGI:88495]	3.68157	3.20274	3.24793	4.87983	4.0389	3.72473	3.87637	4.97885	1.64409	2.50337	2.38417	2.10384
ENSMUSG00000063888	Rpl7l1	ribosomal protein L7-like 1 [Source:MGI Symbol;Acc:MGI:1913479]	19.2007	18.9774	19.9619	20.3408	20.3942	19.4732	19.3395	23.4734	20.3008	26.494	37.9504	36.8685
ENSMUSG00000040850	Psme4	proteasome (prosome, macropain) activator subunit 4 [Source:MGI Symbol;Acc:MGI:2143994]	9.95411	9.31137	9.4128	10.3489	9.52163	10.0324	8.99175	10.6191	8.94997	10.2664	10.2914	10.3306
ENSMUSG00000040855	Reps2	RALBP1 associated Eps domain containing protein 2 [Source:MGI Symbol;Acc:MGI:2663511]	4.48364	5.16687	4.0541	4.43668	4.72417	3.82932	3.37579	4.58952	0.174271	0.23102	0.792677	1.11671
ENSMUSG00000040857	Erf	Ets2 repressor factor [Source:MGI Symbol;Acc:MGI:109637]	36.6695	31.9004	26.8312	40.929	33.6348	25.402	30.66	46.1378	23.8116	24.1892	22.1815	19.2631
ENSMUSG00000040856	Dlk1	delta like non-canonical Notch ligand 1 [Source:MGI Symbol;Acc:MGI:94900]	0	0	0.00638598	0	0	0	0	0	0.340759	0	0.10257	0.105656
ENSMUSG00000022622	Acr	acrosin prepropeptide [Source:MGI Symbol;Acc:MGI:87884]	4.24886	3.98674	3.12255	5.2115	3.67604	3.99927	5.78804	3.01776	6.05246	2.80345	1.24313	2.18572
ENSMUSG00000018765	Fxr2	fragile X mental retardation, autosomal homolog 2 [Source:MGI Symbol;Acc:MGI:1346074]	33.4725	30.172	33.5931	33.161	30.3322	32.827	34.2471	33.0487	24.868	25.229	27.5962	25.7305
ENSMUSG00000022620	Arsa	arylsulfatase A [Source:MGI Symbol;Acc:MGI:88077]	30.5032	32.6546	31.7669	31.0594	30.0476	30.9917	28.371	33.9307	44.4232	54.8662	28.4689	27.6921
ENSMUSG00000022621	Rabl2	RAB, member RAS oncogene family-like 2 [Source:MGI Symbol;Acc:MGI:1915958]	3.48272	3.4487	3.50271	3.42603	2.96743	3.03823	2.94095	3.23706	2.29743	3.01078	2.57013	1.53967
ENSMUSG00000081730	Gm13785	predicted gene 13785 [Source:MGI Symbol;Acc:MGI:3649781]	0.349482	0.861812	0.209423	0.117109	0.323092	0.338534	0.249005	0.292348	0.0776036	0.13888	0.186873	0
ENSMUSG00000026082	Rev1	REV1, DNA directed polymerase [Source:MGI Symbol;Acc:MGI:1929074]	5.1924	3.9541	4.858	4.17205	4.29021	3.48108	4.086	4.94714	6.13252	6.02714	6.00681	7.25902
ENSMUSG00000026083	Eif5b	eukaryotic translation initiation factor 5B [Source:MGI Symbol;Acc:MGI:2441772]	10.7783	10.5502	10.6797	11.6642	10.4476	12.3056	11.3338	13.0716	11.1049	11.092	14.0485	13.9132
ENSMUSG00000026080	Chst10	carbohydrate sulfotransferase 10 [Source:MGI Symbol;Acc:MGI:2138283]	0	0.0318165	0.0463891	0	0	0.0374941	0.0183856	0.0323789	0.739165	1.10747	7.09906	4.70097
ENSMUSG00000026087	Mrpl30	mitochondrial ribosomal protein L30 [Source:MGI Symbol;Acc:MGI:1333820]	7.83805	8.80852	9.94415	8.51551	9.28419	9.22372	10.2675	8.88737	10.6331	11.6073	30.8767	26.2573
ENSMUSG00000026088	Mitd1	MIT, microtubule interacting and transport, domain containing 1 [Source:MGI Symbol;Acc:MGI:1916278]	7.40964	7.79942	6.05586	7.02113	7.07847	8.55321	5.8855	6.31882	9.34184	8.34275	7.54987	6.86155
ENSMUSG00000085642	3110053B16Rik	RIKEN cDNA 3110053B16 gene [Source:MGI Symbol;Acc:MGI:1920435]	0.579427	0.372744	0.45289	0.709112	0.465804	0.366049	0.263261	0.252888	0.469902	0.260291	0.0269415	0.249768
ENSMUSG00000004609	Cd33	CD33 antigen [Source:MGI Symbol;Acc:MGI:99440]	0.0234483	0	0.0983581	0.0471441	0	0.885837	0.155931	0.137305	0.0416542	0.149089	1.12843	2.38287
ENSMUSG00000021557	Agtpbp1	ATP/GTP binding protein 1 [Source:MGI Symbol;Acc:MGI:2159437]	2.70118	2.70689	2.81786	2.89646	2.76213	2.72577	2.69107	3.26952	3.14194	2.76661	2.38633	2.29963
ENSMUSG00000039016	Timm8b	translocase of inner mitochondrial membrane 8B [Source:MGI Symbol;Acc:MGI:1353424]	15.3288	13.2583	20.4963	12.5731	12.6907	18.2837	18.9093	15.3108	18.6955	22.5476	49.4238	32.6067
ENSMUSG00000095742			313.337	340.762	107.336	190.208	111.926	221.573	290.127	120.368	488.529	441.081	333.499	293.313
ENSMUSG00000021556	Golm1	golgi membrane protein 1 [Source:MGI Symbol;Acc:MGI:1917329]	11.7045	11.0702	10.8093	10.3933	9.74316	10.1203	8.26578	6.81414	19.6033	21.2517	18.0337	16.8319
ENSMUSG00000003379	Cd79a	CD79A antigen (immunoglobulin-associated alpha) [Source:MGI Symbol;Acc:MGI:101774]	0.579272	0.646211	1.51246	0.415949	0.612035	0.240482	1.33646	1.52294	0.808526	0.526161	17.7439	13.281
ENSMUSG00000003378	Grik5	glutamate receptor, ionotropic, kainate 5 (gamma 2) [Source:MGI Symbol;Acc:MGI:95818]	7.44927	6.70454	7.07254	7.48858	6.38116	6.39384	7.15143	6.4155	2.98721	2.4981	2.55464	3.17467
ENSMUSG00000021550	2210016F16Rik	RIKEN cDNA 2210016F16 gene [Source:MGI Symbol;Acc:MGI:1917403]	7.32742	7.0591	8.56413	6.09904	7.04667	8.04978	9.37607	7.88081	12.8269	12.5981	15.5352	16.8115
ENSMUSG00000098243	Gm4258	predicted gene 4258 [Source:MGI Symbol;Acc:MGI:3782435]	1.4297	1.56693	2.14183	1.1977	1.67421	1.84655	0.905473	0.896977	2.22228	0.568145	0.38224	2.36243
ENSMUSG00000084519	Gm22478	predicted gene, 22478 [Source:MGI Symbol;Acc:MGI:5452255]	5.48051	1.93068	4.22246	5.50944	6.08001	2.65441	2.97512	3.60215	4.86786	7.46705	0.837287	15.5245
ENSMUSG00000016984	Etaa1	Ewing tumor-associated antigen 1 [Source:MGI Symbol;Acc:MGI:1915395]	2.59293	2.38002	2.23572	2.17218	1.6194	2.13495	1.46428	1.60268	2.81487	3.15989	4.83726	6.23045
ENSMUSG00000069300	Hist1h2bj	histone cluster 1, H2bj [Source:MGI Symbol;Acc:MGI:2448388]	0	0	0	0	0	0.252255	0.123696	0	0.346953	0.517425	5.84835	5.4864
ENSMUSG00000047854	Stx19	syntaxin 19 [Source:MGI Symbol;Acc:MGI:1915409]	0.214387	0.299581	0.578111	0.215518	0.491532	0.0623013	0.142567	0.125537	0.209463	0.153351	0.229271	0.0797068
ENSMUSG00000069301	Hist1h2ag	histone cluster 1, H2ag [Source:MGI Symbol;Acc:MGI:2448293]	0	0	0	0	0	0	0	0	0.113687	0	1.09505	2.53798
ENSMUSG00000034235	Usp54	ubiquitin specific peptidase 54 [Source:MGI Symbol;Acc:MGI:1926037]	4.39928	3.81058	4.49089	3.70466	3.86342	4.87024	5.21289	3.5331	1.47056	1.61126	1.3442	1.40697
ENSMUSG00000046185	Zfp84	zinc finger protein 84 [Source:MGI Symbol;Acc:MGI:107780]	3.54708	3.15663	3.4606	4.30253	4.07601	3.67733	2.99375	4.08296	4.53055	4.85776	3.68361	4.26873
ENSMUSG00000074656	Eif2s2	eukaryotic translation initiation factor 2, subunit 2 (beta) [Source:MGI Symbol;Acc:MGI:1914454]	5.56895	5.28921	4.70086	5.74787	4.7524	5.04869	5.62114	6.13672	7.59401	7.93712	11.2144	10.4519
ENSMUSG00000074652	Myh7b	myosin, heavy chain 7B, cardiac muscle, beta [Source:MGI Symbol;Acc:MGI:3710243]	0.0272621	0.0896368	0.0490096	0.0487218	0.0336047	0.0616189	0.0345319	0.030407	0.20986	0.115559	0.0874645	0.168929
ENSMUSG00000009114	2610028H24Rik	RIKEN cDNA 2610028H24 gene [Source:MGI Symbol;Acc:MGI:1924214]	3.28831	2.35419	5.89026	1.70615	2.95502	1.54127	0.873343	0.739444	0	0.0562036	0.0756259	0
ENSMUSG00000009112	Bcl2l13	BCL2-like 13 (apoptosis facilitator) [Source:MGI Symbol;Acc:MGI:2136959]	7.40853	7.14758	7.16466	8.36256	7.85879	6.80583	6.2368	7.98676	10.7433	11.2303	16.0132	17.9964
ENSMUSG00000045980	Tmem104	transmembrane protein 104 [Source:MGI Symbol;Acc:MGI:2444222]	7.29705	7.65349	7.85201	9.27242	9.59437	5.86504	6.11224	7.55904	7.71255	8.07567	5.17447	4.06782
ENSMUSG00000045983	Eif4g1	eukaryotic translation initiation factor 4, gamma 1 [Source:MGI Symbol;Acc:MGI:2384784]	68.4772	63.2953	64.4781	77.4955	67.8703	68.6269	63.7297	72.2712	73.0476	81.4603	92.099	88.3992
ENSMUSG00000028958	Tmub1	transmembrane and ubiquitin-like domain containing 1 [Source:MGI Symbol;Acc:MGI:1923764]	3.56131	2.34717	3.42221	2.51575	2.56273	3.41867	2.80412	2.22762	3.59066	2.67745	4.18599	3.57853
ENSMUSG00000028959	Fastk	Fas-activated serine/threonine kinase [Source:MGI Symbol;Acc:MGI:1913837]	19.7597	19.5859	18.1206	18.1312	17.5206	18.0988	19.2563	16.1026	14.8931	16.0333	17.1058	16.4393
ENSMUSG00000028957	Per3	period circadian clock 3 [Source:MGI Symbol;Acc:MGI:1277134]	8.74669	1.05731	4.53449	1.74932	1.27152	1.17913	1.65114	1.02351	4.8096	4.26873	2.83168	4.14461
ENSMUSG00000028954	Nub1	negative regulator of ubiquitin-like proteins 1 [Source:MGI Symbol;Acc:MGI:1889001]	16.6287	15.9778	17.9111	16.278	13.8987	17.8656	16.5763	14.8006	12.1041	11.7738	10.9536	10.7689
ENSMUSG00000028955	Vamp3	vesicle-associated membrane protein 3 [Source:MGI Symbol;Acc:MGI:1321389]	64.7304	57.1186	61.047	62.7085	60.8843	70.1008	60.7403	52.0709	48.5236	50.4344	39.12	35.8689
ENSMUSG00000028952	Zbtb48	zinc finger and BTB domain containing 48 [Source:MGI Symbol;Acc:MGI:2140248]	7.51922	7.83821	7.329	7.19895	9.00376	6.60824	7.08952	8.21321	6.67866	6.54524	6.91265	5.25482
ENSMUSG00000028953	Abcf2	ATP-binding cassette, sub-family F (GCN20), member 2 [Source:MGI Symbol;Acc:MGI:1351657]	18.3458	15.4074	19.7827	22.0934	20.5692	18.8832	18.0517	25.8324	19.6663	20.3535	38.5373	34.0022
ENSMUSG00000028950	Tas1r1	taste receptor, type 1, member 1 [Source:MGI Symbol;Acc:MGI:1927505]	0.0504905	0.0518784	0.0378198	0.016919	0.0746847	0.0489088	0.0359743	0.0211181	0	0.0100322	0.161988	0.0156432
ENSMUSG00000046721	Rpl14-ps1	ribosomal protein L14, pseudogene 1 [Source:MGI Symbol;Acc:MGI:3710579]	4.24547	4.95542	6.41101	3.98335	5.77744	5.92196	6.45309	5.75329	7.3155	8.57045	33.0528	24.4129
ENSMUSG00000046722	Cdc42se1	CDC42 small effector 1 [Source:MGI Symbol;Acc:MGI:1889510]	31.0125	25.8418	27.8759	34.2888	31.093	30.5249	34.5244	38.8983	18.4405	21.2508	33.8384	34.65
ENSMUSG00000046727	Cystm1	cysteine-rich transmembrane module containing 1 [Source:MGI Symbol;Acc:MGI:1913310]	2.08028	1.53548	3.19278	1.15233	1.46006	1.54218	1.16962	1.02991	0.188544	0.0506129	0.0681033	0.026307
ENSMUSG00000042404	Dennd4b	DENN/MADD domain containing 4B [Source:MGI Symbol;Acc:MGI:2446201]	8.69649	8.69314	8.0026	8.28684	8.41315	7.30085	8.29012	8.74645	18.858	18.2645	13.8114	12.388
ENSMUSG00000042406	Atf4	activating transcription factor 4 [Source:MGI Symbol;Acc:MGI:88096]	239.534	268.84	224.276	255.445	248.563	188.978	284.861	304.511	131.226	98.3562	145.471	133.953
ENSMUSG00000082911	Gm14119	predicted gene 14119 [Source:MGI Symbol;Acc:MGI:3651533]	2.05228	1.26521	2.45961	4.29814	3.41516	3.47898	9.01716	2.78975	1.82286	0.203887	0	0.635845
ENSMUSG00000082861	Gm11362	predicted gene 11362 [Source:MGI Symbol;Acc:MGI:3651391]	0.139228	0	0.0417154	0.0933084	0	0	0	0.1747	0.061832	0	0.223341	0.603906
ENSMUSG00000042408	Zmym6	zinc finger, MYM-type 6 [Source:MGI Symbol;Acc:MGI:106505]	5.91727	5.84317	5.246	5.36284	5.3096	5.63321	5.264	5.17937	5.08872	3.6066	2.4558	2.60306
ENSMUSG00000002771	Grin2d	glutamate receptor, ionotropic, NMDA2D (epsilon 4) [Source:MGI Symbol;Acc:MGI:95823]	0.503923	0.262057	0.499175	0.489352	0.281424	0.398479	0.400566	0.326909	0.529801	0.425026	0.29695	0
ENSMUSG00000017697	Ada	adenosine deaminase [Source:MGI Symbol;Acc:MGI:87916]	8.55201	9.15837	6.18934	7.26519	6.74814	8.83832	8.49627	7.53176	1.52455	2.53688	4.12203	4.17968
ENSMUSG00000017692	Rhbdl3	rhomboid like 3 [Source:MGI Symbol;Acc:MGI:2179276]	0.369304	0.36637	0.480758	0.623022	0.301389	0.296056	0.229859	0.287624	0.418509	0.576906	0.422181	0.568151
ENSMUSG00000002778	Kdelr1	KDEL (Lys-Asp-Glu-Leu) endoplasmic reticulum protein retention receptor 1 [Source:MGI Symbol;Acc:MGI:1915387]	52.4965	50.2421	54.3522	50.2821	48.5622	53.4709	50.6665	45.1259	54.4899	66.3064	57.518	50.5791
ENSMUSG00000000738	Spg7	SPG7, paraplegin matrix AAA peptidase subunit [Source:MGI Symbol;Acc:MGI:2385906]	14.51	14.9444	13.0424	14.6831	12.8927	13.9021	14.9058	12.4389	18.5776	20.2271	18.4731	19.9267
ENSMUSG00000000739	Sult5a1	sulfotransferase family 5A, member 1 [Source:MGI Symbol;Acc:MGI:1931463]	0.786037	0.730391	2.10937	0.618406	1.23852	0.231734	1.23373	0.714712	0.121421	0.543238	0.0730965	0.296475
ENSMUSG00000024525	Impa2	inositol (myo)-1(or 4)-monophosphatase 2 [Source:MGI Symbol;Acc:MGI:2149728]	0.762191	0.656347	1.02221	1.09459	0.993203	0.421893	1.10336	0.667948	4.73891	3.8077	15.8752	16.0129
ENSMUSG00000038721	Hoxb7	homeobox B7 [Source:MGI Symbol;Acc:MGI:96188]	0.195226	0.673989	0.187179	0.183172	0.144387	0.453863	0.370927	0.457267	12.9705	13.4679	9.9379	10.5487
ENSMUSG00000000731	Aire	autoimmune regulator (autoimmune polyendocrinopathy candidiasis ectodermal dystrophy) [Source:MGI Symbol;Acc:MGI:1338803]	0.015761	0.0129553	0	0	0.03497	0.0152672	0	0.039553	0	0	0.168552	0.117195
ENSMUSG00000000732	Icosl	icos ligand [Source:MGI Symbol;Acc:MGI:1354701]	4.06863	4.15349	5.41358	4.88173	3.49446	4.00474	3.65737	3.71455	0.602301	0.904029	1.16965	1.73496
ENSMUSG00000044768	D1Ertd622e	DNA segment, Chr 1, ERATO Doi 622, expressed [Source:MGI Symbol;Acc:MGI:1277184]	3.01509	2.04101	2.44444	3.14446	2.34918	2.35837	2.52734	3.12912	7.06029	8.79077	15.3979	10.93
ENSMUSG00000044763	Trmt10c	tRNA methyltransferase 10C, mitochondrial RNase P subunit [Source:MGI Symbol;Acc:MGI:1196261]	3.69506	4.07724	4.06743	3.56651	4.50026	4.18234	4.38786	4.48529	3.87061	4.50087	4.93949	5.64943
ENSMUSG00000030138	Bms1	BMS1, ribosome biogenesis factor [Source:MGI Symbol;Acc:MGI:2446132]	20.0577	20.2217	17.8689	17.6655	17.456	19.443	17.6116	18.7554	15.5667	12.9118	17.434	17.0132
ENSMUSG00000010476	Ebf3	early B cell factor 3 [Source:MGI Symbol;Acc:MGI:894289]	0.288161	0.473731	0.172677	0.233355	0.204241	0.127936	0.193908	0.34149	14.2371	13.4074	4.39138	4.37468
ENSMUSG00000038729	Akap2	A kinase (PRKA) anchor protein 2 [Source:MGI Symbol;Acc:MGI:1306795]	0.118164	0.109271	0.0619573	0.118787	0.0710067	0.186001	0.0701594	0.129736	0	0.0117392	0.0236939	0
ENSMUSG00000030137	Tuba8	tubulin, alpha 8 [Source:MGI Symbol;Acc:MGI:1858225]	0.135473	0.0890862	0.292251	0.163426	0.120234	0.236213	0.154439	0.0226652	0.409119	0.452218	5.24461	4.23087
ENSMUSG00000084274	Gm12504	predicted pseudogene 12504 [Source:MGI Symbol;Acc:MGI:3651567]	0.405327	0.39981	0.32385	0.434631	0.419687	0.183227	0.41073	0.519898	0.456021	0.622812	0.317876	0.569297
ENSMUSG00000086922	Gm13835	predicted gene 13835 [Source:MGI Symbol;Acc:MGI:3650921]	2.90427	2.74899	3.11154	2.06436	2.92906	3.92156	2.92626	2.135	2.42327	2.93777	3.48238	3.05391
ENSMUSG00000086920	Gm12207	predicted gene 12207 [Source:MGI Symbol;Acc:MGI:3702399]	0.610179	1.70531	1.31631	0.817865	1.17334	0.709276	1.0434	1.12294	0.867149	1.93982	0.522033	2.41982
ENSMUSG00000086924	Gm11766	predicted gene 11766 [Source:MGI Symbol;Acc:MGI:3650673]	0.319606	0.0820978	0.20349	0.200808	0.16251	0.348293	0.208742	0.267356	0.195166	0.0476278	0.0640866	0
ENSMUSG00000006299	Aamp	angio-associated migratory protein [Source:MGI Symbol;Acc:MGI:107809]	57.4701	58.7027	56.729	59.8046	67.8846	57.2741	63.1241	61.7076	53.2523	53.7053	62.0623	59.1127
ENSMUSG00000058046	4933430I17Rik	RIKEN cDNA 4933430I17 gene [Source:MGI Symbol;Acc:MGI:3045314]	0.135245	0.138963	0.243133	0.0453197	0.250066	0	0.096362	0.0848515	0.090095	0.10749	0	0.0419023
ENSMUSG00000000194	Gpr107	G protein-coupled receptor 107 [Source:MGI Symbol;Acc:MGI:2139054]	8.35812	7.45129	8.68283	8.43973	8.08094	7.49719	6.66438	8.37134	10.4582	12.5366	7.94944	7.55513
ENSMUSG00000066392	Nrxn3	neurexin III [Source:MGI Symbol;Acc:MGI:1096389]	0	0.0157879	0.0374059	0.0128722	0.0106539	0.0093026	0.00456162	0.0281171	0.0469145	0.0610607	0.0975668	0.00595076
ENSMUSG00000055240	Zfp101	zinc finger protein 101 [Source:MGI Symbol;Acc:MGI:107547]	8.24218	9.29141	6.09229	6.85711	7.08679	7.81093	8.10004	6.61623	3.83711	3.20112	2.48367	2.92849
ENSMUSG00000074818	Pdzd7	PDZ domain containing 7 [Source:MGI Symbol;Acc:MGI:3608325]	1.1205	0.99375	1.10435	0.918913	0.676052	0.714075	0.644283	0.727653	0.366667	0.726496	0.536077	0.2558
ENSMUSG00000056917	Sipa1	signal-induced proliferation associated gene 1 [Source:MGI Symbol;Acc:MGI:107576]	103.801	98.66	84.9342	114.742	99.9859	104.837	102.001	101.59	100.766	115.225	76.0552	77.1069
ENSMUSG00000084948	1700061H18Rik	RIKEN cDNA 1700061H18 gene [Source:MGI Symbol;Acc:MGI:1920711]	0.167305	0.595934	0.200512	0.336376	0.453704	0.270107	0.211919	0.186605	0	0	0	0
ENSMUSG00000018189	Uchl5	ubiquitin carboxyl-terminal esterase L5 [Source:MGI Symbol;Acc:MGI:1914848]	7.26294	7.41573	7.12362	7.46497	6.45556	7.28781	6.28095	5.85763	9.54637	10.4835	22.5353	24.4196
ENSMUSG00000051495	Irf2bp2	interferon regulatory factor 2 binding protein 2 [Source:MGI Symbol;Acc:MGI:2443921]	27.4846	29.5082	21.3269	29.1884	22.1617	51.6033	51.7019	36.1746	50.4581	54.8082	42.5661	38.6648
ENSMUSG00000051499	Zfp786	zinc finger protein 786 [Source:MGI Symbol;Acc:MGI:3026883]	0.151139	0.0155294	0.0566053	0.151937	0.0558906	0.0366011	0.179477	0.158038	0.201366	0.135137	0.484897	0.351199
ENSMUSG00000051498	Tlr6	toll-like receptor 6 [Source:MGI Symbol;Acc:MGI:1341296]	0.13896	0.152299	0.124906	0.0465646	0.239806	0.24678	0.11001	0.0968691	1.99539	2.94513	1.63469	2.23877
ENSMUSG00000041841	Rpl37	ribosomal protein L37 [Source:MGI Symbol;Acc:MGI:1914531]	80.3809	77.7892	91.043	70.6928	72.2028	93.4892	100.01	76.314	121.483	123.846	369.649	271.531
ENSMUSG00000041842	Fhdc1	FH2 domain containing 1 [Source:MGI Symbol;Acc:MGI:2684972]	2.93745	3.19705	4.53912	2.41522	2.87656	1.26463	1.20149	1.44476	1.98097	1.00518	5.93373	6.6403
ENSMUSG00000041845	Rhod	ras homolog family member D [Source:MGI Symbol;Acc:MGI:108446]	1.93449	1.73469	2.0866	1.4379	2.28917	0.988049	1.23631	2.03015	10.6531	8.41422	5.11556	5.71018
ENSMUSG00000055799	Tcf7l1	transcription factor 7 like 1 (T cell specific, HMG box) [Source:MGI Symbol;Acc:MGI:1202876]	3.9791	3.95272	5.82759	5.27169	5.18133	4.5539	4.62665	4.40813	47.5832	46.3262	16.7421	18.4495
ENSMUSG00000050549	Fam241a	family with sequence similarity 241, member A [Source:MGI Symbol;Acc:MGI:1917867]	6.91987	8.9958	7.41441	6.52792	6.45298	9.69035	7.35986	6.8897	9.72054	7.50237	32.8187	20.1344
ENSMUSG00000090050	Gm16339	predicted gene 16339 [Source:MGI Symbol;Acc:MGI:3840123]	0.324465	0.160024	0.349978	0.565374	0.239972	0.251441	0.739778	0.108568	0	0	0	0
ENSMUSG00000020277	Pfkl	phosphofructokinase, liver, B-type [Source:MGI Symbol;Acc:MGI:97547]	21.2337	15.5371	15.6996	15.7841	13.4014	15.8649	14.3862	14.4807	27.754	31.2992	32.859	28.9838
ENSMUSG00000086141	9030622O22Rik	RIKEN cDNA 9030622O22 gene [Source:MGI Symbol;Acc:MGI:1918820]	0.394258	0.0883844	0.236255	0.0720616	0.318098	0.0694377	0.0680989	0.0299822	0	0	0	0
ENSMUSG00000036912	Piwil4	piwi-like RNA-mediated gene silencing 4 [Source:MGI Symbol;Acc:MGI:3041167]	0.246292	0.220854	0.436055	0.157559	0.264954	0.119288	0.0957178	0.0561895	0.338084	0.347006	0	0
ENSMUSG00000020275	Rel	reticuloendotheliosis oncogene [Source:MGI Symbol;Acc:MGI:97897]	14.1076	20.6786	16.714	16.34	18.1597	12.8728	15.1209	17.9091	6.12178	5.80303	5.22863	4.8847
ENSMUSG00000067279	Ppp1r3c	protein phosphatase 1, regulatory subunit 3C [Source:MGI Symbol;Acc:MGI:1858229]	0.133032	0.455629	0.810466	0.460639	0.442752	0.214774	0.294886	0.649155	0.157548	0.0528653	0	0.164866
ENSMUSG00000054967	Zfp647	zinc finger protein 647 [Source:MGI Symbol;Acc:MGI:3052806]	3.52416	2.77356	3.63951	3.14074	2.88372	3.81324	3.56164	2.63441	2.2644	1.75802	2.16507	2.27667
ENSMUSG00000067276	Capn6	calpain 6 [Source:MGI Symbol;Acc:MGI:1100850]	0.0309355	0.0317859	0.0695167	0.0310988	0.0514792	0	0.0587773	0.0194086	0	0	0.148875	0
ENSMUSG00000067274	Rplp0	ribosomal protein, large, P0 [Source:MGI Symbol;Acc:MGI:1927636]	157.818	155.294	203.035	159.978	171.736	184.343	211.064	193.27	318.729	318.962	1143.11	948.331
ENSMUSG00000031843	Mphosph6	M phase phosphoprotein 6 [Source:MGI Symbol;Acc:MGI:1915783]	14.9856	13.7285	15.2865	12.8797	11.9293	13.8513	16.2468	10.5262	14.0217	11.5011	19.4514	12.5465
ENSMUSG00000056268	Dennd1b	DENN/MADD domain containing 1B [Source:MGI Symbol;Acc:MGI:2447812]	1.242	1.51429	1.35571	1.31818	1.22932	1.52959	1.47816	1.25911	1.43534	1.00179	1.1406	1.07001
ENSMUSG00000056267	Cep70	centrosomal protein 70 [Source:MGI Symbol;Acc:MGI:1915371]	5.16469	6.05387	4.55212	4.12873	4.53918	4.80099	5.06046	4.04913	3.82622	3.29486	7.97529	7.72089
ENSMUSG00000056260	Lrif1	ligand dependent nuclear receptor interacting factor 1 [Source:MGI Symbol;Acc:MGI:2445214]	6.78291	7.15384	6.73197	5.97473	5.68055	6.20809	7.00047	6.40415	6.62271	5.45035	3.49357	3.73945
ENSMUSG00000076430	Hus1b	HUS1 checkpoint clamp component B [Source:MGI Symbol;Acc:MGI:2671003]	0.101576	0.0417474	0.0913029	0.068075	0.112688	0.147592	0.289492	0.127456	0.360886	0.565113	0.3802	0.251767
ENSMUSG00000047443	Erfe	erythroferrone [Source:MGI Symbol;Acc:MGI:3606476]	0.149964	0.123269	0.11554	0.0143577	0	0.0207523	0.0610567	0.0358423	0	0.0681074	1.51212	0.982352
ENSMUSG00000047446	Arl4a	ADP-ribosylation factor-like 4A [Source:MGI Symbol;Acc:MGI:99437]	8.82248	9.64573	8.18582	8.05847	7.3877	12.6789	15.5207	11.0866	6.41779	5.11426	7.38391	6.03438
ENSMUSG00000015224	Cyp2j9	cytochrome P450, family 2, subfamily j, polypeptide 9 [Source:MGI Symbol;Acc:MGI:1921769]	4.80551	5.58357	5.10975	3.46273	4.0752	4.60247	5.13158	4.2617	3.81902	2.7855	1.64221	2.08217
ENSMUSG00000015222	Map2	microtubule-associated protein 2 [Source:MGI Symbol;Acc:MGI:97175]	0.02932	0.0271134	0.0527091	0.0294748	0.0460803	0.0568031	0.0313357	0.0367901	0.0195318	0.0174771	0.0352751	0.0363362
ENSMUSG00000097804	Gm16685	predicted gene, 16685 [Source:MGI Symbol;Acc:MGI:4439609]	0.0757357	0.093381	0.11346	0.0253785	0.140034	0	0.0359743	0.0950315	0.302712	0.331061	0	0
ENSMUSG00000085361	Gm16305	predicted gene 16305 [Source:MGI Symbol;Acc:MGI:3826519]	0.127724	0	0	0	0	0	0	0	0.680676	0.101512	0	0
ENSMUSG00000085363	Gm15478	predicted gene 15478 [Source:MGI Symbol;Acc:MGI:3705145]	0.33307	0.387855	0.0665295	0.558046	0.882703	0.403295	0.395519	0.441147	0.0986123	0.198537	0.178097	0.137591
ENSMUSG00000039781	Cep131	centrosomal protein 131 [Source:MGI Symbol;Acc:MGI:107440]	3.57027	3.77507	3.39295	2.39274	3.35011	3.19942	3.60093	2.65768	6.28644	5.40012	5.60106	3.97631
ENSMUSG00000036223	Ska1	spindle and kinetochore associated complex subunit 1 [Source:MGI Symbol;Acc:MGI:1913718]	0.203286	0.129966	0.135352	0.0302754	0.0334108	0	0.171663	0.0377895	0.942932	0.843738	6.52199	7.36201
ENSMUSG00000057133	Chd6	chromodomain helicase DNA binding protein 6 [Source:MGI Symbol;Acc:MGI:1918639]	6.9496	7.14257	6.19846	6.52391	7.26727	6.64319	6.86306	6.94922	7.8386	5.70405	3.5928	4.40609
ENSMUSG00000057137	Tmem140	transmembrane protein 140 [Source:MGI Symbol;Acc:MGI:1915737]	6.45577	7.77252	4.36403	6.42235	6.46026	6.67454	5.69992	4.38946	5.34806	5.77119	2.92484	4.13825
ENSMUSG00000057134	Ado	2-aminoethanethiol (cysteamine) dioxygenase [Source:MGI Symbol;Acc:MGI:2685083]	4.63944	4.35997	4.64169	5.56398	4.83592	4.91461	5.39978	4.51646	4.84376	6.43663	7.54387	8.60766
ENSMUSG00000009876	Cox4i2	cytochrome c oxidase subunit 4I2 [Source:MGI Symbol;Acc:MGI:2135755]	2.06563	2.95564	7.10591	2.71743	2.31987	4.74291	3.4886	2.23991	0.135905	0.364824	0.327264	0
ENSMUSG00000052562	Slc22a30	solute carrier family 22, member 30 [Source:MGI Symbol;Acc:MGI:2442750]	0	0	0.0107261	0	0	0	0	0.0149733	0	0	0	0
ENSMUSG00000052563	D930048N14Rik	RIKEN cDNA D930048N14 gene [Source:MGI Symbol;Acc:MGI:2144709]	8.64991	7.87607	5.41514	7.70582	5.33117	10.4737	9.36982	5.36803	3.23246	3.96834	1.48534	1.15478
ENSMUSG00000066637	Ttc32	tetratricopeptide repeat domain 32 [Source:MGI Symbol;Acc:MGI:1922766]	6.63142	8.12689	6.53872	6.424	5.88545	9.40193	8.24705	6.7072	9.47773	5.84545	9.92855	7.99417
ENSMUSG00000052566	Hook2	hook microtubule tethering protein 2 [Source:MGI Symbol;Acc:MGI:2181664]	2.97167	3.522	3.39583	2.33121	2.76005	1.80748	2.40727	2.06191	5.42217	4.41237	3.96631	5.05311
ENSMUSG00000052565	Hist1h1d	histone cluster 1, H1d [Source:MGI Symbol;Acc:MGI:107502]	0.12622	0.220471	0.122908	0.0634429	0.0466755	0.152832	0.239816	0.0263963	0.266261	0.250791	2.19347	4.51673
ENSMUSG00000025731	Mettl26	methyltransferase like 26 [Source:MGI Symbol;Acc:MGI:1915597]	9.24126	7.01534	8.89293	5.64688	7.43783	7.16141	7.28154	5.63871	6.13201	7.56075	21.3935	13.0695
ENSMUSG00000092540	Gm8738	predicted gene 8738 [Source:MGI Symbol;Acc:MGI:3644778]	0	0	0.768628	0.491216	0.542088	0	0.522229	0.306566	1.13929	0	0.979804	1.13544
ENSMUSG00000092545	Gm20319	predicted gene, 20319 [Source:MGI Symbol;Acc:MGI:5012504]	0	0.132145	0	0.0359134	0.0396327	0	0.0509077	0.0448267	0	0	0	0
ENSMUSG00000064704	n-R5s180	nuclear encoded rRNA 5S 180 [Source:MGI Symbol;Acc:MGI:4422045]	0	0	0	0	0	0	0	0	0	0	0	4.9338
ENSMUSG00000021144	Mta1	metastasis associated 1 [Source:MGI Symbol;Acc:MGI:2150037]	40.6695	36.4951	36.0091	40.819	38.1803	35.8585	38.8019	41.1369	37.348	38.158	45.0301	39.6907
ENSMUSG00000035469	Rcbtb1	regulator of chromosome condensation (RCC1) and BTB (POZ) domain containing protein 1 [Source:MGI Symbol;Acc:MGI:1918580]	9.45913	9.02035	8.26499	7.9595	8.65027	7.64701	9.0052	7.62744	9.04321	8.83331	6.7582	6.05402
ENSMUSG00000037852	Cpe	carboxypeptidase E [Source:MGI Symbol;Acc:MGI:101932]	21.6936	29.0154	38.1854	25.8832	39.7798	41.7762	57.4632	39.6046	6.4656	1.58411	5.49873	4.00945
ENSMUSG00000037851	Iars	isoleucine-tRNA synthetase [Source:MGI Symbol;Acc:MGI:2145219]	9.7198	9.24912	10.1826	13.8405	11.1974	9.39316	8.5168	12.9423	10.4716	13.1326	19.1995	16.694
ENSMUSG00000037857	Nufip2	nuclear fragile X mental retardation protein interacting protein 2 [Source:MGI Symbol;Acc:MGI:1915814]	12.0842	12.5254	11.863	15.5625	15.0419	12.3711	11.302	17.6401	12.6008	9.40568	9.4614	9.82915
ENSMUSG00000037855	Zfp365	zinc finger protein 365 [Source:MGI Symbol;Acc:MGI:2143676]	0.35905	0.295136	0.395611	0.263917	0.37691	0.145852	0.110031	0.135643	0.061725	0.0828476	0.0495455	0
ENSMUSG00000099098	1110035H17Rik	RIKEN cDNA 1110035H17 gene [Source:MGI Symbol;Acc:MGI:1915936]	0.242891	0.359378	0.49487	0.325564	0.323353	0.423508	0.59994	0.528276	0.517774	0.270262	0.259755	0
ENSMUSG00000036186	Dipk1b	divergent protein kinase domain 1B [Source:MGI Symbol;Acc:MGI:1927576]	0.389568	0.280193	0.860826	0.2774	0.486204	0.212267	0.277566	0.325881	0.216262	0.15481	1.97892	1.35785
ENSMUSG00000079491	H2-T10	histocompatibility 2, T region locus 10 [Source:MGI Symbol;Acc:MGI:95942]	8.97496	7.4353	6.19174	5.01043	5.30764	7.54943	6.13081	4.95598	3.25758	2.90088	7.91982	8.71893
ENSMUSG00000061360	Phf5a	PHD finger protein 5A [Source:MGI Symbol;Acc:MGI:2156864]	29.7246	26.5488	30.6508	30.7439	29.5976	35.0258	34.1671	31.4852	35.2595	40.3967	110.64	92.3333
ENSMUSG00000021850	ccdc198	coiled-coil domain containing 198 [Source:MGI Symbol;Acc:MGI:1914332]	0.14297	0.0783466	0.0856732	0.0958163	0	0	0.135821	0	0	0.0378763	0	0.295304
ENSMUSG00000039983	Ccdc32	coiled-coil domain containing 32 [Source:MGI Symbol;Acc:MGI:2685477]	9.6664	9.26623	9.41482	8.28489	9.90817	9.89111	9.18304	8.86057	7.66677	9.63032	10.9199	8.50378
ENSMUSG00000039982	Dtx4	deltex 4, E3 ubiquitin ligase [Source:MGI Symbol;Acc:MGI:2672905]	0.125486	0.249275	0.495042	0.259305	0.618723	0.232981	0.248357	0.244934	3.97535	4.27191	6.12839	7.43878
ENSMUSG00000039981	Zc3h12d	zinc finger CCCH type containing 12D [Source:MGI Symbol;Acc:MGI:3045313]	0.0294579	0	0.0882617	0.00987113	0.0217868	0.0713378	0.0559699	0.0123211	0.0654123	0	0.50405	0.292057
ENSMUSG00000039987	Phtf2	putative homeodomain transcription factor 2 [Source:MGI Symbol;Acc:MGI:1916020]	0.730841	0.886812	0.818546	0.932949	0.83009	0.530959	0.677765	0.975268	1.90106	1.9915	2.31683	2.29667
ENSMUSG00000039985	Sinhcaf	SIN3-HDAC complex associated factor [Source:MGI Symbol;Acc:MGI:1929091]	1.51849	1.10664	1.30393	1.61568	1.49356	1.36477	1.66564	1.82025	0.959415	0.734069	1.85829	1.66845
ENSMUSG00000039989	Cbx4	chromobox 4 [Source:MGI Symbol;Acc:MGI:1195985]	4.28132	5.01249	4.46542	4.31943	4.66406	4.02391	5.21047	5.26563	5.33409	4.46948	5.55615	5.54961
ENSMUSG00000039988	Ankrd13c	ankyrin repeat domain 13c [Source:MGI Symbol;Acc:MGI:2139746]	17.8959	18.3507	19.4574	21.3522	19.6362	18.0576	17.645	22.7956	25.8099	24.9804	21.0715	20.3021
ENSMUSG00000037580	Gch1	GTP cyclohydrolase 1 [Source:MGI Symbol;Acc:MGI:95675]	10.5799	10.018	10.4666	13.5403	10.4598	11.4269	11.0621	14.7928	3.91709	4.59279	12.0346	10.7423
ENSMUSG00000037583	Nr0b2	nuclear receptor subfamily 0, group B, member 2 [Source:MGI Symbol;Acc:MGI:1346344]	0	0	0	0	0	0	0	0	0	0	0.17086	0.132
ENSMUSG00000062627	Mysm1	myb-like, SWIRM and MPN domains 1 [Source:MGI Symbol;Acc:MGI:2444584]	7.50033	8.00423	7.32929	7.83572	8.48275	7.0369	7.43257	8.92363	7.08087	5.81111	3.85558	5.05261
ENSMUSG00000079499	6530402F18Rik	RIKEN cDNA 6530402F18 gene [Source:MGI Symbol;Acc:MGI:1923470]	3.16141	3.24607	2.34019	3.73894	2.44333	3.75115	2.46294	2.39751	2.23475	2.21701	1.34534	1.61327
ENSMUSG00000093637	Gm20636	predicted gene 20636 [Source:MGI Symbol;Acc:MGI:5313083]	0.596888	0.84109	0.408775	0.971489	0.630647	0.412992	0.486035	0.570637	1.13606	0.745472	0.0911897	0
ENSMUSG00000060703	Cd302	CD302 antigen [Source:MGI Symbol;Acc:MGI:1913455]	2.27073	2.56189	4.32225	2.23795	3.02953	2.97592	2.32638	2.16022	47.7726	50.6383	25.0456	16.9398
ENSMUSG00000097398	Platr5	pluripotency associated transcript 5 [Source:MGI Symbol;Acc:MGI:1925900]	0	0	0	0	0	0	0	0	0.465622	0.249984	0.448495	0.779602
ENSMUSG00000097399	Gm26555	predicted gene, 26555 [Source:MGI Symbol;Acc:MGI:5477049]	0.0157733	0.025931	0.04726	0.0317131	0.0349974	0.152792	0.0599384	0.0659734	0	0.0250725	0	0
ENSMUSG00000097397	Gm16861	predicted gene, 16861 [Source:MGI Symbol;Acc:MGI:4439785]	1.46413	1.86543	2.08374	1.93795	2.46351	1.56009	1.56479	1.68406	3.08859	1.94912	1.17434	1.63305
ENSMUSG00000060708	Bloc1s4	biogenesis of lysosomal organelles complex-1, subunit 4, cappuccino [Source:MGI Symbol;Acc:MGI:1929230]	12.6018	11.0036	8.96223	8.6621	8.70568	11.4022	14.7782	9.15155	12.7511	13.3175	18.3639	14.0156
ENSMUSG00000097392	D930016D06Rik	RIKEN cDNA D930016D06 gene [Source:MGI Symbol;Acc:MGI:2442700]	4.34527	4.40702	4.08605	5.65402	5.14196	4.7013	5.90621	5.59216	4.88082	4.79242	2.87396	3.49616
ENSMUSG00000036450	Hif1an	hypoxia-inducible factor 1, alpha subunit inhibitor [Source:MGI Symbol;Acc:MGI:2442345]	8.96163	7.92897	8.29038	8.80709	8.51778	8.76929	9.36313	8.51189	6.54943	7.38359	6.80235	7.47571
ENSMUSG00000036452	Arhgap26	Rho GTPase activating protein 26 [Source:MGI Symbol;Acc:MGI:1918552]	2.66104	3.13091	2.84527	3.40593	3.17723	1.64095	2.69321	3.65764	5.11335	5.07307	2.70443	3.2116
ENSMUSG00000083992	Gm11478	predicted gene 11478 [Source:MGI Symbol;Acc:MGI:3650888]	1.6103	2.06821	4.04075	3.2376	3.34959	2.24229	1.81661	3.36762	3.30755	4.23943	15.6065	9.60402
ENSMUSG00000010095	Slc3a2	solute carrier family 3 (activators of dibasic and neutral amino acid transport), member 2 [Source:MGI Symbol;Acc:MGI:96955]	174.906	156.587	152.88	178.055	146.618	164.531	161.107	174.92	109.048	105.902	92.3693	72.8428
ENSMUSG00000030117	Gdf3	growth differentiation factor 3 [Source:MGI Symbol;Acc:MGI:95686]	0	0	0.0170002	0	0	0	0	0	0.428372	0.0450951	4.64192	4.67608
ENSMUSG00000030116	Mfap5	microfibrillar associated protein 5 [Source:MGI Symbol;Acc:MGI:1354387]	0.587907	0.828435	2.13391	0.416521	1.16778	1.59457	1.93085	0.702564	0	0	0	0
ENSMUSG00000030114	Klrg1	killer cell lectin-like receptor subfamily G, member 1 [Source:MGI Symbol;Acc:MGI:1355294]	0.0852697	0.0350454	0	0	0	0.660787	0	0	0.151475	0	0.182379	0.0528372
ENSMUSG00000037325	Bbs7	Bardet-Biedl syndrome 7 (human) [Source:MGI Symbol;Acc:MGI:1918742]	2.7728	3.14332	2.75712	2.5526	2.51272	2.50885	2.14206	2.2048	1.98922	1.1261	1.613	1.24614
ENSMUSG00000097025	Gm26558	predicted gene, 26558 [Source:MGI Symbol;Acc:MGI:5477052]	0.280073	0	0.0419576	0.0938502	0	0.203474	0.133034	0	0.373146	0	0.449276	0
ENSMUSG00000030111	A2m	alpha-2-macroglobulin [Source:MGI Symbol;Acc:MGI:2449119]	0.0774548	0	0.0154713	0.00865151	0.019095	0.0750284	0	0	0.676497	1.6621	0.483188	0.239974
ENSMUSG00000030110	Ret	ret proto-oncogene [Source:MGI Symbol;Acc:MGI:97902]	0.821218	0.371268	1.21058	0.605405	0.340125	0.437521	0.55391	0.302264	0.189648	0.189278	0.0702586	0.162837
ENSMUSG00000027845	Dclre1b	DNA cross-link repair 1B [Source:MGI Symbol;Acc:MGI:2156057]	0.917004	0.820635	1.01038	1.04079	0.749311	1.11751	1.00463	1.00835	1.62242	1.57518	2.64939	2.36453
ENSMUSG00000020814	Mxra7	matrix-remodelling associated 7 [Source:MGI Symbol;Acc:MGI:1914872]	48.3848	54.2174	47.2759	54.9008	49.5657	49.2626	47.8098	49.1857	10.0554	13.9272	8.65547	8.59295
ENSMUSG00000027840	Wnt2b	wingless-type MMTV integration site family, member 2B [Source:MGI Symbol;Acc:MGI:1261834]	2.68274	3.02346	1.5166	2.77039	2.4708	1.91225	1.18614	1.63725	0.359674	0.268198	0.108264	0
ENSMUSG00000027843	Ptpn22	protein tyrosine phosphatase, non-receptor type 22 (lymphoid) [Source:MGI Symbol;Acc:MGI:107170]	0.0393509	0.0808652	0.106113	0.0131862	0.0291036	0.686128	0.0186916	0.0658356	0.034952	0.0781879	2.77748	2.65783
ENSMUSG00000020810	Cygb	cytoglobin [Source:MGI Symbol;Acc:MGI:2149481]	2.76729	2.33847	6.09066	2.01059	3.28997	3.60754	5.47897	3.0721	1.40126	2.21993	0.857402	0.416668
ENSMUSG00000027849	Syt6	synaptotagmin VI [Source:MGI Symbol;Acc:MGI:1859544]	0.0103441	0.0170056	0.0247944	0	0	0	0	0	0.0826902	0.0904339	0	0
ENSMUSG00000027848	Olfml3	olfactomedin-like 3 [Source:MGI Symbol;Acc:MGI:1914877]	0.537895	0.940974	3.15716	0.443679	1.38728	0.721447	1.31025	1.26912	2.07032	2.69658	1.26848	0.940094
ENSMUSG00000031860	Pbx4	pre B cell leukemia homeobox 4 [Source:MGI Symbol;Acc:MGI:1931321]	0.173567	0.214006	0.0520041	0.019387	0.0213948	0.140108	0.0549627	0.0241987	0.539576	0.20692	2.35115	1.11136
ENSMUSG00000031861	Lpar2	lysophosphatidic acid receptor 2 [Source:MGI Symbol;Acc:MGI:1858422]	0.185907	0.152814	0.309453	0.235341	0.152773	0.0100046	0.176611	0.0777575	0.110084	0.0902945	0.143588	0.281593
ENSMUSG00000031862	Atp13a1	ATPase type 13A1 [Source:MGI Symbol;Acc:MGI:2180801]	31.3978	27.9098	29.897	33.4159	30.5559	26.7448	26.4047	30.0648	29.9122	33.3008	33.2318	27.194
ENSMUSG00000031864	Ints10	integrator complex subunit 10 [Source:MGI Symbol;Acc:MGI:1918135]	5.08823	5.06922	5.05305	5.37415	5.98391	9.42226	7.1226	5.54234	2.81067	3.06515	12.1328	8.02155
ENSMUSG00000031865	Dctn1	dynactin 1 [Source:MGI Symbol;Acc:MGI:107745]	36.0473	36.2616	34.8046	37.9445	36.9901	38.3273	35.0631	37.1427	31.195	33.0882	28.8134	27.3756
[truncated: 16,292 more rows]

## Sheet: DE_Jak3_WTvKO_bonemarrow
	GeneSymbol	Description	logFC	logCPM	F	PValue	FDR
ENSMUSG00000086503	Xist	inactive X specific transcripts [Source:MGI Symbol;Acc:MGI:98974]	9.16259	7.96114	1667.24	4.68591e-14	6.02936e-10
ENSMUSG00000040314	Ctsg	cathepsin G [Source:MGI Symbol;Acc:MGI:88563]	7.58064	7.01377	1260.07	2.40849e-13	1.5495e-09
ENSMUSG00000029322	Plac8	placenta-specific 8 [Source:MGI Symbol;Acc:MGI:2445289]	6.57302	7.21687	1068.77	6.29601e-13	2.70036e-09
ENSMUSG00000048163	Selplg	selectin, platelet (p-selectin) ligand [Source:MGI Symbol;Acc:MGI:106689]	6.20137	5.75456	1002.7	9.13279e-13	2.93779e-09
ENSMUSG00000036594	H2-Aa	histocompatibility 2, class II antigen A, alpha [Source:MGI Symbol;Acc:MGI:95895]	5.21193	6.03598	815.354	3.04371e-12	7.83267e-09
ENSMUSG00000024681	Ms4a3	membrane-spanning 4-domains, subfamily A, member 3 [Source:MGI Symbol;Acc:MGI:2158468]	7.28706	5.14346	771.065	4.21059e-12	9.02961e-09
ENSMUSG00000057729	Prtn3	proteinase 3 [Source:MGI Symbol;Acc:MGI:893580]	6.79805	7.82576	687.342	8.20438e-12	1.14185e-08
ENSMUSG00000049625	Tifab	TRAF-interacting protein with forkhead-associated domain, family member B [Source:MGI Symbol;Acc:MGI:2385852]	7.3161	4.87459	676.628	8.98682e-12	1.14185e-08
ENSMUSG00000073421	H2-Ab1	histocompatibility 2, class II antigen A, beta 1 [Source:MGI Symbol;Acc:MGI:103070]	4.23744	6.54646	668.321	9.65388e-12	1.14185e-08
ENSMUSG00000046805	Mpeg1	macrophage expressed gene 1 [Source:MGI Symbol;Acc:MGI:1333743]	5.11735	5.37815	661.063	1.02846e-11	1.14185e-08
ENSMUSG00000001865	Cpa3	carboxypeptidase A3, mast cell [Source:MGI Symbol;Acc:MGI:88479]	7.35599	4.91096	647.397	1.16078e-11	1.14185e-08
ENSMUSG00000034353	Ramp1	receptor (calcitonin) activity modifying protein 1 [Source:MGI Symbol;Acc:MGI:1858418]	6.90691	4.92919	640.572	1.23427e-11	1.14185e-08
ENSMUSG00000020788	Atp2a3	ATPase, Ca++ transporting, ubiquitous [Source:MGI Symbol;Acc:MGI:1194503]	5.57445	6.21142	631.986	1.3346e-11	1.14185e-08
ENSMUSG00000026202	Tuba4a	tubulin, alpha 4A [Source:MGI Symbol;Acc:MGI:1095410]	3.57655	7.23956	624.768	1.42638e-11	1.14185e-08
ENSMUSG00000051457	Spn	sialophorin [Source:MGI Symbol;Acc:MGI:98384]	4.62199	6.84933	623.63	1.44152e-11	1.14185e-08
ENSMUSG00000022157	Mcpt8	mast cell protease 8 [Source:MGI Symbol;Acc:MGI:1261780]	7.21676	6.8515	621.058	1.47642e-11	1.14185e-08
ENSMUSG00000023169	Slc38a1	solute carrier family 38, member 1 [Source:MGI Symbol;Acc:MGI:2145895]	4.26358	5.62034	618.747	1.50863e-11	1.14185e-08
ENSMUSG00000022584	Ly6c2	lymphocyte antigen 6 complex, locus C2 [Source:MGI Symbol;Acc:MGI:3712069]	6.76201	6.47627	605.532	1.70941e-11	1.18527e-08
ENSMUSG00000060586	H2-Eb1	histocompatibility 2, class II antigen E beta [Source:MGI Symbol;Acc:MGI:95901]	5.35212	5.88181	602.996	1.75142e-11	1.18527e-08
ENSMUSG00000024610	Cd74	CD74 antigen (invariant polypeptide of major histocompatibility complex, class II antigen-associated) [Source:MGI Symbol;Acc:MGI:96534]	5.95918	7.64799	594.059	1.90945e-11	1.18527e-08
ENSMUSG00000022439	Parvg	parvin, gamma [Source:MGI Symbol;Acc:MGI:2158329]	5.22983	5.70331	592.724	1.93446e-11	1.18527e-08
ENSMUSG00000039109	F13a1	coagulation factor XIII, A1 subunit [Source:MGI Symbol;Acc:MGI:1921395]	6.17681	5.07608	582.488	2.13951e-11	1.25132e-08
ENSMUSG00000027556	Car1	carbonic anhydrase 1 [Source:MGI Symbol;Acc:MGI:88268]	3.70467	8.31626	563.933	2.57979e-11	1.41532e-08
ENSMUSG00000030830	Itgal	integrin alpha L [Source:MGI Symbol;Acc:MGI:96606]	6.34487	5.05749	559.12	2.71078e-11	1.41532e-08
ENSMUSG00000030000	Add2	adducin 2 (beta) [Source:MGI Symbol;Acc:MGI:87919]	3.23292	6.7341	553.687	2.86811e-11	1.41532e-08
ENSMUSG00000009350	Mpo	myeloperoxidase [Source:MGI Symbol;Acc:MGI:97137]	7.32711	9.46087	551.536	2.93333e-11	1.41532e-08
ENSMUSG00000022488	Nckap1l	NCK associated protein 1 like [Source:MGI Symbol;Acc:MGI:1926063]	4.75802	5.44719	550.041	2.97967e-11	1.41532e-08
ENSMUSG00000032484	Ngp	neutrophilic granule protein [Source:MGI Symbol;Acc:MGI:105983]	5.20923	6.23671	546.9	3.07989e-11	1.41532e-08
ENSMUSG00000004626	Stxbp2	syntaxin binding protein 2 [Source:MGI Symbol;Acc:MGI:107370]	4.64545	5.31115	540.889	3.28285e-11	1.41737e-08
ENSMUSG00000030688	Stard10	START domain containing 10 [Source:MGI Symbol;Acc:MGI:1860093]	3.39	6.84021	539.445	3.33391e-11	1.41737e-08
ENSMUSG00000024053	Emilin2	elastin microfibril interfacer 2 [Source:MGI Symbol;Acc:MGI:2389136]	3.37618	6.06855	537.21	3.41482e-11	1.41737e-08
ENSMUSG00000030707	Coro1a	coronin, actin binding protein 1A [Source:MGI Symbol;Acc:MGI:1345961]	6.32995	6.91964	527.741	3.78396e-11	1.52151e-08
ENSMUSG00000019982	Myb	myeloblastosis oncogene [Source:MGI Symbol;Acc:MGI:97249]	4.61625	6.53152	513.959	4.40816e-11	1.71878e-08
ENSMUSG00000054191	Klf1	Kruppel-like factor 1 (erythroid) [Source:MGI Symbol;Acc:MGI:1342771]	3.34775	7.08484	504.39	4.91275e-11	1.85919e-08
ENSMUSG00000031162	Gata1	GATA binding protein 1 [Source:MGI Symbol;Acc:MGI:95661]	3.34126	6.08704	498.958	5.22923e-11	1.92241e-08
ENSMUSG00000018654	Ikzf1	IKAROS family zinc finger 1 [Source:MGI Symbol;Acc:MGI:1342540]	3.7322	6.91281	487.126	6.00489e-11	2.09488e-08
ENSMUSG00000004266	Ptpn6	protein tyrosine phosphatase, non-receptor type 6 [Source:MGI Symbol;Acc:MGI:96055]	4.86101	5.38572	486.857	6.02399e-11	2.09488e-08
ENSMUSG00000008843	Cldn13	claudin 13 [Source:MGI Symbol;Acc:MGI:1913102]	3.29377	6.13593	483.549	6.26537e-11	2.12149e-08
ENSMUSG00000091694	Apol11b	apolipoprotein L 11b [Source:MGI Symbol;Acc:MGI:3036248]	4.91928	4.94537	478.076	6.68989e-11	2.20715e-08
ENSMUSG00000020437	Myo1g	myosin IG [Source:MGI Symbol;Acc:MGI:1927091]	6.04236	4.59074	474.758	6.96366e-11	2.21555e-08
ENSMUSG00000004612	Nkg7	natural killer cell group 7 sequence [Source:MGI Symbol;Acc:MGI:1931250]	6.41895	4.44637	473.63	7.05972e-11	2.21555e-08
ENSMUSG00000002111	Spi1	spleen focus forming virus (SFFV) proviral integration oncogene [Source:MGI Symbol;Acc:MGI:98282]	5.59134	4.97874	469.398	7.43414e-11	2.25896e-08
ENSMUSG00000018819	Lsp1	lymphocyte specific 1 [Source:MGI Symbol;Acc:MGI:96832]	5.25636	4.63899	468.147	7.54918e-11	2.25896e-08
ENSMUSG00000017716	Birc5	baculoviral IAP repeat-containing 5 [Source:MGI Symbol;Acc:MGI:1203517]	2.92617	6.35195	454.473	8.95331e-11	2.54121e-08
ENSMUSG00000034116	Vav1	vav 1 oncogene [Source:MGI Symbol;Acc:MGI:98923]	5.39241	4.9033	453.979	9.00949e-11	2.54121e-08
ENSMUSG00000026979	Psd4	pleckstrin and Sec7 domain containing 4 [Source:MGI Symbol;Acc:MGI:2674093]	3.99312	5.31874	453.322	9.08493e-11	2.54121e-08
ENSMUSG00000017499	Cdc6	cell division cycle 6 [Source:MGI Symbol;Acc:MGI:1345150]	3.03235	6.20225	451.221	9.33093e-11	2.55449e-08
ENSMUSG00000001228	Uhrf1	ubiquitin-like, containing PHD and RING finger domains, 1 [Source:MGI Symbol;Acc:MGI:1338889]	2.96931	7.33159	444.225	1.02082e-10	2.69338e-08
ENSMUSG00000031101	Sash3	SAM and SH3 domain containing 3 [Source:MGI Symbol;Acc:MGI:1921381]	5.27558	4.56245	443.858	1.02569e-10	2.69338e-08
ENSMUSG00000064147	Rab44	RAB44, member RAS oncogene family [Source:MGI Symbol;Acc:MGI:3045302]	6.00937	5.73138	437.86	1.10913e-10	2.84681e-08
ENSMUSG00000006585	Cdt1	chromatin licensing and DNA replication factor 1 [Source:MGI Symbol;Acc:MGI:1914427]	2.77518	6.52093	436.551	1.12837e-10	2.84681e-08
ENSMUSG00000015950	Ncf1	neutrophil cytosolic factor 1 [Source:MGI Symbol;Acc:MGI:97283]	5.5178	4.77511	434.022	1.16668e-10	2.84966e-08
ENSMUSG00000024965	Fermt3	fermitin family member 3 [Source:MGI Symbol;Acc:MGI:2147790]	3.74782	6.68316	432.38	1.19238e-10	2.84966e-08
ENSMUSG00000020143	Dock2	dedicator of cyto-kinesis 2 [Source:MGI Symbol;Acc:MGI:2149010]	5.50428	5.0442	431.903	1.19996e-10	2.84966e-08
ENSMUSG00000059336	Slc14a1	solute carrier family 14 (urea transporter), member 1 [Source:MGI Symbol;Acc:MGI:1351654]	3.24769	5.65294	430.777	1.21809e-10	2.84966e-08
ENSMUSG00000037280	Galnt6	polypeptide N-acetylgalactosaminyltransferase 6 [Source:MGI Symbol;Acc:MGI:1891640]	8.86737	3.86963	426.314	1.29319e-10	2.95018e-08
ENSMUSG00000070000	Fcho1	FCH domain only 1 [Source:MGI Symbol;Acc:MGI:1921265]	3.25347	6.40136	424.266	1.32945e-10	2.95018e-08
ENSMUSG00000000290	Itgb2	integrin beta 2 [Source:MGI Symbol;Acc:MGI:96611]	5.00814	4.518	424.245	1.32984e-10	2.95018e-08
ENSMUSG00000005410	Mcm5	minichromosome maintenance complex component 5 [Source:MGI Symbol;Acc:MGI:103197]	2.95259	7.9521	412.499	1.56243e-10	3.40741e-08
ENSMUSG00000006731	B4galnt1	beta-1,4-N-acetyl-galactosaminyl transferase 1 [Source:MGI Symbol;Acc:MGI:1342057]	4.47178	5.18717	410.928	1.59703e-10	3.42482e-08
ENSMUSG00000040204	Pclaf	PCNA clamp associated factor [Source:MGI Symbol;Acc:MGI:1915276]	2.99976	5.80165	407.234	1.68194e-10	3.50694e-08
ENSMUSG00000026786	Apbb1ip	amyloid beta (A4) precursor protein-binding, family B, member 1 interacting protein [Source:MGI Symbol;Acc:MGI:1861354]	3.96774	5.32496	405.836	1.71545e-10	3.50694e-08
ENSMUSG00000040274	Cdk6	cyclin-dependent kinase 6 [Source:MGI Symbol;Acc:MGI:1277162]	2.70309	6.85687	405.769	1.71709e-10	3.50694e-08
ENSMUSG00000021048	Mthfd1	methylenetetrahydrofolate dehydrogenase (NADP+ dependent), methenyltetrahydrofolate cyclohydrolase, formyltetrahydrofolate synthase [Source:MGI Symbol;Acc:MGI:1342005]	2.68586	7.15591	398.427	1.90665e-10	3.78698e-08
ENSMUSG00000030579	Tyrobp	TYRO protein tyrosine kinase binding protein [Source:MGI Symbol;Acc:MGI:1277211]	5.68802	4.72153	398.194	1.91306e-10	3.78698e-08
ENSMUSG00000040010	Slc7a5	solute carrier family 7 (cationic amino acid transporter, y+ system), member 5 [Source:MGI Symbol;Acc:MGI:1298205]	3.08412	6.11271	396.632	1.95665e-10	3.81458e-08
ENSMUSG00000027469	Tpx2	TPX2, microtubule-associated [Source:MGI Symbol;Acc:MGI:1919369]	2.77828	6.22248	390.67	2.13411e-10	4.09845e-08
ENSMUSG00000002068	Ccne1	cyclin E1 [Source:MGI Symbol;Acc:MGI:88316]	3.33641	6.07866	387.421	2.2387e-10	4.20205e-08
ENSMUSG00000026822	Lcn2	lipocalin 2 [Source:MGI Symbol;Acc:MGI:96757]	4.73707	4.56493	386.779	2.2601e-10	4.20205e-08
ENSMUSG00000020649	Rrm2	ribonucleotide reductase M2 [Source:MGI Symbol;Acc:MGI:98181]	2.9014	7.6599	385.43	2.30578e-10	4.20205e-08
ENSMUSG00000031165	Was	Wiskott-Aldrich syndrome [Source:MGI Symbol;Acc:MGI:105059]	4.10549	4.92915	385.055	2.31869e-10	4.20205e-08
ENSMUSG00000005087	Cd44	CD44 antigen [Source:MGI Symbol;Acc:MGI:88338]	4.0037	5.42533	381.715	2.4373e-10	4.33507e-08
ENSMUSG00000031170	Slc38a5	solute carrier family 38, member 5 [Source:MGI Symbol;Acc:MGI:2148066]	3.39365	5.64327	380.226	2.49248e-10	4.33507e-08
ENSMUSG00000029730	Mcm7	minichromosome maintenance complex component 7 [Source:MGI Symbol;Acc:MGI:1298398]	2.68603	7.94018	379.616	2.5155e-10	4.33507e-08
ENSMUSG00000002997	Prkar2b	protein kinase, cAMP dependent regulatory, type II beta [Source:MGI Symbol;Acc:MGI:97760]	2.95209	5.98338	379.318	2.52685e-10	4.33507e-08
ENSMUSG00000029177	Cenpa	centromere protein A [Source:MGI Symbol;Acc:MGI:88375]	2.7025	6.628	374.691	2.71075e-10	4.58937e-08
ENSMUSG00000002870	Mcm2	minichromosome maintenance complex component 2 [Source:MGI Symbol;Acc:MGI:105380]	2.65645	7.90024	372.978	2.78281e-10	4.60599e-08
ENSMUSG00000021457	Syk	spleen tyrosine kinase [Source:MGI Symbol;Acc:MGI:99515]	2.91398	5.80692	372.021	2.82402e-10	4.60599e-08
ENSMUSG00000032496	Ltf	lactotransferrin [Source:MGI Symbol;Acc:MGI:96837]	5.43555	5.56994	371.931	2.82796e-10	4.60599e-08
ENSMUSG00000028581	Laptm5	lysosomal-associated protein transmembrane 5 [Source:MGI Symbol;Acc:MGI:108046]	5.47403	6.41793	370.892	2.87357e-10	4.62178e-08
ENSMUSG00000028931	Kcnab2	potassium voltage-gated channel, shaker-related subfamily, beta member 2 [Source:MGI Symbol;Acc:MGI:109239]	4.4613	5.36162	369.066	2.95586e-10	4.68485e-08
ENSMUSG00000030091	Nup210	nucleoporin 210 [Source:MGI Symbol;Acc:MGI:1859555]	3.75096	7.47616	368.421	2.98561e-10	4.68485e-08
ENSMUSG00000071068	Treml2	triggering receptor expressed on myeloid cells-like 2 [Source:MGI Symbol;Acc:MGI:2147038]	4.90769	4.27188	366.929	3.05572e-10	4.7371e-08
ENSMUSG00000035697	Arhgap45	Rho GTPase activating protein 45 [Source:MGI Symbol;Acc:MGI:1917969]	3.99864	6.49813	365.851	3.10758e-10	4.76014e-08
ENSMUSG00000053398	Phgdh	3-phosphoglycerate dehydrogenase [Source:MGI Symbol;Acc:MGI:1355330]	4.74674	5.06069	364.581	3.17003e-10	4.78732e-08
ENSMUSG00000026815	Gfi1b	growth factor independent 1B [Source:MGI Symbol;Acc:MGI:1276578]	3.21354	5.68898	363.987	3.19973e-10	4.78732e-08
ENSMUSG00000058794	Nfe2	nuclear factor, erythroid derived 2 [Source:MGI Symbol;Acc:MGI:97308]	3.62889	5.55244	359.491	3.4354e-10	5.04319e-08
ENSMUSG00000019122	Ccl9	chemokine (C-C motif) ligand 9 [Source:MGI Symbol;Acc:MGI:104533]	4.73489	4.64734	359.24	3.44914e-10	5.04319e-08
ENSMUSG00000051506	Wdfy4	WD repeat and FYVE domain containing 4 [Source:MGI Symbol;Acc:MGI:3584510]	5.60737	5.25838	355.441	3.6653e-10	5.29903e-08
ENSMUSG00000027203	Dut	deoxyuridine triphosphatase [Source:MGI Symbol;Acc:MGI:1346051]	2.48684	6.99983	353.993	3.75178e-10	5.3638e-08
ENSMUSG00000020914	Top2a	topoisomerase (DNA) II alpha [Source:MGI Symbol;Acc:MGI:98790]	2.74505	7.94455	353.222	3.79881e-10	5.37135e-08
ENSMUSG00000060131	Atp8b4	ATPase, class I, type 8B, member 4 [Source:MGI Symbol;Acc:MGI:1859664]	6.39068	5.42218	349.101	4.06226e-10	5.68143e-08
ENSMUSG00000026669	Mcm10	minichromosome maintenance 10 replication initiation factor [Source:MGI Symbol;Acc:MGI:1917274]	3.28004	5.35572	347.887	4.14394e-10	5.71348e-08
ENSMUSG00000000861	Bcl11a	B cell CLL/lymphoma 11A (zinc finger protein) [Source:MGI Symbol;Acc:MGI:106190]	3.72082	5.19014	347.447	4.17399e-10	5.71348e-08
ENSMUSG00000028884	Rpa2	replication protein A2 [Source:MGI Symbol;Acc:MGI:1339939]	2.6673	5.9776	344.195	4.40421e-10	5.96516e-08
ENSMUSG00000028393	Alad	aminolevulinate, delta-, dehydratase [Source:MGI Symbol;Acc:MGI:96853]	2.40314	7.74109	341.855	4.57916e-10	6.07978e-08
ENSMUSG00000028337	Coro2a	coronin, actin binding protein 2A [Source:MGI Symbol;Acc:MGI:1345966]	6.35089	4.21115	341.8	4.58334e-10	6.07978e-08
ENSMUSG00000040809	Chil3	chitinase-like 3 [Source:MGI Symbol;Acc:MGI:1330860]	6.83148	4.02039	340.673	4.67061e-10	6.13232e-08
ENSMUSG00000026355	Mcm6	minichromosome maintenance complex component 6 [Source:MGI Symbol;Acc:MGI:1298227]	2.58899	8.10594	338.927	4.80956e-10	6.22333e-08
ENSMUSG00000001281	Itgb7	integrin beta 7 [Source:MGI Symbol;Acc:MGI:96616]	4.39258	4.88984	338.594	4.83666e-10	6.22333e-08
ENSMUSG00000028132	Tmem56	transmembrane protein 56 [Source:MGI Symbol;Acc:MGI:1923195]	3.13102	5.49786	336.985	4.96993e-10	6.29954e-08
ENSMUSG00000019942	Cdk1	cyclin-dependent kinase 1 [Source:MGI Symbol;Acc:MGI:88351]	2.53895	6.42765	336.702	4.9938e-10	6.29954e-08
ENSMUSG00000031264	Btk	Bruton agammaglobulinemia tyrosine kinase [Source:MGI Symbol;Acc:MGI:88216]	4.63085	4.72988	334.761	5.16129e-10	6.40866e-08
ENSMUSG00000054342	Kcnn4	potassium intermediate/small conductance calcium-activated channel, subfamily N, member 4 [Source:MGI Symbol;Acc:MGI:1277957]	3.20577	6.29113	334.549	5.17992e-10	6.40866e-08
ENSMUSG00000023505	Cdca3	cell division cycle associated 3 [Source:MGI Symbol;Acc:MGI:1315198]	2.91791	6.21806	332.779	5.33912e-10	6.54271e-08
ENSMUSG00000036918	Ttc7	tetratricopeptide repeat domain 7 [Source:MGI Symbol;Acc:MGI:1920999]	3.41569	5.67095	329.98	5.60261e-10	6.80083e-08
ENSMUSG00000026395	Ptprc	protein tyrosine phosphatase, receptor type, C [Source:MGI Symbol;Acc:MGI:97810]	6.06893	4.83927	328.059	5.79228e-10	6.96535e-08
ENSMUSG00000027715	Ccna2	cyclin A2 [Source:MGI Symbol;Acc:MGI:108069]	2.75992	6.77412	326.723	5.92861e-10	7.06328e-08
ENSMUSG00000032549	Rab6b	RAB6B, member RAS oncogene family [Source:MGI Symbol;Acc:MGI:107283]	-3.72754	4.78768	325.415	6.06569e-10	7.1603e-08
ENSMUSG00000030867	Plk1	polo like kinase 1 [Source:MGI Symbol;Acc:MGI:97621]	3.01482	5.56132	323.159	6.31098e-10	7.38212e-08
ENSMUSG00000027306	Nusap1	nucleolar and spindle associated protein 1 [Source:MGI Symbol;Acc:MGI:2675669]	2.7494	5.70539	322.181	6.42099e-10	7.38716e-08
ENSMUSG00000056394	Lig1	ligase I, DNA, ATP-dependent [Source:MGI Symbol;Acc:MGI:101789]	2.46637	7.15471	322.1	6.43011e-10	7.38716e-08
ENSMUSG00000005470	Asf1b	anti-silencing function 1B histone chaperone [Source:MGI Symbol;Acc:MGI:1914179]	3.11105	5.36571	321.413	6.50882e-10	7.41142e-08
ENSMUSG00000040675	Mthfd1l	methylenetetrahydrofolate dehydrogenase (NADP+ dependent) 1-like [Source:MGI Symbol;Acc:MGI:1924836]	2.96981	5.64542	320.797	6.58035e-10	7.42714e-08
ENSMUSG00000036352	Ubac1	ubiquitin associated domain containing 1 [Source:MGI Symbol;Acc:MGI:1920995]	2.30452	7.19836	319.575	6.72502e-10	7.52443e-08
ENSMUSG00000007080	Pole	polymerase (DNA directed), epsilon [Source:MGI Symbol;Acc:MGI:1196391]	2.72784	5.63965	318.588	6.8446e-10	7.59219e-08
ENSMUSG00000010048	Ifrd2	interferon-related developmental regulator 2 [Source:MGI Symbol;Acc:MGI:1316708]	2.38378	7.00548	317.31	7.00306e-10	7.63526e-08
ENSMUSG00000024169	Ift140	intraflagellar transport 140 [Source:MGI Symbol;Acc:MGI:2146906]	2.33871	6.35219	316.978	7.0449e-10	7.63526e-08
ENSMUSG00000037337	Map4k1	mitogen-activated protein kinase kinase kinase kinase 1 [Source:MGI Symbol;Acc:MGI:1346882]	4.59128	4.60896	316.6	7.09299e-10	7.63526e-08
ENSMUSG00000024621	Csf1r	colony stimulating factor 1 receptor [Source:MGI Symbol;Acc:MGI:1339758]	4.41076	4.31736	316.382	7.12078e-10	7.63526e-08
ENSMUSG00000032218	Ccnb2	cyclin B2 [Source:MGI Symbol;Acc:MGI:88311]	2.60313	6.13855	314.001	7.43387e-10	7.90509e-08
ENSMUSG00000002055	Spag5	sperm associated antigen 5 [Source:MGI Symbol;Acc:MGI:1927470]	2.69467	5.69192	312.122	7.69218e-10	8.04372e-08
ENSMUSG00000046179	E2f8	E2F transcription factor 8 [Source:MGI Symbol;Acc:MGI:1922038]	2.92684	5.93499	311.518	7.77738e-10	8.04372e-08
ENSMUSG00000006398	Cdc20	cell division cycle 20 [Source:MGI Symbol;Acc:MGI:1859866]	2.94783	6.41488	311.388	7.79594e-10	8.04372e-08
ENSMUSG00000090164	BC035044	cDNA sequence BC035044 [Source:MGI Symbol;Acc:MGI:2448540]	5.8556	4.10977	310.964	7.85664e-10	8.04372e-08
ENSMUSG00000021061	Sptb	spectrin beta, erythrocytic [Source:MGI Symbol;Acc:MGI:98387]	2.69024	7.78909	310.511	7.92206e-10	8.04372e-08
ENSMUSG00000028044	Cks1b	CDC28 protein kinase 1b [Source:MGI Symbol;Acc:MGI:1889208]	2.84463	5.55292	310.392	7.93932e-10	8.04372e-08
ENSMUSG00000040264	Gbp2b	guanylate binding protein 2b [Source:MGI Symbol;Acc:MGI:95666]	9.36141	3.5283	309.251	8.10758e-10	8.15002e-08
ENSMUSG00000032577	Mapkapk3	mitogen-activated protein kinase-activated protein kinase 3 [Source:MGI Symbol;Acc:MGI:2143163]	3.70447	4.96084	308.363	8.24124e-10	8.21377e-08
ENSMUSG00000028873	Cdca8	cell division cycle associated 8 [Source:MGI Symbol;Acc:MGI:1196274]	2.88276	5.87422	307.987	8.29867e-10	8.21377e-08
ENSMUSG00000027496	Aurka	aurora kinase A [Source:MGI Symbol;Acc:MGI:894678]	2.8694	5.42823	307.325	8.40093e-10	8.25151e-08
ENSMUSG00000021676	Iqgap2	IQ motif containing GTPase activating protein 2 [Source:MGI Symbol;Acc:MGI:2449975]	2.83704	5.67457	306.863	8.47309e-10	8.25934e-08
ENSMUSG00000052142	Rasal3	RAS protein activator like 3 [Source:MGI Symbol;Acc:MGI:2444128]	4.96609	4.51692	304.788	8.80643e-10	8.48537e-08
ENSMUSG00000028832	Stmn1	stathmin 1 [Source:MGI Symbol;Acc:MGI:96739]	2.62135	6.17228	304.603	8.83687e-10	8.48537e-08
ENSMUSG00000024590	Lmnb1	lamin B1 [Source:MGI Symbol;Acc:MGI:96795]	2.56015	7.38819	303.728	8.98274e-10	8.56154e-08
ENSMUSG00000037336	Mfsd2b	major facilitator superfamily domain containing 2B [Source:MGI Symbol;Acc:MGI:3583946]	3.0793	5.9166	302.754	9.14823e-10	8.61019e-08
ENSMUSG00000021728	Emb	embigin [Source:MGI Symbol;Acc:MGI:95321]	3.89042	4.9686	302.642	9.16761e-10	8.61019e-08
ENSMUSG00000024300	Myo1f	myosin IF [Source:MGI Symbol;Acc:MGI:107711]	5.91566	4.82539	302.158	9.25128e-10	8.62581e-08
ENSMUSG00000019838	Slc16a10	solute carrier family 16 (monocarboxylic acid transporters), member 10 [Source:MGI Symbol;Acc:MGI:1919722]	3.07626	5.89573	301.18	9.4235e-10	8.72318e-08
ENSMUSG00000027360	Hdc	histidine decarboxylase [Source:MGI Symbol;Acc:MGI:96062]	3.33395	4.89059	296.41	1.03184e-09	9.48336e-08
ENSMUSG00000032221	Mns1	meiosis-specific nuclear structural protein 1 [Source:MGI Symbol;Acc:MGI:107933]	3.11467	5.47225	295.921	1.04157e-09	9.50267e-08
ENSMUSG00000030978	Rrm1	ribonucleotide reductase M1 [Source:MGI Symbol;Acc:MGI:98180]	2.46771	8.03791	295.565	1.04871e-09	9.50267e-08
ENSMUSG00000012443	Kif11	kinesin family member 11 [Source:MGI Symbol;Acc:MGI:1098231]	2.75795	6.336	294.916	1.06189e-09	9.55478e-08
ENSMUSG00000031112	Stk26	serine/threonine kinase 26 [Source:MGI Symbol;Acc:MGI:1917665]	5.32214	4.44153	293.976	1.08134e-09	9.6026e-08
ENSMUSG00000047139	Cd24a	CD24a antigen [Source:MGI Symbol;Acc:MGI:88323]	3.18402	8.76074	293.938	1.08213e-09	9.6026e-08
ENSMUSG00000042476	Abcb4	ATP-binding cassette, sub-family B (MDR/TAP), member 4 [Source:MGI Symbol;Acc:MGI:97569]	3.03686	6.22924	291.932	1.12505e-09	9.91504e-08
[truncated: 12,721 more rows]
