# Supplementary material for: Endothelial Jak3 expression enhances pro-hematopoietic angiocrine function in mice
Source: Commun Biol. 2021 Mar 25;4:406. doi: 10.1038/s42003-021-01846-3 (PMC7994450; doi:10.1038/s42003-021-01846-3)
Supplement: Supplementary file 5 — Supplementary Data 3 [file 42003_2021_1846_MOESM5_ESM.xlsx]

## Sheet: Figures 2d and S1d
	GeneSymbol	Description	logFC	logCPM	F	PValue	FDR
ENSMUSG00000066553	Gm6969	predicted pseudogene 6969 [Source:MGI Symbol;Acc:MGI:3645320]	4.20564	3.04248	449.411	3.38488e-09	4.25175e-05
ENSMUSG00000040264	Gbp2b	guanylate binding protein 2b [Source:MGI Symbol;Acc:MGI:95666]	6.22622	5.04869	218.523	8.87822e-08	0.000557597
ENSMUSG00000107470	NA	NA	5.27972	2.14004	182.77	1.97191e-07	0.00082564
ENSMUSG00000025876	Unc5a	unc-5 netrin receptor A [Source:MGI Symbol;Acc:MGI:894682]	-1.17642	3.88277	137.033	7.0406e-07	0.00221092
ENSMUSG00000099397	NA	NA	3.8803	1.56661	128.331	9.38263e-07	0.00235711
ENSMUSG00000081824	BC002163	cDNA sequence BC002163 [Source:MGI Symbol;Acc:MGI:3612445]	3.46031	1.68698	118.81	1.31284e-06	0.00274844
ENSMUSG00000070390	Nlrp1b	NLR family, pyrin domain containing 1B [Source:MGI Symbol;Acc:MGI:3582959]	6.61601	0.916307	107.132	2.05521e-06	0.00368793
ENSMUSG00000091697	Eif3s6-ps2	eukaryotic translation initiation factor 3, subunit 6, pseudogene 2 [Source:MGI Symbol;Acc:MGI:103204]	4.40759	-0.0834494	95.4401	3.37693e-06	0.00530221
ENSMUSG00000082329	Gm14287	predicted gene 14287 [Source:MGI Symbol;Acc:MGI:3650189]	5.71515	0.438805	89.5798	4.42536e-06	0.00617633
ENSMUSG00000091421	Gm4202	predicted gene 4202 [Source:MGI Symbol;Acc:MGI:3782379]	2.03375	2.65372	77.5512	8.14204e-06	0.0102272
ENSMUSG00000031665	Sall1	spalt like transcription factor 1 [Source:MGI Symbol;Acc:MGI:1889585]	2.55805	3.02463	70.6883	1.19941e-05	0.0136962
ENSMUSG00000105337	NA	NA	2.33203	0.44985	63.7315	1.84133e-05	0.0192741
ENSMUSG00000093483	AA465934	expressed sequence AA465934 [Source:MGI Symbol;Acc:MGI:2671018]	2.3866	2.3282	58.5249	2.60993e-05	0.0210754
ENSMUSG00000001985	Grik3	glutamate receptor, ionotropic, kainate 3 [Source:MGI Symbol;Acc:MGI:95816]	6.12576	0.80621	57.9871	2.70986e-05	0.0210754
ENSMUSG00000024150	Mcfd2	multiple coagulation factor deficiency 2 [Source:MGI Symbol;Acc:MGI:2183439]	-0.489828	6.3214	57.2269	2.85915e-05	0.0210754
ENSMUSG00000035671	Zswim4	zinc finger SWIM-type containing 4 [Source:MGI Symbol;Acc:MGI:2443726]	0.684734	5.54479	57.1306	2.87876e-05	0.0210754
ENSMUSG00000046093	Hpcal4	hippocalcin-like 4 [Source:MGI Symbol;Acc:MGI:2157521]	-1.38538	4.52261	56.819	2.94338e-05	0.0210754
ENSMUSG00000027855	Sycp1	synaptonemal complex protein 1 [Source:MGI Symbol;Acc:MGI:105931]	8.35168	-0.0184607	110.411	3.12981e-05	0.0210754
ENSMUSG00000060427	Zfp868	zinc finger protein 868 [Source:MGI Symbol;Acc:MGI:2142546]	1.28949	4.90761	55.7108	3.1879e-05	0.0210754
ENSMUSG00000021457	Syk	spleen tyrosine kinase [Source:MGI Symbol;Acc:MGI:99515]	0.731433	4.53689	53.5748	3.73282e-05	0.023444
ENSMUSG00000037610	Kcnmb2	potassium large conductance calcium-activated channel, subfamily M, beta member 2 [Source:MGI Symbol;Acc:MGI:1919663]	2.59377	2.09346	51.8373	4.26141e-05	0.025129
ENSMUSG00000024109	Nrxn1	neurexin I [Source:MGI Symbol;Acc:MGI:1096391]	-3.56386	0.850315	50.5548	4.71068e-05	0.025129
ENSMUSG00000036585	Fgf1	fibroblast growth factor 1 [Source:MGI Symbol;Acc:MGI:95515]	0.654103	7.41394	50.3657	4.78169e-05	0.025129
ENSMUSG00000022307	Oxr1	oxidation resistance 1 [Source:MGI Symbol;Acc:MGI:2179326]	-0.66706	6.60204	50.2375	4.83058e-05	0.025129
ENSMUSG00000102550	NA	NA	3.57524	0.0858251	49.8016	5.0014e-05	0.025129
ENSMUSG00000074280	Gm6166	predicted gene 6166 [Source:MGI Symbol;Acc:MGI:3645893]	4.60379	0.458119	47.3891	6.09164e-05	0.0275228
ENSMUSG00000018593	Sparc	secreted acidic cysteine rich glycoprotein [Source:MGI Symbol;Acc:MGI:98373]	0.988449	10.1436	47.3297	6.12195e-05	0.0275228
ENSMUSG00000019732	Calr3	calreticulin 3 [Source:MGI Symbol;Acc:MGI:1920566]	2.38794	0.891918	47.3039	6.13517e-05	0.0275228
ENSMUSG00000038217	Tlcd2	TLC domain containing 2 [Source:MGI Symbol;Acc:MGI:1917141]	1.70229	3.1948	45.5379	7.12867e-05	0.030877
ENSMUSG00000028565	Nfia	nuclear factor I/A [Source:MGI Symbol;Acc:MGI:108056]	0.498635	5.86562	44.9055	7.53131e-05	0.0315336
ENSMUSG00000039826	Trub2	TruB pseudouridine (psi) synthase family member 2 [Source:MGI Symbol;Acc:MGI:2442186]	0.441925	4.68139	44.3367	7.91736e-05	0.031999
ENSMUSG00000042834	Nrep	neuronal regeneration related protein [Source:MGI Symbol;Acc:MGI:99444]	0.993311	5.62503	43.8667	8.25459e-05	0.031999
ENSMUSG00000027669	Gnb4	guanine nucleotide binding protein (G protein), beta 4 [Source:MGI Symbol;Acc:MGI:104581]	0.54007	6.47428	43.6623	8.4067e-05	0.031999
ENSMUSG00000057614	Gnai1	guanine nucleotide binding protein (G protein), alpha inhibiting 1 [Source:MGI Symbol;Acc:MGI:95771]	0.944388	3.96528	37.6245	0.000149325	0.0551667
ENSMUSG00000073647	Gm10557	predicted gene 10557 [Source:MGI Symbol;Acc:MGI:3708638]	0.751481	3.15561	35.4269	0.000187588	0.0673225
ENSMUSG00000039168	Dap	death-associated protein [Source:MGI Symbol;Acc:MGI:1918190]	-0.667414	4.82362	33.228	0.000238488	0.0832123
ENSMUSG00000060675	Pla2g16	phospholipase A2, group XVI [Source:MGI Symbol;Acc:MGI:2179715]	-0.784701	4.38067	32.9791	0.000245254	0.0832604
ENSMUSG00000069045	Ddx3y	DEAD (Asp-Glu-Ala-Asp) box polypeptide 3, Y-linked [Source:MGI Symbol;Acc:MGI:1349406]	9.71676	5.71735	32.0988	0.000271135	0.0896244
ENSMUSG00000031781	Ciapin1	cytokine induced apoptosis inhibitor 1 [Source:MGI Symbol;Acc:MGI:1922083]	0.499701	5.3527	31.588	0.000287677	0.0926542
ENSMUSG00000069049	Eif2s3y	eukaryotic translation initiation factor 2, subunit 3, structural gene Y-linked [Source:MGI Symbol;Acc:MGI:1349430]	8.848	4.56607	30.7032	0.00031934	0.0985769
ENSMUSG00000056673	Kdm5d	lysine (K)-specific demethylase 5D [Source:MGI Symbol;Acc:MGI:99780]	9.73889	4.02354	30.64	0.000321762	0.0985769
ENSMUSG00000068457	Uty	ubiquitously transcribed tetratricopeptide repeat gene, Y chromosome [Source:MGI Symbol;Acc:MGI:894810]	9.6798	3.48648	30.3538	0.000333003	0.0995915
ENSMUSG00000038725	Pkhd1l1	polycystic kidney and hepatic disease 1-like 1 [Source:MGI Symbol;Acc:MGI:2183153]	0.867083	2.87902	29.9355	0.000350304	0.10233
ENSMUSG00000039114	Nrn1	neuritin 1 [Source:MGI Symbol;Acc:MGI:1915654]	-2.37236	0.261245	27.455	0.000478732	0.136667
ENSMUSG00000021175	Cdca7l	cell division cycle associated 7 like [Source:MGI Symbol;Acc:MGI:2384982]	-1.61046	3.59748	26.8894	0.000515642	0.140765
ENSMUSG00000002343	Armc6	armadillo repeat containing 6 [Source:MGI Symbol;Acc:MGI:1924063]	0.909106	4.07219	26.714	0.000527787	0.140765
ENSMUSG00000060216	Arrb2	arrestin, beta 2 [Source:MGI Symbol;Acc:MGI:99474]	0.57833	5.25837	26.6146	0.00053482	0.140765
ENSMUSG00000073980	Gm9574	predicted gene 9574 [Source:MGI Symbol;Acc:MGI:3809525]	-1.87112	0.925145	26.5714	0.000537912	0.140765
ENSMUSG00000031805	Jak3	Janus kinase 3 [Source:MGI Symbol;Acc:MGI:99928]	-0.797318	8.08164	25.4517	0.000626251	0.158648
ENSMUSG00000061666	Gdpd1	glycerophosphodiester phosphodiesterase domain containing 1 [Source:MGI Symbol;Acc:MGI:1913819]	-0.420673	5.08422	25.3912	0.000631512	0.158648
ENSMUSG00000024427	Spry4	sprouty RTK signaling antagonist 4 [Source:MGI Symbol;Acc:MGI:1345144]	0.823361	8.33631	24.7198	0.000693624	0.170836
ENSMUSG00000063253	Scoc	short coiled-coil protein [Source:MGI Symbol;Acc:MGI:1927654]	-0.472501	4.57396	24.1684	0.000750261	0.181231
ENSMUSG00000039037	St6galnac5	ST6 (alpha-N-acetyl-neuraminyl-2,3-beta-galactosyl-1,3)-N-acetylgalactosaminide alpha-2,6-sialyltransferase 5 [Source:MGI Symbol;Acc:MGI:1349471]	1.67483	1.39903	23.9923	0.000769525	0.182377
ENSMUSG00000021262	Evl	Ena-vasodilator stimulated phosphoprotein [Source:MGI Symbol;Acc:MGI:1194884]	0.703533	5.16374	23.7912	0.000792261	0.184289
ENSMUSG00000025887	Casp12	caspase 12 [Source:MGI Symbol;Acc:MGI:1312922]	-0.74185	4.82902	23.6618	0.000807325	0.184378
ENSMUSG00000083240	Gm13453	predicted gene 13453 [Source:MGI Symbol;Acc:MGI:3651618]	4.75287	1.14987	23.4856	0.000828404	0.185814
ENSMUSG00000026303	Mlph	melanophilin [Source:MGI Symbol;Acc:MGI:2176380]	-1.78283	3.56728	23.2271	0.000860559	0.188396
ENSMUSG00000024378	Stard4	StAR-related lipid transfer (START) domain containing 4 [Source:MGI Symbol;Acc:MGI:2156764]	0.530027	6.87659	23.0082	0.000888981	0.188396
ENSMUSG00000027204	Fbn1	fibrillin 1 [Source:MGI Symbol;Acc:MGI:95489]	0.684164	5.65993	22.9439	0.000897537	0.188396
ENSMUSG00000058145	Adamts17	a disintegrin-like and metallopeptidase (reprolysin type) with thrombospondin type 1 motif, 17 [Source:MGI Symbol;Acc:MGI:3588195]	1.45999	1.01182	22.9262	0.00089991	0.188396
ENSMUSG00000043505	Gimap5	GTPase, IMAP family member 5 [Source:MGI Symbol;Acc:MGI:2442232]	0.588533	6.88299	22.6453	0.000938649	0.193285
ENSMUSG00000069793	Slfn9	schlafen 9 [Source:MGI Symbol;Acc:MGI:2445121]	-1.44226	1.64706	22.445	0.000967517	0.196016
ENSMUSG00000063286	Gm8995	predicted gene 8995 [Source:MGI Symbol;Acc:MGI:3644223]	-0.979191	5.84116	22.1824	0.00100702	0.19776
ENSMUSG00000038975	Rabggtb	Rab geranylgeranyl transferase, b subunit [Source:MGI Symbol;Acc:MGI:99537]	0.414181	5.45976	22.1785	0.00100761	0.19776
ENSMUSG00000046761	Fam83h	family with sequence similarity 83, member H [Source:MGI Symbol;Acc:MGI:2145900]	-1.09614	1.54552	21.6819	0.00108787	0.209034
ENSMUSG00000031803	B3gnt3	UDP-GlcNAc:betaGal beta-1,3-N-acetylglucosaminyltransferase 3 [Source:MGI Symbol;Acc:MGI:2152535]	-1.07489	6.43208	21.6204	0.00109834	0.209034
ENSMUSG00000039239	Tgfb2	transforming growth factor, beta 2 [Source:MGI Symbol;Acc:MGI:98726]	0.520844	3.57109	21.4396	0.00112985	0.211821
ENSMUSG00000002059	Rab34	RAB34, member RAS oncogene family [Source:MGI Symbol;Acc:MGI:104606]	-0.604823	3.38132	21.2455	0.00116492	0.213158
ENSMUSG00000054499	Dedd2	death effector domain-containing DNA binding protein 2 [Source:MGI Symbol;Acc:MGI:1914629]	-0.44211	4.18121	21.1171	0.00118882	0.213158
ENSMUSG00000043110	Lrrn4	leucine rich repeat neuronal 4 [Source:MGI Symbol;Acc:MGI:2445154]	1.13858	1.08641	21.0568	0.00120028	0.213158
ENSMUSG00000031877	Ces2g	carboxylesterase 2G [Source:MGI Symbol;Acc:MGI:1919611]	-1.0177	6.01726	20.947	0.00122145	0.213158
ENSMUSG00000019478	Rab4a	RAB4A, member RAS oncogene family [Source:MGI Symbol;Acc:MGI:105069]	0.682182	3.8237	20.8648	0.0012376	0.213158
ENSMUSG00000087574	C030037D09Rik	RIKEN cDNA C030037D09 gene [Source:MGI Symbol;Acc:MGI:1924865]	1.00888	3.17463	20.7876	0.00125301	0.213158
ENSMUSG00000040543	Pitpnm3	PITPNM family member 3 [Source:MGI Symbol;Acc:MGI:2685726]	-0.415651	5.16188	20.7044	0.00126987	0.213158
ENSMUSG00000023913	Pla2g7	phospholipase A2, group VII (platelet-activating factor acetylhydrolase, plasma) [Source:MGI Symbol;Acc:MGI:1351327]	2.0829	1.14766	20.6904	0.00127274	0.213158
ENSMUSG00000044338	Aplnr	apelin receptor [Source:MGI Symbol;Acc:MGI:1346086]	0.562259	8.99316	20.4381	0.00132575	0.219115
ENSMUSG00000026399	Cd55	CD55 molecule, decay accelerating factor for complement [Source:MGI Symbol;Acc:MGI:104850]	-0.628184	3.62064	20.2777	0.00136085	0.219169
ENSMUSG00000046152	Fut10	fucosyltransferase 10 [Source:MGI Symbol;Acc:MGI:2384748]	-0.453882	3.84889	20.2771	0.00136097	0.219169
ENSMUSG00000043243	Fam129c	family with sequence similarity 129, member C [Source:MGI Symbol;Acc:MGI:3686743]	1.18284	2.34077	20.1271	0.00139483	0.221778
ENSMUSG00000025279	Dnase1l3	deoxyribonuclease 1-like 3 [Source:MGI Symbol;Acc:MGI:1314633]	-1.10448	2.84577	19.8098	0.0014699	0.230793
ENSMUSG00000032372	Plscr2	phospholipid scramblase 2 [Source:MGI Symbol;Acc:MGI:1270860]	-0.891315	5.14548	19.5924	0.00152418	0.235086
ENSMUSG00000038128	Camk4	calcium/calmodulin-dependent protein kinase IV [Source:MGI Symbol;Acc:MGI:88258]	0.885023	2.58197	19.5317	0.00153977	0.235086
ENSMUSG00000023064	Sncg	synuclein, gamma [Source:MGI Symbol;Acc:MGI:1298397]	-0.865601	2.18743	19.4521	0.00156051	0.235086
ENSMUSG00000053835	H2-T24	histocompatibility 2, T region locus 24 [Source:MGI Symbol;Acc:MGI:95958]	0.896451	7.41506	19.3974	0.00157495	0.235086
ENSMUSG00000036438	Calm2	calmodulin 2 [Source:MGI Symbol;Acc:MGI:103250]	-0.361907	7.51058	19.338	0.00159082	0.235086
ENSMUSG00000026837	Col5a1	collagen, type V, alpha 1 [Source:MGI Symbol;Acc:MGI:88457]	0.727619	5.33733	19.0585	0.00166819	0.240126
ENSMUSG00000054196	Cthrc1	collagen triple helix repeat containing 1 [Source:MGI Symbol;Acc:MGI:1915838]	-1.73754	2.13722	19.0395	0.00167361	0.240126
ENSMUSG00000022533	Atp13a3	ATPase type 13A3 [Source:MGI Symbol;Acc:MGI:2685387]	-0.696714	6.71076	19.0093	0.00168228	0.240126
ENSMUSG00000021751	Acox2	acyl-Coenzyme A oxidase 2, branched chain [Source:MGI Symbol;Acc:MGI:1934852]	-2.1563	0.160888	18.5816	0.00181106	0.252496
ENSMUSG00000022562	Oplah	5-oxoprolinase (ATP-hydrolysing) [Source:MGI Symbol;Acc:MGI:1922725]	-0.52625	4.61497	18.5451	0.00182261	0.252496
ENSMUSG00000039936	Pik3cd	phosphatidylinositol-4,5-bisphosphate 3-kinase catalytic subunit delta [Source:MGI Symbol;Acc:MGI:1098211]	-0.600412	3.45898	18.5242	0.00182924	0.252496
ENSMUSG00000040327	Cul9	cullin 9 [Source:MGI Symbol;Acc:MGI:1925559]	-0.491189	4.90586	18.2412	0.00192222	0.253901
ENSMUSG00000038957	Edc3	enhancer of mRNA decapping 3 [Source:MGI Symbol;Acc:MGI:2142951]	0.524064	6.80185	18.1142	0.00196581	0.253901
ENSMUSG00000067017	Gm3608	predicted gene 3608 [Source:MGI Symbol;Acc:MGI:3804932]	2.76769	1.99487	18.0076	0.00200336	0.253901
ENSMUSG00000094845	Tmem95	transmembrane protein 95 [Source:MGI Symbol;Acc:MGI:3779488]	-1.02736	1.63448	17.9652	0.00201851	0.253901
ENSMUSG00000021871	Gm49342	predicted gene, 49342 [Source:MGI Symbol;Acc:MGI:6121535]	0.512178	5.18813	17.898	0.00204283	0.253901
ENSMUSG00000075028	Prdm11	PR domain containing 11 [Source:MGI Symbol;Acc:MGI:2685553]	0.334537	6.52543	17.8867	0.00204695	0.253901
ENSMUSG00000031503	Col4a2	collagen, type IV, alpha 2 [Source:MGI Symbol;Acc:MGI:88455]	0.412518	10.6713	17.8775	0.00205034	0.253901
ENSMUSG00000074491	Clec4g	C-type lectin domain family 4, member g [Source:MGI Symbol;Acc:MGI:1923113]	-0.966697	2.67935	17.8503	0.0020603	0.253901
ENSMUSG00000035273	Hpse	heparanase [Source:MGI Symbol;Acc:MGI:1343124]	-0.81639	1.83843	17.7446	0.00209972	0.253901
ENSMUSG00000029155	Spata18	spermatogenesis associated 18 [Source:MGI Symbol;Acc:MGI:1920722]	-1.6791	1.75627	17.7315	0.00210466	0.253901
ENSMUSG00000040483	Xaf1	XIAP associated factor 1 [Source:MGI Symbol;Acc:MGI:3772572]	0.950462	7.12539	17.6799	0.00212427	0.253901
ENSMUSG00000031711	Zfp330	zinc finger protein 330 [Source:MGI Symbol;Acc:MGI:1353574]	0.295887	4.8497	17.6729	0.00212697	0.253901
ENSMUSG00000040265	Dnm3	dynamin 3 [Source:MGI Symbol;Acc:MGI:1341299]	0.442374	3.80123	17.6341	0.00214188	0.253901
ENSMUSG00000027551	Zfp64	zinc finger protein 64 [Source:MGI Symbol;Acc:MGI:107342]	0.392273	5.07361	17.5856	0.00216071	0.253901
ENSMUSG00000044337	Ackr3	atypical chemokine receptor 3 [Source:MGI Symbol;Acc:MGI:109562]	0.766381	8.16195	17.5805	0.0021627	0.253901
ENSMUSG00000105987	NA	NA	-0.652237	4.38084	17.5654	0.00216861	0.253901
ENSMUSG00000028028	Alpk1	alpha-kinase 1 [Source:MGI Symbol;Acc:MGI:1918731]	-1.03861	2.17321	17.5287	0.00218305	0.253901
ENSMUSG00000029086	Prom1	prominin 1 [Source:MGI Symbol;Acc:MGI:1100886]	-1.04773	1.77905	17.4735	0.00220504	0.254105
ENSMUSG00000022419	Deptor	DEP domain containing MTOR-interacting protein [Source:MGI Symbol;Acc:MGI:2146322]	0.654316	5.03149	17.2046	0.00231591	0.260912
ENSMUSG00000063458	Lrmda	leucine rich melanocyte differentiation associated [Source:MGI Symbol;Acc:MGI:1923883]	1.23879	0.844323	17.1952	0.0023199	0.260912
ENSMUSG00000040061	Plcb2	phospholipase C, beta 2 [Source:MGI Symbol;Acc:MGI:107465]	-0.323532	5.75941	17.1799	0.00232642	0.260912
ENSMUSG00000003573	Homer3	homer scaffolding protein 3 [Source:MGI Symbol;Acc:MGI:1347359]	0.404424	6.56595	17.0965	0.00236238	0.262601
ENSMUSG00000056501	Cebpb	CCAAT/enhancer binding protein (C/EBP), beta [Source:MGI Symbol;Acc:MGI:88373]	0.986929	2.73893	17.0357	0.00238903	0.263234
ENSMUSG00000053552	Ebf4	early B cell factor 4 [Source:MGI Symbol;Acc:MGI:2385972]	-0.536805	3.12785	16.9574	0.00242389	0.264752
ENSMUSG00000087679	Tmem250-ps	transmembrane protein 250, pseudogene [Source:MGI Symbol;Acc:MGI:1924939]	0.291569	5.46676	16.8203	0.00248643	0.266987
ENSMUSG00000033540	Idua	iduronidase, alpha-L [Source:MGI Symbol;Acc:MGI:96418]	-0.350213	4.91036	16.8194	0.00248686	0.266987
ENSMUSG00000087366	Junos	jun proto-oncogene, opposite strand [Source:MGI Symbol;Acc:MGI:2652837]	-0.698167	2.25508	16.7713	0.00250928	0.26711
ENSMUSG00000025529	Zfp711	zinc finger protein 711 [Source:MGI Symbol;Acc:MGI:3045342]	0.56893	2.98472	16.6676	0.00255843	0.270054
ENSMUSG00000031502	Col4a1	collagen, type IV, alpha 1 [Source:MGI Symbol;Acc:MGI:88454]	0.393875	11.3824	16.3648	0.00270881	0.283545
ENSMUSG00000017309	Cd300lg	CD300 molecule like family member G [Source:MGI Symbol;Acc:MGI:1289168]	-0.597998	6.25733	16.2287	0.00277992	0.286454
ENSMUSG00000026566	Mpzl1	myelin protein zero-like 1 [Source:MGI Symbol;Acc:MGI:1915731]	0.475626	6.1713	16.2244	0.00278221	0.286454
ENSMUSG00000110649	NA	NA	1.20956	0.56652	16.1709	0.00281079	0.287043
ENSMUSG00000071793	2610005L07Rik	RIKEN cDNA 2610005L07 gene [Source:MGI Symbol;Acc:MGI:1914283]	0.520627	3.02736	16.0614	0.00287045	0.290772
ENSMUSG00000036306	Lzts1	leucine zipper, putative tumor suppressor 1 [Source:MGI Symbol;Acc:MGI:2684762]	0.58714	3.82841	15.9673	0.00292296	0.292716
ENSMUSG00000040118	Cacna2d1	calcium channel, voltage-dependent, alpha2/delta subunit 1 [Source:MGI Symbol;Acc:MGI:88295]	0.611379	2.88854	15.9438	0.00293625	0.292716
ENSMUSG00000028701	Lurap1	leucine rich adaptor protein 1 [Source:MGI Symbol;Acc:MGI:1915325]	-0.78589	1.4749	15.8362	0.00299808	0.296527
ENSMUSG00000024247	Pkdcc	protein kinase domain containing, cytoplasmic [Source:MGI Symbol;Acc:MGI:2147077]	0.554105	3.71806	15.6901	0.00308458	0.300748
ENSMUSG00000038879	Nipal2	NIPA-like domain containing 2 [Source:MGI Symbol;Acc:MGI:1924488]	-0.471942	4.97155	15.6834	0.00308865	0.300748
ENSMUSG00000019433	Gipc1	GIPC PDZ domain containing family, member 1 [Source:MGI Symbol;Acc:MGI:1926252]	0.242098	5.87339	15.5747	0.00315509	0.303273
ENSMUSG00000029168	Dpysl5	dihydropyrimidinase-like 5 [Source:MGI Symbol;Acc:MGI:1929772]	-0.844392	5.13197	15.5416	0.00317568	0.303273
ENSMUSG00000066677	Ifi208	interferon activated gene 208 [Source:MGI Symbol;Acc:MGI:2442822]	0.977814	6.25853	15.5224	0.00318764	0.303273
ENSMUSG00000102748	NA	NA	-0.50499	3.79507	15.4796	0.00321463	0.303273
ENSMUSG00000036902	Neto2	neuropilin (NRP) and tolloid (TLL)-like 2 [Source:MGI Symbol;Acc:MGI:1921763]	0.732809	3.73377	15.4335	0.00324403	0.303273
ENSMUSG00000043415	Otud1	OTU domain containing 1 [Source:MGI Symbol;Acc:MGI:1918448]	0.396867	4.25534	15.4078	0.00326052	0.303273
ENSMUSG00000034656	Cacna1a	calcium channel, voltage-dependent, P/Q type, alpha 1A subunit [Source:MGI Symbol;Acc:MGI:109482]	-1.70286	3.04265	15.3484	0.00329908	0.303273
ENSMUSG00000020733	Slc9a3r1	solute carrier family 9 (sodium/hydrogen exchanger), member 3 regulator 1 [Source:MGI Symbol;Acc:MGI:1349482]	-0.332087	4.51727	15.3352	0.00330773	0.303273
ENSMUSG00000046010	Zfp830	zinc finger protein 830 [Source:MGI Symbol;Acc:MGI:1914233]	0.315466	4.16804	15.1579	0.0034266	0.311037
ENSMUSG00000026582	Sele	selectin, endothelial cell [Source:MGI Symbol;Acc:MGI:98278]	-1.23466	3.55517	15.1355	0.00344194	0.311037
ENSMUSG00000050914	Ankrd37	ankyrin repeat domain 37 [Source:MGI Symbol;Acc:MGI:3603344]	-1.0113	1.78988	15.0266	0.00351797	0.311717
ENSMUSG00000026478	Lamc1	laminin, gamma 1 [Source:MGI Symbol;Acc:MGI:99914]	0.376317	7.72002	14.9906	0.00354352	0.311717
ENSMUSG00000053334	Ficd	FIC domain containing [Source:MGI Symbol;Acc:MGI:1098550]	-0.357938	4.12151	14.9897	0.00354417	0.311717
ENSMUSG00000063160	Numbl	numb-like [Source:MGI Symbol;Acc:MGI:894702]	-0.438944	4.38638	14.9833	0.00354872	0.311717
ENSMUSG00000031391	L1cam	L1 cell adhesion molecule [Source:MGI Symbol;Acc:MGI:96721]	-0.785133	2.92892	14.8999	0.00360894	0.314805
ENSMUSG00000055994	Nod2	nucleotide-binding oligomerization domain containing 2 [Source:MGI Symbol;Acc:MGI:2429397]	-0.917555	4.34426	14.5661	0.00386283	0.331701
ENSMUSG00000079685	Ulbp1	UL16 binding protein 1 [Source:MGI Symbol;Acc:MGI:1925027]	-0.455255	3.15453	14.5525	0.00387365	0.331701
ENSMUSG00000036402	Gng12	guanine nucleotide binding protein (G protein), gamma 12 [Source:MGI Symbol;Acc:MGI:1336171]	0.294952	6.69175	14.5422	0.00388186	0.331701
ENSMUSG00000037369	Kdm6a	lysine (K)-specific demethylase 6A [Source:MGI Symbol;Acc:MGI:1095419]	-0.552714	6.91672	14.4919	0.00392217	0.332881
ENSMUSG00000029321	Slc10a6	solute carrier family 10 (sodium/bile acid cotransporter family), member 6 [Source:MGI Symbol;Acc:MGI:1923000]	1.34593	3.78046	14.4412	0.00396344	0.334126
ENSMUSG00000096107	Gm16505	predicted gene 16505 [Source:MGI Symbol;Acc:MGI:3642261]	4.79091	1.22633	14.3879	0.00400733	0.335574
ENSMUSG00000029313	Aff1	AF4/FMR2 family, member 1 [Source:MGI Symbol;Acc:MGI:1100819]	0.584137	7.63814	14.3365	0.00405021	0.336918
ENSMUSG00000040812	Agbl2	ATP/GTP binding protein-like 2 [Source:MGI Symbol;Acc:MGI:2443254]	-1.68553	0.714181	14.2703	0.00410625	0.339333
ENSMUSG00000024544	Ldlrad4	low density lipoprotein receptor class A domain containing 4 [Source:MGI Symbol;Acc:MGI:1277150]	0.278125	5.5683	14.1756	0.00418807	0.343833
ENSMUSG00000039065	Atpsckmt	ATP synthase C subunit lysine N-methyltransferase [Source:MGI Symbol;Acc:MGI:1915323]	-0.532741	3.95847	14.0739	0.00427825	0.348955
ENSMUSG00000030074	Gxylt2	glucoside xylosyltransferase 2 [Source:MGI Symbol;Acc:MGI:2682940]	0.653975	3.79199	13.9755	0.0043677	0.351143
ENSMUSG00000027796	Smad9	SMAD family member 9 [Source:MGI Symbol;Acc:MGI:1859993]	-0.476896	3.57009	13.958	0.00438379	0.351143
ENSMUSG00000096956	Snhg18	small nucleolar RNA host gene 18 [Source:MGI Symbol;Acc:MGI:1914085]	-1.1698	0.731418	13.9525	0.00438893	0.351143
ENSMUSG00000020646	Mboat2	membrane bound O-acyltransferase domain containing 2 [Source:MGI Symbol;Acc:MGI:1914466]	0.69204	4.91045	13.7588	0.00457284	0.362473
ENSMUSG00000042419	Nfkbil1	nuclear factor of kappa light polypeptide gene enhancer in B cells inhibitor like 1 [Source:MGI Symbol;Acc:MGI:1340031]	0.514183	3.29793	13.7394	0.00459177	0.362473
ENSMUSG00000073490	Ifi207	interferon activated gene 207 [Source:MGI Symbol;Acc:MGI:2138302]	-1.4529	1.45231	13.7136	0.00461713	0.362473
ENSMUSG00000099876	NA	NA	9.04605	0.618514	18.166	0.00473225	0.369204
ENSMUSG00000021950	Anxa8	annexin A8 [Source:MGI Symbol;Acc:MGI:1201374]	-1.317	1.51611	13.4758	0.00485891	0.376745
ENSMUSG00000019734	Tmc4	transmembrane channel-like gene family 4 [Source:MGI Symbol;Acc:MGI:2669035]	-0.871388	2.44649	13.4328	0.00490421	0.377925
ENSMUSG00000050157	Gm867	predicted gene 867 [Source:MGI Symbol;Acc:MGI:2685713]	-1.50543	1.5426	13.3158	0.0050303	0.383044
ENSMUSG00000026779	Mastl	microtubule associated serine/threonine kinase-like [Source:MGI Symbol;Acc:MGI:1914371]	-1.13062	0.708426	13.3145	0.00503163	0.383044
ENSMUSG00000060044	Tmem26	transmembrane protein 26 [Source:MGI Symbol;Acc:MGI:2143537]	0.855718	1.69261	13.2753	0.00507478	0.384002
ENSMUSG00000062014	Gmfb	glia maturation factor, beta [Source:MGI Symbol;Acc:MGI:1927133]	0.206074	6.93087	13.1959	0.00516352	0.388377
ENSMUSG00000072115	Ang	angiogenin, ribonuclease, RNase A family, 5 [Source:MGI Symbol;Acc:MGI:88022]	-1.17544	1.29465	13.057	0.00532329	0.398011
ENSMUSG00000023050	Map3k12	mitogen-activated protein kinase kinase kinase 12 [Source:MGI Symbol;Acc:MGI:1346881]	-0.333525	4.10455	12.947	0.00545425	0.400275
ENSMUSG00000022150	Dab2	disabled 2, mitogen-responsive phosphoprotein [Source:MGI Symbol;Acc:MGI:109175]	-0.540231	5.87223	12.9466	0.00545473	0.400275
ENSMUSG00000028907	Utp11	UTP11 small subunit processome component [Source:MGI Symbol;Acc:MGI:1914455]	0.27511	5.06212	12.9087	0.00550074	0.400275
ENSMUSG00000025473	Adam8	a disintegrin and metallopeptidase domain 8 [Source:MGI Symbol;Acc:MGI:107825]	-0.657858	1.96099	12.9063	0.00550356	0.400275
ENSMUSG00000034799	Unc13a	unc-13 homolog A [Source:MGI Symbol;Acc:MGI:3051532]	0.680968	3.42523	12.8965	0.00551555	0.400275
ENSMUSG00000025791	Pgm1	phosphoglucomutase 1 [Source:MGI Symbol;Acc:MGI:97565]	-0.667961	3.56983	12.8727	0.00554476	0.400275
ENSMUSG00000031696	Vps35	VPS35 retromer complex component [Source:MGI Symbol;Acc:MGI:1890467]	-0.242892	7.13203	12.8398	0.0055855	0.400911
ENSMUSG00000024654	Asrgl1	asparaginase like 1 [Source:MGI Symbol;Acc:MGI:1913764]	-0.325163	4.04284	12.6605	0.00581395	0.408726
ENSMUSG00000029999	Tgfa	transforming growth factor alpha [Source:MGI Symbol;Acc:MGI:98724]	-0.956924	1.84	12.6256	0.00585966	0.408726
ENSMUSG00000000278	Scpep1	serine carboxypeptidase 1 [Source:MGI Symbol;Acc:MGI:1921867]	1.01657	4.06145	12.5999	0.00589374	0.408726
ENSMUSG00000035158	Mitf	melanogenesis associated transcription factor [Source:MGI Symbol;Acc:MGI:104554]	-0.595147	2.50412	12.5861	0.00591207	0.408726
ENSMUSG00000055013	Agap1	ArfGAP with GTPase domain, ankyrin repeat and PH domain 1 [Source:MGI Symbol;Acc:MGI:2653690]	0.26232	6.8561	12.5641	0.00594151	0.408726
ENSMUSG00000074063	Osgin1	oxidative stress induced growth inhibitor 1 [Source:MGI Symbol;Acc:MGI:1919089]	-1.48362	1.97347	12.5613	0.00594528	0.408726
ENSMUSG00000026890	Lhx6	LIM homeobox protein 6 [Source:MGI Symbol;Acc:MGI:1306803]	0.481544	4.47532	12.5398	0.00597414	0.408726
ENSMUSG00000039672	Kcne2	potassium voltage-gated channel, Isk-related subfamily, gene 2 [Source:MGI Symbol;Acc:MGI:1891123]	-1.62855	1.87785	12.5332	0.00598302	0.408726
ENSMUSG00000028108	Ecm1	extracellular matrix protein 1 [Source:MGI Symbol;Acc:MGI:103060]	-0.324005	7.2264	12.5301	0.00598723	0.408726
ENSMUSG00000029310	Nudt9	nudix (nucleoside diphosphate linked moiety X)-type motif 9 [Source:MGI Symbol;Acc:MGI:1921417]	0.476612	5.42383	12.4895	0.00604243	0.410265
ENSMUSG00000026944	Abca2	ATP-binding cassette, sub-family A (ABC1), member 2 [Source:MGI Symbol;Acc:MGI:99606]	-0.430441	4.64599	12.3532	0.00623252	0.41949
ENSMUSG00000037852	Cpe	carboxypeptidase E [Source:MGI Symbol;Acc:MGI:101932]	0.643767	6.20241	12.3025	0.00630512	0.41949
ENSMUSG00000063011	Msln	mesothelin [Source:MGI Symbol;Acc:MGI:1888992]	1.04309	3.09362	12.2941	0.00631728	0.41949
ENSMUSG00000078716	Tmem8b	transmembrane protein 8B [Source:MGI Symbol;Acc:MGI:2441680]	-0.386167	3.94037	12.2901	0.00632297	0.41949
ENSMUSG00000030930	Chst15	carbohydrate sulfotransferase 15 [Source:MGI Symbol;Acc:MGI:1924840]	0.443992	7.35999	12.2729	0.00634799	0.41949
ENSMUSG00000028282	Casp8ap2	caspase 8 associated protein 2 [Source:MGI Symbol;Acc:MGI:1349399]	-0.253286	4.90476	12.2263	0.00641612	0.41949
ENSMUSG00000034729	Mrps10	mitochondrial ribosomal protein S10 [Source:MGI Symbol;Acc:MGI:1928139]	0.271541	4.35602	12.2	0.00645497	0.41949
ENSMUSG00000074818	Pdzd7	PDZ domain containing 7 [Source:MGI Symbol;Acc:MGI:3608325]	-0.575623	1.80161	12.1974	0.00645889	0.41949
ENSMUSG00000069808	Fam57a	family with sequence similarity 57, member A [Source:MGI Symbol;Acc:MGI:2151840]	-0.642186	4.86983	12.1839	0.00647887	0.41949
ENSMUSG00000031770	Herpud1	homocysteine-inducible, endoplasmic reticulum stress-inducible, ubiquitin-like domain member 1 [Source:MGI Symbol;Acc:MGI:1927406]	-0.420585	6.87495	12.1603	0.00651426	0.419619
ENSMUSG00000000958	Slc7a7	solute carrier family 7 (cationic amino acid transporter, y+ system), member 7 [Source:MGI Symbol;Acc:MGI:1337120]	-0.370519	4.62967	12.1142	0.00658376	0.421932
ENSMUSG00000083282	Ctsf	cathepsin F [Source:MGI Symbol;Acc:MGI:1861434]	-0.447753	3.96223	12.086	0.00662682	0.422536
ENSMUSG00000001305	Rrp15	ribosomal RNA processing 15 homolog (S. cerevisiae) [Source:MGI Symbol;Acc:MGI:1914473]	0.390983	3.46502	12.0375	0.00670162	0.42447
ENSMUSG00000027994	Mcub	mitochondrial calcium uniporter dominant negative beta subunit [Source:MGI Symbol;Acc:MGI:1914065]	-0.569447	2.37976	12.0226	0.00672475	0.42447
ENSMUSG00000057176	Ccdc189	coiled-coil domain containing 189 [Source:MGI Symbol;Acc:MGI:2685012]	-0.985221	1.13678	11.9865	0.00678138	0.424608
ENSMUSG00000022876	Samsn1	SAM domain, SH3 domain and nuclear localization signals, 1 [Source:MGI Symbol;Acc:MGI:1914992]	0.63898	2.11245	11.9599	0.0068235	0.424608
ENSMUSG00000022297	Fzd6	frizzled class receptor 6 [Source:MGI Symbol;Acc:MGI:108474]	-1.02757	6.49215	11.9568	0.00682835	0.424608
ENSMUSG00000032369	Plscr1	phospholipid scramblase 1 [Source:MGI Symbol;Acc:MGI:893575]	-0.29924	7.21359	11.8506	0.00699966	0.431722
ENSMUSG00000001435	Col18a1	collagen, type XVIII, alpha 1 [Source:MGI Symbol;Acc:MGI:88451]	-0.806374	5.37006	11.8004	0.00708239	0.431722
ENSMUSG00000086370	Ftx	Ftx transcript, Xist regulator (non-protein coding) [Source:MGI Symbol;Acc:MGI:1926128]	-0.571313	2.71219	11.7993	0.00708424	0.431722
ENSMUSG00000033585	Ndn	necdin [Source:MGI Symbol;Acc:MGI:97290]	0.723084	3.45359	11.7602	0.00714952	0.431722
ENSMUSG00000050097	Ces2b	carboxyesterase 2B [Source:MGI Symbol;Acc:MGI:2448547]	-0.723068	3.13977	11.7583	0.00715273	0.431722
ENSMUSG00000078137	Ankrd63	ankyrin repeat domain 63 [Source:MGI Symbol;Acc:MGI:2686183]	-0.601383	5.79873	11.737	0.00718873	0.431722
ENSMUSG00000022329	Stk3	serine/threonine kinase 3 [Source:MGI Symbol;Acc:MGI:1928487]	0.283065	5.61675	11.7238	0.00721103	0.431722
ENSMUSG00000046731	Kctd11	potassium channel tetramerisation domain containing 11 [Source:MGI Symbol;Acc:MGI:2448712]	-0.662164	5.17099	11.7093	0.00723571	0.431722
ENSMUSG00000056665	Them6	thioesterase superfamily member 6 [Source:MGI Symbol;Acc:MGI:1925301]	-0.276072	4.34055	11.6997	0.00725208	0.431722
ENSMUSG00000052407	Ccdc171	coiled-coil domain containing 171 [Source:MGI Symbol;Acc:MGI:1922152]	-0.765958	1.01938	11.6191	0.00739161	0.434885
ENSMUSG00000039552	Rsph4a	radial spoke head 4 homolog A (Chlamydomonas) [Source:MGI Symbol;Acc:MGI:3027894]	-1.39842	1.41485	11.6096	0.0074082	0.434885
ENSMUSG00000040711	Sh3pxd2b	SH3 and PX domains 2B [Source:MGI Symbol;Acc:MGI:2442062]	0.354124	4.66074	11.5955	0.00743302	0.434885
ENSMUSG00000054986	Sec14l3	SEC14-like lipid binding 3 [Source:MGI Symbol;Acc:MGI:3617848]	-1.11579	5.86855	11.5493	0.00751509	0.434885
ENSMUSG00000031983	2310022B05Rik	RIKEN cDNA 2310022B05 gene [Source:MGI Symbol;Acc:MGI:1916801]	0.289959	5.65172	11.4679	0.00766208	0.434885
ENSMUSG00000026956	Uap1l1	UDP-N-acteylglucosamine pyrophosphorylase 1-like 1 [Source:MGI Symbol;Acc:MGI:2443318]	-0.450701	4.1507	11.4596	0.00767739	0.434885
ENSMUSG00000022144	Gdnf	glial cell line derived neurotrophic factor [Source:MGI Symbol;Acc:MGI:107430]	-2.63451	0.822686	11.4506	0.00769376	0.434885
ENSMUSG00000000305	Cdh4	cadherin 4 [Source:MGI Symbol;Acc:MGI:99218]	0.70176	3.27618	11.4351	0.00772233	0.434885
ENSMUSG00000041439	Mfsd6	major facilitator superfamily domain containing 6 [Source:MGI Symbol;Acc:MGI:1922925]	-0.214823	6.19657	11.4196	0.00775116	0.434885
ENSMUSG00000032802	Srxn1	sulfiredoxin 1 homolog (S. cerevisiae) [Source:MGI Symbol;Acc:MGI:104971]	-0.62683	3.63403	11.4155	0.00775866	0.434885
ENSMUSG00000059040	Eno1b	enolase 1B, retrotransposed [Source:MGI Symbol;Acc:MGI:3648653]	4.42154	0.498037	11.4039	0.00778023	0.434885
ENSMUSG00000021708	Rasgrf2	RAS protein-specific guanine nucleotide-releasing factor 2 [Source:MGI Symbol;Acc:MGI:109137]	-0.619465	4.5337	11.4028	0.00778223	0.434885
ENSMUSG00000003051	Elf3	E74-like factor 3 [Source:MGI Symbol;Acc:MGI:1101781]	-1.56914	1.60618	11.3891	0.00780795	0.434885
ENSMUSG00000071398	2410004P03Rik	RIKEN cDNA 2410004P03 gene [Source:MGI Symbol;Acc:MGI:1920917]	-0.902099	1.60944	11.3314	0.0079169	0.434885
ENSMUSG00000024851	Pitpnm1	phosphatidylinositol transfer protein, membrane-associated 1 [Source:MGI Symbol;Acc:MGI:1197524]	-0.357038	5.83869	11.3122	0.00795341	0.434885
ENSMUSG00000039997	Ifi203	interferon activated gene 203 [Source:MGI Symbol;Acc:MGI:96428]	-0.539918	7.31662	11.3062	0.00796496	0.434885
ENSMUSG00000039632	Ccdc151	coiled-coil domain containing 151 [Source:MGI Symbol;Acc:MGI:1924859]	-1.40907	0.220584	11.3043	0.00796862	0.434885
ENSMUSG00000021365	Nedd9	neural precursor cell expressed, developmentally down-regulated gene 9 [Source:MGI Symbol;Acc:MGI:97302]	0.709352	8.15117	11.3039	0.00796935	0.434885
ENSMUSG00000028567	Txndc12	thioredoxin domain containing 12 (endoplasmic reticulum) [Source:MGI Symbol;Acc:MGI:1913323]	0.381537	5.63831	11.3008	0.00797534	0.434885
ENSMUSG00000028699	Tspan1	tetraspanin 1 [Source:MGI Symbol;Acc:MGI:1914055]	-1.12776	2.0224	11.2892	0.00799764	0.434885
ENSMUSG00000027955	Gask1b	golgi associated kinase 1B [Source:MGI Symbol;Acc:MGI:1915909]	0.393419	6.89508	11.2592	0.00805568	0.436153
ENSMUSG00000029207	Apbb2	amyloid beta (A4) precursor protein-binding, family B, member 2 [Source:MGI Symbol;Acc:MGI:108405]	0.310173	6.94046	11.233	0.00810685	0.437039
ENSMUSG00000024217	Snrpc	U1 small nuclear ribonucleoprotein C [Source:MGI Symbol;Acc:MGI:109489]	0.277956	4.53075	11.1772	0.00821703	0.439422
ENSMUSG00000114493	NA	NA	0.786601	0.804183	11.1449	0.00828179	0.439422
ENSMUSG00000017740	Slc12a5	solute carrier family 12, member 5 [Source:MGI Symbol;Acc:MGI:1862037]	-0.973623	3.43306	11.1365	0.00829873	0.439422
ENSMUSG00000023022	Lima1	LIM domain and actin binding 1 [Source:MGI Symbol;Acc:MGI:1920992]	-0.260044	7.33712	11.1313	0.00830924	0.439422
ENSMUSG00000018474	Chd3	chromodomain helicase DNA binding protein 3 [Source:MGI Symbol;Acc:MGI:1344395]	-0.275117	7.59698	11.1207	0.00833052	0.439422
ENSMUSG00000022272	Myo10	myosin X [Source:MGI Symbol;Acc:MGI:107716]	0.422781	8.85983	11.1057	0.00836094	0.439422
ENSMUSG00000045333	Zfp423	zinc finger protein 423 [Source:MGI Symbol;Acc:MGI:1891217]	0.924305	3.52141	11.0435	0.00848886	0.444285
ENSMUSG00000043621	Ubxn10	UBX domain protein 10 [Source:MGI Symbol;Acc:MGI:2443123]	-1.08885	1.6488	11.0112	0.00855612	0.445948
ENSMUSG00000067889	Sptbn2	spectrin beta, non-erythrocytic 2 [Source:MGI Symbol;Acc:MGI:1313261]	-0.726281	1.9862	10.9534	0.00867801	0.450432
ENSMUSG00000010080	Epn3	epsin 3 [Source:MGI Symbol;Acc:MGI:1919139]	-1.4094	2.64712	10.9084	0.00877463	0.453573
ENSMUSG00000053626	Tll1	tolloid-like [Source:MGI Symbol;Acc:MGI:106923]	0.560989	4.54869	10.8807	0.00883454	0.454798
ENSMUSG00000021256	Vash1	vasohibin 1 [Source:MGI Symbol;Acc:MGI:2442543]	0.469717	4.4021	10.854	0.00889301	0.455939
ENSMUSG00000044948	Cfap43	cilia and flagella associated protein 43 [Source:MGI Symbol;Acc:MGI:1289258]	0.571104	7.20343	10.8145	0.00898017	0.458258
ENSMUSG00000054408	Spcs3	signal peptidase complex subunit 3 homolog (S. cerevisiae) [Source:MGI Symbol;Acc:MGI:1923937]	0.339921	5.95215	10.8005	0.00901121	0.458258
ENSMUSG00000026090	2010300C02Rik	RIKEN cDNA 2010300C02 gene [Source:MGI Symbol;Acc:MGI:1919347]	-1.4931	1.45299	10.7724	0.00907425	0.459604
ENSMUSG00000042364	Snx18	sorting nexin 18 [Source:MGI Symbol;Acc:MGI:2137642]	0.312478	6.29417	10.7439	0.0091387	0.461009
ENSMUSG00000075225	Ccdc162	coiled-coil domain containing 162 [Source:MGI Symbol;Acc:MGI:1923223]	-1.166	1.55779	10.7057	0.00922569	0.463536
ENSMUSG00000107481	NA	NA	0.550451	3.06733	10.6078	0.0094537	0.4731
ENSMUSG00000024548	Setbp1	SET binding protein 1 [Source:MGI Symbol;Acc:MGI:1933199]	0.46739	4.57949	10.5747	0.00953247	0.475148
ENSMUSG00000072623	Zfp9	zinc finger protein 9 [Source:MGI Symbol;Acc:MGI:99210]	-0.432193	3.69794	10.5411	0.00961318	0.477277
ENSMUSG00000035007	Rundc1	RUN domain containing 1 [Source:MGI Symbol;Acc:MGI:2144506]	0.267635	5.26972	10.5196	0.00966516	0.477969
ENSMUSG00000040703	Cyp2s1	cytochrome P450, family 2, subfamily s, polypeptide 1 [Source:MGI Symbol;Acc:MGI:1921384]	-1.03332	4.32514	10.4806	0.00976055	0.480793
ENSMUSG00000037487	Ubr5	ubiquitin protein ligase E3 component n-recognin 5 [Source:MGI Symbol;Acc:MGI:1918040]	0.239792	7.82467	10.4559	0.00982158	0.48191
ENSMUSG00000030350	Prmt8	protein arginine N-methyltransferase 8 [Source:MGI Symbol;Acc:MGI:3043083]	-1.90687	0.782501	10.4398	0.00986149	0.481985
ENSMUSG00000038145	Snrk	SNF related kinase [Source:MGI Symbol;Acc:MGI:108104]	0.307392	8.93469	10.4007	0.00995946	0.483995
ENSMUSG00000028393	Alad	aminolevulinate, delta-, dehydratase [Source:MGI Symbol;Acc:MGI:96853]	0.646609	4.40735	10.3927	0.00997967	0.483995
ENSMUSG00000072494	Ppp1r3e	protein phosphatase 1, regulatory subunit 3E [Source:MGI Symbol;Acc:MGI:2145790]	-1.09974	2.4944	10.368	0.0100421	0.485152
ENSMUSG00000063531	Sema3e	sema domain, immunoglobulin domain (Ig), short basic domain, secreted, (semaphorin) 3E [Source:MGI Symbol;Acc:MGI:1340034]	-0.675731	2.36521	10.3527	0.0100813	0.485176
ENSMUSG00000034413	Neurl1b	neuralized E3 ubiquitin protein ligase 1B [Source:MGI Symbol;Acc:MGI:3643092]	0.457308	5.02225	10.3263	0.0101491	0.486324
ENSMUSG00000031697	Orc6	origin recognition complex, subunit 6 [Source:MGI Symbol;Acc:MGI:1929285]	-0.333037	4.40389	10.3134	0.0101826	0.486324
ENSMUSG00000079429	Mroh2a	maestro heat-like repeat family member 2A [Source:MGI Symbol;Acc:MGI:3705228]	-0.346704	4.18884	10.243	0.0103667	0.492738
ENSMUSG00000075590	Nrbp2	nuclear receptor binding protein 2 [Source:MGI Symbol;Acc:MGI:2385017]	-0.380555	5.67126	10.2222	0.0104219	0.492738
ENSMUSG00000031666	Rbl2	RB transcriptional corepressor like 2 [Source:MGI Symbol;Acc:MGI:105085]	-0.315706	5.23951	10.2175	0.0104346	0.492738
ENSMUSG00000022325	Pop1	processing of precursor 1, ribonuclease P/MRP family, (S. cerevisiae) [Source:MGI Symbol;Acc:MGI:1914974]	-0.480269	2.75588	10.167	0.0105705	0.497287
ENSMUSG00000056073	Grik2	glutamate receptor, ionotropic, kainate 2 (beta 2) [Source:MGI Symbol;Acc:MGI:95815]	-0.709985	1.71185	10.1029	0.0107459	0.503656
ENSMUSG00000020758	Itgb4	integrin beta 4 [Source:MGI Symbol;Acc:MGI:96613]	-0.333193	5.10787	10.0804	0.0108082	0.504691
ENSMUSG00000023960	Enpp5	ectonucleotide pyrophosphatase/phosphodiesterase 5 [Source:MGI Symbol;Acc:MGI:1933830]	-0.61385	5.26149	10.0138	0.0109959	0.511326
ENSMUSG00000107092	NA	NA	3.75959	-0.485646	10.0012	0.0110317	0.511326
ENSMUSG00000032657	Fam189b	family with sequence similarity 189, member B [Source:MGI Symbol;Acc:MGI:1915771]	-0.322072	4.03727	9.98061	0.0110907	0.512171
ENSMUSG00000025757	Hspa4l	heat shock protein 4 like [Source:MGI Symbol;Acc:MGI:107422]	-0.358516	5.18932	9.94524	0.011193	0.513503
ENSMUSG00000027962	Vcam1	vascular cell adhesion molecule 1 [Source:MGI Symbol;Acc:MGI:98926]	-0.945953	6.07715	9.94237	0.0112013	0.513503
ENSMUSG00000046207	Pik3r6	phosphoinositide-3-kinase regulatory subunit 5 [Source:MGI Symbol;Acc:MGI:2144613]	0.316705	5.23251	9.89981	0.011326	0.515864
ENSMUSG00000027792	Bche	butyrylcholinesterase [Source:MGI Symbol;Acc:MGI:894278]	1.18619	1.34253	9.89678	0.011335	0.515864
ENSMUSG00000034227	Foxj1	forkhead box J1 [Source:MGI Symbol;Acc:MGI:1347474]	-1.21637	3.33935	9.87675	0.0113943	0.516692
ENSMUSG00000049969	Plekhf2	pleckstrin homology domain containing, family F (with FYVE domain) member 2 [Source:MGI Symbol;Acc:MGI:1919051]	0.42734	6.26693	9.7826	0.0116783	0.52395
ENSMUSG00000040562	Gstm2	glutathione S-transferase, mu 2 [Source:MGI Symbol;Acc:MGI:95861]	-0.240062	6.05099	9.77691	0.0116958	0.52395
ENSMUSG00000110656	NA	NA	-0.729216	1.38257	9.7673	0.0117253	0.52395
ENSMUSG00000071202	Ccdc78	coiled-coil domain containing 78 [Source:MGI Symbol;Acc:MGI:2685784]	-1.24236	1.65125	9.71838	0.011877	0.52395
ENSMUSG00000034786	Gpsm3	G-protein signalling modulator 3 (AGS3-like, C. elegans) [Source:MGI Symbol;Acc:MGI:2146785]	0.397285	3.2282	9.69724	0.0119433	0.52395
ENSMUSG00000022895	Ets2	E26 avian leukemia oncogene 2, 3' domain [Source:MGI Symbol;Acc:MGI:95456]	0.296708	9.45863	9.67456	0.012015	0.52395
ENSMUSG00000015850	Adamtsl4	ADAMTS-like 4 [Source:MGI Symbol;Acc:MGI:2389008]	-0.331552	5.1316	9.65239	0.0120856	0.52395
ENSMUSG00000025534	Gusb	glucuronidase, beta [Source:MGI Symbol;Acc:MGI:95872]	-0.220231	5.76425	9.64704	0.0121027	0.52395
ENSMUSG00000036026	Tmem63b	transmembrane protein 63b [Source:MGI Symbol;Acc:MGI:2387609]	-0.254291	6.25647	9.62439	0.0121754	0.52395
ENSMUSG00000044285	Gm1821	predicted gene 1821 [Source:MGI Symbol;Acc:MGI:3037679]	1.0823	0.9933	9.6202	0.0121889	0.52395
ENSMUSG00000020220	Vps13d	vacuolar protein sorting 13D [Source:MGI Symbol;Acc:MGI:2448530]	0.403801	6.87207	9.61507	0.0122055	0.52395
ENSMUSG00000041842	Fhdc1	FH2 domain containing 1 [Source:MGI Symbol;Acc:MGI:2684972]	-0.937383	3.42009	9.61062	0.0122199	0.52395
ENSMUSG00000061288	Taok3	TAO kinase 3 [Source:MGI Symbol;Acc:MGI:3041177]	-0.274581	5.42708	9.59817	0.0122603	0.52395
ENSMUSG00000031792	Usb1	U6 snRNA biogenesis 1 [Source:MGI Symbol;Acc:MGI:2142454]	0.299719	4.88114	9.58926	0.0122893	0.52395
ENSMUSG00000051412	Vamp7	Mus musculus vesicle-associated membrane protein 7 (Vamp7), transcript variant 3, mRNA. [Source:RefSeq mRNA;Acc:NM_001359151]	-0.389448	4.84217	9.58857	0.0122915	0.52395
ENSMUSG00000063558	Aox1	aldehyde oxidase 1 [Source:MGI Symbol;Acc:MGI:88035]	-0.745506	3.80786	9.57475	0.0123367	0.52395
ENSMUSG00000085208	Brip1os	BRCA1 interacting protein C-terminal helicase 1, opposite strand [Source:MGI Symbol;Acc:MGI:1921288]	-0.281556	5.70316	9.55166	0.0124126	0.52395
ENSMUSG00000097180	2700038G22Rik	RIKEN cDNA 2700038G22 gene [Source:MGI Symbol;Acc:MGI:1914444]	1.29559	1.47331	9.53896	0.0124546	0.52395
ENSMUSG00000019464	Ptger1	prostaglandin E receptor 1 (subtype EP1) [Source:MGI Symbol;Acc:MGI:97793]	0.836451	2.34924	9.53595	0.0124645	0.52395
ENSMUSG00000004996	Mri1	methylthioribose-1-phosphate isomerase 1 [Source:MGI Symbol;Acc:MGI:1915123]	-0.611998	3.37206	9.53387	0.0124715	0.52395
ENSMUSG00000042106	Inka1	inka box actin regulator 1 [Source:MGI Symbol;Acc:MGI:1915426]	0.574322	2.98815	9.49974	0.0125854	0.52395
ENSMUSG00000070306	Ccdc153	coiled-coil domain containing 153 [Source:MGI Symbol;Acc:MGI:2448587]	-1.1241	2.67718	9.47126	0.0126814	0.52395
ENSMUSG00000028730	Cfap57	cilia and flagella associated protein 57 [Source:MGI Symbol;Acc:MGI:2686209]	-1.33936	0.544281	9.47011	0.0126853	0.52395
ENSMUSG00000079019	Insl3	insulin-like 3 [Source:MGI Symbol;Acc:MGI:108427]	-1.13733	2.82145	9.45532	0.0127356	0.52395
ENSMUSG00000024940	Ltbp3	latent transforming growth factor beta binding protein 3 [Source:MGI Symbol;Acc:MGI:1101355]	-0.284929	6.27852	9.44958	0.0127551	0.52395
ENSMUSG00000057969	Sema3b	sema domain, immunoglobulin domain (Ig), short basic domain, secreted, (semaphorin) 3B [Source:MGI Symbol;Acc:MGI:107561]	-0.545161	5.11669	9.44393	0.0127744	0.52395
ENSMUSG00000016984	Etaa1	Ewing tumor-associated antigen 1 [Source:MGI Symbol;Acc:MGI:1915395]	-0.453004	3.04084	9.4393	0.0127902	0.52395
ENSMUSG00000035311	Gnptab	N-acetylglucosamine-1-phosphate transferase, alpha and beta subunits [Source:MGI Symbol;Acc:MGI:3643902]	-0.323101	5.22013	9.43607	0.0128013	0.52395
ENSMUSG00000021326	Trim27	tripartite motif-containing 27 [Source:MGI Symbol;Acc:MGI:97904]	0.247786	5.09009	9.43394	0.0128086	0.52395
ENSMUSG00000069515	Lyz1	lysozyme 1 [Source:MGI Symbol;Acc:MGI:96902]	-1.75661	4.95447	9.40559	0.0129063	0.52395
ENSMUSG00000064280	Ccdc146	coiled-coil domain containing 146 [Source:MGI Symbol;Acc:MGI:1922422]	-1.25981	0.530271	9.3701	0.0130299	0.52395
ENSMUSG00000024664	Fads3	fatty acid desaturase 3 [Source:MGI Symbol;Acc:MGI:1928740]	-0.619187	3.92084	9.35953	0.0130669	0.52395
ENSMUSG00000022995	Enah	ENAH actin regulator [Source:MGI Symbol;Acc:MGI:108360]	-0.414368	3.20177	9.33878	0.0131401	0.52395
ENSMUSG00000020491	2810021J22Rik	RIKEN cDNA 2810021J22 gene [Source:MGI Symbol;Acc:MGI:1917194]	0.607535	2.91484	9.33343	0.0131591	0.52395
ENSMUSG00000038459	Abhd17c	abhydrolase domain containing 17C [Source:MGI Symbol;Acc:MGI:1917428]	0.302479	6.24615	9.32613	0.013185	0.52395
ENSMUSG00000029762	Akr1b8	aldo-keto reductase family 1, member B8 [Source:MGI Symbol;Acc:MGI:107673]	-0.765662	2.01382	9.32221	0.0131989	0.52395
ENSMUSG00000021747	4930452B06Rik	RIKEN cDNA 4930452B06 gene [Source:MGI Symbol;Acc:MGI:1926154]	0.549798	3.18823	9.31864	0.0132116	0.52395
ENSMUSG00000026456	Cyb5r1	cytochrome b5 reductase 1 [Source:MGI Symbol;Acc:MGI:1919267]	-0.26711	5.07811	9.31718	0.0132168	0.52395
ENSMUSG00000103897	NA	NA	-0.916051	0.807761	9.31157	0.0132368	0.52395
ENSMUSG00000074604	Mgst2	microsomal glutathione S-transferase 2 [Source:MGI Symbol;Acc:MGI:2448481]	-1.05479	2.23318	9.30663	0.0132545	0.52395
ENSMUSG00000028893	Sesn2	sestrin 2 [Source:MGI Symbol;Acc:MGI:2651874]	-0.553306	3.14901	9.29594	0.0132928	0.52395
ENSMUSG00000090291	Lrrc10b	leucine rich repeat containing 10B [Source:MGI Symbol;Acc:MGI:2685551]	-1.29841	1.00238	9.28071	0.0133476	0.52395
ENSMUSG00000039377	Hlx	H2.0-like homeobox [Source:MGI Symbol;Acc:MGI:96109]	0.490158	7.58019	9.2806	0.013348	0.52395
ENSMUSG00000022949	Clic6	chloride intracellular channel 6 [Source:MGI Symbol;Acc:MGI:2146607]	-1.24915	1.87251	9.25147	0.0134536	0.52645
ENSMUSG00000041920	Slc16a6	solute carrier family 16 (monocarboxylic acid transporters), member 6 [Source:MGI Symbol;Acc:MGI:2144585]	0.425955	2.65265	9.2299	0.0135324	0.526542
ENSMUSG00000038291	Snx25	sorting nexin 25 [Source:MGI Symbol;Acc:MGI:2142610]	-0.54491	5.41349	9.2109	0.0136023	0.526542
ENSMUSG00000032643	Fhl3	four and a half LIM domains 3 [Source:MGI Symbol;Acc:MGI:1341092]	0.63085	2.8174	9.21044	0.013604	0.526542
ENSMUSG00000004508	Gab2	growth factor receptor bound protein 2-associated protein 2 [Source:MGI Symbol;Acc:MGI:1333854]	0.271668	5.99447	9.20403	0.0136277	0.526542
ENSMUSG00000029576	Radil	Ras association and DIL domains [Source:MGI Symbol;Acc:MGI:2443088]	-0.800938	2.23401	9.18206	0.0137093	0.526542
ENSMUSG00000046329	Slc25a23	solute carrier family 25 (mitochondrial carrier; phosphate carrier), member 23 [Source:MGI Symbol;Acc:MGI:1914222]	-0.298931	5.21498	9.17548	0.0137339	0.526542
ENSMUSG00000052273	Dnah3	dynein, axonemal, heavy chain 3 [Source:MGI Symbol;Acc:MGI:2683040]	-0.993409	2.43214	9.17133	0.0137494	0.526542
ENSMUSG00000021814	Anxa7	annexin A7 [Source:MGI Symbol;Acc:MGI:88031]	-0.224953	7.23733	9.15194	0.0138222	0.527119
ENSMUSG00000046791	Riox1	ribosomal oxygenase 1 [Source:MGI Symbol;Acc:MGI:1919202]	0.310875	5.72498	9.14498	0.0138484	0.527119
ENSMUSG00000038756	Ttll6	tubulin tyrosine ligase-like family, member 6 [Source:MGI Symbol;Acc:MGI:2683461]	-1.99912	1.03231	9.09189	0.0140505	0.52991
ENSMUSG00000024228	Nudt12	nudix (nucleoside diphosphate linked moiety X)-type motif 12 [Source:MGI Symbol;Acc:MGI:1915243]	-0.393137	2.7047	9.07855	0.0141019	0.52991
ENSMUSG00000034035	Ccdc17	coiled-coil domain containing 17 [Source:MGI Symbol;Acc:MGI:1915667]	-0.775407	3.5377	9.07133	0.0141298	0.52991
ENSMUSG00000035539	Ccdc180	coiled-coil domain containing 180 [Source:MGI Symbol;Acc:MGI:2685871]	-1.02003	1.2637	9.04901	0.0142164	0.52991
ENSMUSG00000056752	Dnah9	dynein, axonemal, heavy chain 9 [Source:MGI Symbol;Acc:MGI:1289279]	-1.17785	1.56894	9.04209	0.0142434	0.52991
ENSMUSG00000075595	Zfp652	zinc finger protein 652 [Source:MGI Symbol;Acc:MGI:2442221]	0.183659	6.9572	9.04078	0.0142485	0.52991
ENSMUSG00000107041	NA	NA	0.853188	0.897073	9.0388	0.0142563	0.52991
ENSMUSG00000008575	Nfib	nuclear factor I/B [Source:MGI Symbol;Acc:MGI:103188]	0.223753	8.519	9.03806	0.0142592	0.52991
ENSMUSG00000020185	E2f7	E2F transcription factor 7 [Source:MGI Symbol;Acc:MGI:1289147]	-0.595757	2.06679	9.01581	0.0143465	0.531384
ENSMUSG00000075702	Selenom	selenoprotein M [Source:MGI Symbol;Acc:MGI:2149786]	-0.358121	4.26473	8.99977	0.0144099	0.531384
ENSMUSG00000020634	Ubxn2a	UBX domain protein 2A [Source:MGI Symbol;Acc:MGI:2442310]	-0.243767	4.9295	8.99577	0.0144258	0.531384
ENSMUSG00000029311	Hsd17b11	hydroxysteroid (17-beta) dehydrogenase 11 [Source:MGI Symbol;Acc:MGI:2149821]	0.520961	6.97052	8.98437	0.0144711	0.531494
ENSMUSG00000028555	Ttc39a	tetratricopeptide repeat domain 39A [Source:MGI Symbol;Acc:MGI:2444350]	-1.32576	1.08023	8.91805	0.0147382	0.533233
ENSMUSG00000025580	Eif4a3	eukaryotic translation initiation factor 4A3 [Source:MGI Symbol;Acc:MGI:1923731]	0.202501	6.40924	8.91783	0.0147391	0.533233
ENSMUSG00000034724	Cnot6l	CCR4-NOT transcription complex, subunit 6-like [Source:MGI Symbol;Acc:MGI:2443154]	0.235692	6.56443	8.91461	0.0147522	0.533233
ENSMUSG00000029581	Fscn1	fascin actin-bundling protein 1 [Source:MGI Symbol;Acc:MGI:1352745]	0.377686	5.67898	8.89389	0.014837	0.533233
ENSMUSG00000002910	Arrdc2	arrestin domain containing 2 [Source:MGI Symbol;Acc:MGI:1918057]	0.292025	5.64274	8.88021	0.0148933	0.533233
ENSMUSG00000037225	Fgf2	fibroblast growth factor 2 [Source:MGI Symbol;Acc:MGI:95516]	-0.754431	1.78635	8.87653	0.0149085	0.533233
ENSMUSG00000061119	Prcp	prolylcarboxypeptidase (angiotensinase C) [Source:MGI Symbol;Acc:MGI:1919711]	0.388523	7.13003	8.87565	0.0149121	0.533233
ENSMUSG00000028035	Dnajb4	DnaJ heat shock protein family (Hsp40) member B4 [Source:MGI Symbol;Acc:MGI:1914285]	-0.481285	5.33823	8.87197	0.0149273	0.533233
ENSMUSG00000040488	Ltbp4	latent transforming growth factor beta binding protein 4 [Source:MGI Symbol;Acc:MGI:1321395]	-0.412922	8.85142	8.86932	0.0149383	0.533233
ENSMUSG00000110332	NA	NA	-1.48402	0.629304	8.85281	0.0150069	0.533233
ENSMUSG00000029797	Sspo	SCO-spondin [Source:MGI Symbol;Acc:MGI:2674311]	0.772958	1.23821	8.85074	0.0150155	0.533233
ENSMUSG00000022204	Ngdn	neuroguidin, EIF4E binding protein [Source:MGI Symbol;Acc:MGI:1916216]	0.237801	4.8611	8.84779	0.0150278	0.533233
ENSMUSG00000022199	Slc22a17	solute carrier family 22 (organic cation transporter), member 17 [Source:MGI Symbol;Acc:MGI:1926225]	-0.336919	5.08883	8.81549	0.0151633	0.533927
ENSMUSG00000028637	Ccdc30	coiled-coil domain containing 30 [Source:MGI Symbol;Acc:MGI:1920582]	-1.38451	0.616412	8.81019	0.0151856	0.533927
ENSMUSG00000055676	Gm5069	predicted pseudogene 5069 [Source:MGI Symbol;Acc:MGI:3644516]	0.498208	2.16587	8.78539	0.0152909	0.533927
ENSMUSG00000113302	NA	NA	-0.630424	1.36717	8.78016	0.0153132	0.533927
ENSMUSG00000048612	Myof	myoferlin [Source:MGI Symbol;Acc:MGI:1919192]	-0.497568	5.7209	8.77109	0.015352	0.533927
ENSMUSG00000045205	Dpy19l4	dpy-19-like 4 (C. elegans) [Source:MGI Symbol;Acc:MGI:2685869]	-0.257431	6.23396	8.76756	0.0153671	0.533927
ENSMUSG00000049580	Tsku	tsukushi, small leucine rich proteoglycan [Source:MGI Symbol;Acc:MGI:2443855]	-0.866468	1.36131	8.75862	0.0154055	0.533927
ENSMUSG00000038150	Ormdl3	ORM1-like 3 (S. cerevisiae) [Source:MGI Symbol;Acc:MGI:1913862]	-0.215644	4.73786	8.73966	0.0154873	0.533927
ENSMUSG00000050994	Adgb	androglobin [Source:MGI Symbol;Acc:MGI:3605549]	-1.43379	0.782517	8.73765	0.015496	0.533927
ENSMUSG00000092569	Gm20544	predicted gene 20544 [Source:MGI Symbol;Acc:MGI:5142009]	-0.640818	2.07559	8.73036	0.0155276	0.533927
ENSMUSG00000090019	Gimap1	GTPase, IMAP family member 1 [Source:MGI Symbol;Acc:MGI:109368]	0.3307	6.23809	8.72461	0.0155526	0.533927
ENSMUSG00000023032	Slc4a8	solute carrier family 4 (anion exchanger), member 8 [Source:MGI Symbol;Acc:MGI:1928745]	-0.959427	3.03501	8.72349	0.0155575	0.533927
ENSMUSG00000031714	Gab1	growth factor receptor bound protein 2-associated protein 1 [Source:MGI Symbol;Acc:MGI:108088]	0.408478	6.33425	8.71075	0.015613	0.534374
ENSMUSG00000026202	Tuba4a	tubulin, alpha 4A [Source:MGI Symbol;Acc:MGI:1095410]	-1.12267	2.32107	8.66798	0.0158014	0.535429
ENSMUSG00000052415	Tchh	trichohyalin [Source:MGI Symbol;Acc:MGI:2177944]	0.969584	0.602005	8.66754	0.0158033	0.535429
ENSMUSG00000059824	Dbp	D site albumin promoter binding protein [Source:MGI Symbol;Acc:MGI:94866]	-2.9226	3.89707	8.66035	0.0158353	0.535429
ENSMUSG00000029650	Slc46a3	solute carrier family 46, member 3 [Source:MGI Symbol;Acc:MGI:1918956]	-0.39731	3.4006	8.65798	0.0158458	0.535429
ENSMUSG00000009293	Ube2g2	ubiquitin-conjugating enzyme E2G 2 [Source:MGI Symbol;Acc:MGI:1343188]	0.409746	6.16005	8.65547	0.015857	0.535429
ENSMUSG00000034312	Iqsec1	IQ motif and Sec7 domain 1 [Source:MGI Symbol;Acc:MGI:1196356]	0.252491	7.08353	8.64054	0.0159237	0.536239
ENSMUSG00000031864	Ints10	integrator complex subunit 10 [Source:MGI Symbol;Acc:MGI:1918135]	0.45344	5.29542	8.61058	0.0160586	0.538648
ENSMUSG00000026102	Inpp1	inositol polyphosphate-1-phosphatase [Source:MGI Symbol;Acc:MGI:104848]	-0.422046	5.47945	8.60563	0.016081	0.538648
ENSMUSG00000048776	Pthlh	parathyroid hormone-like peptide [Source:MGI Symbol;Acc:MGI:97800]	-0.854814	1.82281	8.5753	0.0162192	0.539987
ENSMUSG00000029156	Sgcb	sarcoglycan, beta (dystrophin-associated glycoprotein) [Source:MGI Symbol;Acc:MGI:1346523]	-0.383408	4.34449	8.57183	0.0162351	0.539987
ENSMUSG00000043164	Tmem212	transmembrane protein 212 [Source:MGI Symbol;Acc:MGI:2685410]	-1.53909	1.04578	8.55762	0.0163004	0.539987
ENSMUSG00000035877	Zhx3	zinc fingers and homeoboxes 3 [Source:MGI Symbol;Acc:MGI:2444772]	0.409772	6.48979	8.55296	0.0163219	0.539987
ENSMUSG00000030987	Stim1	stromal interaction molecule 1 [Source:MGI Symbol;Acc:MGI:107476]	-0.183792	5.97501	8.5457	0.0163555	0.539987
ENSMUSG00000030780	BC017158	cDNA sequence BC017158 [Source:MGI Symbol;Acc:MGI:2384572]	-0.241213	5.0307	8.54065	0.0163789	0.539987
ENSMUSG00000026223	Itm2c	integral membrane protein 2C [Source:MGI Symbol;Acc:MGI:1927594]	0.256396	7.17724	8.52529	0.0164503	0.540921
ENSMUSG00000059878	Zfp422	zinc finger protein 422 [Source:MGI Symbol;Acc:MGI:1914505]	0.228408	5.62314	8.50571	0.0165418	0.541436
ENSMUSG00000014905	Dnajb9	DnaJ heat shock protein family (Hsp40) member B9 [Source:MGI Symbol;Acc:MGI:1351618]	-0.275444	5.88483	8.49447	0.0165947	0.541436
ENSMUSG00000039304	Tnfsf10	tumor necrosis factor (ligand) superfamily, member 10 [Source:MGI Symbol;Acc:MGI:107414]	-0.434231	9.27832	8.48744	0.0166278	0.541436
ENSMUSG00000044646	Zbtb7c	zinc finger and BTB domain containing 7C [Source:MGI Symbol;Acc:MGI:2443302]	-0.733925	1.57374	8.48283	0.0166496	0.541436
ENSMUSG00000030403	Vasp	vasodilator-stimulated phosphoprotein [Source:MGI Symbol;Acc:MGI:109268]	0.300478	7.06646	8.46741	0.0167228	0.541436
ENSMUSG00000008601	Rab25	RAB25, member RAS oncogene family [Source:MGI Symbol;Acc:MGI:1858203]	-0.857995	1.09584	8.44896	0.0168108	0.541436
ENSMUSG00000058794	Nfe2	nuclear factor, erythroid derived 2 [Source:MGI Symbol;Acc:MGI:97308]	-0.730208	1.35116	8.44643	0.0168229	0.541436
ENSMUSG00000025888	Casp1	caspase 1 [Source:MGI Symbol;Acc:MGI:96544]	-0.656195	2.75284	8.42954	0.016904	0.541436
ENSMUSG00000026648	Dclre1c	DNA cross-link repair 1C [Source:MGI Symbol;Acc:MGI:2441769]	-0.360849	4.04712	8.41754	0.016962	0.541436
ENSMUSG00000063275	Hacd1	3-hydroxyacyl-CoA dehydratase 1 [Source:MGI Symbol;Acc:MGI:1353592]	0.59501	2.04147	8.41109	0.0169933	0.541436
ENSMUSG00000066880	Zfp617	zinc finger protein 617 [Source:MGI Symbol;Acc:MGI:2684459]	-0.356865	3.14182	8.41094	0.016994	0.541436
ENSMUSG00000040616	Tmem51	transmembrane protein 51 [Source:MGI Symbol;Acc:MGI:2384874]	-0.989133	1.21858	8.41086	0.0169944	0.541436
ENSMUSG00000033327	Tnxb	tenascin XB [Source:MGI Symbol;Acc:MGI:1932137]	-0.650739	6.21334	8.40429	0.0170263	0.541436
ENSMUSG00000112907	NA	NA	2.08629	4.79632	8.3931	0.0170808	0.541798
ENSMUSG00000025504	Eps8l2	EPS8-like 2 [Source:MGI Symbol;Acc:MGI:2138828]	-0.57544	2.74955	8.36552	0.0172161	0.543615
ENSMUSG00000038256	Bcl9	B cell CLL/lymphoma 9 [Source:MGI Symbol;Acc:MGI:1924828]	-0.269974	5.04425	8.36378	0.0172247	0.543615
ENSMUSG00000104388	NA	NA	2.3669	1.32145	8.33404	0.0173721	0.546894
ENSMUSG00000035095	Fam167a	family with sequence similarity 167, member A [Source:MGI Symbol;Acc:MGI:3606565]	-1.08205	1.21187	8.3156	0.0174643	0.547579
ENSMUSG00000036882	Arhgap33	Rho GTPase activating protein 33 [Source:MGI Symbol;Acc:MGI:2673998]	-0.231854	4.12747	8.31226	0.017481	0.547579
ENSMUSG00000096780	Tmem181b-ps	transmembrane protein 181B, pseudogene [Source:MGI Symbol;Acc:MGI:3779544]	0.551718	4.19648	8.26711	0.0177096	0.549327
ENSMUSG00000028957	Per3	period circadian clock 3 [Source:MGI Symbol;Acc:MGI:1277134]	-1.64067	4.6162	8.25434	0.0177749	0.549327
ENSMUSG00000043004	Gng2	guanine nucleotide binding protein (G protein), gamma 2 [Source:MGI Symbol;Acc:MGI:102705]	0.302505	6.04826	8.25364	0.0177785	0.549327
ENSMUSG00000026484	Rnf2	ring finger protein 2 [Source:MGI Symbol;Acc:MGI:1101759]	0.245531	5.04328	8.24771	0.0178089	0.549327
ENSMUSG00000010044	Zmynd10	zinc finger, MYND domain containing 10 [Source:MGI Symbol;Acc:MGI:2387863]	-0.923503	1.06551	8.24023	0.0178474	0.549327
ENSMUSG00000030316	Tamm41	TAM41 mitochondrial translocator assembly and maintenance homolog [Source:MGI Symbol;Acc:MGI:1916221]	0.336672	2.93345	8.23214	0.0178892	0.549327
ENSMUSG00000050737	Ptges	prostaglandin E synthase [Source:MGI Symbol;Acc:MGI:1927593]	-1.12244	1.81836	8.22538	0.0179241	0.549327
ENSMUSG00000019920	Lims1	LIM and senescent cell antigen-like domains 1 [Source:MGI Symbol;Acc:MGI:1195263]	0.316958	7.58482	8.22113	0.0179462	0.549327
ENSMUSG00000042359	Osbpl6	oxysterol binding protein-like 6 [Source:MGI Symbol;Acc:MGI:2139014]	-0.814775	2.69291	8.22041	0.0179499	0.549327
ENSMUSG00000030340	Scnn1a	sodium channel, nonvoltage-gated 1 alpha [Source:MGI Symbol;Acc:MGI:101782]	-0.961523	4.36869	8.21573	0.0179742	0.549327
ENSMUSG00000042558	Adprhl2	ADP-ribosylhydrolase like 2 [Source:MGI Symbol;Acc:MGI:2140364]	0.206923	4.95038	8.19428	0.0180861	0.551372
ENSMUSG00000035314	Gdpd5	glycerophosphodiester phosphodiesterase domain containing 5 [Source:MGI Symbol;Acc:MGI:2686926]	0.38102	5.9414	8.18276	0.0181465	0.551372
ENSMUSG00000023019	Gpd1	glycerol-3-phosphate dehydrogenase 1 (soluble) [Source:MGI Symbol;Acc:MGI:95679]	-1.145	1.44928	8.17777	0.0181728	0.551372
ENSMUSG00000063354	Slc39a4	solute carrier family 39 (zinc transporter), member 4 [Source:MGI Symbol;Acc:MGI:1919277]	-0.90213	2.56304	8.15526	0.0182918	0.552666
ENSMUSG00000026853	Crat	carnitine acetyltransferase [Source:MGI Symbol;Acc:MGI:109501]	-0.293782	5.33428	8.14837	0.0183285	0.552666
ENSMUSG00000027546	Atp9a	ATPase, class II, type 9A [Source:MGI Symbol;Acc:MGI:1330826]	0.401723	6.12981	8.12903	0.0184317	0.552666
ENSMUSG00000031217	Efnb1	ephrin B1 [Source:MGI Symbol;Acc:MGI:102708]	0.3972	9.44711	8.12881	0.0184329	0.552666
ENSMUSG00000064294	Aox3	aldehyde oxidase 3 [Source:MGI Symbol;Acc:MGI:1918974]	-1.57916	3.72635	8.11915	0.0184848	0.552666
ENSMUSG00000024248	Cox7a2l	cytochrome c oxidase subunit 7A2 like [Source:MGI Symbol;Acc:MGI:106015]	-0.339703	5.82729	8.11259	0.0185201	0.552666
ENSMUSG00000052861	Dnah6	dynein, axonemal, heavy chain 6 [Source:MGI Symbol;Acc:MGI:107744]	-0.981414	2.93268	8.11198	0.0185234	0.552666
ENSMUSG00000051890	Klhdc1	kelch domain containing 1 [Source:MGI Symbol;Acc:MGI:2672853]	-0.578289	1.84357	8.10212	0.0185767	0.552785
ENSMUSG00000028488	Sh3gl2	SH3-domain GRB2-like 2 [Source:MGI Symbol;Acc:MGI:700009]	0.698226	3.76882	8.08095	0.0186916	0.552785
ENSMUSG00000039110	Mycbpap	MYCBP associated protein [Source:MGI Symbol;Acc:MGI:2388726]	-1.44367	1.24918	8.05463	0.0188358	0.552785
ENSMUSG00000058600	Rpl30	ribosomal protein L30 [Source:MGI Symbol;Acc:MGI:98037]	-0.411493	6.34689	8.0546	0.018836	0.552785
ENSMUSG00000037260	Hgsnat	heparan-alpha-glucosaminide N-acetyltransferase [Source:MGI Symbol;Acc:MGI:1196297]	-0.376462	5.04556	8.03625	0.0189373	0.552785
ENSMUSG00000009246	Trpm5	transient receptor potential cation channel, subfamily M, member 5 [Source:MGI Symbol;Acc:MGI:1861718]	0.692857	1.4361	8.0337	0.0189515	0.552785
ENSMUSG00000021670	Hmgcr	3-hydroxy-3-methylglutaryl-Coenzyme A reductase [Source:MGI Symbol;Acc:MGI:96159]	0.326299	5.73747	8.02489	0.0190004	0.552785
ENSMUSG00000034917	Tjp3	tight junction protein 3 [Source:MGI Symbol;Acc:MGI:1351650]	-1.23335	1.25753	8.02188	0.0190171	0.552785
ENSMUSG00000048960	Prex2	phosphatidylinositol-3,4,5-trisphosphate-dependent Rac exchange factor 2 [Source:MGI Symbol;Acc:MGI:1923385]	0.265253	8.4064	8.01007	0.019083	0.552785
ENSMUSG00000031538	Plat	plasminogen activator, tissue [Source:MGI Symbol;Acc:MGI:97610]	-0.353096	6.5053	8.00991	0.019084	0.552785
ENSMUSG00000005251	Ripk4	receptor-interacting serine-threonine kinase 4 [Source:MGI Symbol;Acc:MGI:1919638]	-1.1999	1.04627	7.99852	0.0191478	0.552785
ENSMUSG00000029675	Eln	elastin [Source:MGI Symbol;Acc:MGI:95317]	0.763324	9.29702	7.99582	0.0191629	0.552785
ENSMUSG00000044167	Foxo1	forkhead box O1 [Source:MGI Symbol;Acc:MGI:1890077]	0.277023	7.03804	7.98574	0.0192197	0.552785
ENSMUSG00000037025	Foxa2	forkhead box A2 [Source:MGI Symbol;Acc:MGI:1347476]	-0.951259	1.11596	7.98059	0.0192488	0.552785
ENSMUSG00000037104	Socs5	suppressor of cytokine signaling 5 [Source:MGI Symbol;Acc:MGI:2385459]	0.466493	5.98338	7.97366	0.019288	0.552785
ENSMUSG00000020828	Pld2	phospholipase D2 [Source:MGI Symbol;Acc:MGI:892877]	-0.189997	5.66187	7.97299	0.0192918	0.552785
ENSMUSG00000097617	Gm10687	predicted gene 10687 [Source:MGI Symbol;Acc:MGI:3642689]	0.320038	4.34073	7.95664	0.0193847	0.552785
ENSMUSG00000020782	Llgl2	LLGL2 scribble cell polarity complex component [Source:MGI Symbol;Acc:MGI:1918843]	-0.533761	3.54087	7.95389	0.0194004	0.552785
ENSMUSG00000078945	Naip2	NLR family, apoptosis inhibitory protein 2 [Source:MGI Symbol;Acc:MGI:1298226]	-0.389195	3.02361	7.94009	0.0194794	0.552785
ENSMUSG00000019066	Rab3d	RAB3D, member RAS oncogene family [Source:MGI Symbol;Acc:MGI:97844]	-0.347424	5.12586	7.93478	0.0195099	0.552785
ENSMUSG00000041355	Ssr2	signal sequence receptor, beta [Source:MGI Symbol;Acc:MGI:1913506]	0.213783	6.19588	7.92389	0.0195726	0.552785
ENSMUSG00000036687	Tmem184a	transmembrane protein 184a [Source:MGI Symbol;Acc:MGI:2385897]	-1.07409	1.09104	7.91617	0.0196172	0.552785
ENSMUSG00000006360	Crip1	cysteine-rich protein 1 (intestinal) [Source:MGI Symbol;Acc:MGI:88501]	0.56348	6.89355	7.91613	0.0196174	0.552785
ENSMUSG00000025150	Cbr2	carbonyl reductase 2 [Source:MGI Symbol;Acc:MGI:107200]	-1.43702	7.34256	7.91079	0.0196484	0.552785
ENSMUSG00000003228	Grk5	G protein-coupled receptor kinase 5 [Source:MGI Symbol;Acc:MGI:109161]	-0.259351	6.15971	7.90807	0.0196641	0.552785
ENSMUSG00000002249	Tead3	TEA domain family member 3 [Source:MGI Symbol;Acc:MGI:109241]	-0.471379	2.99965	7.90678	0.0196716	0.552785
ENSMUSG00000042812	Foxf1	forkhead box F1 [Source:MGI Symbol;Acc:MGI:1347470]	0.285541	10.2915	7.88191	0.0198167	0.555619
ENSMUSG00000080059	Rps19-ps3	ribosomal protein S19, pseudogene 3 [Source:MGI Symbol;Acc:MGI:3701125]	0.655918	0.904838	7.87384	0.019864	0.555707
ENSMUSG00000026656	Fcgr2b	Fc receptor, IgG, low affinity IIb [Source:MGI Symbol;Acc:MGI:95499]	-0.941844	2.11597	7.84324	0.0200448	0.557369
ENSMUSG00000029436	Mmp17	matrix metallopeptidase 17 [Source:MGI Symbol;Acc:MGI:1346076]	-0.687278	1.27082	7.82541	0.0201511	0.557369
ENSMUSG00000031995	St14	suppression of tumorigenicity 14 (colon carcinoma) [Source:MGI Symbol;Acc:MGI:1338881]	-0.751942	2.6479	7.81974	0.020185	0.557369
ENSMUSG00000020841	Cpd	carboxypeptidase D [Source:MGI Symbol;Acc:MGI:107265]	0.283063	9.12368	7.80201	0.0202916	0.557369
ENSMUSG00000066129	Kndc1	kinase non-catalytic C-lobe domain (KIND) containing 1 [Source:MGI Symbol;Acc:MGI:1923734]	-1.26849	1.63046	7.80188	0.0202924	0.557369
ENSMUSG00000005803	Sqor	sulfide quinone oxidoreductase [Source:MGI Symbol;Acc:MGI:1929899]	-0.277195	5.41091	7.79761	0.0203182	0.557369
ENSMUSG00000056687	Gm11696	predicted gene 11696 [Source:MGI Symbol;Acc:MGI:3701776]	0.41362	2.26239	7.7966	0.0203242	0.557369
ENSMUSG00000072568	Fam84b	family with sequence similarity 84, member B [Source:MGI Symbol;Acc:MGI:3026924]	-0.34713	6.04841	7.79637	0.0203257	0.557369
ENSMUSG00000087365	C430049B03Rik	RIKEN cDNA C430049B03 gene [Source:MGI Symbol;Acc:MGI:1924903]	0.446858	2.37676	7.78597	0.0203887	0.557369
ENSMUSG00000036879	Phkb	phosphorylase kinase beta [Source:MGI Symbol;Acc:MGI:97578]	0.196874	5.09935	7.78181	0.0204139	0.557369
ENSMUSG00000047945	Marcksl1	MARCKS-like 1 [Source:MGI Symbol;Acc:MGI:97143]	0.612341	5.94338	7.75012	0.0206076	0.557369
ENSMUSG00000024665	Fads2	fatty acid desaturase 2 [Source:MGI Symbol;Acc:MGI:1930079]	-0.583268	3.76015	7.74903	0.0206143	0.557369
ENSMUSG00000106139	NA	NA	0.687401	3.31602	7.7449	0.0206397	0.557369
ENSMUSG00000022969	Il10rb	interleukin 10 receptor, beta [Source:MGI Symbol;Acc:MGI:109380]	-0.207657	5.56677	7.74226	0.020656	0.557369
ENSMUSG00000074813	Morrbid	myeloid RNA regulator of BCL2L11 induced cell death [Source:MGI Symbol;Acc:MGI:3652191]	-0.86687	1.70839	7.73816	0.0206812	0.557369
ENSMUSG00000029314	Gpat3	glycerol-3-phosphate acyltransferase 3 [Source:MGI Symbol;Acc:MGI:3603816]	2.74745	0.584359	7.72211	0.0207806	0.557369
ENSMUSG00000071550	Cfap44	cilia and flagella associated protein 44 [Source:MGI Symbol;Acc:MGI:1277238]	-1.14016	2.11268	7.7124	0.0208411	0.557369
ENSMUSG00000032511	Scn5a	sodium channel, voltage-gated, type V, alpha [Source:MGI Symbol;Acc:MGI:98251]	-1.00497	1.7313	7.70937	0.0208599	0.557369
ENSMUSG00000006342	Susd2	sushi domain containing 2 [Source:MGI Symbol;Acc:MGI:1918983]	-0.757715	2.24874	7.6964	0.020941	0.557369
ENSMUSG00000034771	Tle2	transducin-like enhancer of split 2 [Source:MGI Symbol;Acc:MGI:104635]	-0.273968	5.98771	7.68427	0.0210173	0.557369
ENSMUSG00000025371	Chmp6	charged multivesicular body protein 6 [Source:MGI Symbol;Acc:MGI:3583942]	0.198675	5.61937	7.66914	0.0211128	0.557369
ENSMUSG00000071203	Naip5	NLR family, apoptosis inhibitory protein 5 [Source:MGI Symbol;Acc:MGI:1298220]	-0.782999	1.39359	7.66789	0.0211207	0.557369
ENSMUSG00000029703	Lrwd1	leucine-rich repeats and WD repeat domain containing 1 [Source:MGI Symbol;Acc:MGI:1918985]	-0.193777	4.70425	7.66758	0.0211227	0.557369
ENSMUSG00000038072	Galnt11	polypeptide N-acetylgalactosaminyltransferase 11 [Source:MGI Symbol;Acc:MGI:2444392]	0.259691	5.33945	7.66268	0.0211538	0.557369
ENSMUSG00000042272	Sestd1	SEC14 and spectrin domains 1 [Source:MGI Symbol;Acc:MGI:1916262]	0.228748	4.48824	7.65861	0.0211797	0.557369
ENSMUSG00000031089	Slc6a14	solute carrier family 6 (neurotransmitter transporter), member 14 [Source:MGI Symbol;Acc:MGI:1890216]	-1.35878	1.81831	7.65129	0.0212262	0.557369
ENSMUSG00000020014	Cfap54	cilia and flagella associated protein 54 [Source:MGI Symbol;Acc:MGI:1922208]	-1.00922	1.22577	7.64924	0.0212393	0.557369
ENSMUSG00000047497	Adamts12	a disintegrin-like and metallopeptidase (reprolysin type) with thrombospondin type 1 motif, 12 [Source:MGI Symbol;Acc:MGI:2146046]	0.967488	0.57798	7.64646	0.0212571	0.557369
ENSMUSG00000000787	Ddx3x	DEAD/H (Asp-Glu-Ala-Asp/His) box polypeptide 3, X-linked [Source:MGI Symbol;Acc:MGI:103064]	-0.433242	9.82909	7.64537	0.021264	0.557369
ENSMUSG00000037872	Ackr1	atypical chemokine receptor 1 (Duffy blood group) [Source:MGI Symbol;Acc:MGI:1097689]	-0.917372	0.488334	7.64531	0.0212644	0.557369
ENSMUSG00000017692	Rhbdl3	rhomboid like 3 [Source:MGI Symbol;Acc:MGI:2179276]	-0.719854	0.844729	7.63586	0.0213249	0.557369
ENSMUSG00000026301	Iqca	IQ motif containing with AAA domain [Source:MGI Symbol;Acc:MGI:1922168]	-1.29709	0.419214	7.62692	0.0213823	0.557369
ENSMUSG00000039069	Mtg2	mitochondrial ribosome associated GTPase 2 [Source:MGI Symbol;Acc:MGI:106565]	-0.182845	4.57489	7.62607	0.0213878	0.557369
ENSMUSG00000109584	NA	NA	0.858234	0.661387	7.58933	0.0216258	0.561584
ENSMUSG00000039509	Nup133	nucleoporin 133 [Source:MGI Symbol;Acc:MGI:2442620]	0.208844	5.26019	7.58731	0.0216389	0.561584
ENSMUSG00000018486	Wnt9b	wingless-type MMTV integration site family, member 9B [Source:MGI Symbol;Acc:MGI:1197020]	-1.25802	1.20836	7.56423	0.0217902	0.563168
ENSMUSG00000022464	Slc38a4	solute carrier family 38, member 4 [Source:MGI Symbol;Acc:MGI:1916604]	-1.41332	1.17791	7.56182	0.0218061	0.563168
ENSMUSG00000022664	Slc35a5	solute carrier family 35, member A5 [Source:MGI Symbol;Acc:MGI:1921352]	-0.265786	4.23657	7.55752	0.0218345	0.563168
ENSMUSG00000026737	Pip4k2a	phosphatidylinositol-5-phosphate 4-kinase, type II, alpha [Source:MGI Symbol;Acc:MGI:1298206]	0.181878	5.21857	7.53098	0.0220105	0.564947
ENSMUSG00000074874	Ctla2b	cytotoxic T lymphocyte-associated protein 2 beta [Source:MGI Symbol;Acc:MGI:88555]	0.43118	2.42786	7.52997	0.0220173	0.564947
ENSMUSG00000042985	Upk3b	uroplakin 3B [Source:MGI Symbol;Acc:MGI:2140882]	0.773495	2.80197	7.5268	0.0220384	0.564947
ENSMUSG00000109115	NA	NA	0.734468	0.599159	7.5042	0.0221899	0.565413
ENSMUSG00000037972	Snn	stannin [Source:MGI Symbol;Acc:MGI:1276549]	0.299931	6.81555	7.49462	0.0222545	0.565413
ENSMUSG00000012126	Ubxn11	UBX domain protein 11 [Source:MGI Symbol;Acc:MGI:1914836]	-0.951905	1.47168	7.49359	0.0222615	0.565413
ENSMUSG00000027375	Mal	myelin and lymphocyte protein, T cell differentiation protein [Source:MGI Symbol;Acc:MGI:892970]	-1.06051	2.51774	7.48049	0.0223502	0.565413
ENSMUSG00000038526	Car14	carbonic anhydrase 14 [Source:MGI Symbol;Acc:MGI:1344341]	0.229437	5.8962	7.47678	0.0223754	0.565413
ENSMUSG00000110631	NA	NA	-2.11379	2.95118	7.47474	0.0223893	0.565413
ENSMUSG00000033538	Casp4	caspase 4, apoptosis-related cysteine peptidase [Source:MGI Symbol;Acc:MGI:107700]	-0.480654	4.19259	7.47276	0.0224028	0.565413
ENSMUSG00000028031	Dkk2	dickkopf WNT signaling pathway inhibitor 2 [Source:MGI Symbol;Acc:MGI:1890663]	-0.722711	1.25525	7.47073	0.0224167	0.565413
ENSMUSG00000043664	Tmem221	transmembrane protein 221 [Source:MGI Symbol;Acc:MGI:3525074]	-1.73642	4.74246	7.44383	0.0226009	0.565583
ENSMUSG00000029552	Tes	testis derived transcript [Source:MGI Symbol;Acc:MGI:105081]	0.452956	3.19465	7.43532	0.0226596	0.565583
ENSMUSG00000060188	Cxcl17	chemokine (C-X-C motif) ligand 17 [Source:MGI Symbol;Acc:MGI:2387642]	-1.37366	0.631463	7.43096	0.0226898	0.565583
ENSMUSG00000054951	9130008F23Rik	RIKEN cDNA 9130008F23 gene [Source:MGI Symbol;Acc:MGI:1918833]	-0.731544	1.2981	7.40589	0.0228641	0.565583
ENSMUSG00000020444	Guk1	guanylate kinase 1 [Source:MGI Symbol;Acc:MGI:95871]	0.243664	6.0873	7.40469	0.0228724	0.565583
ENSMUSG00000037419	Endod1	endonuclease domain containing 1 [Source:MGI Symbol;Acc:MGI:1919196]	-0.377943	6.52992	7.40365	0.0228797	0.565583
ENSMUSG00000093930	Hmgcs1	3-hydroxy-3-methylglutaryl-Coenzyme A synthase 1 [Source:MGI Symbol;Acc:MGI:107592]	0.300555	5.59745	7.40324	0.0228826	0.565583
ENSMUSG00000043668	Tox3	TOX high mobility group box family member 3 [Source:MGI Symbol;Acc:MGI:3039593]	-0.36842	5.26041	7.40316	0.0228832	0.565583
ENSMUSG00000071266	Zfp946	zinc finger protein 946 [Source:MGI Symbol;Acc:MGI:1921399]	-0.383603	3.17979	7.3959	0.022934	0.565583
ENSMUSG00000030264	Thumpd3	THUMP domain containing 3 [Source:MGI Symbol;Acc:MGI:1277973]	0.254115	3.87747	7.39148	0.022965	0.565583
ENSMUSG00000066877	Nck2	non-catalytic region of tyrosine kinase adaptor protein 2 [Source:MGI Symbol;Acc:MGI:1306821]	0.526085	5.81055	7.38965	0.0229779	0.565583
ENSMUSG00000055866	Per2	period circadian clock 2 [Source:MGI Symbol;Acc:MGI:1195265]	-1.88223	4.49647	7.38606	0.0230031	0.565583
ENSMUSG00000095597	Gm6472	predicted pseudogene 6472 [Source:MGI Symbol;Acc:MGI:3648396]	1.78524	1.40908	7.37919	0.0230515	0.565583
ENSMUSG00000035860	Cdhr3	cadherin-related family member 3 [Source:MGI Symbol;Acc:MGI:1916014]	-1.3217	2.18037	7.37887	0.0230538	0.565583
ENSMUSG00000087178	A230056P14Rik	RIKEN cDNA A230056P14 gene [Source:MGI Symbol;Acc:MGI:2444856]	-0.720203	1.17728	7.36955	0.0231196	0.566093
ENSMUSG00000056004	9330182L06Rik	RIKEN cDNA 9330182L06 gene [Source:MGI Symbol;Acc:MGI:2443264]	-1.08462	0.870431	7.35408	0.0232295	0.567677
ENSMUSG00000034560	Washc4	WASH complex subunit 4 [Source:MGI Symbol;Acc:MGI:2441787]	-0.252695	5.83126	7.3437	0.0233036	0.568381
ENSMUSG00000026822	Lcn2	lipocalin 2 [Source:MGI Symbol;Acc:MGI:96757]	-1.28894	3.66934	7.32201	0.0234593	0.569838
ENSMUSG00000064141	Zfp69	zinc finger protein 69 [Source:MGI Symbol;Acc:MGI:107794]	-0.650057	3.80369	7.31864	0.0234836	0.569838
ENSMUSG00000107331	NA	NA	0.600584	1.99548	7.3143	0.023515	0.569838
ENSMUSG00000063802	Hspbp1	HSPA (heat shock 70kDa) binding protein, cytoplasmic cochaperone 1 [Source:MGI Symbol;Acc:MGI:1913495]	0.229565	4.48884	7.29704	0.0236402	0.569838
ENSMUSG00000021000	Mia2	MIA SH3 domain ER export factor 2 [Source:MGI Symbol;Acc:MGI:2159614]	-0.206463	6.00152	7.27934	0.0237694	0.569838
ENSMUSG00000039621	Prex1	phosphatidylinositol-3,4,5-trisphosphate-dependent Rac exchange factor 1 [Source:MGI Symbol;Acc:MGI:3040696]	0.347458	6.76324	7.27783	0.0237805	0.569838
ENSMUSG00000090272	Mndal	myeloid nuclear differentiation antigen like [Source:MGI Symbol;Acc:MGI:3780953]	-0.385644	6.94677	7.26998	0.0238382	0.569838
ENSMUSG00000029822	Osbpl3	oxysterol binding protein-like 3 [Source:MGI Symbol;Acc:MGI:1918970]	-0.840041	1.72306	7.26067	0.0239067	0.569838
ENSMUSG00000026814	Eng	endoglin [Source:MGI Symbol;Acc:MGI:95392]	-0.245754	11.3459	7.25922	0.0239174	0.569838
ENSMUSG00000022231	Sema5a	sema domain, seven thrombospondin repeats (type 1 and type 1-like), transmembrane domain (TM) and short cytoplasmic domain, (semaphorin) 5A [Source:MGI Symbol;Acc:MGI:107556]	-1.2689	3.61067	7.25744	0.0239306	0.569838
ENSMUSG00000048489	Depp1	DEPP1 autophagy regulator [Source:MGI Symbol;Acc:MGI:1918730]	0.794609	7.23097	7.2534	0.0239604	0.569838
ENSMUSG00000059588	Calcrl	calcitonin receptor-like [Source:MGI Symbol;Acc:MGI:1926944]	-0.279465	11.7731	7.24602	0.0240151	0.569838
ENSMUSG00000027676	Ccdc39	coiled-coil domain containing 39 [Source:MGI Symbol;Acc:MGI:1289263]	-0.472404	2.78059	7.24331	0.0240353	0.569838
ENSMUSG00000089769	Gm16574	predicted gene 16574 [Source:MGI Symbol;Acc:MGI:4414994]	0.711525	1.52921	7.24307	0.024037	0.569838
ENSMUSG00000022337	Emc2	ER membrane protein complex subunit 2 [Source:MGI Symbol;Acc:MGI:1913986]	0.244319	5.10764	7.24216	0.0240438	0.569838
ENSMUSG00000027978	Prss12	protease, serine 12 neurotrypsin (motopsin) [Source:MGI Symbol;Acc:MGI:1100881]	-0.294371	5.07763	7.22142	0.0241985	0.570208
ENSMUSG00000005774	Rfx5	regulatory factor X, 5 (influences HLA class II expression) [Source:MGI Symbol;Acc:MGI:1858421]	-0.396084	4.29233	7.21737	0.0242288	0.570208
ENSMUSG00000036893	Ehmt1	euchromatic histone methyltransferase 1 [Source:MGI Symbol;Acc:MGI:1924933]	0.180245	6.29624	7.21609	0.0242384	0.570208
ENSMUSG00000078161	Erich3	glutamate rich 3 [Source:MGI Symbol;Acc:MGI:1919095]	-1.44458	0.725319	7.20395	0.0243298	0.570208
ENSMUSG00000111594	NA	NA	-0.617736	1.14635	7.19654	0.0243858	0.570208
ENSMUSG00000068323	Slc4a5	solute carrier family 4, sodium bicarbonate cotransporter, member 5 [Source:MGI Symbol;Acc:MGI:2443220]	-1.31325	1.20562	7.19261	0.0244155	0.570208
ENSMUSG00000097431	Gm26782	predicted gene, 26782 [Source:MGI Symbol;Acc:MGI:5477276]	-0.997673	1.83973	7.18805	0.02445	0.570208
ENSMUSG00000031145	Prickle3	prickle planar cell polarity protein 3 [Source:MGI Symbol;Acc:MGI:1859635]	-0.319579	4.02448	7.18532	0.0244708	0.570208
ENSMUSG00000032285	Dnaja4	DnaJ heat shock protein family (Hsp40) member A4 [Source:MGI Symbol;Acc:MGI:1927638]	-0.262473	3.8333	7.18327	0.0244864	0.570208
ENSMUSG00000020692	Nle1	notchless homolog 1 [Source:MGI Symbol;Acc:MGI:2429770]	0.623682	3.73683	7.17971	0.0245134	0.570208
ENSMUSG00000035275	Raver2	ribonucleoprotein, PTB-binding 2 [Source:MGI Symbol;Acc:MGI:2443623]	0.203876	6.97687	7.16908	0.0245945	0.570396
ENSMUSG00000004952	Rasa4	RAS p21 protein activator 4 [Source:MGI Symbol;Acc:MGI:1858600]	-0.508718	5.56483	7.16675	0.0246123	0.570396
ENSMUSG00000012519	Mlkl	mixed lineage kinase domain-like [Source:MGI Symbol;Acc:MGI:1921818]	-0.188114	4.81117	7.15915	0.0246705	0.57042
ENSMUSG00000032344	Cgas	cyclic GMP-AMP synthase [Source:MGI Symbol;Acc:MGI:2442261]	-0.401254	2.74849	7.15477	0.0247041	0.57042
ENSMUSG00000000385	Tmprss2	transmembrane protease, serine 2 [Source:MGI Symbol;Acc:MGI:1354381]	-0.898529	2.49229	7.14359	0.0247902	0.571006
ENSMUSG00000010051	Hyal1	hyaluronoglucosaminidase 1 [Source:MGI Symbol;Acc:MGI:96298]	-0.52638	5.51733	7.13968	0.0248204	0.571006
ENSMUSG00000038060	Dlec1	deleted in lung and esophageal cancer 1 [Source:MGI Symbol;Acc:MGI:2443671]	-1.05923	0.993706	7.12997	0.0248956	0.571688
ENSMUSG00000022070	Bora	bora, aurora kinase A activator [Source:MGI Symbol;Acc:MGI:1924994]	0.530327	2.91581	7.10629	0.0250801	0.574873
ENSMUSG00000053153	Spag16	sperm associated antigen 16 [Source:MGI Symbol;Acc:MGI:1913972]	-1.30426	0.630953	7.08469	0.0252499	0.57666
ENSMUSG00000045752	Tssc4	tumor-suppressing subchromosomal transferable fragment 4 [Source:MGI Symbol;Acc:MGI:1861712]	0.384005	4.76907	7.07084	0.0253595	0.57666
ENSMUSG00000021236	Entpd5	ectonucleoside triphosphate diphosphohydrolase 5 [Source:MGI Symbol;Acc:MGI:1321385]	-0.204901	5.11975	7.06209	0.025429	0.57666
ENSMUSG00000029312	Klhl8	kelch-like 8 [Source:MGI Symbol;Acc:MGI:2179430]	0.609645	4.142	7.05363	0.0254965	0.57666
ENSMUSG00000022594	Lynx1	Ly6/neurotoxin 1 [Source:MGI Symbol;Acc:MGI:1345180]	-0.570379	3.63459	7.05224	0.0255076	0.57666
ENSMUSG00000052632	Asap2	ArfGAP with SH3 domain, ankyrin repeat and PH domain 2 [Source:MGI Symbol;Acc:MGI:2685438]	-0.256018	7.37363	7.04776	0.0255434	0.57666
ENSMUSG00000021556	Golm1	golgi membrane protein 1 [Source:MGI Symbol;Acc:MGI:1917329]	-0.325012	5.13249	7.04664	0.0255524	0.57666
ENSMUSG00000039450	Dcxr	dicarbonyl L-xylulose reductase [Source:MGI Symbol;Acc:MGI:1915130]	-0.758991	3.52491	7.03328	0.0256597	0.57666
ENSMUSG00000054435	Gimap4	GTPase, IMAP family member 4 [Source:MGI Symbol;Acc:MGI:1349656]	0.251722	8.33248	7.031	0.025678	0.57666
ENSMUSG00000022528	Hes1	hes family bHLH transcription factor 1 [Source:MGI Symbol;Acc:MGI:104853]	0.48174	6.93206	7.03068	0.0256806	0.57666
ENSMUSG00000037679	Inf2	inverted formin, FH2 and WH2 domain containing [Source:MGI Symbol;Acc:MGI:1917685]	-0.285208	7.1519	7.02733	0.0257076	0.57666
ENSMUSG00000019368	Sec14l4	SEC14-like lipid binding 4 [Source:MGI Symbol;Acc:MGI:2144095]	-1.43445	3.13154	7.02187	0.0257517	0.57666
ENSMUSG00000061111	Mcrip1	MAPK regulated corepressor interacting protein 1 [Source:MGI Symbol;Acc:MGI:2384752]	0.219392	5.93477	7.02149	0.0257548	0.57666
ENSMUSG00000034586	Hid1	HID1 domain containing [Source:MGI Symbol;Acc:MGI:2445087]	-0.238591	6.41981	7.00699	0.0258724	0.576846
ENSMUSG00000044433	Camsap3	calmodulin regulated spectrin-associated protein family, member 3 [Source:MGI Symbol;Acc:MGI:1916947]	-0.638552	2.56791	7.00444	0.0258932	0.576846
ENSMUSG00000043556	Fbxl7	F-box and leucine-rich repeat protein 7 [Source:MGI Symbol;Acc:MGI:3052506]	0.411739	3.15517	7.00349	0.0259009	0.576846
ENSMUSG00000027438	Napb	N-ethylmaleimide sensitive fusion protein attachment protein beta [Source:MGI Symbol;Acc:MGI:104562]	-0.361799	2.7828	6.98177	0.0260786	0.578495
ENSMUSG00000036867	Smad6	SMAD family member 6 [Source:MGI Symbol;Acc:MGI:1336883]	-0.410095	9.30018	6.97595	0.0261264	0.578495
ENSMUSG00000022518	4930562C15Rik	RIKEN cDNA 4930562C15 gene [Source:MGI Symbol;Acc:MGI:1926059]	-0.842883	1.05763	6.95858	0.0262698	0.578495
ENSMUSG00000022295	Atp6v1c1	ATPase, H+ transporting, lysosomal V1 subunit C1 [Source:MGI Symbol;Acc:MGI:1913585]	0.176232	5.59643	6.95514	0.0262984	0.578495
ENSMUSG00000026305	Lrrfip1	leucine rich repeat (in FLII) interacting protein 1 [Source:MGI Symbol;Acc:MGI:1342770]	-0.25583	6.47087	6.94623	0.0263724	0.578495
ENSMUSG00000025722	Wdr73	WD repeat domain 73 [Source:MGI Symbol;Acc:MGI:1919218]	0.21091	4.21016	6.94588	0.0263753	0.578495
ENSMUSG00000038679	Trps1	transcriptional repressor GATA binding 1 [Source:MGI Symbol;Acc:MGI:1927616]	-0.390549	4.39797	6.94302	0.0263992	0.578495
ENSMUSG00000020937	Plcd3	phospholipase C, delta 3 [Source:MGI Symbol;Acc:MGI:107451]	-0.400826	2.76011	6.93873	0.026435	0.578495
ENSMUSG00000103472	NA	NA	-0.617082	1.54429	6.93713	0.0264484	0.578495
ENSMUSG00000030255	Sspn	sarcospan [Source:MGI Symbol;Acc:MGI:1353511]	-0.471556	4.2018	6.93189	0.0264922	0.578495
ENSMUSG00000087174	5530601H04Rik	RIKEN cDNA 5530601H04 gene [Source:MGI Symbol;Acc:MGI:1918695]	-0.403015	4.03828	6.92981	0.0265096	0.578495
ENSMUSG00000085882	2610507I01Rik	RIKEN cDNA 2610507I01 gene [Source:MGI Symbol;Acc:MGI:1919453]	-0.797274	5.97216	6.92767	0.0265276	0.578495
ENSMUSG00000061458	Nol10	nucleolar protein 10 [Source:MGI Symbol;Acc:MGI:2684913]	0.403093	4.16153	6.92049	0.0265879	0.578805
ENSMUSG00000036120	Rfxank	regulatory factor X-associated ankyrin-containing protein [Source:MGI Symbol;Acc:MGI:1333865]	-0.274897	3.948	6.88122	0.0269207	0.584236
ENSMUSG00000005686	Ampd3	adenosine monophosphate deaminase 3 [Source:MGI Symbol;Acc:MGI:1096344]	-0.312248	6.53241	6.86933	0.0270225	0.584236
ENSMUSG00000045934	Mtmr11	myotubularin related protein 11 [Source:MGI Symbol;Acc:MGI:2652817]	-0.357385	3.31716	6.8616	0.0270889	0.584236
ENSMUSG00000015354	Pcolce2	procollagen C-endopeptidase enhancer 2 [Source:MGI Symbol;Acc:MGI:1923727]	-0.585214	4.8823	6.85738	0.0271253	0.584236
ENSMUSG00000041351	Rap1gap	Rap1 GTPase-activating protein [Source:MGI Symbol;Acc:MGI:109338]	-1.4434	2.73981	6.85626	0.027135	0.584236
ENSMUSG00000033033	Calhm2	calcium homeostasis modulator family member 2 [Source:MGI Symbol;Acc:MGI:1919941]	-0.34185	4.74942	6.85399	0.0271545	0.584236
ENSMUSG00000025971	Maip1	matrix AAA peptidase interacting protein 1 [Source:MGI Symbol;Acc:MGI:1915365]	0.296042	3.18538	6.84901	0.0271976	0.584236
ENSMUSG00000037572	Wdhd1	WD repeat and HMG-box DNA binding protein 1 [Source:MGI Symbol;Acc:MGI:2443514]	-0.485824	2.49641	6.84764	0.0272095	0.584236
ENSMUSG00000029186	Pi4k2b	phosphatidylinositol 4-kinase type 2 beta [Source:MGI Symbol;Acc:MGI:1914323]	-0.628283	4.6381	6.81678	0.0274781	0.586058
ENSMUSG00000014592	Camta1	calmodulin binding transcription activator 1 [Source:MGI Symbol;Acc:MGI:2140230]	1.04903	4.77659	6.81489	0.0274947	0.586058
ENSMUSG00000019982	Myb	myeloblastosis oncogene [Source:MGI Symbol;Acc:MGI:97249]	-1.08061	0.467499	6.81091	0.0275296	0.586058
ENSMUSG00000045761	Togaram2	TOG array regulator of axonemal microtubules 2 [Source:MGI Symbol;Acc:MGI:2443498]	-1.1517	2.10817	6.80344	0.0275953	0.586058
ENSMUSG00000021133	Susd6	sushi domain containing 6 [Source:MGI Symbol;Acc:MGI:2444661]	0.296177	8.01173	6.80228	0.0276054	0.586058
ENSMUSG00000030889	Vwa3a	von Willebrand factor A domain containing 3A [Source:MGI Symbol;Acc:MGI:3041229]	-1.06522	2.01591	6.79386	0.0276798	0.586058
ENSMUSG00000017167	Cntnap1	contactin associated protein-like 1 [Source:MGI Symbol;Acc:MGI:1858201]	-0.397629	2.77086	6.79266	0.0276904	0.586058
ENSMUSG00000026228	Htr2b	5-hydroxytryptamine (serotonin) receptor 2B [Source:MGI Symbol;Acc:MGI:109323]	0.663478	1.69099	6.79251	0.0276917	0.586058
ENSMUSG00000103928	NA	NA	-0.51758	2.13125	6.78997	0.0277142	0.586058
ENSMUSG00000016624	Phf21b	PHD finger protein 21B [Source:MGI Symbol;Acc:MGI:2443812]	-0.507223	3.08802	6.77002	0.0278915	0.58786
ENSMUSG00000107756	NA	NA	0.884062	2.34219	6.76984	0.0278931	0.58786
ENSMUSG00000037795	N4bp2	NEDD4 binding protein 2 [Source:MGI Symbol;Acc:MGI:2684414]	0.240043	3.92332	6.7566	0.0280115	0.589368
ENSMUSG00000047021	Cfap65	cilia and flagella associated protein 65 [Source:MGI Symbol;Acc:MGI:2444274]	-1.24095	3.25571	6.73803	0.0281788	0.59109
ENSMUSG00000052446	Zfp961	zinc finger protein 961 [Source:MGI Symbol;Acc:MGI:3583954]	-0.385047	3.73956	6.73539	0.0282026	0.59109
ENSMUSG00000042734	Ttc9	tetratricopeptide repeat domain 9 [Source:MGI Symbol;Acc:MGI:1916730]	-0.957439	2.34323	6.73186	0.0282345	0.59109
ENSMUSG00000032238	Rora	RAR-related orphan receptor alpha [Source:MGI Symbol;Acc:MGI:104661]	-0.267021	4.99744	6.72513	0.0282956	0.591383
ENSMUSG00000062127	Cttnbp2nl	CTTNBP2 N-terminal like [Source:MGI Symbol;Acc:MGI:1933137]	0.43025	8.30467	6.70644	0.028466	0.593147
ENSMUSG00000032300	1700017B05Rik	RIKEN cDNA 1700017B05 gene [Source:MGI Symbol;Acc:MGI:1921461]	0.47067	5.36274	6.70307	0.0284968	0.593147
ENSMUSG00000019997	Ccn2	cellular communication network factor 2 [Source:MGI Symbol;Acc:MGI:95537]	0.641725	6.36881	6.70036	0.0285217	0.593147
ENSMUSG00000032112	Trappc4	trafficking protein particle complex 4 [Source:MGI Symbol;Acc:MGI:1926211]	0.176119	4.8138	6.68902	0.0286259	0.594331
ENSMUSG00000031150	Ccdc120	coiled-coil domain containing 120 [Source:MGI Symbol;Acc:MGI:1859619]	-0.731241	2.36628	6.68302	0.0286812	0.594497
ENSMUSG00000050192	Eif5a2	eukaryotic translation initiation factor 5A2 [Source:MGI Symbol;Acc:MGI:1933735]	-0.368984	3.28274	6.66888	0.0288122	0.595886
ENSMUSG00000042063	Zfp386	zinc finger protein 386 (Kruppel-like) [Source:MGI Symbol;Acc:MGI:1930708]	0.371045	5.16681	6.66401	0.0288574	0.595886
ENSMUSG00000020553	Pctp	phosphatidylcholine transfer protein [Source:MGI Symbol;Acc:MGI:107375]	-0.25961	3.70488	6.66045	0.0288906	0.595886
ENSMUSG00000029780	Nt5c3	5'-nucleotidase, cytosolic III [Source:MGI Symbol;Acc:MGI:1927186]	-0.212579	4.11912	6.6466	0.02902	0.596181
ENSMUSG00000086513	9130208D14Rik	RIKEN cDNA 9130208D14 gene [Source:MGI Symbol;Acc:MGI:1924950]	-0.99256	0.730439	6.64656	0.0290204	0.596181
ENSMUSG00000036918	Ttc7	tetratricopeptide repeat domain 7 [Source:MGI Symbol;Acc:MGI:1920999]	-0.943498	2.77563	6.6437	0.0290473	0.596181
ENSMUSG00000006191	Cdkal1	CDK5 regulatory subunit associated protein 1-like 1 [Source:MGI Symbol;Acc:MGI:1921765]	0.30648	3.90384	6.63411	0.0291373	0.596785
ENSMUSG00000028864	Hgf	hepatocyte growth factor [Source:MGI Symbol;Acc:MGI:96079]	-0.484233	4.84988	6.63046	0.0291717	0.596785
ENSMUSG00000021701	Plk2	polo like kinase 2 [Source:MGI Symbol;Acc:MGI:1099790]	0.327736	10.6816	6.61823	0.0292874	0.597699
ENSMUSG00000027358	Bmp2	bone morphogenetic protein 2 [Source:MGI Symbol;Acc:MGI:88177]	-0.612458	2.84544	6.61568	0.0293115	0.597699
ENSMUSG00000021458	Aopep	aminopeptidase O [Source:MGI Symbol;Acc:MGI:1919311]	0.322837	7.15412	6.59839	0.0294761	0.598489
ENSMUSG00000051444	Bbs12	Bardet-Biedl syndrome 12 (human) [Source:MGI Symbol;Acc:MGI:2686651]	0.497646	1.93519	6.59374	0.0295206	0.598489
ENSMUSG00000034664	Itga2b	integrin alpha 2b [Source:MGI Symbol;Acc:MGI:96601]	-0.761752	2.64786	6.59211	0.0295362	0.598489
ENSMUSG00000005481	Ddx39	DEAD (Asp-Glu-Ala-Asp) box polypeptide 39 [Source:MGI Symbol;Acc:MGI:1915528]	0.241399	6.49828	6.59162	0.0295409	0.598489
ENSMUSG00000043895	S1pr2	sphingosine-1-phosphate receptor 2 [Source:MGI Symbol;Acc:MGI:99569]	-0.663586	2.03869	6.57689	0.0296823	0.600386
ENSMUSG00000073414	Mpig6b	megakaryocyte and platelet inhibitory receptor G6b [Source:MGI Symbol;Acc:MGI:2146995]	-0.88237	1.03229	6.55191	0.0299242	0.602499
ENSMUSG00000030256	Bhlhe41	basic helix-loop-helix family, member e41 [Source:MGI Symbol;Acc:MGI:1930704]	-1.40244	0.897311	6.55165	0.0299268	0.602499
ENSMUSG00000032422	Snx14	sorting nexin 14 [Source:MGI Symbol;Acc:MGI:2155664]	-0.191169	4.94465	6.54886	0.0299539	0.602499
ENSMUSG00000079620	Muc4	mucin 4 [Source:MGI Symbol;Acc:MGI:2153525]	-1.3029	1.45226	6.54632	0.0299787	0.602499
ENSMUSG00000026576	Atp1b1	ATPase, Na+/K+ transporting, beta 1 polypeptide [Source:MGI Symbol;Acc:MGI:88108]	-1.35693	4.31906	6.53652	0.0300745	0.60267
ENSMUSG00000034467	Dynlrb2	dynein light chain roadblock-type 2 [Source:MGI Symbol;Acc:MGI:1922715]	-1.02842	1.37718	6.53564	0.0300831	0.60267
ENSMUSG00000037001	Zfp39	zinc finger protein 39 [Source:MGI Symbol;Acc:MGI:99183]	-0.544804	3.03893	6.52006	0.0302361	0.604682
ENSMUSG00000031478	Nek3	NIMA (never in mitosis gene a)-related expressed kinase 3 [Source:MGI Symbol;Acc:MGI:1344371]	-0.550529	1.67832	6.51564	0.0302798	0.604682
ENSMUSG00000022389	Tef	thyrotroph embryonic factor [Source:MGI Symbol;Acc:MGI:98663]	-1.6305	6.35298	6.50621	0.030373	0.604827
ENSMUSG00000000732	Icosl	icos ligand [Source:MGI Symbol;Acc:MGI:1354701]	-0.312864	3.47934	6.50517	0.0303834	0.604827
ENSMUSG00000023284	Zfp605	zinc finger protein 605 [Source:MGI Symbol;Acc:MGI:2444933]	0.462592	2.40899	6.49154	0.0305189	0.606564
ENSMUSG00000054115	Skp2	S-phase kinase-associated protein 2 (p45) [Source:MGI Symbol;Acc:MGI:1351663]	-0.472789	2.10114	6.48424	0.0305918	0.606749
ENSMUSG00000030145	Zfp248	zinc finger protein 248 [Source:MGI Symbol;Acc:MGI:1919970]	-0.316318	2.89822	6.48093	0.0306249	0.606749
ENSMUSG00000004105	Angptl2	angiopoietin-like 2 [Source:MGI Symbol;Acc:MGI:1347002]	-0.831039	3.44812	6.47152	0.0307193	0.607662
ENSMUSG00000020532	Acaca	acetyl-Coenzyme A carboxylase alpha [Source:MGI Symbol;Acc:MGI:108451]	-0.474153	3.9269	6.45537	0.0308822	0.607673
ENSMUSG00000036395	Glb1l2	galactosidase, beta 1-like 2 [Source:MGI Symbol;Acc:MGI:2388283]	0.413775	5.91611	6.45335	0.0309026	0.607673
ENSMUSG00000041594	Tmtc4	transmembrane and tetratricopeptide repeat containing 4 [Source:MGI Symbol;Acc:MGI:1921050]	-0.270047	3.63918	6.44487	0.0309886	0.607673
ENSMUSG00000018470	Kcnab3	potassium voltage-gated channel, shaker-related subfamily, beta member 3 [Source:MGI Symbol;Acc:MGI:1336208]	0.775457	2.1287	6.4415	0.0310229	0.607673
ENSMUSG00000042707	Dnali1	dynein, axonemal, light intermediate polypeptide 1 [Source:MGI Symbol;Acc:MGI:1922813]	-1.21566	1.27658	6.43233	0.0311164	0.607673
ENSMUSG00000064147	Rab44	RAB44, member RAS oncogene family [Source:MGI Symbol;Acc:MGI:3045302]	0.592205	3.31929	6.42315	0.0312103	0.607673
ENSMUSG00000017286	Glod4	glyoxalase domain containing 4 [Source:MGI Symbol;Acc:MGI:1914451]	-0.226589	4.93638	6.41899	0.0312529	0.607673
ENSMUSG00000075033	Nxpe3	neurexophilin and PC-esterase domain family, member 3 [Source:MGI Symbol;Acc:MGI:2686598]	-0.362567	5.10937	6.41659	0.0312776	0.607673
ENSMUSG00000097207	6030443J06Rik	RIKEN cDNA 6030443J06 gene [Source:MGI Symbol;Acc:MGI:2444595]	0.997386	0.561753	6.4117	0.0313279	0.607673
ENSMUSG00000035984	Nme5	NME/NM23 family member 5 [Source:MGI Symbol;Acc:MGI:1922783]	-1.23019	0.415237	6.40604	0.0313862	0.607673
ENSMUSG00000055707	Klhl26	kelch-like 26 [Source:MGI Symbol;Acc:MGI:2443079]	0.22287	4.45096	6.40551	0.0313917	0.607673
ENSMUSG00000022436	Sh3bp1	SH3-domain binding protein 1 [Source:MGI Symbol;Acc:MGI:104603]	-0.530169	3.88969	6.40242	0.0314237	0.607673
ENSMUSG00000028532	Cachd1	cache domain containing 1 [Source:MGI Symbol;Acc:MGI:2444177]	-0.631752	3.97864	6.40206	0.0314274	0.607673
ENSMUSG00000037979	Ccdc92	coiled-coil domain containing 92 [Source:MGI Symbol;Acc:MGI:106485]	-0.693615	1.32286	6.39417	0.0315091	0.607673
ENSMUSG00000037455	Slc18b1	solute carrier family 18, subfamily B, member 1 [Source:MGI Symbol;Acc:MGI:1923556]	-0.34693	4.33253	6.38736	0.0315798	0.607673
ENSMUSG00000022756	Slc7a4	solute carrier family 7 (cationic amino acid transporter, y+ system), member 4 [Source:MGI Symbol;Acc:MGI:2146512]	-1.57638	1.38548	6.38652	0.0315885	0.607673
ENSMUSG00000055538	Zcchc24	zinc finger, CCHC domain containing 24 [Source:MGI Symbol;Acc:MGI:1919168]	0.260716	6.91679	6.38595	0.0315944	0.607673
ENSMUSG00000026315	Serpinb8	serine (or cysteine) peptidase inhibitor, clade B, member 8 [Source:MGI Symbol;Acc:MGI:894657]	-0.482841	2.88864	6.38371	0.0316178	0.607673
ENSMUSG00000071757	Zhx2	zinc fingers and homeoboxes 2 [Source:MGI Symbol;Acc:MGI:2683087]	0.221194	4.89688	6.38167	0.0316391	0.607673
ENSMUSG00000036078	Sigmar1	sigma non-opioid intracellular receptor 1 [Source:MGI Symbol;Acc:MGI:1195268]	-0.19311	4.93665	6.37493	0.0317094	0.608095
ENSMUSG00000030539	Sema4b	sema domain, immunoglobulin domain (Ig), transmembrane domain (TM) and short cytoplasmic domain, (semaphorin) 4B [Source:MGI Symbol;Acc:MGI:107559]	-0.425918	3.09615	6.36962	0.031765	0.608232
ENSMUSG00000073590	3222401L13Rik	RIKEN cDNA 3222401L13 gene [Source:MGI Symbol;Acc:MGI:2444186]	-0.397077	3.303	6.36073	0.0318583	0.60909
ENSMUSG00000039963	Ccdc40	coiled-coil domain containing 40 [Source:MGI Symbol;Acc:MGI:2443893]	-1.1928	1.86852	6.35108	0.0319599	0.610104
ENSMUSG00000033970	Rfc3	replication factor C (activator 1) 3 [Source:MGI Symbol;Acc:MGI:1916513]	0.276242	3.27407	6.33864	0.0320915	0.611007
ENSMUSG00000054484	Tmem62	transmembrane protein 62 [Source:MGI Symbol;Acc:MGI:2139461]	-0.415652	2.95507	6.33503	0.0321299	0.611007
ENSMUSG00000028223	Decr1	2,4-dienoyl CoA reductase 1, mitochondrial [Source:MGI Symbol;Acc:MGI:1914710]	-0.272447	5.00151	6.33284	0.0321532	0.611007
ENSMUSG00000002731	Prkra	protein kinase, interferon inducible double stranded RNA dependent activator [Source:MGI Symbol;Acc:MGI:1344375]	0.252298	4.24448	6.32272	0.032261	0.612131
ENSMUSG00000002763	Pex6	peroxisomal biogenesis factor 6 [Source:MGI Symbol;Acc:MGI:2385054]	0.1984	6.60402	6.30988	0.0323984	0.613338
ENSMUSG00000036398	Ppp1r11	protein phosphatase 1, regulatory inhibitor subunit 11 [Source:MGI Symbol;Acc:MGI:1923747]	0.224315	5.48635	6.30766	0.0324223	0.613338
ENSMUSG00000024369	Nelfe	negative elongation factor complex member E, Rdbp [Source:MGI Symbol;Acc:MGI:102744]	0.186286	4.48584	6.29733	0.0325336	0.613673
ENSMUSG00000019872	Smpdl3a	sphingomyelin phosphodiesterase, acid-like 3A [Source:MGI Symbol;Acc:MGI:1931437]	-0.220648	6.81377	6.29694	0.0325377	0.613673
ENSMUSG00000020889	Nr1d1	nuclear receptor subfamily 1, group D, member 1 [Source:MGI Symbol;Acc:MGI:2444210]	-1.62664	6.45763	6.28237	0.0326955	0.614003
ENSMUSG00000045180	Shroom2	shroom family member 2 [Source:MGI Symbol;Acc:MGI:107194]	0.766845	5.94608	6.28164	0.0327034	0.614003
ENSMUSG00000032315	Cyp1a1	cytochrome P450, family 1, subfamily a, polypeptide 1 [Source:MGI Symbol;Acc:MGI:88588]	1.21803	6.04033	6.27188	0.0328096	0.614003
ENSMUSG00000037204	Atg101	autophagy related 101 [Source:MGI Symbol;Acc:MGI:1915368]	0.29626	4.71358	6.2709	0.0328202	0.614003
ENSMUSG00000064262	Gimap8	GTPase, IMAP family member 8 [Source:MGI Symbol;Acc:MGI:2685303]	0.233971	7.92373	6.26482	0.0328866	0.614003
ENSMUSG00000031734	Irx3	Iroquois related homeobox 3 [Source:MGI Symbol;Acc:MGI:1197522]	-1.28895	1.81423	6.26477	0.0328872	0.614003
ENSMUSG00000061032	Rrp1	ribosomal RNA processing 1 homolog (S. cerevisiae) [Source:MGI Symbol;Acc:MGI:1203500]	0.169334	7.15953	6.26223	0.032915	0.614003
ENSMUSG00000039103	Nexn	nexilin [Source:MGI Symbol;Acc:MGI:1916060]	-1.12347	2.03414	6.24541	0.0330998	0.614003
ENSMUSG00000050947	Amigo1	adhesion molecule with Ig like domain 1 [Source:MGI Symbol;Acc:MGI:2653612]	-0.238572	5.04509	6.24428	0.0331122	0.614003
ENSMUSG00000051000	Fam160a1	family with sequence similarity 160, member A1 [Source:MGI Symbol;Acc:MGI:2444746]	-0.349288	4.31493	6.2423	0.0331341	0.614003
ENSMUSG00000035064	Eef2k	eukaryotic elongation factor-2 kinase [Source:MGI Symbol;Acc:MGI:1195261]	-0.265065	5.09676	6.23743	0.0331879	0.614003
ENSMUSG00000033126	Ybey	ybeY metallopeptidase [Source:MGI Symbol;Acc:MGI:2656825]	-0.440651	1.79493	6.22992	0.033271	0.614003
ENSMUSG00000065954	Tacc1	transforming, acidic coiled-coil containing protein 1 [Source:MGI Symbol;Acc:MGI:2443510]	0.214602	7.63415	6.22941	0.0332766	0.614003
ENSMUSG00000033983	Coil	coilin [Source:MGI Symbol;Acc:MGI:104842]	-0.404978	3.01392	6.2249	0.0333268	0.614003
ENSMUSG00000036782	Klhl13	kelch-like 13 [Source:MGI Symbol;Acc:MGI:1914705]	0.248237	4.66087	6.22486	0.0333272	0.614003
ENSMUSG00000110622	NA	NA	-1.02558	2.89803	6.21902	0.0333922	0.614003
ENSMUSG00000017679	Ttpal	tocopherol (alpha) transfer protein-like [Source:MGI Symbol;Acc:MGI:1923330]	0.298833	5.54673	6.21566	0.0334297	0.614003
ENSMUSG00000006235	Epor	erythropoietin receptor [Source:MGI Symbol;Acc:MGI:95408]	-0.721026	1.37978	6.21517	0.0334351	0.614003
ENSMUSG00000023034	Nr4a1	nuclear receptor subfamily 4, group A, member 1 [Source:MGI Symbol;Acc:MGI:1352454]	0.76194	10.0931	6.20366	0.0335639	0.615468
ENSMUSG00000047394	Odf3b	outer dense fiber of sperm tails 3B [Source:MGI Symbol;Acc:MGI:1917363]	-0.500085	3.72201	6.18605	0.0337621	0.617154
ENSMUSG00000007659	Bcl2l1	BCL2-like 1 [Source:MGI Symbol;Acc:MGI:88139]	0.617067	7.70021	6.18247	0.0338025	0.617154
ENSMUSG00000035150	Eif2s3x	eukaryotic translation initiation factor 2, subunit 3, structural gene X-linked [Source:MGI Symbol;Acc:MGI:1349431]	-0.516485	4.12901	6.17514	0.0338855	0.617154
ENSMUSG00000027452	Acss1	acyl-CoA synthetase short-chain family member 1 [Source:MGI Symbol;Acc:MGI:1915988]	-0.775037	2.78529	6.17387	0.0339	0.617154
ENSMUSG00000037916	Ndufv1	NADH:ubiquinone oxidoreductase core subunit V1 [Source:MGI Symbol;Acc:MGI:107851]	0.195009	6.31743	6.16999	0.033944	0.617154
ENSMUSG00000030030	1700003E16Rik	RIKEN cDNA 1700003E16 gene [Source:MGI Symbol;Acc:MGI:1919087]	-1.2104	0.333086	6.16942	0.0339506	0.617154
ENSMUSG00000032470	Mras	muscle and microspikes RAS [Source:MGI Symbol;Acc:MGI:1100856]	0.488435	5.59877	6.14491	0.0342307	0.620641
ENSMUSG00000089774	Slc5a3	solute carrier family 5 (inositol transporters), member 3 [Source:MGI Symbol;Acc:MGI:1858226]	0.458017	3.87381	6.144	0.0342412	0.620641
ENSMUSG00000028896	Rcc1	regulator of chromosome condensation 1 [Source:MGI Symbol;Acc:MGI:1913989]	0.3043	3.10107	6.13583	0.0343353	0.621116
ENSMUSG00000031520	Vegfc	vascular endothelial growth factor C [Source:MGI Symbol;Acc:MGI:109124]	0.29738	6.34236	6.13266	0.0343719	0.621116
ENSMUSG00000015619	Gata3	GATA binding protein 3 [Source:MGI Symbol;Acc:MGI:95663]	0.386587	5.06254	6.12853	0.0344196	0.621116
ENSMUSG00000030022	Adamts9	a disintegrin-like and metallopeptidase (reprolysin type) with thrombospondin type 1 motif, 9 [Source:MGI Symbol;Acc:MGI:1916320]	0.562928	6.56043	6.1185	0.0345358	0.621116
ENSMUSG00000037824	Tspan14	tetraspanin 14 [Source:MGI Symbol;Acc:MGI:1196325]	0.194104	7.82028	6.10971	0.0346381	0.621116
ENSMUSG00000021678	F2rl1	coagulation factor II (thrombin) receptor-like 1 [Source:MGI Symbol;Acc:MGI:101910]	-0.910899	1.37843	6.10068	0.0347436	0.621116
ENSMUSG00000017446	C1qtnf1	C1q and tumor necrosis factor related protein 1 [Source:MGI Symbol;Acc:MGI:1919254]	-0.618928	1.42577	6.09456	0.0348153	0.621116
ENSMUSG00000028717	Tal1	T cell acute lymphocytic leukemia 1 [Source:MGI Symbol;Acc:MGI:98480]	0.24182	6.90637	6.0908	0.0348595	0.621116
ENSMUSG00000024867	Pip5k1b	phosphatidylinositol-4-phosphate 5-kinase, type 1 beta [Source:MGI Symbol;Acc:MGI:107930]	-1.20012	1.27872	6.09016	0.034867	0.621116
ENSMUSG00000018845	Unc45b	unc-45 myosin chaperone B [Source:MGI Symbol;Acc:MGI:2443377]	-0.317506	6.63218	6.08335	0.0349472	0.621116
ENSMUSG00000032006	Pdgfd	platelet-derived growth factor, D polypeptide [Source:MGI Symbol;Acc:MGI:1919035]	-0.393367	6.31751	6.08204	0.0349626	0.621116
ENSMUSG00000031095	Cul4b	cullin 4B [Source:MGI Symbol;Acc:MGI:1919834]	-0.215846	4.91361	6.08159	0.0349679	0.621116
ENSMUSG00000020728	Cep112	centrosomal protein 112 [Source:MGI Symbol;Acc:MGI:1923673]	0.359837	2.77932	6.07446	0.0350522	0.621116
ENSMUSG00000016831	Tox4	TOX high mobility group box family member 4 [Source:MGI Symbol;Acc:MGI:1915389]	-0.217434	6.1298	6.07389	0.0350588	0.621116
ENSMUSG00000091183	Gm5141	predicted gene 5141 [Source:MGI Symbol;Acc:MGI:3779466]	-0.448466	1.87004	6.07367	0.0350614	0.621116
ENSMUSG00000040433	Zbtb38	zinc finger and BTB domain containing 38 [Source:MGI Symbol;Acc:MGI:2442866]	-0.174573	5.55123	6.07164	0.0350855	0.621116
ENSMUSG00000014932	Yes1	YES proto-oncogene 1, Src family tyrosine kinase [Source:MGI Symbol;Acc:MGI:99147]	0.222585	6.67529	6.06973	0.0351081	0.621116
ENSMUSG00000059854	Hydin	HYDIN, axonemal central pair apparatus protein [Source:MGI Symbol;Acc:MGI:2389007]	-1.23699	1.35837	6.05583	0.0352734	0.621701
ENSMUSG00000050390	C77080	expressed sequence C77080 [Source:MGI Symbol;Acc:MGI:2140651]	-0.847969	3.88212	6.052	0.0353191	0.621701
ENSMUSG00000031534	Smim19	small integral membrane protein 19 [Source:MGI Symbol;Acc:MGI:2142501]	0.355424	3.8534	6.04892	0.0353559	0.621701
ENSMUSG00000037060	Cavin3	caveolae associated 3 [Source:MGI Symbol;Acc:MGI:1923422]	-0.219371	4.98056	6.04259	0.0354317	0.621701
ENSMUSG00000045107	Saysd1	SAYSVFN motif domain containing 1 [Source:MGI Symbol;Acc:MGI:1914759]	0.301474	4.62187	6.04092	0.0354517	0.621701
ENSMUSG00000028681	Ptch2	patched 2 [Source:MGI Symbol;Acc:MGI:1095405]	0.396697	3.07079	6.03641	0.0355059	0.621701
ENSMUSG00000037833	Sh2d4b	SH2 domain containing 4B [Source:MGI Symbol;Acc:MGI:1925182]	0.540691	1.95469	6.03635	0.0355067	0.621701
ENSMUSG00000002265	Peg3	paternally expressed 3 [Source:MGI Symbol;Acc:MGI:104748]	0.432575	5.66173	6.03079	0.0355735	0.621701
ENSMUSG00000063109	Dgkeos	diacylglycerol kinase, epsilon, opposite strand [Source:MGI Symbol;Acc:MGI:3041185]	0.768754	0.780164	6.02971	0.0355866	0.621701
ENSMUSG00000091586	Cyp4f17	cytochrome P450, family 4, subfamily f, polypeptide 17 [Source:MGI Symbol;Acc:MGI:3646233]	-0.698303	1.45037	6.015	0.0357644	0.623186
ENSMUSG00000019312	Grb7	growth factor receptor bound protein 7 [Source:MGI Symbol;Acc:MGI:102683]	-1.27521	1.48002	6.01447	0.0357708	0.623186
ENSMUSG00000007833	Aldh16a1	aldehyde dehydrogenase 16 family, member A1 [Source:MGI Symbol;Acc:MGI:1916998]	0.25571	4.15448	6.00623	0.035871	0.623276
ENSMUSG00000052974	Cyp2f2	cytochrome P450, family 2, subfamily f, polypeptide 2 [Source:MGI Symbol;Acc:MGI:88608]	-0.814784	4.39351	5.99685	0.0359854	0.623276
ENSMUSG00000051486	Pcdhb11	protocadherin beta 11 [Source:MGI Symbol;Acc:MGI:2136746]	0.37383	2.29853	5.99407	0.0360193	0.623276
ENSMUSG00000021102	Glrx5	glutaredoxin 5 [Source:MGI Symbol;Acc:MGI:1920296]	0.233635	4.60226	5.99267	0.0360366	0.623276
ENSMUSG00000039347	Atp6v0e2	ATPase, H+ transporting, lysosomal V0 subunit E2 [Source:MGI Symbol;Acc:MGI:1923502]	-0.188047	5.61343	5.99175	0.0360478	0.623276
ENSMUSG00000037712	Fermt2	fermitin family member 2 [Source:MGI Symbol;Acc:MGI:2385001]	0.218849	8.85374	5.98964	0.0360737	0.623276
ENSMUSG00000030110	Ret	ret proto-oncogene [Source:MGI Symbol;Acc:MGI:97902]	-0.879759	2.07415	5.98453	0.0361363	0.623501
ENSMUSG00000051984	Sec31b	Sec31 homolog B (S. cerevisiae) [Source:MGI Symbol;Acc:MGI:2685187]	-0.402893	2.69235	5.97165	0.0362951	0.624158
ENSMUSG00000022309	Angpt1	angiopoietin 1 [Source:MGI Symbol;Acc:MGI:108448]	-0.675352	2.37247	5.9667	0.0363562	0.624158
ENSMUSG00000066842	Hmcn1	hemicentin 1 [Source:MGI Symbol;Acc:MGI:2685047]	0.450902	9.13714	5.96221	0.0364118	0.624158
ENSMUSG00000008398	Elk3	ELK3, member of ETS oncogene family [Source:MGI Symbol;Acc:MGI:101762]	0.22	8.70452	5.95904	0.0364513	0.624158
ENSMUSG00000040010	Slc7a5	solute carrier family 7 (cationic amino acid transporter, y+ system), member 5 [Source:MGI Symbol;Acc:MGI:1298205]	-0.817222	1.83616	5.95262	0.036531	0.624158
ENSMUSG00000002396	Ocel1	occludin/ELL domain containing 1 [Source:MGI Symbol;Acc:MGI:1924340]	0.303358	5.31848	5.95016	0.0365616	0.624158
ENSMUSG00000033114	Slc35d2	solute carrier family 35, member D2 [Source:MGI Symbol;Acc:MGI:1917734]	-0.312993	3.43937	5.9485	0.0365823	0.624158
ENSMUSG00000000628	Hk2	hexokinase 2 [Source:MGI Symbol;Acc:MGI:1315197]	-1.12446	1.45454	5.9446	0.036631	0.624158
ENSMUSG00000068923	Syt11	synaptotagmin XI [Source:MGI Symbol;Acc:MGI:1859547]	-0.37282	3.86601	5.94051	0.0366822	0.624158
ENSMUSG00000035578	Iqcg	IQ motif containing G [Source:MGI Symbol;Acc:MGI:1916957]	-1.00014	0.708455	5.93463	0.0367559	0.624158
ENSMUSG00000021363	Mak	male germ cell-associated kinase [Source:MGI Symbol;Acc:MGI:96913]	-0.826854	1.04037	5.93439	0.0367589	0.624158
ENSMUSG00000003949	Hlf	hepatic leukemia factor [Source:MGI Symbol;Acc:MGI:96108]	-1.62213	2.25717	5.92386	0.0368914	0.624158
ENSMUSG00000036825	Ssx2ip	synovial sarcoma, X 2 interacting protein [Source:MGI Symbol;Acc:MGI:2139150]	-0.362129	3.02187	5.92273	0.0369056	0.624158
ENSMUSG00000018209	Stk4	serine/threonine kinase 4 [Source:MGI Symbol;Acc:MGI:1929004]	-0.42204	8.03648	5.92019	0.0369376	0.624158
ENSMUSG00000052040	Klf13	Kruppel-like factor 13 [Source:MGI Symbol;Acc:MGI:1354948]	0.328214	8.15815	5.9198	0.0369425	0.624158
ENSMUSG00000003153	Slc2a3	solute carrier family 2 (facilitated glucose transporter), member 3 [Source:MGI Symbol;Acc:MGI:95757]	-0.958661	0.925036	5.91667	0.0369821	0.624158
ENSMUSG00000053886	Sh2d4a	SH2 domain containing 4A [Source:MGI Symbol;Acc:MGI:1919531]	-1.07924	1.20987	5.91374	0.0370192	0.624158
ENSMUSG00000036023	Parp2	poly (ADP-ribose) polymerase family, member 2 [Source:MGI Symbol;Acc:MGI:1341112]	0.175091	4.99841	5.90834	0.0370875	0.624466
ENSMUSG00000028970	Abcb1b	ATP-binding cassette, sub-family B (MDR/TAP), member 1B [Source:MGI Symbol;Acc:MGI:97568]	-0.532602	1.65697	5.8966	0.0372369	0.624466
ENSMUSG00000030125	Lrrc23	leucine rich repeat containing 23 [Source:MGI Symbol;Acc:MGI:1315192]	-1.10713	2.13718	5.89589	0.037246	0.624466
ENSMUSG00000051515	Fam181b	family with sequence similarity 181, member B [Source:MGI Symbol;Acc:MGI:1930951]	0.458876	2.61119	5.89374	0.0372733	0.624466
ENSMUSG00000062352	Itgb1bp1	integrin beta 1 binding protein 1 [Source:MGI Symbol;Acc:MGI:1306802]	0.180596	4.26186	5.88863	0.0373387	0.624466
ENSMUSG00000021504	B4galt7	xylosylprotein beta1,4-galactosyltransferase, polypeptide 7 (galactosyltransferase I) [Source:MGI Symbol;Acc:MGI:2384987]	0.206872	4.69671	5.88752	0.0373528	0.624466
ENSMUSG00000078670	Fam174b	family with sequence similarity 174, member B [Source:MGI Symbol;Acc:MGI:3698178]	-0.426185	4.94056	5.87957	0.0374548	0.624466
ENSMUSG00000108358	NA	NA	-0.523267	1.34933	5.87909	0.0374609	0.624466
ENSMUSG00000042485	Mustn1	musculoskeletal, embryonic nuclear protein 1 [Source:MGI Symbol;Acc:MGI:1913425]	0.341957	5.10999	5.87723	0.0374849	0.624466
ENSMUSG00000040322	Slc25a24	solute carrier family 25 (mitochondrial carrier, phosphate carrier), member 24 [Source:MGI Symbol;Acc:MGI:1917160]	-0.186478	5.77884	5.87059	0.0375704	0.624531
ENSMUSG00000041801	Phlda3	pleckstrin homology like domain, family A, member 3 [Source:MGI Symbol;Acc:MGI:1351485]	-0.442492	5.88749	5.86921	0.0375882	0.624531
ENSMUSG00000018012	Rac3	Rac family small GTPase 3 [Source:MGI Symbol;Acc:MGI:2180784]	-0.677172	1.79068	5.85933	0.0377159	0.625144
ENSMUSG00000042298	Ttc19	tetratricopeptide repeat domain 19 [Source:MGI Symbol;Acc:MGI:1920045]	0.230414	3.84336	5.8549	0.0377734	0.625144
ENSMUSG00000039270	Megf9	multiple EGF-like-domains 9 [Source:MGI Symbol;Acc:MGI:1918264]	-0.19887	5.25421	5.84894	0.0378507	0.625144
ENSMUSG00000046230	Vps13a	vacuolar protein sorting 13A [Source:MGI Symbol;Acc:MGI:2444304]	-0.247125	4.50768	5.84766	0.0378675	0.625144
ENSMUSG00000031722	Hp	haptoglobin [Source:MGI Symbol;Acc:MGI:96211]	-0.913318	4.3845	5.84608	0.0378879	0.625144
ENSMUSG00000016758	Bik	BCL2-interacting killer [Source:MGI Symbol;Acc:MGI:1206591]	0.478046	4.98142	5.83985	0.0379693	0.625144
ENSMUSG00000021948	Prkcd	protein kinase C, delta [Source:MGI Symbol;Acc:MGI:97598]	-0.291652	4.32695	5.83264	0.0380636	0.625144
ENSMUSG00000072663	Spef2	sperm flagellar 2 [Source:MGI Symbol;Acc:MGI:2443727]	-1.06367	1.01235	5.8324	0.0380667	0.625144
ENSMUSG00000029468	P2rx7	purinergic receptor P2X, ligand-gated ion channel, 7 [Source:MGI Symbol;Acc:MGI:1339957]	-0.164566	6.62129	5.83192	0.038073	0.625144
ENSMUSG00000035596	Mboat7	membrane bound O-acyltransferase domain containing 7 [Source:MGI Symbol;Acc:MGI:1924832]	-0.190487	5.13553	5.82604	0.0381502	0.625274
ENSMUSG00000002658	Gtf2f1	general transcription factor IIF, polypeptide 1 [Source:MGI Symbol;Acc:MGI:1923848]	-0.159515	5.30025	5.81988	0.0382313	0.625274
ENSMUSG00000066191	Anks6	ankyrin repeat and sterile alpha motif domain containing 6 [Source:MGI Symbol;Acc:MGI:1922941]	-0.393732	2.77123	5.81625	0.038279	0.625274
ENSMUSG00000032253	Phip	pleckstrin homology domain interacting protein [Source:MGI Symbol;Acc:MGI:1932404]	-0.208169	6.20844	5.81617	0.0382801	0.625274
ENSMUSG00000034947	Tmem106a	transmembrane protein 106A [Source:MGI Symbol;Acc:MGI:1922056]	-0.228883	3.93766	5.80459	0.0384333	0.626962
ENSMUSG00000022987	Zfp641	zinc finger protein 641 [Source:MGI Symbol;Acc:MGI:2442788]	-0.264592	7.68645	5.79547	0.0385544	0.628122
ENSMUSG00000045071	E130308A19Rik	RIKEN cDNA E130308A19 gene [Source:MGI Symbol;Acc:MGI:2442164]	0.273819	3.42819	5.78508	0.038693	0.628949
ENSMUSG00000040563	Plppr2	phospholipid phosphatase related 2 [Source:MGI Symbol;Acc:MGI:2384575]	-0.271431	3.38067	5.78416	0.0387053	0.628949
ENSMUSG00000025332	Kdm5c	lysine (K)-specific demethylase 5C [Source:MGI Symbol;Acc:MGI:99781]	-0.465232	7.15999	5.77907	0.0387736	0.629244
ENSMUSG00000059326	Csf2ra	colony stimulating factor 2 receptor, alpha, low-affinity (granulocyte-macrophage) [Source:MGI Symbol;Acc:MGI:1339754]	0.653745	2.54314	5.76579	0.038952	0.631323
ENSMUSG00000034647	Ankrd12	ankyrin repeat domain 12 [Source:MGI Symbol;Acc:MGI:1914357]	-0.32996	5.51045	5.75748	0.0390642	0.631606
ENSMUSG00000043336	Filip1l	filamin A interacting protein 1-like [Source:MGI Symbol;Acc:MGI:1925999]	0.178505	6.37433	5.75357	0.0391172	0.631606
ENSMUSG00000001366	Fbxo9	f-box protein 9 [Source:MGI Symbol;Acc:MGI:1918788]	-0.187102	5.40687	5.75334	0.0391203	0.631606
ENSMUSG00000038039	Gcc2	GRIP and coiled-coil domain containing 2 [Source:MGI Symbol;Acc:MGI:1917547]	0.176687	7.49483	5.74793	0.0391937	0.631672
ENSMUSG00000014599	Csf1	colony stimulating factor 1 (macrophage) [Source:MGI Symbol;Acc:MGI:1339753]	-0.362776	7.00088	5.74433	0.0392427	0.631672
ENSMUSG00000028841	Cnksr1	connector enhancer of kinase suppressor of Ras 1 [Source:MGI Symbol;Acc:MGI:2670958]	-0.792852	1.17528	5.74049	0.039295	0.631672
ENSMUSG00000027487	Cdk5rap1	CDK5 regulatory subunit associated protein 1 [Source:MGI Symbol;Acc:MGI:1914221]	0.479132	3.59848	5.73773	0.0393326	0.631672
ENSMUSG00000031974	Abcb10	ATP-binding cassette, sub-family B (MDR/TAP), member 10 [Source:MGI Symbol;Acc:MGI:1860508]	-0.275219	4.60077	5.73457	0.0393758	0.631672
ENSMUSG00000014158	Trpv4	transient receptor potential cation channel, subfamily V, member 4 [Source:MGI Symbol;Acc:MGI:1926945]	-0.417851	4.87429	5.73048	0.0394317	0.631762
ENSMUSG00000035459	Stab2	stabilin 2 [Source:MGI Symbol;Acc:MGI:2178743]	-0.600936	3.50273	5.72116	0.0395594	0.633001
ENSMUSG00000022629	Kif21a	kinesin family member 21A [Source:MGI Symbol;Acc:MGI:109188]	-0.361445	3.4603	5.71263	0.0396769	0.63332
ENSMUSG00000089824	Rbm12	RNA binding motif protein 12 [Source:MGI Symbol;Acc:MGI:1922960]	0.245424	4.05658	5.70492	0.0397835	0.63332
ENSMUSG00000037339	Fam53a	family with sequence similarity 53, member A [Source:MGI Symbol;Acc:MGI:1919225]	0.162373	5.37129	5.69898	0.0398657	0.63332
ENSMUSG00000051043	Gprc5c	G protein-coupled receptor, family C, group 5, member C [Source:MGI Symbol;Acc:MGI:1917605]	-0.723929	1.51138	5.69615	0.039905	0.63332
ENSMUSG00000051495	Irf2bp2	interferon regulatory factor 2 binding protein 2 [Source:MGI Symbol;Acc:MGI:2443921]	0.596396	7.36134	5.69538	0.0399157	0.63332
ENSMUSG00000049571	Cfap46	cilia and flagella associated protein 46 [Source:MGI Symbol;Acc:MGI:2444387]	-0.86251	1.91223	5.69103	0.0399763	0.63332
ENSMUSG00000047261	Gap43	growth associated protein 43 [Source:MGI Symbol;Acc:MGI:95639]	0.728246	0.966333	5.68707	0.0400315	0.63332
ENSMUSG00000014852	Adamts13	a disintegrin-like and metallopeptidase (reprolysin type) with thrombospondin type 1 motif, 13 [Source:MGI Symbol;Acc:MGI:2685556]	0.775339	2.1525	5.6851	0.0400589	0.63332
ENSMUSG00000044442	N6amt1	N-6 adenine-specific DNA methyltransferase 1 (putative) [Source:MGI Symbol;Acc:MGI:1915018]	0.322899	3.59623	5.68161	0.0401077	0.63332
ENSMUSG00000025776	Crispld1	cysteine-rich secretory protein LCCL domain containing 1 [Source:MGI Symbol;Acc:MGI:1934666]	-0.564487	2.45516	5.67658	0.040178	0.63332
ENSMUSG00000057948	Unc13d	unc-13 homolog D [Source:MGI Symbol;Acc:MGI:1917700]	-0.67596	2.74546	5.67605	0.0401854	0.63332
ENSMUSG00000021838	Samd4	sterile alpha motif domain containing 4 [Source:MGI Symbol;Acc:MGI:1921730]	-0.310111	4.16945	5.675	0.0402001	0.63332
ENSMUSG00000043153	Crppa	CDP-L-ribitol pyrophosphorylase A [Source:MGI Symbol;Acc:MGI:1923097]	0.470532	2.069	5.67174	0.0402459	0.63332
ENSMUSG00000077450	Rab11b	RAB11B, member RAS oncogene family [Source:MGI Symbol;Acc:MGI:99425]	0.147681	6.64776	5.66894	0.0402852	0.63332
ENSMUSG00000035891	Cerk	ceramide kinase [Source:MGI Symbol;Acc:MGI:2386052]	0.267809	6.83538	5.66509	0.0403394	0.633379
ENSMUSG00000036053	Fmnl2	formin-like 2 [Source:MGI Symbol;Acc:MGI:1918659]	-0.366133	7.11064	5.65933	0.0404205	0.63386
ENSMUSG00000007034	Slc44a4	solute carrier family 44, member 4 [Source:MGI Symbol;Acc:MGI:1917379]	-1.42909	0.628815	5.65102	0.040538	0.634185
ENSMUSG00000035142	Nubpl	nucleotide binding protein-like [Source:MGI Symbol;Acc:MGI:1924076]	0.411387	2.5311	5.6468	0.040598	0.634185
ENSMUSG00000032690	Oas2	2'-5' oligoadenylate synthetase 2 [Source:MGI Symbol;Acc:MGI:2180852]	-0.934609	5.29113	5.63918	0.0407062	0.634185
ENSMUSG00000028960	Ube4b	ubiquitination factor E4B [Source:MGI Symbol;Acc:MGI:1927086]	-0.192255	6.3252	5.63647	0.0407448	0.634185
ENSMUSG00000030545	Pex11a	peroxisomal biogenesis factor 11 alpha [Source:MGI Symbol;Acc:MGI:1338788]	-0.911455	0.88265	5.63316	0.040792	0.634185
ENSMUSG00000040701	Ap1g2	adaptor protein complex AP-1, gamma 2 subunit [Source:MGI Symbol;Acc:MGI:1328307]	-0.204884	4.74826	5.62804	0.0408652	0.634185
ENSMUSG00000003352	Cacnb3	calcium channel, voltage-dependent, beta 3 subunit [Source:MGI Symbol;Acc:MGI:103307]	-0.208367	4.59172	5.62594	0.0408953	0.634185
ENSMUSG00000022707	Gbe1	glucan (1,4-alpha-), branching enzyme 1 [Source:MGI Symbol;Acc:MGI:1921435]	-0.240437	4.15967	5.62506	0.0409079	0.634185
ENSMUSG00000039865	Slc44a3	solute carrier family 44, member 3 [Source:MGI Symbol;Acc:MGI:2384860]	-1.25681	1.41029	5.62121	0.040963	0.634185
ENSMUSG00000046743	Fat4	FAT atypical cadherin 4 [Source:MGI Symbol;Acc:MGI:3045256]	0.26098	6.54064	5.62096	0.0409666	0.634185
ENSMUSG00000068742	Cry2	cryptochrome 2 (photolyase-like) [Source:MGI Symbol;Acc:MGI:1270859]	-0.914946	4.33615	5.61445	0.0410602	0.634185
ENSMUSG00000024743	Syt7	synaptotagmin VII [Source:MGI Symbol;Acc:MGI:1859545]	-0.37495	5.70842	5.60724	0.0411641	0.634185
ENSMUSG00000020100	Slc29a3	solute carrier family 29 (nucleoside transporters), member 3 [Source:MGI Symbol;Acc:MGI:1918529]	-0.210701	4.49262	5.60465	0.0412016	0.634185
ENSMUSG00000107728	NA	NA	0.226871	4.23823	5.60316	0.041223	0.634185
ENSMUSG00000032041	Tirap	toll-interleukin 1 receptor (TIR) domain-containing adaptor protein [Source:MGI Symbol;Acc:MGI:2152213]	-0.247113	4.33338	5.60154	0.0412465	0.634185
ENSMUSG00000039294	Cybc1	cytochrome b 245 chaperone 1 [Source:MGI Symbol;Acc:MGI:2384959]	-0.167908	5.32752	5.60026	0.0412651	0.634185
ENSMUSG00000008734	Gprc5b	G protein-coupled receptor, family C, group 5, member B [Source:MGI Symbol;Acc:MGI:1927596]	-0.574307	3.2323	5.59788	0.0412995	0.634185
ENSMUSG00000037892	Pcdh18	protocadherin 18 [Source:MGI Symbol;Acc:MGI:1920423]	0.435104	3.30438	5.58909	0.0414272	0.635369
ENSMUSG00000026278	Bok	BCL2-related ovarian killer [Source:MGI Symbol;Acc:MGI:1858494]	-0.655687	1.91217	5.58523	0.0414833	0.635454
ENSMUSG00000042328	Hps4	HPS4, biogenesis of lysosomal organelles complex 3 subunit 2 [Source:MGI Symbol;Acc:MGI:2177742]	0.160468	4.71695	5.57826	0.0415851	0.636236
ENSMUSG00000048039	Isg20l2	interferon stimulated exonuclease gene 20-like 2 [Source:MGI Symbol;Acc:MGI:2140076]	0.184893	5.35937	5.56565	0.04177	0.637218
ENSMUSG00000026980	Ly75	lymphocyte antigen 75 [Source:MGI Symbol;Acc:MGI:106662]	-0.635772	2.26458	5.56281	0.0418118	0.637218
ENSMUSG00000023084	Lrrc71	leucine rich repeat containing 71 [Source:MGI Symbol;Acc:MGI:1921735]	-0.81448	2.2889	5.55857	0.0418742	0.637218
ENSMUSG00000052512	Nav2	neuron navigator 2 [Source:MGI Symbol;Acc:MGI:2183691]	-0.904735	3.42248	5.54724	0.0420418	0.637218
ENSMUSG00000028851	Nudc	nudC nuclear distribution protein [Source:MGI Symbol;Acc:MGI:106014]	0.17376	5.83708	5.53711	0.0421922	0.637218
ENSMUSG00000066861	Oas1g	2'-5' oligoadenylate synthetase 1G [Source:MGI Symbol;Acc:MGI:97429]	-0.752982	0.985174	5.53395	0.0422392	0.637218
ENSMUSG00000007476	Lrrc8a	leucine rich repeat containing 8A [Source:MGI Symbol;Acc:MGI:2652847]	0.299317	6.01437	5.52863	0.0423187	0.637218
ENSMUSG00000053411	Cbx7	chromobox 7 [Source:MGI Symbol;Acc:MGI:1196439]	-0.333637	6.67647	5.52463	0.0423784	0.637218
ENSMUSG00000028294	Cfap206	cilia and flagella associated protein 206 [Source:MGI Symbol;Acc:MGI:1916579]	-1.1578	1.33561	5.51179	0.0425712	0.637218
ENSMUSG00000021540	Smad5	SMAD family member 5 [Source:MGI Symbol;Acc:MGI:1328787]	0.225469	7.19785	5.5107	0.0425875	0.637218
ENSMUSG00000010660	Plcd1	phospholipase C, delta 1 [Source:MGI Symbol;Acc:MGI:97614]	-0.427015	2.89954	5.50702	0.042643	0.637218
ENSMUSG00000048038	Ccdc187	coiled-coil domain containing 187 [Source:MGI Symbol;Acc:MGI:3045295]	-1.04065	2.69513	5.50567	0.0426634	0.637218
ENSMUSG00000007038	Neu1	neuraminidase 1 [Source:MGI Symbol;Acc:MGI:97305]	-0.196094	5.08507	5.50489	0.0426752	0.637218
ENSMUSG00000029330	Cds1	CDP-diacylglycerol synthase 1 [Source:MGI Symbol;Acc:MGI:1921846]	-0.98183	1.96496	5.50118	0.0427312	0.637218
ENSMUSG00000001555	Fkbp10	FK506 binding protein 10 [Source:MGI Symbol;Acc:MGI:104769]	0.362011	5.08805	5.49813	0.0427774	0.637218
ENSMUSG00000031886	Ces2e	carboxylesterase 2E [Source:MGI Symbol;Acc:MGI:2443170]	-0.535934	3.85193	5.49446	0.0428329	0.637218
ENSMUSG00000059714	Flot1	flotillin 1 [Source:MGI Symbol;Acc:MGI:1100500]	-0.265531	6.41847	5.49345	0.0428483	0.637218
ENSMUSG00000032423	Syncrip	synaptotagmin binding, cytoplasmic RNA interacting protein [Source:MGI Symbol;Acc:MGI:1891690]	0.203183	6.47342	5.49251	0.0428625	0.637218
ENSMUSG00000029372	Ppbp	pro-platelet basic protein [Source:MGI Symbol;Acc:MGI:1888712]	-1.06476	2.06516	5.4924	0.0428642	0.637218
ENSMUSG00000033855	Ston1	stonin 1 [Source:MGI Symbol;Acc:MGI:1924307]	-0.343243	6.86237	5.49142	0.0428791	0.637218
ENSMUSG00000036957	Lrfn3	leucine rich repeat and fibronectin type III domain containing 3 [Source:MGI Symbol;Acc:MGI:2442512]	-0.47765	2.66087	5.48984	0.0429031	0.637218
ENSMUSG00000025417	Pip4k2c	phosphatidylinositol-5-phosphate 4-kinase, type II, gamma [Source:MGI Symbol;Acc:MGI:2152214]	-0.196834	5.31377	5.48923	0.0429124	0.637218
ENSMUSG00000020682	Mmp28	matrix metallopeptidase 28 (epilysin) [Source:MGI Symbol;Acc:MGI:2153062]	-0.469194	6.94261	5.48619	0.0429585	0.637218
ENSMUSG00000051341	Zfp52	zinc finger protein 52 [Source:MGI Symbol;Acc:MGI:99199]	-0.336002	2.78901	5.47662	0.0431046	0.637218
ENSMUSG00000020573	Pik3cg	phosphatidylinositol-4,5-bisphosphate 3-kinase catalytic subunit gamma [Source:MGI Symbol;Acc:MGI:1353576]	1.00674	0.771354	5.47565	0.0431194	0.637218
ENSMUSG00000035441	Myo1d	myosin ID [Source:MGI Symbol;Acc:MGI:107728]	-0.220332	6.84149	5.47328	0.0431557	0.637218
ENSMUSG00000054843	Atrnl1	attractin like 1 [Source:MGI Symbol;Acc:MGI:2147749]	-0.284873	5.65399	5.47307	0.0431589	0.637218
ENSMUSG00000029592	Usp30	ubiquitin specific peptidase 30 [Source:MGI Symbol;Acc:MGI:2140991]	-0.196598	4.88788	5.47057	0.0431972	0.637218
ENSMUSG00000002984	Tomm40	translocase of outer mitochondrial membrane 40 [Source:MGI Symbol;Acc:MGI:1858259]	0.182211	4.91735	5.4704	0.0431997	0.637218
ENSMUSG00000041836	Ptpre	protein tyrosine phosphatase, receptor type, E [Source:MGI Symbol;Acc:MGI:97813]	-0.451352	4.58684	5.46609	0.043266	0.637218
ENSMUSG00000019461	Plscr3	phospholipid scramblase 3 [Source:MGI Symbol;Acc:MGI:1917560]	0.177506	8.05911	5.46364	0.0433035	0.637218
ENSMUSG00000043061	Tmem18	transmembrane protein 18 [Source:MGI Symbol;Acc:MGI:2387176]	-0.222427	5.36136	5.46341	0.0433071	0.637218
ENSMUSG00000000276	Dgke	diacylglycerol kinase, epsilon [Source:MGI Symbol;Acc:MGI:1889276]	-0.417502	6.19137	5.46203	0.0433283	0.637218
ENSMUSG00000029673	Auts2	autism susceptibility candidate 2 [Source:MGI Symbol;Acc:MGI:1919847]	0.347524	3.25945	5.45906	0.0433741	0.637218
ENSMUSG00000026580	Selp	selectin, platelet [Source:MGI Symbol;Acc:MGI:98280]	-0.510324	4.13976	5.44679	0.0435635	0.639254
ENSMUSG00000026436	Elk4	ELK4, member of ETS oncogene family [Source:MGI Symbol;Acc:MGI:102853]	0.213086	7.23956	5.42956	0.0438314	0.63968
ENSMUSG00000026709	Dars2	aspartyl-tRNA synthetase 2 (mitochondrial) [Source:MGI Symbol;Acc:MGI:2442510]	-0.255015	3.34906	5.42923	0.0438365	0.63968
ENSMUSG00000022262	Dnah5	dynein, axonemal, heavy chain 5 [Source:MGI Symbol;Acc:MGI:107718]	-1.1333	1.62672	5.4245	0.0439104	0.63968
ENSMUSG00000019944	Rhobtb1	Rho-related BTB domain containing 1 [Source:MGI Symbol;Acc:MGI:1916538]	-0.437462	2.77888	5.42382	0.043921	0.63968
ENSMUSG00000103793	NA	NA	-0.438577	3.11348	5.42234	0.0439442	0.63968
ENSMUSG00000028857	Tmem222	transmembrane protein 222 [Source:MGI Symbol;Acc:MGI:1098568]	0.195921	5.3386	5.41652	0.0440354	0.63968
ENSMUSG00000056666	Retsat	retinol saturase (all trans retinol 13,14 reductase) [Source:MGI Symbol;Acc:MGI:1914692]	-0.337885	3.78244	5.41401	0.0440749	0.63968
ENSMUSG00000024885	Aldh3b1	aldehyde dehydrogenase 3 family, member B1 [Source:MGI Symbol;Acc:MGI:1914939]	-0.390183	4.11068	5.41051	0.0441299	0.63968
ENSMUSG00000027746	Ufm1	ubiquitin-fold modifier 1 [Source:MGI Symbol;Acc:MGI:1915140]	0.180865	5.16635	5.40678	0.0441887	0.63968
ENSMUSG00000036934	4921524J17Rik	RIKEN cDNA 4921524J17 gene [Source:MGI Symbol;Acc:MGI:1913964]	-0.26241	3.58287	5.40564	0.0442066	0.63968
ENSMUSG00000079523	Tmsb10	thymosin, beta 10 [Source:MGI Symbol;Acc:MGI:109146]	0.402879	6.76751	5.40494	0.0442177	0.63968
ENSMUSG00000028889	Yrdc	yrdC domain containing (E.coli) [Source:MGI Symbol;Acc:MGI:2387201]	0.196295	5.04188	5.40073	0.0442841	0.63968
ENSMUSG00000053783	1700016K19Rik	RIKEN cDNA 1700016K19 gene [Source:MGI Symbol;Acc:MGI:1921480]	-1.20016	0.289127	5.40052	0.0442874	0.63968
ENSMUSG00000008167	Fbxw9	F-box and WD-40 domain protein 9 [Source:MGI Symbol;Acc:MGI:1915878]	0.212079	4.31067	5.39638	0.0443529	0.63968
ENSMUSG00000003812	Dnase2a	deoxyribonuclease II alpha [Source:MGI Symbol;Acc:MGI:1329019]	-0.392412	3.67028	5.39616	0.0443565	0.63968
ENSMUSG00000027712	Anxa5	annexin A5 [Source:MGI Symbol;Acc:MGI:106008]	-0.210886	7.50491	5.37486	0.0446953	0.643828
ENSMUSG00000040713	Creg1	cellular repressor of E1A-stimulated genes 1 [Source:MGI Symbol;Acc:MGI:1344382]	-0.305501	4.65486	5.36974	0.0447773	0.644009
ENSMUSG00000021795	Sftpd	surfactant associated protein D [Source:MGI Symbol;Acc:MGI:109515]	-1.3053	6.51111	5.35131	0.0450738	0.644009
ENSMUSG00000019362	D8Ertd738e	DNA segment, Chr 8, ERATO Doi 738, expressed [Source:MGI Symbol;Acc:MGI:1289231]	0.185426	5.75621	5.349	0.0451113	0.644009
ENSMUSG00000023249	Parp3	poly (ADP-ribose) polymerase family, member 3 [Source:MGI Symbol;Acc:MGI:1891258]	-0.538962	3.39709	5.33656	0.0453129	0.644009
ENSMUSG00000042473	Tbc1d8b	TBC1 domain family, member 8B [Source:MGI Symbol;Acc:MGI:1918101]	-0.22362	4.23443	5.33632	0.0453169	0.644009
ENSMUSG00000062937	Mtap	methylthioadenosine phosphorylase [Source:MGI Symbol;Acc:MGI:1914152]	-0.272725	4.12034	5.33268	0.0453761	0.644009
ENSMUSG00000021990	Spata13	spermatogenesis associated 13 [Source:MGI Symbol;Acc:MGI:104838]	-0.469896	4.15621	5.33245	0.0453798	0.644009
ENSMUSG00000034101	Ctnnd1	catenin (cadherin associated protein), delta 1 [Source:MGI Symbol;Acc:MGI:105100]	0.227052	7.15913	5.33191	0.0453886	0.644009
ENSMUSG00000035805	Mlc1	megalencephalic leukoencephalopathy with subcortical cysts 1 homolog (human) [Source:MGI Symbol;Acc:MGI:2157910]	-1.52932	2.89896	5.33158	0.0453942	0.644009
ENSMUSG00000022893	Adamts1	a disintegrin-like and metallopeptidase (reprolysin type) with thrombospondin type 1 motif, 1 [Source:MGI Symbol;Acc:MGI:109249]	0.386143	10.389	5.32948	0.0454284	0.644009
ENSMUSG00000027875	Hmgcs2	3-hydroxy-3-methylglutaryl-Coenzyme A synthase 2 [Source:MGI Symbol;Acc:MGI:101939]	-0.646143	1.872	5.32878	0.0454397	0.644009
ENSMUSG00000026638	Irf6	interferon regulatory factor 6 [Source:MGI Symbol;Acc:MGI:1859211]	-0.699281	2.00849	5.32831	0.0454474	0.644009
ENSMUSG00000095041			-0.360353	8.8029	5.3261	0.0454835	0.644009
ENSMUSG00000035722	Abca7	ATP-binding cassette, sub-family A (ABC1), member 7 [Source:MGI Symbol;Acc:MGI:1351646]	-0.199398	7.02851	5.31938	0.0455934	0.644009
ENSMUSG00000040624	Plekhg1	pleckstrin homology domain containing, family G (with RhoGef domain) member 1 [Source:MGI Symbol;Acc:MGI:2676551]	0.306596	7.05885	5.3148	0.0456686	0.644009
ENSMUSG00000032741	Tpcn1	two pore channel 1 [Source:MGI Symbol;Acc:MGI:2182472]	-0.169758	7.36225	5.30904	0.0457633	0.644009
ENSMUSG00000078877	Gm14295	predicted gene 14295 [Source:MGI Symbol;Acc:MGI:3709624]	-0.567602	0.813081	5.30762	0.0457868	0.644009
ENSMUSG00000052566	Hook2	hook microtubule tethering protein 2 [Source:MGI Symbol;Acc:MGI:2181664]	-0.426957	2.76122	5.30273	0.0458673	0.644009
ENSMUSG00000028550	Atg4c	autophagy related 4C, cysteine peptidase [Source:MGI Symbol;Acc:MGI:2651854]	-0.292622	3.87923	5.30272	0.0458676	0.644009
ENSMUSG00000023953	Polh	polymerase (DNA directed), eta (RAD 30 related) [Source:MGI Symbol;Acc:MGI:1891457]	-0.31114	3.62277	5.29843	0.0459384	0.644009
ENSMUSG00000036931	Nfkbid	nuclear factor of kappa light polypeptide gene enhancer in B cells inhibitor, delta [Source:MGI Symbol;Acc:MGI:3041243]	0.396694	5.09262	5.29843	0.0459384	0.644009
ENSMUSG00000046380	Jrk	jerky [Source:MGI Symbol;Acc:MGI:106214]	0.356827	2.79312	5.29842	0.0459386	0.644009
ENSMUSG00000049858	Suox	sulfite oxidase [Source:MGI Symbol;Acc:MGI:2446117]	-0.250096	3.57561	5.29233	0.0460394	0.644009
ENSMUSG00000029174	Tbc1d1	TBC1 domain family, member 1 [Source:MGI Symbol;Acc:MGI:1889508]	-0.217608	3.98543	5.2901	0.0460765	0.644009
ENSMUSG00000021665	Hexb	hexosaminidase B [Source:MGI Symbol;Acc:MGI:96074]	-0.232909	4.41245	5.28971	0.046083	0.644009
ENSMUSG00000022783	Spag6l	sperm associated antigen 6-like [Source:MGI Symbol;Acc:MGI:1354388]	-1.07135	0.634488	5.28503	0.0461608	0.644009
ENSMUSG00000055912	Tmem150a	transmembrane protein 150A [Source:MGI Symbol;Acc:MGI:2385244]	-0.301216	3.2383	5.28396	0.0461785	0.644009
ENSMUSG00000048970	C1galt1c1	C1GALT1-specific chaperone 1 [Source:MGI Symbol;Acc:MGI:1913493]	-0.184948	4.64181	5.28321	0.0461911	0.644009
ENSMUSG00000090698	Apold1	apolipoprotein L domain containing 1 [Source:MGI Symbol;Acc:MGI:2685921]	0.591585	8.30307	5.27712	0.0462926	0.644009
ENSMUSG00000024197	Plin3	perilipin 3 [Source:MGI Symbol;Acc:MGI:1914155]	-0.210793	5.11234	5.27259	0.0463683	0.644009
ENSMUSG00000052488	Cherp	calcium homeostasis endoplasmic reticulum protein [Source:MGI Symbol;Acc:MGI:106417]	-0.24491	6.37911	5.27148	0.0463869	0.644009
ENSMUSG00000009621	Vav2	vav 2 oncogene [Source:MGI Symbol;Acc:MGI:102718]	0.549752	4.84569	5.27037	0.0464055	0.644009
ENSMUSG00000024538	Ppic	peptidylprolyl isomerase C [Source:MGI Symbol;Acc:MGI:97751]	0.251419	6.70789	5.26943	0.0464212	0.644009
ENSMUSG00000054556	Gm4876	predicted gene 4876 [Source:MGI Symbol;Acc:MGI:3647654]	0.557281	2.09797	5.26765	0.0464511	0.644009
ENSMUSG00000104671	NA	NA	0.723417	0.50424	5.2623	0.0465409	0.644189
ENSMUSG00000020610	Amz2	archaelysin family metallopeptidase 2 [Source:MGI Symbol;Acc:MGI:104837]	0.154054	5.17857	5.25951	0.0465879	0.644189
ENSMUSG00000030246	Ldhb	lactate dehydrogenase B [Source:MGI Symbol;Acc:MGI:96763]	-0.955181	2.46643	5.25772	0.046618	0.644189
ENSMUSG00000105813	NA	NA	0.561568	1.0422	5.23243	0.0470465	0.648537
ENSMUSG00000000942	Hoxa4	homeobox A4 [Source:MGI Symbol;Acc:MGI:96176]	-0.308714	2.62245	5.23051	0.0470793	0.648537
ENSMUSG00000035245	Eogt	EGF domain-specific O-linked N-acetylglucosamine (GlcNAc) transferase [Source:MGI Symbol;Acc:MGI:2141669]	-0.267315	7.47094	5.22734	0.0471333	0.648537
ENSMUSG00000041040	Fam117b	family with sequence similarity 117, member B [Source:MGI Symbol;Acc:MGI:1920000]	0.2956	7.52248	5.2265	0.0471477	0.648537
ENSMUSG00000020840	Blmh	bleomycin hydrolase [Source:MGI Symbol;Acc:MGI:1345186]	0.162968	5.47977	5.22121	0.0472381	0.648537
ENSMUSG00000038736	Nudcd1	NudC domain containing 1 [Source:MGI Symbol;Acc:MGI:1914679]	-0.414178	3.16582	5.22096	0.0472424	0.648537
ENSMUSG00000048379	Socs4	suppressor of cytokine signaling 4 [Source:MGI Symbol;Acc:MGI:1914546]	0.182812	5.58449	5.20831	0.0474597	0.650809
ENSMUSG00000009654	Oit3	oncoprotein induced transcript 3 [Source:MGI Symbol;Acc:MGI:1201782]	-0.674291	2.00234	5.20335	0.0475453	0.651272
ENSMUSG00000021276	Cinp	cyclin-dependent kinase 2 interacting protein [Source:MGI Symbol;Acc:MGI:1914486]	0.181399	4.71994	5.19709	0.0476534	0.651462
ENSMUSG00000039616	Mocos	molybdenum cofactor sulfurase [Source:MGI Symbol;Acc:MGI:1915841]	-0.414874	4.31131	5.18933	0.047788	0.651462
ENSMUSG00000028796	Phc2	polyhomeotic 2 [Source:MGI Symbol;Acc:MGI:1860454]	0.314421	7.65031	5.18843	0.0478036	0.651462
ENSMUSG00000033594	Spata2l	spermatogenesis associated 2-like [Source:MGI Symbol;Acc:MGI:1926029]	-0.689387	1.22888	5.18775	0.0478155	0.651462
ENSMUSG00000024747	Aldh1a7	aldehyde dehydrogenase family 1, subfamily A7 [Source:MGI Symbol;Acc:MGI:1347050]	-0.917514	2.59569	5.18445	0.0478729	0.651462
ENSMUSG00000053192	Mllt11	myeloid/lymphoid or mixed-lineage leukemia; translocated to, 11 [Source:MGI Symbol;Acc:MGI:1929671]	0.350302	2.95703	5.17998	0.0479508	0.651462
ENSMUSG00000047844	Bex4	brain expressed X-linked 4 [Source:MGI Symbol;Acc:MGI:3606746]	-1.45446	1.04027	5.17628	0.0480154	0.651462
ENSMUSG00000005836	Gata6	GATA binding protein 6 [Source:MGI Symbol;Acc:MGI:107516]	-0.232248	4.58009	5.17037	0.0481188	0.651462
ENSMUSG00000070473	Cldn3	claudin 3 [Source:MGI Symbol;Acc:MGI:1329044]	-1.08481	3.54027	5.16895	0.0481438	0.651462
ENSMUSG00000049811	Fam161a	family with sequence similarity 161, member A [Source:MGI Symbol;Acc:MGI:1921123]	-0.598123	2.53228	5.16848	0.0481519	0.651462
ENSMUSG00000049422	Chchd10	coiled-coil-helix-coiled-coil-helix domain containing 10 [Source:MGI Symbol;Acc:MGI:2143558]	-1.05275	1.11759	5.16322	0.0482443	0.651462
ENSMUSG00000002728	Naa20	N(alpha)-acetyltransferase 20, NatB catalytic subunit [Source:MGI Symbol;Acc:MGI:1915127]	0.180677	5.35234	5.15921	0.0483149	0.651462
ENSMUSG00000008090	Fgfrl1	fibroblast growth factor receptor-like 1 [Source:MGI Symbol;Acc:MGI:2150920]	-0.217827	3.71815	5.1584	0.0483292	0.651462
ENSMUSG00000053604	Rpia	ribose 5-phosphate isomerase A [Source:MGI Symbol;Acc:MGI:103254]	0.229752	4.17068	5.15724	0.0483497	0.651462
ENSMUSG00000028454	Pigo	phosphatidylinositol glycan anchor biosynthesis, class O [Source:MGI Symbol;Acc:MGI:1861452]	-0.164299	4.80886	5.15284	0.0484272	0.651462
ENSMUSG00000032652	Crebl2	cAMP responsive element binding protein-like 2 [Source:MGI Symbol;Acc:MGI:1889385]	-0.246833	4.80528	5.1515	0.0484509	0.651462
ENSMUSG00000026659	Dusp12	dual specificity phosphatase 12 [Source:MGI Symbol;Acc:MGI:1890614]	0.292063	2.75614	5.14939	0.0484883	0.651462
ENSMUSG00000016255	Tubb1	tubulin, beta 1 class VI [Source:MGI Symbol;Acc:MGI:107814]	-1.26931	2.07579	5.14914	0.0484927	0.651462
ENSMUSG00000036832	Lpar3	lysophosphatidic acid receptor 3 [Source:MGI Symbol;Acc:MGI:1929469]	-1.01693	0.926199	5.14151	0.0486279	0.65258
ENSMUSG00000021936	Mapk8	mitogen-activated protein kinase 8 [Source:MGI Symbol;Acc:MGI:1346861]	0.171561	5.43924	5.11819	0.0490442	0.656227
ENSMUSG00000035451	Foxa1	forkhead box A1 [Source:MGI Symbol;Acc:MGI:1347472]	-1.00347	1.47998	5.11021	0.0491876	0.656227
ENSMUSG00000041870	Ankrd13a	ankyrin repeat domain 13a [Source:MGI Symbol;Acc:MGI:1915670]	0.339946	8.12361	5.10855	0.0492174	0.656227
ENSMUSG00000035505	Cox18	cytochrome c oxidase assembly protein 18 [Source:MGI Symbol;Acc:MGI:2448532]	0.24861	3.41194	5.108	0.0492274	0.656227
ENSMUSG00000026821	Ralgds	ral guanine nucleotide dissociation stimulator [Source:MGI Symbol;Acc:MGI:107485]	-0.263039	6.77415	5.10725	0.0492409	0.656227
ENSMUSG00000021187	Tc2n	tandem C2 domains, nuclear [Source:MGI Symbol;Acc:MGI:1921663]	-0.886712	1.961	5.10586	0.049266	0.656227
ENSMUSG00000062075	Lmnb2	lamin B2 [Source:MGI Symbol;Acc:MGI:96796]	-0.256792	4.4432	5.10444	0.0492915	0.656227
ENSMUSG00000066438	Plekhd1	pleckstrin homology domain containing, family D (with coiled-coil domains) member 1 [Source:MGI Symbol;Acc:MGI:3036228]	-1.25022	1.52778	5.09935	0.0493837	0.656227
ENSMUSG00000034382	AI661453	expressed sequence AI661453 [Source:MGI Symbol;Acc:MGI:2146908]	-0.480137	2.7637	5.09606	0.0494431	0.656227
ENSMUSG00000063704	Mapk15	mitogen-activated protein kinase 15 [Source:MGI Symbol;Acc:MGI:2652894]	-1.07365	2.33335	5.09257	0.0495065	0.656227
ENSMUSG00000022270	Retreg1	reticulophagy regulator 1 [Source:MGI Symbol;Acc:MGI:1913520]	-0.799694	2.02024	5.09105	0.0495342	0.656227
ENSMUSG00000003809	Gcdh	glutaryl-Coenzyme A dehydrogenase [Source:MGI Symbol;Acc:MGI:104541]	-0.212488	4.32887	5.08986	0.0495558	0.656227
ENSMUSG00000019055	Plod1	procollagen-lysine, 2-oxoglutarate 5-dioxygenase 1 [Source:MGI Symbol;Acc:MGI:99907]	0.231277	6.74373	5.08637	0.0496191	0.656227
ENSMUSG00000042510	AA986860	expressed sequence AA986860 [Source:MGI Symbol;Acc:MGI:2138143]	-0.807211	3.02302	5.08482	0.0496475	0.656227
ENSMUSG00000015013	Trappc2l	trafficking protein particle complex 2-like [Source:MGI Symbol;Acc:MGI:1916295]	0.348982	4.14676	5.08285	0.0496833	0.656227
ENSMUSG00000023965	Fbxl17	F-box and leucine-rich repeat protein 17 [Source:MGI Symbol;Acc:MGI:1354704]	0.132197	5.34565	5.075	0.0498268	0.656722
ENSMUSG00000015942	Gtf2ird2	GTF2I repeat domain containing 2 [Source:MGI Symbol;Acc:MGI:2149780]	0.262506	3.47534	5.07245	0.0498735	0.656722
ENSMUSG00000017723	Wfdc2	WAP four-disulfide core domain 2 [Source:MGI Symbol;Acc:MGI:1914951]	-1.0348	4.8655	5.06542	0.0500025	0.656722
ENSMUSG00000101609	NA	NA	0.552875	1.84704	5.06359	0.0500361	0.656722
ENSMUSG00000030102	Itpr1	inositol 1,4,5-trisphosphate receptor 1 [Source:MGI Symbol;Acc:MGI:96623]	0.198919	6.43517	5.06312	0.0500448	0.656722
ENSMUSG00000030706	Mrpl48	mitochondrial ribosomal protein L48 [Source:MGI Symbol;Acc:MGI:1289321]	0.231241	4.39131	5.0608	0.0500875	0.656722
ENSMUSG00000030158	Clec12b	C-type lectin domain family 12, member B [Source:MGI Symbol;Acc:MGI:1918433]	-0.524425	4.90348	5.05807	0.0501379	0.656722
ENSMUSG00000000031	H19	H19, imprinted maternally expressed transcript [Source:MGI Symbol;Acc:MGI:95891]	0.866769	0.793105	5.058	0.0501391	0.656722
ENSMUSG00000027303	Ptpra	protein tyrosine phosphatase, receptor type, A [Source:MGI Symbol;Acc:MGI:97808]	-0.156018	6.54902	5.04714	0.0503399	0.658666
ENSMUSG00000049091	Sephs2	selenophosphate synthetase 2 [Source:MGI Symbol;Acc:MGI:108388]	-0.354287	3.01625	5.03713	0.0505258	0.659723
ENSMUSG00000013646	Sh3bp5l	SH3 binding domain protein 5 like [Source:MGI Symbol;Acc:MGI:1933124]	0.164813	5.6737	5.03528	0.0505603	0.659723
ENSMUSG00000024764	Naa40	N(alpha)-acetyltransferase 40, NatD catalytic subunit [Source:MGI Symbol;Acc:MGI:1918249]	0.144465	4.78581	5.02842	0.0506883	0.659723
ENSMUSG00000021786	Oxsm	3-oxoacyl-ACP synthase, mitochondrial [Source:MGI Symbol;Acc:MGI:1918397]	-0.272787	3.56038	5.02767	0.0507023	0.659723
ENSMUSG00000045877	4933415A04Rik	RIKEN cDNA 4933415A04 gene [Source:MGI Symbol;Acc:MGI:1922977]	0.968701	0.87099	5.02671	0.0507202	0.659723
ENSMUSG00000071369	Map3k5	mitogen-activated protein kinase kinase kinase 5 [Source:MGI Symbol;Acc:MGI:1346876]	-0.432088	4.91799	5.02588	0.0507358	0.659723
ENSMUSG00000023143	Nagpa	N-acetylglucosamine-1-phosphodiester alpha-N-acetylglucosaminidase [Source:MGI Symbol;Acc:MGI:1351598]	-0.178994	5.15511	5.01298	0.050978	0.660864
ENSMUSG00000003534	Ddr1	discoidin domain receptor family, member 1 [Source:MGI Symbol;Acc:MGI:99216]	-0.53395	3.1128	5.0083	0.0510662	0.660864
ENSMUSG00000038642	Ctss	cathepsin S [Source:MGI Symbol;Acc:MGI:107341]	2.02711	2.05691	5.00825	0.0510672	0.660864
ENSMUSG00000022865	Cxadr	coxsackie virus and adenovirus receptor [Source:MGI Symbol;Acc:MGI:1201679]	-0.64247	2.88236	5.00632	0.0511036	0.660864
ENSMUSG00000046324	Ermp1	endoplasmic reticulum metallopeptidase 1 [Source:MGI Symbol;Acc:MGI:106250]	-0.172427	5.76579	5.0057	0.0511154	0.660864
ENSMUSG00000056498	Tmem154	transmembrane protein 154 [Source:MGI Symbol;Acc:MGI:2444725]	-0.488626	2.39902	5.00443	0.0511393	0.660864
ENSMUSG00000040606	Kazn	kazrin, periplakin interacting protein [Source:MGI Symbol;Acc:MGI:1918779]	0.349084	6.05553	4.99417	0.0513336	0.662138
ENSMUSG00000047446	Arl4a	ADP-ribosylation factor-like 4A [Source:MGI Symbol;Acc:MGI:99437]	0.434559	6.23602	4.98876	0.0514365	0.662138
ENSMUSG00000031791	Tmem38a	transmembrane protein 38A [Source:MGI Symbol;Acc:MGI:1921416]	-0.374242	2.10652	4.98693	0.0514714	0.662138
ENSMUSG00000000901	Mmp11	matrix metallopeptidase 11 [Source:MGI Symbol;Acc:MGI:97008]	-0.397087	3.38456	4.98621	0.0514851	0.662138
ENSMUSG00000015568	Lpl	lipoprotein lipase [Source:MGI Symbol;Acc:MGI:96820]	-0.933963	7.99592	4.98419	0.0515236	0.662138
ENSMUSG00000028982	Slc25a33	solute carrier family 25, member 33 [Source:MGI Symbol;Acc:MGI:1917806]	-0.706547	1.83041	4.98236	0.0515585	0.662138
ENSMUSG00000064105	Cnnm2	cyclin M2 [Source:MGI Symbol;Acc:MGI:2151054]	-0.60228	3.61735	4.97626	0.0516753	0.662138
ENSMUSG00000038843	Gcnt1	glucosaminyl (N-acetyl) transferase 1, core 2 [Source:MGI Symbol;Acc:MGI:95676]	-0.616523	2.35302	4.96709	0.0518511	0.662138
ENSMUSG00000030701	Plekhb1	pleckstrin homology domain containing, family B (evectins) member 1 [Source:MGI Symbol;Acc:MGI:1351469]	-0.432915	4.12796	4.96608	0.0518707	0.662138
ENSMUSG00000033763	Mtss1l	metastasis suppressor 1-like [Source:MGI Symbol;Acc:MGI:3039591]	0.442578	7.26108	4.96542	0.0518832	0.662138
ENSMUSG00000022952	Runx1	runt related transcription factor 1 [Source:MGI Symbol;Acc:MGI:99852]	-0.880028	1.90695	4.96228	0.0519437	0.662138
ENSMUSG00000113662	NA	NA	0.348151	2.16237	4.96198	0.0519496	0.662138
ENSMUSG00000032418	Me1	malic enzyme 1, NADP(+)-dependent, cytosolic [Source:MGI Symbol;Acc:MGI:97043]	-0.708902	3.14275	4.95603	0.0520645	0.662138
ENSMUSG00000024479	Mal2	mal, T cell differentiation protein 2 [Source:MGI Symbol;Acc:MGI:2146021]	-0.747326	3.34112	4.95356	0.0521121	0.662138
ENSMUSG00000073910	Mob3b	MOB kinase activator 3B [Source:MGI Symbol;Acc:MGI:2664539]	-0.644773	2.41483	4.95321	0.052119	0.662138
ENSMUSG00000030047	Arhgap25	Rho GTPase activating protein 25 [Source:MGI Symbol;Acc:MGI:2443687]	0.175556	5.10546	4.95312	0.0521207	0.662138
ENSMUSG00000048029	Eno4	enolase 4 [Source:MGI Symbol;Acc:MGI:2441717]	-0.916813	0.949909	4.95031	0.0521751	0.662138
ENSMUSG00000006390	Elovl1	elongation of very long chain fatty acids (FEN1/Elo2, SUR4/Elo3, yeast)-like 1 [Source:MGI Symbol;Acc:MGI:1858959]	-0.29857	7.44863	4.94923	0.0521961	0.662138
ENSMUSG00000023043	Krt18	keratin 18 [Source:MGI Symbol;Acc:MGI:96692]	-1.11301	3.27819	4.947	0.0522394	0.662138
ENSMUSG00000022636	Alcam	activated leukocyte cell adhesion molecule [Source:MGI Symbol;Acc:MGI:1313266]	-1.02017	4.77828	4.94213	0.0523339	0.662532
ENSMUSG00000030695	Aldoa	aldolase A, fructose-bisphosphate [Source:MGI Symbol;Acc:MGI:87994]	-0.219874	7.89814	4.93997	0.0523759	0.662532
ENSMUSG00000056820	Tsnax	translin-associated factor X [Source:MGI Symbol;Acc:MGI:1855672]	0.18497	5.9138	4.93418	0.0524888	0.663291
ENSMUSG00000024190	Dusp1	dual specificity phosphatase 1 [Source:MGI Symbol;Acc:MGI:105120]	0.274574	10.1911	4.92798	0.0526101	0.664156
ENSMUSG00000042724	Map3k9	mitogen-activated protein kinase kinase kinase 9 [Source:MGI Symbol;Acc:MGI:2449952]	-1.16648	1.00589	4.92155	0.0527362	0.665079
ENSMUSG00000028792	Ak2	adenylate kinase 2 [Source:MGI Symbol;Acc:MGI:87978]	0.25446	4.8377	4.91415	0.0528818	0.666247
ENSMUSG00000026211	Obsl1	obscurin-like 1 [Source:MGI Symbol;Acc:MGI:2138628]	0.419855	4.27594	4.90924	0.0529786	0.666369
ENSMUSG00000041058	Wwp1	WW domain containing E3 ubiquitin protein ligase 1 [Source:MGI Symbol;Acc:MGI:1861728]	-0.140191	5.65162	4.90601	0.0530424	0.666369
ENSMUSG00000026199	Ankzf1	ankyrin repeat and zinc finger domain containing 1 [Source:MGI Symbol;Acc:MGI:1098746]	-0.249592	4.88468	4.9056	0.0530506	0.666369
ENSMUSG00000036940	Kdm1a	lysine (K)-specific demethylase 1A [Source:MGI Symbol;Acc:MGI:1196256]	0.121679	6.4594	4.90218	0.0531184	0.666554
ENSMUSG00000032338	Hcn4	hyperpolarization-activated, cyclic nucleotide-gated K+ 4 [Source:MGI Symbol;Acc:MGI:1298209]	0.518184	1.41184	4.89735	0.0532142	0.66709
ENSMUSG00000032788	Pdxk	pyridoxal (pyridoxine, vitamin B6) kinase [Source:MGI Symbol;Acc:MGI:1351869]	-0.462024	2.65925	4.88732	0.0534138	0.6682
ENSMUSG00000036368	Rmdn2	regulator of microtubule dynamics 2 [Source:MGI Symbol;Acc:MGI:2147043]	-0.473553	2.49333	4.88621	0.0534359	0.6682
ENSMUSG00000033032	Afap1l1	actin filament associated protein 1-like 1 [Source:MGI Symbol;Acc:MGI:2147199]	0.190815	9.94779	4.87438	0.0536728	0.6682
ENSMUSG00000032724	Abtb2	ankyrin repeat and BTB (POZ) domain containing 2 [Source:MGI Symbol;Acc:MGI:2139365]	0.45233	3.44351	4.86998	0.0537613	0.6682
ENSMUSG00000024234	Mtpap	mitochondrial poly(A) polymerase [Source:MGI Symbol;Acc:MGI:1914690]	0.143311	5.16913	4.86478	0.0538659	0.6682
ENSMUSG00000021213	Akr1c13	aldo-keto reductase family 1, member C13 [Source:MGI Symbol;Acc:MGI:1351662]	0.445352	1.96489	4.86267	0.0539086	0.6682
ENSMUSG00000058290	Espl1	extra spindle pole bodies 1, separase [Source:MGI Symbol;Acc:MGI:2146156]	-0.486459	2.62668	4.85949	0.0539727	0.6682
ENSMUSG00000041479	Syt15	synaptotagmin XV [Source:MGI Symbol;Acc:MGI:2442166]	-0.432889	5.73213	4.8592	0.0539786	0.6682
ENSMUSG00000037325	Bbs7	Bardet-Biedl syndrome 7 (human) [Source:MGI Symbol;Acc:MGI:1918742]	-0.254065	3.30384	4.85915	0.0539797	0.6682
ENSMUSG00000037017	Zscan21	zinc finger and SCAN domain containing 21 [Source:MGI Symbol;Acc:MGI:99182]	0.186232	4.64969	4.85822	0.0539984	0.6682
ENSMUSG00000028441	1110017D15Rik	RIKEN cDNA 1110017D15 gene [Source:MGI Symbol;Acc:MGI:1920971]	-0.660386	1.24041	4.85778	0.0540073	0.6682
ENSMUSG00000021750	Fam107a	family with sequence similarity 107, member A [Source:MGI Symbol;Acc:MGI:3041256]	1.06661	6.55266	4.85743	0.0540145	0.6682
ENSMUSG00000026811	St6galnac6	ST6 (alpha-N-acetyl-neuraminyl-2,3-beta-galactosyl-1,3)-N-acetylgalactosaminide alpha-2,6-sialyltransferase 6 [Source:MGI Symbol;Acc:MGI:1355316]	-0.354978	3.59712	4.85482	0.0540672	0.6682
ENSMUSG00000022186	Oxct1	3-oxoacid CoA transferase 1 [Source:MGI Symbol;Acc:MGI:1914291]	-0.318835	5.16806	4.85318	0.0541005	0.6682
ENSMUSG00000004263	Atn1	atrophin 1 [Source:MGI Symbol;Acc:MGI:104725]	0.311933	2.74846	4.84996	0.0541659	0.6682
ENSMUSG00000024186	Rgs11	regulator of G-protein signaling 11 [Source:MGI Symbol;Acc:MGI:1354739]	-0.800987	1.86732	4.8443	0.054281	0.6682
ENSMUSG00000029380	Cxcl1	chemokine (C-X-C motif) ligand 1 [Source:MGI Symbol;Acc:MGI:108068]	-0.873954	0.999911	4.84321	0.0543032	0.6682
ENSMUSG00000042770	Hebp1	heme binding protein 1 [Source:MGI Symbol;Acc:MGI:1333880]	1.58081	2.52893	4.84304	0.0543066	0.6682
ENSMUSG00000046242	Nme9	NME/NM23 family member 9 [Source:MGI Symbol;Acc:MGI:4359686]	-1.21413	1.14973	4.8427	0.0543135	0.6682
ENSMUSG00000034156	Tspoap1	TSPO associated protein 1 [Source:MGI Symbol;Acc:MGI:2450877]	-1.38802	0.712264	4.83507	0.0544691	0.669272
ENSMUSG00000007656	Arpp19	cAMP-regulated phosphoprotein 19 [Source:MGI Symbol;Acc:MGI:1891691]	0.161853	6.04945	4.82706	0.0546333	0.669272
ENSMUSG00000024892	Pcx	pyruvate carboxylase [Source:MGI Symbol;Acc:MGI:97520]	-0.945748	2.42675	4.82522	0.0546712	0.669272
ENSMUSG00000022324	Matn2	matrilin 2 [Source:MGI Symbol;Acc:MGI:109613]	0.819533	0.722336	4.82474	0.054681	0.669272
ENSMUSG00000025423	Pias2	protein inhibitor of activated STAT 2 [Source:MGI Symbol;Acc:MGI:1096566]	0.161814	5.94195	4.82398	0.0546967	0.669272
ENSMUSG00000015093	Clic3	chloride intracellular channel 3 [Source:MGI Symbol;Acc:MGI:1916704]	-0.507654	3.13096	4.82036	0.054771	0.669272
ENSMUSG00000056938	Acbd4	acyl-Coenzyme A binding domain containing 4 [Source:MGI Symbol;Acc:MGI:1914381]	-0.203777	4.89048	4.81831	0.0548133	0.669272
ENSMUSG00000046573	Lyrm4	LYR motif containing 4 [Source:MGI Symbol;Acc:MGI:2683538]	0.365025	2.48026	4.81765	0.0548269	0.669272
ENSMUSG00000019826	Zbtb24	zinc finger and BTB domain containing 24 [Source:MGI Symbol;Acc:MGI:3039618]	0.178663	4.32946	4.81173	0.0549491	0.670112
ENSMUSG00000035726	Supt16	suppressor of Ty 16 [Source:MGI Symbol;Acc:MGI:1890948]	0.138912	5.92756	4.80465	0.0550957	0.670399
ENSMUSG00000047867	Gimap6	GTPase, IMAP family member 6 [Source:MGI Symbol;Acc:MGI:1918876]	0.220491	9.40401	4.80407	0.0551077	0.670399
ENSMUSG00000027315	Spint1	serine protease inhibitor, Kunitz type 1 [Source:MGI Symbol;Acc:MGI:1338033]	-1.05139	1.77441	4.80264	0.0551374	0.670399
ENSMUSG00000019194	Scn1b	sodium channel, voltage-gated, type I, beta [Source:MGI Symbol;Acc:MGI:98247]	-0.553426	2.43858	4.79514	0.0552933	0.670399
ENSMUSG00000028863	Meaf6	MYST/Esa1-associated factor 6 [Source:MGI Symbol;Acc:MGI:1917338]	0.182656	5.15643	4.79455	0.0553057	0.670399
ENSMUSG00000005465	Il27ra	interleukin 27 receptor, alpha [Source:MGI Symbol;Acc:MGI:1355318]	0.493852	2.34796	4.79358	0.0553259	0.670399
ENSMUSG00000055128	Cgrrf1	cell growth regulator with ring finger domain 1 [Source:MGI Symbol;Acc:MGI:1916368]	-0.201637	5.15483	4.78671	0.0554693	0.670399
ENSMUSG00000009114	2610028H24Rik	RIKEN cDNA 2610028H24 gene [Source:MGI Symbol;Acc:MGI:1924214]	-1.10231	2.03593	4.78567	0.055491	0.670399
ENSMUSG00000032091	Tmprss4	transmembrane protease, serine 4 [Source:MGI Symbol;Acc:MGI:2384877]	-1.52826	0.910172	4.78557	0.0554931	0.670399
ENSMUSG00000031786	Drc7	dynein regulatory complex subunit 7 [Source:MGI Symbol;Acc:MGI:2685616]	-1.012	0.884105	4.7848	0.0555093	0.670399
ENSMUSG00000020330	Hmmr	hyaluronan mediated motility receptor (RHAMM) [Source:MGI Symbol;Acc:MGI:104667]	-1.29077	0.295335	4.78239	0.0555597	0.670399
ENSMUSG00000070394	Tmem256	transmembrane protein 256 [Source:MGI Symbol;Acc:MGI:1916436]	0.255211	5.07297	4.77865	0.0556382	0.670702
ENSMUSG00000004837	Grap	GRB2-related adaptor protein [Source:MGI Symbol;Acc:MGI:1918770]	0.31135	7.95893	4.7682	0.0558582	0.671879
ENSMUSG00000026875	Traf1	TNF receptor-associated factor 1 [Source:MGI Symbol;Acc:MGI:101836]	-0.604887	3.27268	4.7674	0.0558751	0.671879
ENSMUSG00000108912	NA	NA	0.610307	4.07502	4.75603	0.0561156	0.671879
ENSMUSG00000062397	Zfp706	zinc finger protein 706 [Source:MGI Symbol;Acc:MGI:1915286]	0.18529	6.92792	4.75494	0.0561388	0.671879
ENSMUSG00000029163	Emilin1	elastin microfibril interfacer 1 [Source:MGI Symbol;Acc:MGI:1926189]	-0.412801	6.99518	4.75194	0.0562027	0.671879
ENSMUSG00000054074	Skida1	SKI/DACH domain containing 1 [Source:MGI Symbol;Acc:MGI:1919918]	-0.472164	2.24512	4.74812	0.0562838	0.671879
ENSMUSG00000037818	Abhd18	abhydrolase domain containing 18 [Source:MGI Symbol;Acc:MGI:1915468]	-0.274653	3.58973	4.74681	0.0563117	0.671879
ENSMUSG00000034906	Ncaph	non-SMC condensin I complex, subunit H [Source:MGI Symbol;Acc:MGI:2444777]	0.272268	4.95248	4.74637	0.0563212	0.671879
ENSMUSG00000030314	Atg7	autophagy related 7 [Source:MGI Symbol;Acc:MGI:1921494]	0.205267	5.66883	4.74488	0.056353	0.671879
ENSMUSG00000030579	Tyrobp	TYRO protein tyrosine kinase binding protein [Source:MGI Symbol;Acc:MGI:1277211]	2.1643	0.789451	4.7428	0.0563973	0.671879
ENSMUSG00000046688	Tifa	TRAF-interacting protein with forkhead-associated domain [Source:MGI Symbol;Acc:MGI:2182965]	-0.498437	1.99905	4.7414	0.0564273	0.671879
ENSMUSG00000054619	Mettl7a1	methyltransferase like 7A1 [Source:MGI Symbol;Acc:MGI:1916523]	-0.573936	5.80629	4.7394	0.05647	0.671879
ENSMUSG00000040675	Mthfd1l	methylenetetrahydrofolate dehydrogenase (NADP+ dependent) 1-like [Source:MGI Symbol;Acc:MGI:1924836]	-0.534472	2.28162	4.73653	0.0565313	0.671879
ENSMUSG00000036022	Fam122b	family with sequence similarity 122, member B [Source:MGI Symbol;Acc:MGI:1926005]	0.269501	3.48833	4.73616	0.0565394	0.671879
ENSMUSG00000029053	Prkcz	protein kinase C, zeta [Source:MGI Symbol;Acc:MGI:97602]	-0.80516	2.07447	4.73534	0.0565569	0.671879
ENSMUSG00000026470	Stx6	syntaxin 6 [Source:MGI Symbol;Acc:MGI:1926235]	0.230922	6.08706	4.7318	0.0566328	0.671879
ENSMUSG00000024571	Gm16286	predicted gene 16286 [Source:MGI Symbol;Acc:MGI:3833940]	0.134222	5.94715	4.73123	0.0566451	0.671879
ENSMUSG00000042659	Arrdc4	arrestin domain containing 4 [Source:MGI Symbol;Acc:MGI:1913662]	0.420221	6.46702	4.72139	0.0568568	0.672408
ENSMUSG00000048330	Ric3	RIC3 acetylcholine receptor chaperone [Source:MGI Symbol;Acc:MGI:2443887]	-0.641193	1.6077	4.7213	0.0568587	0.672408
ENSMUSG00000029392	Rilpl1	Rab interacting lysosomal protein-like 1 [Source:MGI Symbol;Acc:MGI:1922945]	0.232061	5.22588	4.72044	0.0568772	0.672408
ENSMUSG00000074748	Atxn7l3b	ataxin 7-like 3B [Source:MGI Symbol;Acc:MGI:1914971]	0.142225	6.75364	4.71382	0.0570204	0.672408
ENSMUSG00000056091	St3gal5	ST3 beta-galactoside alpha-2,3-sialyltransferase 5 [Source:MGI Symbol;Acc:MGI:1339963]	0.28269	3.27715	4.7124	0.0570512	0.672408
ENSMUSG00000063727	Tnfrsf11b	tumor necrosis factor receptor superfamily, member 11b (osteoprotegerin) [Source:MGI Symbol;Acc:MGI:109587]	-0.868797	3.92749	4.70909	0.0571229	0.672408
ENSMUSG00000043962	Thrap3	thyroid hormone receptor associated protein 3 [Source:MGI Symbol;Acc:MGI:2442637]	-0.151122	7.49771	4.70902	0.0571244	0.672408
ENSMUSG00000041390	Mdfic	MyoD family inhibitor domain containing [Source:MGI Symbol;Acc:MGI:104611]	-0.233081	6.60675	4.70861	0.0571334	0.672408
ENSMUSG00000003604	Aven	apoptosis, caspase activation inhibitor [Source:MGI Symbol;Acc:MGI:1921518]	0.296862	2.8138	4.70685	0.0571716	0.672408
ENSMUSG00000025036	Sfxn2	sideroflexin 2 [Source:MGI Symbol;Acc:MGI:2137678]	-0.323496	3.00095	4.70172	0.057283	0.6729
ENSMUSG00000031669	Gins3	GINS complex subunit 3 (Psf3 homolog) [Source:MGI Symbol;Acc:MGI:1926083]	0.421502	1.91501	4.7	0.0573205	0.6729
ENSMUSG00000020358	Hnrnpab	heterogeneous nuclear ribonucleoprotein A/B [Source:MGI Symbol;Acc:MGI:1330294]	0.174932	6.03822	4.67967	0.0577657	0.673523
ENSMUSG00000039579	Grin3a	glutamate receptor ionotropic, NMDA3A [Source:MGI Symbol;Acc:MGI:1933206]	-0.764073	0.776582	4.67907	0.0577789	0.673523
ENSMUSG00000052085	Dock8	dedicator of cytokinesis 8 [Source:MGI Symbol;Acc:MGI:1921396]	-0.279977	4.11817	4.67681	0.0578287	0.673523
ENSMUSG00000025104	Hdgfl3	HDGF like 3 [Source:MGI Symbol;Acc:MGI:1352760]	0.200581	5.09533	4.67668	0.0578315	0.673523
ENSMUSG00000036356	Csgalnact1	chondroitin sulfate N-acetylgalactosaminyltransferase 1 [Source:MGI Symbol;Acc:MGI:2442354]	-0.227237	6.64584	4.66932	0.057994	0.673523
ENSMUSG00000042694	Stn1	STN1, CST complex subunit [Source:MGI Symbol;Acc:MGI:1915581]	0.194612	4.85518	4.66906	0.0579997	0.673523
ENSMUSG00000022564	Grina	glutamate receptor, ionotropic, N-methyl D-aspartate-associated protein 1 (glutamate binding) [Source:MGI Symbol;Acc:MGI:1913418]	-0.280671	6.91757	4.66478	0.0580945	0.673523
ENSMUSG00000040189	Ccdc114	coiled-coil domain containing 114 [Source:MGI Symbol;Acc:MGI:2446120]	-0.658296	1.86558	4.66233	0.0581487	0.673523
ENSMUSG00000037617	Spag1	sperm associated antigen 1 [Source:MGI Symbol;Acc:MGI:1349387]	-0.409711	2.69329	4.66166	0.0581636	0.673523
ENSMUSG00000021108	Prkch	protein kinase C, eta [Source:MGI Symbol;Acc:MGI:97600]	0.224563	8.35847	4.66166	0.0581637	0.673523
ENSMUSG00000024844	Banf1	barrier to autointegration factor 1 [Source:MGI Symbol;Acc:MGI:1346330]	0.197538	5.47113	4.661	0.0581783	0.673523
ENSMUSG00000040584	Abcb1a	ATP-binding cassette, sub-family B (MDR/TAP), member 1A [Source:MGI Symbol;Acc:MGI:97570]	-0.237986	7.64934	4.66045	0.0581906	0.673523
ENSMUSG00000087150	BC064078	cDNA sequence BC064078 [Source:MGI Symbol;Acc:MGI:3040692]	-0.56847	3.04599	4.65867	0.05823	0.673523
ENSMUSG00000032215	Rsl24d1	ribosomal L24 domain containing 1 [Source:MGI Symbol;Acc:MGI:2681840]	0.321994	3.81061	4.65421	0.0583292	0.673523
ENSMUSG00000027655	Dhx35	DEAH (Asp-Glu-Ala-His) box polypeptide 35 [Source:MGI Symbol;Acc:MGI:1918965]	0.169097	4.87225	4.64851	0.0584564	0.673523
ENSMUSG00000004264	Phb2	prohibitin 2 [Source:MGI Symbol;Acc:MGI:102520]	0.144769	5.68547	4.64755	0.0584777	0.673523
ENSMUSG00000046768	Rhoj	ras homolog family member J [Source:MGI Symbol;Acc:MGI:1931551]	0.226583	8.0234	4.64657	0.0584996	0.673523
ENSMUSG00000018500	Adora2b	adenosine A2b receptor [Source:MGI Symbol;Acc:MGI:99403]	-1.12352	0.386127	4.64469	0.0585416	0.673523
ENSMUSG00000051427	Ccdc157	coiled-coil domain containing 157 [Source:MGI Symbol;Acc:MGI:3041210]	-0.161788	6.033	4.6443	0.0585504	0.673523
ENSMUSG00000031671	Setd6	SET domain containing 6 [Source:MGI Symbol;Acc:MGI:1913333]	-0.283638	3.10812	4.6436	0.0585662	0.673523
ENSMUSG00000042616	Oscp1	organic solute carrier partner 1 [Source:MGI Symbol;Acc:MGI:1916308]	-0.602578	1.53729	4.64239	0.0585931	0.673523
ENSMUSG00000054893	Zfp667	zinc finger protein 667 [Source:MGI Symbol;Acc:MGI:2442757]	-0.330354	2.23444	4.63911	0.0586667	0.673523
ENSMUSG00000004748	Mtfp1	mitochondrial fission process 1 [Source:MGI Symbol;Acc:MGI:1916686]	-0.768402	0.803177	4.63744	0.0587042	0.673523
ENSMUSG00000018697	Aatf	apoptosis antagonizing transcription factor [Source:MGI Symbol;Acc:MGI:1929608]	0.219653	3.85019	4.63547	0.0587485	0.673523
ENSMUSG00000032076	Cadm1	cell adhesion molecule 1 [Source:MGI Symbol;Acc:MGI:1889272]	0.391862	7.3211	4.63422	0.0587765	0.673523
ENSMUSG00000003423	Pih1d1	PIH1 domain containing 1 [Source:MGI Symbol;Acc:MGI:1916095]	0.194571	4.44728	4.63267	0.0588115	0.673523
ENSMUSG00000045374	Wdr81	WD repeat domain 81 [Source:MGI Symbol;Acc:MGI:2681828]	-0.191419	5.33124	4.63165	0.0588344	0.673523
ENSMUSG00000032308	Ulk3	unc-51-like kinase 3 [Source:MGI Symbol;Acc:MGI:1918992]	-0.177609	4.54074	4.62233	0.0590447	0.673523
ENSMUSG00000084319	Tpt1-ps3	tumor protein, translationally-controlled, pseudogene 3 [Source:MGI Symbol;Acc:MGI:2664997]	0.284374	3.45705	4.62058	0.0590842	0.673523
ENSMUSG00000039062	Anpep	alanyl (membrane) aminopeptidase [Source:MGI Symbol;Acc:MGI:5000466]	-1.09155	3.70993	4.61932	0.0591127	0.673523
ENSMUSG00000044279	Crb3	crumbs family member 3 [Source:MGI Symbol;Acc:MGI:2670904]	-0.824243	1.29457	4.61365	0.0592413	0.673523
ENSMUSG00000029860	Zyx	zyxin [Source:MGI Symbol;Acc:MGI:103072]	0.354765	7.40563	4.6115	0.0592901	0.673523
ENSMUSG00000044217	Aqp5	aquaporin 5 [Source:MGI Symbol;Acc:MGI:106215]	-0.991996	3.80906	4.60891	0.0593491	0.673523
ENSMUSG00000046718	Bst2	bone marrow stromal cell antigen 2 [Source:MGI Symbol;Acc:MGI:1916800]	-0.289624	7.70599	4.6085	0.0593584	0.673523
ENSMUSG00000044807	Zfp354c	zinc finger protein 354C [Source:MGI Symbol;Acc:MGI:1353621]	-0.322475	2.89165	4.60811	0.0593671	0.673523
ENSMUSG00000038622	Med30	mediator complex subunit 30 [Source:MGI Symbol;Acc:MGI:1917040]	0.288852	3.61078	4.6073	0.0593856	0.673523
ENSMUSG00000036810	Cnep1r1	CTD nuclear envelope phosphatase 1 regulatory subunit 1 [Source:MGI Symbol;Acc:MGI:1921981]	-0.162497	5.48168	4.6052	0.0594335	0.673523
ENSMUSG00000022160	Mettl3	methyltransferase like 3 [Source:MGI Symbol;Acc:MGI:1927165]	-0.20305	4.73258	4.60519	0.0594337	0.673523
ENSMUSG00000038188	Scarf1	scavenger receptor class F, member 1 [Source:MGI Symbol;Acc:MGI:2449455]	0.221854	7.12079	4.60383	0.0594647	0.673523
ENSMUSG00000097042	Gm17491	predicted gene, 17491 [Source:MGI Symbol;Acc:MGI:4937125]	0.476695	4.11372	4.59984	0.059556	0.673703
ENSMUSG00000026185	Igfbp5	insulin-like growth factor binding protein 5 [Source:MGI Symbol;Acc:MGI:96440]	0.479648	6.58425	4.59803	0.0595974	0.673703
ENSMUSG00000020611	Gna13	guanine nucleotide binding protein, alpha 13 [Source:MGI Symbol;Acc:MGI:95768]	0.305899	8.13421	4.59442	0.05968	0.673703
ENSMUSG00000051735	Rinl	Ras and Rab interactor-like [Source:MGI Symbol;Acc:MGI:2444024]	0.238423	4.70254	4.58997	0.059782	0.673703
ENSMUSG00000087141	Plcxd2	phosphatidylinositol-specific phospholipase C, X domain containing 2 [Source:MGI Symbol;Acc:MGI:3647874]	-0.634431	0.743819	4.5876	0.0598366	0.673703
ENSMUSG00000051855	Mest	mesoderm specific transcript [Source:MGI Symbol;Acc:MGI:96968]	0.285285	4.94647	4.58173	0.0599717	0.673703
ENSMUSG00000068735	Trp53i11	transformation related protein 53 inducible protein 11 [Source:MGI Symbol;Acc:MGI:2670995]	0.398745	6.20314	4.57879	0.0600395	0.673703
ENSMUSG00000028383	Hsdl2	hydroxysteroid dehydrogenase like 2 [Source:MGI Symbol;Acc:MGI:1919729]	-0.212352	4.76254	4.5786	0.0600439	0.673703
ENSMUSG00000006398	Cdc20	cell division cycle 20 [Source:MGI Symbol;Acc:MGI:1859866]	-0.577176	2.88024	4.57854	0.0600452	0.673703
ENSMUSG00000040809	Chil3	chitinase-like 3 [Source:MGI Symbol;Acc:MGI:1330860]	2.3407	3.60898	4.57808	0.0600559	0.673703
ENSMUSG00000036181	Hist1h1c	histone cluster 1, H1c [Source:MGI Symbol;Acc:MGI:1931526]	0.522445	5.57286	4.57744	0.0600706	0.673703
ENSMUSG00000014601	Strip1	striatin interacting protein 1 [Source:MGI Symbol;Acc:MGI:2443884]	0.170258	6.13099	4.56847	0.0602783	0.674911
ENSMUSG00000029735	Tpk1	thiamine pyrophosphokinase [Source:MGI Symbol;Acc:MGI:1352500]	0.396716	3.20139	4.56573	0.0603418	0.674911
ENSMUSG00000040146	Rgl3	ral guanine nucleotide dissociation stimulator-like 3 [Source:MGI Symbol;Acc:MGI:1918996]	-0.213256	4.78923	4.56443	0.0603721	0.674911
ENSMUSG00000020346	Mgat1	mannoside acetylglucosaminyltransferase 1 [Source:MGI Symbol;Acc:MGI:96973]	0.238181	7.90413	4.56352	0.0603933	0.674911
ENSMUSG00000021215	Net1	neuroepithelial cell transforming gene 1 [Source:MGI Symbol;Acc:MGI:1927138]	0.527814	6.12789	4.55968	0.0604827	0.674989
ENSMUSG00000052906	Ubxn8	UBX domain protein 8 [Source:MGI Symbol;Acc:MGI:1337129]	0.152728	4.82281	4.55861	0.0605077	0.674989
ENSMUSG00000034164	Emid1	EMI domain containing 1 [Source:MGI Symbol;Acc:MGI:2155091]	0.742156	2.80024	4.55427	0.0606089	0.675518
ENSMUSG00000090290	Tarbp1	TAR RNA binding protein 1 [Source:MGI Symbol;Acc:MGI:4936930]	0.176324	4.58846	4.54254	0.0608837	0.677979
ENSMUSG00000074227	Spint2	serine protease inhibitor, Kunitz type 2 [Source:MGI Symbol;Acc:MGI:1338031]	-0.661223	3.96185	4.52511	0.061295	0.681778
ENSMUSG00000049191	Rtl5	retrotransposon Gag like 5 [Source:MGI Symbol;Acc:MGI:3045324]	0.38587	2.81315	4.52087	0.0613954	0.681778
ENSMUSG00000005823	Gpr108	G protein-coupled receptor 108 [Source:MGI Symbol;Acc:MGI:1925558]	-0.134054	5.92383	4.52022	0.0614111	0.681778
ENSMUSG00000030865	Chp2	calcineurin-like EF hand protein 2 [Source:MGI Symbol;Acc:MGI:1917511]	0.673095	0.997552	4.51877	0.0614454	0.681778
ENSMUSG00000030879	Mrpl17	mitochondrial ribosomal protein L17 [Source:MGI Symbol;Acc:MGI:1351608]	0.208067	4.76955	4.51663	0.0614963	0.681778
ENSMUSG00000066643	Wdr35	WD repeat domain 35 [Source:MGI Symbol;Acc:MGI:1921932]	-0.521551	2.47427	4.51359	0.0615686	0.681979
ENSMUSG00000044783	Hjurp	Holliday junction recognition protein [Source:MGI Symbol;Acc:MGI:2685821]	-0.213217	7.42983	4.50408	0.0617958	0.682946
ENSMUSG00000028648	Ndufs5	NADH:ubiquinone oxidoreductase core subunit S5 [Source:MGI Symbol;Acc:MGI:1890889]	-1.03558	2.72462	4.50289	0.0618242	0.682946
ENSMUSG00000037185	Krt80	keratin 80 [Source:MGI Symbol;Acc:MGI:1921377]	-0.391366	8.14034	4.50153	0.0618568	0.682946
ENSMUSG00000036062	Phf24	PHD finger protein 24 [Source:MGI Symbol;Acc:MGI:2140712]	-1.22991	1.31877	4.49815	0.061938	0.682946
ENSMUSG00000028898	Trnau1ap	tRNA selenocysteine 1 associated protein 1 [Source:MGI Symbol;Acc:MGI:1919037]	0.200084	4.73123	4.4964	0.0619798	0.682946
ENSMUSG00000001156	Mxd1	MAX dimerization protein 1 [Source:MGI Symbol;Acc:MGI:96908]	-0.186925	4.73875	4.49631	0.0619822	0.682946
ENSMUSG00000094483	Purb	purine rich element binding protein B [Source:MGI Symbol;Acc:MGI:1338779]	0.167799	7.68598	4.49093	0.0621116	0.683772
ENSMUSG00000006154	Eps8l1	EPS8-like 1 [Source:MGI Symbol;Acc:MGI:1914675]	0.391047	5.74318	4.4768	0.062453	0.685644
ENSMUSG00000051435	Fhad1	forkhead-associated (FHA) phosphopeptide binding domain 1 [Source:MGI Symbol;Acc:MGI:1920323]	-0.913746	2.28503	4.46823	0.0626613	0.685644
ENSMUSG00000097059	Fam120aos	family with sequence similarity 120A, opposite strand [Source:MGI Symbol;Acc:MGI:1915378]	0.41535	3.05882	4.46688	0.0626941	0.685644
ENSMUSG00000050705	2310061I04Rik	RIKEN cDNA 2310061I04 gene [Source:MGI Symbol;Acc:MGI:1916912]	-0.228442	3.82775	4.46568	0.0627236	0.685644
ENSMUSG00000019789	Hey2	hairy/enhancer-of-split related with YRPW motif 2 [Source:MGI Symbol;Acc:MGI:1341884]	-0.440304	2.34449	4.46455	0.062751	0.685644
ENSMUSG00000045328	Cenpe	centromere protein E [Source:MGI Symbol;Acc:MGI:1098230]	-0.809155	1.30697	4.45918	0.0628821	0.685644
ENSMUSG00000032531	Amotl2	angiomotin-like 2 [Source:MGI Symbol;Acc:MGI:1929286]	0.215133	8.79723	4.45728	0.0629286	0.685644
ENSMUSG00000039197	Adk	adenosine kinase [Source:MGI Symbol;Acc:MGI:87930]	-0.384883	5.89045	4.45615	0.0629564	0.685644
ENSMUSG00000049382	Krt8	keratin 8 [Source:MGI Symbol;Acc:MGI:96705]	-1.04913	3.67826	4.45603	0.0629593	0.685644
ENSMUSG00000003779	Kif20a	kinesin family member 20A [Source:MGI Symbol;Acc:MGI:1201682]	-0.704425	1.71958	4.45598	0.0629605	0.685644
ENSMUSG00000006736	Tspan31	tetraspanin 31 [Source:MGI Symbol;Acc:MGI:1914375]	-0.147037	5.49092	4.45323	0.0630279	0.685644
ENSMUSG00000026471	Mr1	major histocompatibility complex, class I-related [Source:MGI Symbol;Acc:MGI:1195463]	-0.31444	5.0054	4.45085	0.0630864	0.685644
ENSMUSG00000028016	Ints12	integrator complex subunit 12 [Source:MGI Symbol;Acc:MGI:1919043]	0.223916	3.84088	4.44976	0.0631131	0.685644
ENSMUSG00000019880	Rspo3	R-spondin 3 [Source:MGI Symbol;Acc:MGI:1920030]	-0.663201	1.96196	4.44971	0.0631144	0.685644
ENSMUSG00000034957	Cebpa	CCAAT/enhancer binding protein (C/EBP), alpha [Source:MGI Symbol;Acc:MGI:99480]	-0.756503	3.06334	4.44865	0.0631404	0.685644
ENSMUSG00000029070	Mxra8	matrix-remodelling associated 8 [Source:MGI Symbol;Acc:MGI:1922011]	-0.347151	6.33151	4.44806	0.063155	0.685644
ENSMUSG00000037621	Atoh8	atonal bHLH transcription factor 8 [Source:MGI Symbol;Acc:MGI:1918343]	-0.359424	3.16498	4.44035	0.0633449	0.686903
ENSMUSG00000044033	Ccdc141	coiled-coil domain containing 141 [Source:MGI Symbol;Acc:MGI:1919735]	-0.994583	2.95978	4.43848	0.0633913	0.686903
ENSMUSG00000047507	Baiap3	BAI1-associated protein 3 [Source:MGI Symbol;Acc:MGI:2685783]	-1.14307	1.34369	4.4367	0.0634351	0.686903
ENSMUSG00000096910	Zfp955b	zinc finger protein 955B [Source:MGI Symbol;Acc:MGI:4834573]	-0.396848	2.00689	4.43418	0.0634977	0.686989
ENSMUSG00000020935	Dcakd	dephospho-CoA kinase domain containing [Source:MGI Symbol;Acc:MGI:1915337]	0.206689	4.14778	4.43013	0.0635979	0.687481
ENSMUSG00000023009	Nckap5l	NCK-associated protein 5-like [Source:MGI Symbol;Acc:MGI:3609653]	0.162221	5.86873	4.42644	0.0636896	0.687881
ENSMUSG00000027425	Kat14	lysine acetyltransferase 14 [Source:MGI Symbol;Acc:MGI:1917264]	0.14851	5.38772	4.42408	0.0637484	0.687924
ENSMUSG00000031986	Sprtn	SprT-like N-terminal domain [Source:MGI Symbol;Acc:MGI:2685351]	0.152759	5.43112	4.41951	0.0638621	0.68856
ENSMUSG00000035069	Oma1	OMA1 zinc metallopeptidase [Source:MGI Symbol;Acc:MGI:1914263]	-0.165793	4.25231	4.41723	0.0639189	0.688581
ENSMUSG00000028675	Pnrc2	proline-rich nuclear receptor coactivator 2 [Source:MGI Symbol;Acc:MGI:106512]	-0.168021	6.84625	4.41431	0.0639919	0.688777
ENSMUSG00000032123	Dpagt1	dolichyl-phosphate (UDP-N-acetylglucosamine) acetylglucosaminephosphotransferase 1 (GlcNAc-1-P transferase) [Source:MGI Symbol;Acc:MGI:1196396]	-0.174684	5.8732	4.41149	0.0640626	0.688947
ENSMUSG00000061024	Rrs1	ribosome biogenesis regulator 1 [Source:MGI Symbol;Acc:MGI:1929721]	0.192772	3.92075	4.40724	0.064169	0.689501
ENSMUSG00000041957	Pkp2	plakophilin 2 [Source:MGI Symbol;Acc:MGI:1914701]	-0.859478	0.990469	4.39469	0.0644848	0.691717
ENSMUSG00000020903	Stx8	syntaxin 8 [Source:MGI Symbol;Acc:MGI:1890156]	0.223325	4.35298	4.38941	0.0646184	0.691717
ENSMUSG00000020654	Adcy3	adenylate cyclase 3 [Source:MGI Symbol;Acc:MGI:99675]	-0.362135	2.60082	4.38683	0.0646838	0.691717
ENSMUSG00000003585	Sec14l2	SEC14-like lipid binding 2 [Source:MGI Symbol;Acc:MGI:1915065]	-0.754825	2.68827	4.38472	0.0647371	0.691717
ENSMUSG00000006678	Pola1	polymerase (DNA directed), alpha 1 [Source:MGI Symbol;Acc:MGI:99660]	0.281202	3.16507	4.38359	0.0647659	0.691717
ENSMUSG00000027523	Gnas	GNAS (guanine nucleotide binding protein, alpha stimulating) complex locus [Source:MGI Symbol;Acc:MGI:95777]	-0.352018	4.00897	4.38346	0.0647691	0.691717
ENSMUSG00000070469	Adamtsl3	ADAMTS-like 3 [Source:MGI Symbol;Acc:MGI:3028499]	0.371678	2.78681	4.38221	0.0648009	0.691717
ENSMUSG00000026887	Mrrf	mitochondrial ribosome recycling factor [Source:MGI Symbol;Acc:MGI:1915121]	0.248281	4.53514	4.38162	0.0648158	0.691717
ENSMUSG00000031521	Aga	aspartylglucosaminidase [Source:MGI Symbol;Acc:MGI:104873]	-0.180516	4.34491	4.37463	0.0649939	0.691933
ENSMUSG00000029998	Pcyox1	prenylcysteine oxidase 1 [Source:MGI Symbol;Acc:MGI:1914131]	-0.129402	5.97744	4.37327	0.0650286	0.691933
ENSMUSG00000023393	Slc17a9	solute carrier family 17, member 9 [Source:MGI Symbol;Acc:MGI:1919107]	-0.517273	1.47899	4.3713	0.0650788	0.691933
ENSMUSG00000020273	Papolg	poly(A) polymerase gamma [Source:MGI Symbol;Acc:MGI:2442119]	-0.182115	4.95344	4.36876	0.0651438	0.691933
ENSMUSG00000001062	Vps9d1	VPS9 domain containing 1 [Source:MGI Symbol;Acc:MGI:1914143]	0.195139	5.21169	4.3685	0.0651503	0.691933
ENSMUSG00000030589	Rasgrp4	RAS guanyl releasing protein 4 [Source:MGI Symbol;Acc:MGI:2386851]	0.417751	3.41009	4.36585	0.0652182	0.691933
ENSMUSG00000063931	Pepd	peptidase D [Source:MGI Symbol;Acc:MGI:97542]	0.20657	4.24439	4.36267	0.0652996	0.691933
ENSMUSG00000024036	Slc37a1	solute carrier family 37 (glycerol-3-phosphate transporter), member 1 [Source:MGI Symbol;Acc:MGI:2446181]	-0.501541	2.83445	4.36255	0.0653027	0.691933
ENSMUSG00000068246	Apol9b	apolipoprotein L 9b [Source:MGI Symbol;Acc:MGI:1919148]	-0.867556	2.64626	4.36142	0.0653318	0.691933
ENSMUSG00000038776	Ephx1	epoxide hydrolase 1, microsomal [Source:MGI Symbol;Acc:MGI:95405]	-0.298487	7.79743	4.35845	0.0654079	0.692073
ENSMUSG00000054000	Tusc1	tumor suppressor candidate 1 [Source:MGI Symbol;Acc:MGI:2684283]	0.812788	1.16678	4.35245	0.0655622	0.692073
ENSMUSG00000000303	Cdh1	cadherin 1 [Source:MGI Symbol;Acc:MGI:88354]	-1.02449	4.464	4.35088	0.0656029	0.692073
ENSMUSG00000005893	Nr2c2	nuclear receptor subfamily 2, group C, member 2 [Source:MGI Symbol;Acc:MGI:1352466]	-0.159082	5.73417	4.35033	0.065617	0.692073
ENSMUSG00000032350	Gclc	glutamate-cysteine ligase, catalytic subunit [Source:MGI Symbol;Acc:MGI:104990]	-0.374604	6.06805	4.3502	0.0656205	0.692073
ENSMUSG00000034252	Senp6	SUMO/sentrin specific peptidase 6 [Source:MGI Symbol;Acc:MGI:1922075]	0.208018	6.72206	4.3429	0.0658091	0.692729
ENSMUSG00000038143	Stox2	storkhead box 2 [Source:MGI Symbol;Acc:MGI:1918319]	-0.245413	5.55762	4.34183	0.0658369	0.692729
ENSMUSG00000003746	Man1a	mannosidase 1, alpha [Source:MGI Symbol;Acc:MGI:104677]	-0.220167	4.85155	4.33573	0.065995	0.692729
ENSMUSG00000005225	Plekha8	pleckstrin homology domain containing, family A (phosphoinositide binding specific) member 8 [Source:MGI Symbol;Acc:MGI:2681164]	0.354582	5.38356	4.33516	0.0660099	0.692729
ENSMUSG00000061983	Rps12	ribosomal protein S12 [Source:MGI Symbol;Acc:MGI:98105]	0.228696	7.15894	4.33498	0.0660145	0.692729
ENSMUSG00000079654	Prrt4	proline-rich transmembrane protein 4 [Source:MGI Symbol;Acc:MGI:2141677]	-0.374102	5.94657	4.33349	0.0660534	0.692729
ENSMUSG00000007411	Mark3	MAP/microtubule affinity regulating kinase 3 [Source:MGI Symbol;Acc:MGI:1341865]	0.157284	6.76089	4.3327	0.0660739	0.692729
ENSMUSG00000043284	Tmem11	transmembrane protein 11 [Source:MGI Symbol;Acc:MGI:2144726]	0.184806	4.50803	4.32719	0.0662176	0.692729
ENSMUSG00000027663	Zmat3	zinc finger matrin type 3 [Source:MGI Symbol;Acc:MGI:1195270]	-0.259084	4.54727	4.32679	0.0662279	0.692729
ENSMUSG00000031813	Mvb12a	multivesicular body subunit 12A [Source:MGI Symbol;Acc:MGI:1920961]	-0.203617	4.94433	4.32439	0.0662907	0.692729
ENSMUSG00000044763	Trmt10c	tRNA methyltransferase 10C, mitochondrial RNase P subunit [Source:MGI Symbol;Acc:MGI:1196261]	0.194146	3.58104	4.32234	0.0663443	0.692729
ENSMUSG00000038793	Lefty1	left right determination factor 1 [Source:MGI Symbol;Acc:MGI:107405]	-0.542348	1.49354	4.32064	0.0663887	0.692729
ENSMUSG00000044349	Snhg11	small nucleolar RNA host gene 11 [Source:MGI Symbol;Acc:MGI:2441845]	-1.22145	2.73396	4.31702	0.0664837	0.692729
ENSMUSG00000016356	Col20a1	collagen, type XX, alpha 1 [Source:MGI Symbol;Acc:MGI:1920618]	0.576776	2.66184	4.31609	0.066508	0.692729
ENSMUSG00000048878	Hexim1	hexamethylene bis-acetamide inducible 1 [Source:MGI Symbol;Acc:MGI:2385923]	-0.256897	6.50402	4.31466	0.0665454	0.692729
ENSMUSG00000040883	Tmem205	transmembrane protein 205 [Source:MGI Symbol;Acc:MGI:3045495]	-0.252477	4.83988	4.31392	0.0665651	0.692729
ENSMUSG00000042331	Specc1	sperm antigen with calponin homology and coiled-coil domains 1 [Source:MGI Symbol;Acc:MGI:2442356]	-0.294615	6.82607	4.30605	0.0667721	0.694308
ENSMUSG00000031169	Porcn	porcupine O-acyltransferase [Source:MGI Symbol;Acc:MGI:1890212]	-0.239823	4.16032	4.29826	0.0669778	0.695345
ENSMUSG00000038365	Fbxo25	F-box protein 25 [Source:MGI Symbol;Acc:MGI:1914072]	-0.157315	4.85969	4.29782	0.0669894	0.695345
ENSMUSG00000036473	Tbc1d24	TBC1 domain family, member 24 [Source:MGI Symbol;Acc:MGI:2443456]	-0.258118	4.56856	4.295	0.0670643	0.695345
ENSMUSG00000006567	Atp7b	ATPase, Cu++ transporting, beta polypeptide [Source:MGI Symbol;Acc:MGI:103297]	-1.28704	2.91665	4.29391	0.0670933	0.695345
ENSMUSG00000031480	Thsd1	thrombospondin, type I, domain 1 [Source:MGI Symbol;Acc:MGI:1929096]	0.174647	7.6697	4.28979	0.0672026	0.69565
ENSMUSG00000042826	Fgf11	fibroblast growth factor 11 [Source:MGI Symbol;Acc:MGI:109167]	-0.392	3.21886	4.28863	0.0672334	0.69565
ENSMUSG00000045411	2410002F23Rik	RIKEN cDNA 2410002F23 gene [Source:MGI Symbol;Acc:MGI:1914226]	0.181621	5.2085	4.28565	0.0673128	0.695898
ENSMUSG00000047473	Zfp30	zinc finger protein 30 [Source:MGI Symbol;Acc:MGI:99178]	-0.28728	2.44942	4.28325	0.0673767	0.695986
ENSMUSG00000067713	Prkag1	protein kinase, AMP-activated, gamma 1 non-catalytic subunit [Source:MGI Symbol;Acc:MGI:108411]	0.156587	4.62916	4.27927	0.0674831	0.696282
ENSMUSG00000052949	Rnf157	ring finger protein 157 [Source:MGI Symbol;Acc:MGI:2442484]	0.319797	2.95637	4.27803	0.0675162	0.696282
ENSMUSG00000050567	Maml1	mastermind like transcriptional coactivator 1 [Source:MGI Symbol;Acc:MGI:1890504]	0.17254	6.22735	4.27181	0.0676826	0.696562
ENSMUSG00000086013	Gm15706	predicted gene 15706 [Source:MGI Symbol;Acc:MGI:3783146]	0.493999	1.08198	4.27067	0.0677133	0.696562
ENSMUSG00000005873	Reep5	receptor accessory protein 5 [Source:MGI Symbol;Acc:MGI:1270152]	-0.136524	6.49121	4.26974	0.0677382	0.696562
ENSMUSG00000022031	Elp3	elongator acetyltransferase complex subunit 3 [Source:MGI Symbol;Acc:MGI:1921445]	0.128357	5.97254	4.26764	0.0677945	0.696562
ENSMUSG00000013150	Gfod2	glucose-fructose oxidoreductase domain containing 2 [Source:MGI Symbol;Acc:MGI:1917825]	0.301655	5.29769	4.26575	0.0678454	0.696562
ENSMUSG00000085269	Gm15777	predicted gene 15777 [Source:MGI Symbol;Acc:MGI:3783219]	-0.404319	2.34983	4.26461	0.0678761	0.696562
ENSMUSG00000039254	Pomt1	protein-O-mannosyltransferase 1 [Source:MGI Symbol;Acc:MGI:2138994]	-0.249666	4.37192	4.26068	0.067982	0.696609
ENSMUSG00000037029	Zfp146	zinc finger protein 146 [Source:MGI Symbol;Acc:MGI:1347092]	0.175625	5.55557	4.26033	0.0679916	0.696609
ENSMUSG00000026043	Col3a1	collagen, type III, alpha 1 [Source:MGI Symbol;Acc:MGI:88453]	0.88656	6.5418	4.24901	0.0682977	0.699175
ENSMUSG00000062761	Zfp512	zinc finger protein 512 [Source:MGI Symbol;Acc:MGI:1917345]	0.153842	5.25598	4.24409	0.0684314	0.699634
ENSMUSG00000050332	Amer1	APC membrane recruitment 1 [Source:MGI Symbol;Acc:MGI:1919595]	-0.195211	4.93419	4.24323	0.0684548	0.699634
ENSMUSG00000038453	Srcin1	SRC kinase signaling inhibitor 1 [Source:MGI Symbol;Acc:MGI:1933179]	-0.661926	1.87924	4.24121	0.0685096	0.699634
ENSMUSG00000028378	Ptgr1	prostaglandin reductase 1 [Source:MGI Symbol;Acc:MGI:1914353]	-0.631105	1.9553	4.23676	0.0686312	0.699697
ENSMUSG00000058070	Eml1	echinoderm microtubule associated protein like 1 [Source:MGI Symbol;Acc:MGI:1915769]	-0.143593	7.57231	4.2362	0.0686465	0.699697
ENSMUSG00000073650	Catip	ciliogenesis associated TTC17 interacting protein [Source:MGI Symbol;Acc:MGI:2685062]	-0.823962	0.774366	4.23461	0.0686899	0.699697
ENSMUSG00000020364	Zfp354a	zinc finger protein 354A [Source:MGI Symbol;Acc:MGI:103172]	-0.36422	2.56768	4.23282	0.0687387	0.699697
ENSMUSG00000106073	NA	NA	0.605737	2.45217	4.2262	0.0689202	0.700977
ENSMUSG00000025161	Slc16a3	solute carrier family 16 (monocarboxylic acid transporters), member 3 [Source:MGI Symbol;Acc:MGI:1933438]	-0.499049	1.72477	4.22076	0.0690694	0.701335
ENSMUSG00000032177	Pde4a	phosphodiesterase 4A, cAMP specific [Source:MGI Symbol;Acc:MGI:99558]	-0.442998	4.29523	4.21938	0.0691075	0.701335
ENSMUSG00000057375	Yipf1	Yip1 domain family, member 1 [Source:MGI Symbol;Acc:MGI:1915532]	0.213659	5.04722	4.21882	0.0691229	0.701335
ENSMUSG00000002588	Pon1	paraoxonase 1 [Source:MGI Symbol;Acc:MGI:103295]	-1.34368	0.850301	4.2137	0.0692641	0.701689
ENSMUSG00000018927	Ccl6	chemokine (C-C motif) ligand 6 [Source:MGI Symbol;Acc:MGI:98263]	2.39577	2.06366	4.2135	0.0692695	0.701689
ENSMUSG00000030707	Coro1a	coronin, actin binding protein 1A [Source:MGI Symbol;Acc:MGI:1345961]	1.73657	2.01438	4.20621	0.0694714	0.702239
ENSMUSG00000044148	1810030O07Rik	RIKEN cDNA 1810030O07 gene [Source:MGI Symbol;Acc:MGI:1916405]	-0.248017	5.34415	4.20537	0.0694946	0.702239
ENSMUSG00000029759	Pon3	paraoxonase 3 [Source:MGI Symbol;Acc:MGI:106686]	-0.315045	5.1495	4.20076	0.0696224	0.702239
ENSMUSG00000003345	Csnk1g2	casein kinase 1, gamma 2 [Source:MGI Symbol;Acc:MGI:1920014]	0.170355	7.35021	4.19722	0.0697211	0.702239
ENSMUSG00000075703	Selenoi	selenoprotein I [Source:MGI Symbol;Acc:MGI:107898]	-0.162737	4.95738	4.19642	0.0697433	0.702239
ENSMUSG00000006651	Aplp1	amyloid beta (A4) precursor-like protein 1 [Source:MGI Symbol;Acc:MGI:88046]	-0.38958	3.0903	4.19589	0.069758	0.702239
ENSMUSG00000036840	Siah1a	siah E3 ubiquitin protein ligase 1A [Source:MGI Symbol;Acc:MGI:108064]	0.216319	5.41387	4.19176	0.0698733	0.702239
ENSMUSG00000022759	Lrrc74b	leucine rich repeat containing 74B [Source:MGI Symbol;Acc:MGI:1921935]	-1.06098	0.88889	4.19101	0.0698941	0.702239
ENSMUSG00000019806	Aig1	androgen-induced 1 [Source:MGI Symbol;Acc:MGI:1913503]	-0.304959	3.37228	4.18977	0.0699287	0.702239
ENSMUSG00000052331	Ankrd44	ankyrin repeat domain 44 [Source:MGI Symbol;Acc:MGI:3045243]	0.344912	8.15661	4.18733	0.0699971	0.702239
ENSMUSG00000024059	Clip4	CAP-GLY domain containing linker protein family, member 4 [Source:MGI Symbol;Acc:MGI:1919100]	-1.07541	1.95794	4.18724	0.0699996	0.702239
ENSMUSG00000024952	Rps6ka4	ribosomal protein S6 kinase, polypeptide 4 [Source:MGI Symbol;Acc:MGI:1930076]	-0.171798	6.00143	4.18601	0.0700341	0.702239
ENSMUSG00000034341	Wbp2	WW domain binding protein 2 [Source:MGI Symbol;Acc:MGI:104709]	-0.148726	6.98979	4.18542	0.0700505	0.702239
ENSMUSG00000079426	Arpc4	actin related protein 2/3 complex, subunit 4 [Source:MGI Symbol;Acc:MGI:1915339]	0.127773	6.25078	4.18051	0.0701882	0.70299
ENSMUSG00000024789	Jak2	Janus kinase 2 [Source:MGI Symbol;Acc:MGI:96629]	-0.137039	6.15931	4.17876	0.0702374	0.70299
ENSMUSG00000060147	Serpinb6a	serine (or cysteine) peptidase inhibitor, clade B, member 6a [Source:MGI Symbol;Acc:MGI:103123]	-0.155329	6.5809	4.17446	0.0703583	0.703321
ENSMUSG00000071724	Smpd5	sphingomyelin phosphodiesterase 5 [Source:MGI Symbol;Acc:MGI:3709877]	-0.383696	1.76023	4.17314	0.0703955	0.703321
ENSMUSG00000024897	Apba1	amyloid beta (A4) precursor protein binding, family A, member 1 [Source:MGI Symbol;Acc:MGI:1860297]	-0.338587	3.27382	4.17161	0.0704385	0.703321
ENSMUSG00000108298	NA	NA	0.309669	3.98279	4.16316	0.0706774	0.703942
ENSMUSG00000034706	Dnaic2	dynein, axonemal, intermediate chain 2 [Source:MGI Symbol;Acc:MGI:2685574]	-0.939764	1.07083	4.16231	0.0707014	0.703942
ENSMUSG00000057229	Dmac2	distal membrane arm assembly complex 2 [Source:MGI Symbol;Acc:MGI:1913599]	-0.184627	4.75521	4.16052	0.0707521	0.703942
ENSMUSG00000022469	Rapgef3	Rap guanine nucleotide exchange factor (GEF) 3 [Source:MGI Symbol;Acc:MGI:2441741]	0.300574	8.07249	4.15898	0.0707959	0.703942
ENSMUSG00000030905	Crym	crystallin, mu [Source:MGI Symbol;Acc:MGI:102675]	-0.723411	1.67374	4.15731	0.0708431	0.703942
ENSMUSG00000062859	Tcp11	t-complex protein 11 [Source:MGI Symbol;Acc:MGI:98544]	-0.613009	1.01712	4.15384	0.0709419	0.703942
ENSMUSG00000020376	Rnf130	ring finger protein 130 [Source:MGI Symbol;Acc:MGI:1891717]	-0.186264	6.04621	4.15217	0.0709894	0.703942
ENSMUSG00000018999	Slc35b4	solute carrier family 35, member B4 [Source:MGI Symbol;Acc:MGI:1931249]	-0.172788	5.02792	4.15099	0.0710231	0.703942
ENSMUSG00000029551	Psmg3	proteasome (prosome, macropain) assembly chaperone 3 [Source:MGI Symbol;Acc:MGI:1913756]	0.392666	2.18266	4.15078	0.0710291	0.703942
ENSMUSG00000022346	Myc	myelocytomatosis oncogene [Source:MGI Symbol;Acc:MGI:97250]	-0.51634	2.80329	4.14965	0.0710611	0.703942
ENSMUSG00000073434	Wdr90	WD repeat domain 90 [Source:MGI Symbol;Acc:MGI:1921267]	0.220512	4.44527	4.14371	0.0712309	0.70401
ENSMUSG00000041809	Efhc1	EF-hand domain (C-terminal) containing 1 [Source:MGI Symbol;Acc:MGI:1919127]	-0.450487	2.13043	4.1411	0.0713055	0.70401
ENSMUSG00000057278	Snrpg	small nuclear ribonucleoprotein polypeptide G [Source:MGI Symbol;Acc:MGI:1915261]	0.216692	3.18565	4.14101	0.071308	0.70401
ENSMUSG00000027879	Sec22b	SEC22 homolog B, vesicle trafficking protein [Source:MGI Symbol;Acc:MGI:1338759]	0.160604	5.70249	4.14069	0.0713173	0.70401
ENSMUSG00000034709	Ppp1r21	protein phosphatase 1, regulatory subunit 21 [Source:MGI Symbol;Acc:MGI:1921075]	-0.177438	5.35997	4.13958	0.071349	0.70401
ENSMUSG00000053950	Adnp2	ADNP homeobox 2 [Source:MGI Symbol;Acc:MGI:2448562]	0.279675	5.11518	4.13489	0.0714836	0.70401
ENSMUSG00000046908	Ltb4r1	leukotriene B4 receptor 1 [Source:MGI Symbol;Acc:MGI:1309472]	0.521277	1.50899	4.13432	0.0715	0.70401
ENSMUSG00000061371	Zfp873	zinc finger protein 873 [Source:MGI Symbol;Acc:MGI:3040689]	0.479449	1.54888	4.13294	0.0715397	0.70401
ENSMUSG00000021774	Ube2e1	ubiquitin-conjugating enzyme E2E 1 [Source:MGI Symbol;Acc:MGI:107411]	-0.19256	3.77158	4.12886	0.071657	0.70401
ENSMUSG00000061740	Cyp2d22	cytochrome P450, family 2, subfamily d, polypeptide 22 [Source:MGI Symbol;Acc:MGI:1929474]	-0.156696	7.43738	4.12802	0.0716813	0.70401
ENSMUSG00000013089	Etv5	ets variant 5 [Source:MGI Symbol;Acc:MGI:1096867]	-1.00972	4.78865	4.12209	0.0718524	0.70401
ENSMUSG00000020280	Pus10	pseudouridylate synthase 10 [Source:MGI Symbol;Acc:MGI:1921717]	-0.179025	4.09708	4.12152	0.0718689	0.70401
ENSMUSG00000003309	Ap1m2	adaptor protein complex AP-1, mu 2 subunit [Source:MGI Symbol;Acc:MGI:1336974]	-0.973701	0.927629	4.11664	0.0720102	0.70401
ENSMUSG00000028165	Cisd2	CDGSH iron sulfur domain 2 [Source:MGI Symbol;Acc:MGI:1914256]	-0.131715	5.02087	4.11493	0.0720598	0.70401
ENSMUSG00000028645	Slc2a1	solute carrier family 2 (facilitated glucose transporter), member 1 [Source:MGI Symbol;Acc:MGI:95755]	-0.369029	3.83735	4.11451	0.0720721	0.70401
ENSMUSG00000032186	Tmod2	tropomodulin 2 [Source:MGI Symbol;Acc:MGI:1355335]	-0.428537	7.60697	4.11181	0.0721504	0.70401
ENSMUSG00000045657	Pcdhb10	protocadherin beta 10 [Source:MGI Symbol;Acc:MGI:2136745]	0.473716	2.22526	4.11153	0.0721585	0.70401
ENSMUSG00000026383	Epb41l5	erythrocyte membrane protein band 4.1 like 5 [Source:MGI Symbol;Acc:MGI:103006]	-0.671898	2.28061	4.10988	0.0722065	0.70401
ENSMUSG00000056185	Snx32	sorting nexin 32 [Source:MGI Symbol;Acc:MGI:2444704]	-0.245054	4.22092	4.1083	0.0722524	0.70401
ENSMUSG00000030793	Pycard	PYD and CARD domain containing [Source:MGI Symbol;Acc:MGI:1931465]	0.52587	1.57738	4.10615	0.0723152	0.70401
ENSMUSG00000038290	Smg6	Smg-6 homolog, nonsense mediated mRNA decay factor (C. elegans) [Source:MGI Symbol;Acc:MGI:2144117]	0.152704	6.29274	4.10519	0.0723432	0.70401
ENSMUSG00000025997	Ikzf2	IKAROS family zinc finger 2 [Source:MGI Symbol;Acc:MGI:1342541]	-0.609865	0.84159	4.10514	0.0723445	0.70401
ENSMUSG00000039607	Rbms3	RNA binding motif, single stranded interacting protein [Source:MGI Symbol;Acc:MGI:2444477]	0.378174	4.05295	4.10471	0.0723571	0.70401
ENSMUSG00000033021	Gmppa	GDP-mannose pyrophosphorylase A [Source:MGI Symbol;Acc:MGI:1916330]	-0.159363	5.08167	4.1	0.0724946	0.704608
ENSMUSG00000004633	Chn2	chimerin 2 [Source:MGI Symbol;Acc:MGI:1917243]	0.392017	3.12376	4.09877	0.0725307	0.704608
ENSMUSG00000029616	Erp29	endoplasmic reticulum protein 29 [Source:MGI Symbol;Acc:MGI:1914647]	0.215997	5.75186	4.09522	0.0726347	0.705073
ENSMUSG00000050370	Ch25h	cholesterol 25-hydroxylase [Source:MGI Symbol;Acc:MGI:1333869]	-0.332547	4.59452	4.08641	0.0728935	0.707039
ENSMUSG00000069020	Urm1	ubiquitin related modifier 1 [Source:MGI Symbol;Acc:MGI:1915455]	0.14719	5.4569	4.08138	0.0730417	0.707502
ENSMUSG00000033845	Mrpl15	mitochondrial ribosomal protein L15 [Source:MGI Symbol;Acc:MGI:1351639]	0.177953	4.26444	4.08096	0.0730539	0.707502
ENSMUSG00000030088	Aldh1l1	aldehyde dehydrogenase 1 family, member L1 [Source:MGI Symbol;Acc:MGI:1340024]	-1.11866	1.37874	4.07558	0.073213	0.707831
ENSMUSG00000057666	Gapdh	glyceraldehyde-3-phosphate dehydrogenase [Source:MGI Symbol;Acc:MGI:95640]	-0.15464	6.8156	4.07451	0.0732449	0.707831
ENSMUSG00000051550	Zfp579	zinc finger protein 579 [Source:MGI Symbol;Acc:MGI:1915740]	-0.232863	5.11248	4.07311	0.0732861	0.707831
ENSMUSG00000030351	Tspan11	tetraspanin 11 [Source:MGI Symbol;Acc:MGI:1915748]	-0.931256	3.0435	4.07031	0.0733691	0.707831
ENSMUSG00000075467	Dnlz	DNL-type zinc finger [Source:MGI Symbol;Acc:MGI:106559]	-0.185092	4.24908	4.0703	0.0733696	0.707831
ENSMUSG00000038368	Focad	focadhesin [Source:MGI Symbol;Acc:MGI:2676921]	0.371717	3.83802	4.06528	0.0735187	0.708094
ENSMUSG00000032348	Gsta4	glutathione S-transferase, alpha 4 [Source:MGI Symbol;Acc:MGI:1309515]	-0.873221	1.33533	4.05903	0.0737051	0.708094
ENSMUSG00000000282	Mnt	max binding protein [Source:MGI Symbol;Acc:MGI:109150]	-0.226875	5.37304	4.0576	0.0737478	0.708094
ENSMUSG00000007216	Zfp775	zinc finger protein 775 [Source:MGI Symbol;Acc:MGI:2683557]	0.354072	2.70176	4.05683	0.0737706	0.708094
ENSMUSG00000020180	Snrpd3	small nuclear ribonucleoprotein D3 [Source:MGI Symbol;Acc:MGI:1914582]	0.173862	5.27978	4.05286	0.0738896	0.708094
ENSMUSG00000029642	Polr1d	polymerase (RNA) I polypeptide D [Source:MGI Symbol;Acc:MGI:108403]	0.204296	5.30994	4.05253	0.0738992	0.708094
ENSMUSG00000070372	Capza1	capping protein (actin filament) muscle Z-line, alpha 1 [Source:MGI Symbol;Acc:MGI:106227]	-0.270725	5.06733	4.05163	0.0739264	0.708094
ENSMUSG00000023973	Cnpy3	canopy FGF signaling regulator 3 [Source:MGI Symbol;Acc:MGI:1919279]	0.153437	5.77011	4.05043	0.0739623	0.708094
ENSMUSG00000028469	Npr2	natriuretic peptide receptor 2 [Source:MGI Symbol;Acc:MGI:97372]	-0.401357	4.6487	4.04988	0.0739787	0.708094
ENSMUSG00000036686	Cc2d1a	coiled-coil and C2 domain containing 1A [Source:MGI Symbol;Acc:MGI:2384831]	0.153371	5.26088	4.04539	0.0741136	0.708094
ENSMUSG00000022426	Josd1	Josephin domain containing 1 [Source:MGI Symbol;Acc:MGI:1921408]	0.183759	5.08821	4.04378	0.0741621	0.708094
ENSMUSG00000093759	Scarletltr	Scarletltr, erythroid developmental long intergenic non-protein coding transcript [Source:MGI Symbol;Acc:MGI:1924064]	-0.653603	1.12512	4.04082	0.0742512	0.708094
ENSMUSG00000028207	Asph	aspartate-beta-hydroxylase [Source:MGI Symbol;Acc:MGI:1914186]	-0.573413	2.27494	4.04053	0.0742599	0.708094
ENSMUSG00000020108	Ddit4	DNA-damage-inducible transcript 4 [Source:MGI Symbol;Acc:MGI:1921997]	0.331838	6.7086	4.04006	0.0742742	0.708094
ENSMUSG00000037536	Fbxo34	F-box protein 34 [Source:MGI Symbol;Acc:MGI:1926188]	-0.266874	3.58595	4.03955	0.0742894	0.708094
ENSMUSG00000091119	Ccdc152	coiled-coil domain containing 152 [Source:MGI Symbol;Acc:MGI:3641617]	-0.38051	3.3632	4.03923	0.0742989	0.708094
ENSMUSG00000025372	Baiap2	brain-specific angiogenesis inhibitor 1-associated protein 2 [Source:MGI Symbol;Acc:MGI:2137336]	0.22839	7.1093	4.03636	0.0743856	0.708384
ENSMUSG00000034675	Dbn1	drebrin 1 [Source:MGI Symbol;Acc:MGI:1931838]	0.337209	3.96772	4.03226	0.0745094	0.708604
ENSMUSG00000040183	Ankrd6	ankyrin repeat domain 6 [Source:MGI Symbol;Acc:MGI:2154278]	0.747728	0.634025	4.03186	0.0745216	0.708604
ENSMUSG00000089636	1700058P15Rik	RIKEN cDNA 1700058P15 gene [Source:MGI Symbol;Acc:MGI:1920627]	0.512437	2.42204	4.02732	0.0746592	0.709106
ENSMUSG00000028937	Acot7	acyl-CoA thioesterase 7 [Source:MGI Symbol;Acc:MGI:1917275]	-0.538044	4.55132	4.02639	0.0746873	0.709106
ENSMUSG00000026788	Zbtb43	zinc finger and BTB domain containing 43 [Source:MGI Symbol;Acc:MGI:1919084]	0.152155	4.538	4.02074	0.0748591	0.709232
ENSMUSG00000034858	Fam214a	family with sequence similarity 214, member A [Source:MGI Symbol;Acc:MGI:2387648]	-0.334114	5.64574	4.02039	0.0748698	0.709232
ENSMUSG00000030739	Myh14	myosin, heavy polypeptide 14 [Source:MGI Symbol;Acc:MGI:1919210]	-0.782591	4.93033	4.02039	0.07487	0.709232
ENSMUSG00000021789	Sftpa1	surfactant associated protein A1 [Source:MGI Symbol;Acc:MGI:109518]	-1.28506	8.50073	4.01751	0.0749575	0.709526
ENSMUSG00000029093	Sorcs2	sortilin-related VPS10 domain containing receptor 2 [Source:MGI Symbol;Acc:MGI:1932289]	-0.750044	1.83982	4.01487	0.0750382	0.709708
ENSMUSG00000024087	Cyp1b1	cytochrome P450, family 1, subfamily b, polypeptide 1 [Source:MGI Symbol;Acc:MGI:88590]	0.759494	1.38924	4.01318	0.0750897	0.709708
ENSMUSG00000103037	NA	NA	-0.415249	2.33918	4.01012	0.0751832	0.710058
ENSMUSG00000038784	Cnot4	CCR4-NOT transcription complex, subunit 4 [Source:MGI Symbol;Acc:MGI:1859026]	0.184406	5.09797	4.00544	0.0753267	0.710245
ENSMUSG00000033220	Rac2	Rac family small GTPase 2 [Source:MGI Symbol;Acc:MGI:97846]	1.74407	1.08523	4.00344	0.0753882	0.710245
ENSMUSG00000026831	1700007K13Rik	RIKEN cDNA 1700007K13 gene [Source:MGI Symbol;Acc:MGI:1916577]	-1.09235	0.600527	3.99829	0.0755465	0.710245
ENSMUSG00000025978	Rftn2	raftlin family member 2 [Source:MGI Symbol;Acc:MGI:1921263]	0.432121	3.4824	3.99742	0.0755731	0.710245
ENSMUSG00000074259	Gramd2	GRAM domain containing 2 [Source:MGI Symbol;Acc:MGI:3528937]	-0.463062	4.16004	3.99618	0.0756114	0.710245
ENSMUSG00000090509	Sfta2	surfactant associated 2 [Source:MGI Symbol;Acc:MGI:3643293]	-1.01687	2.27749	3.99531	0.0756383	0.710245
ENSMUSG00000073002	Vamp5	vesicle-associated membrane protein 5 [Source:MGI Symbol;Acc:MGI:1858622]	0.206514	4.94525	3.99355	0.0756926	0.710245
ENSMUSG00000003208	Yju2	YJU2 splicing factor [Source:MGI Symbol;Acc:MGI:1920136]	0.200818	3.76623	3.99328	0.0757009	0.710245
ENSMUSG00000031818	Cox4i1	cytochrome c oxidase subunit 4I1 [Source:MGI Symbol;Acc:MGI:88473]	0.197205	6.59404	3.99292	0.075712	0.710245
ENSMUSG00000047368	Abhd17b	abhydrolase domain containing 17B [Source:MGI Symbol;Acc:MGI:1917816]	0.158054	5.61174	3.99014	0.0757979	0.71052
ENSMUSG00000062580	Timm17a	translocase of inner mitochondrial membrane 17a [Source:MGI Symbol;Acc:MGI:1343131]	0.145559	5.09075	3.98689	0.0758986	0.710934
ENSMUSG00000079037	Prnp	prion protein [Source:MGI Symbol;Acc:MGI:97769]	-0.7023	4.41333	3.98467	0.0759672	0.711046
ENSMUSG00000034640	Tiparp	TCDD-inducible poly(ADP-ribose) polymerase [Source:MGI Symbol;Acc:MGI:2159210]	-0.331678	5.14632	3.98167	0.0760604	0.711209
ENSMUSG00000029198	Grpel1	GrpE-like 1, mitochondrial [Source:MGI Symbol;Acc:MGI:1334417]	0.16443	5.0251	3.98046	0.0760979	0.711209
ENSMUSG00000079553	Kifc1	kinesin family member C1 [Source:MGI Symbol;Acc:MGI:109596]	-1.27571	0.969471	3.97004	0.0764225	0.713712
ENSMUSG00000041323	Ak7	adenylate kinase 7 [Source:MGI Symbol;Acc:MGI:1926051]	-0.84622	1.76021	3.9663	0.0765395	0.71389
ENSMUSG00000089817	Gm7162	predicted gene 7162 [Source:MGI Symbol;Acc:MGI:3645097]	0.333252	2.23547	3.9658	0.0765552	0.71389
ENSMUSG00000029993	Nfu1	NFU1 iron-sulfur cluster scaffold [Source:MGI Symbol;Acc:MGI:1913290]	0.174079	4.37281	3.96332	0.0766329	0.713904
ENSMUSG00000091811	Inafm1	InaF motif containing 1 [Source:MGI Symbol;Acc:MGI:1913550]	0.218191	5.09297	3.95885	0.0767732	0.713904
ENSMUSG00000016995	Matn4	matrilin 4 [Source:MGI Symbol;Acc:MGI:1328314]	-1.01868	2.49354	3.95804	0.0767985	0.713904
ENSMUSG00000021715	Cwc27	CWC27 spliceosome-associated protein [Source:MGI Symbol;Acc:MGI:1914535]	0.229689	3.44287	3.95618	0.0768573	0.713904
ENSMUSG00000031841	Cdh13	cadherin 13 [Source:MGI Symbol;Acc:MGI:99551]	-0.462023	4.54269	3.9537	0.0769352	0.713904
ENSMUSG00000063171	Rps4l	ribosomal protein S4-like [Source:MGI Symbol;Acc:MGI:1913434]	0.268313	5.36791	3.95306	0.0769555	0.713904
ENSMUSG00000066613	Zfp932	zinc finger protein 932 [Source:MGI Symbol;Acc:MGI:1916754]	-0.466343	3.46921	3.95207	0.0769868	0.713904
ENSMUSG00000033249	Hsf4	heat shock transcription factor 4 [Source:MGI Symbol;Acc:MGI:1347058]	-0.550168	1.76412	3.94967	0.0770625	0.713904
ENSMUSG00000053617	Sh3pxd2a	SH3 and PX domains 2A [Source:MGI Symbol;Acc:MGI:1298393]	0.218177	8.56441	3.94775	0.077123	0.713904
ENSMUSG00000062778	Chia1	chitinase, acidic 1 [Source:MGI Symbol;Acc:MGI:1932052]	-1.06429	2.71247	3.9461	0.0771753	0.713904
ENSMUSG00000035678	Tnfsf9	tumor necrosis factor (ligand) superfamily, member 9 [Source:MGI Symbol;Acc:MGI:1101058]	-1.15193	1.24348	3.94588	0.0771822	0.713904
ENSMUSG00000028127	Abcd3	ATP-binding cassette, sub-family D (ALD), member 3 [Source:MGI Symbol;Acc:MGI:1349216]	-0.220283	5.79883	3.94222	0.0772981	0.713904
ENSMUSG00000031004	Mki67	antigen identified by monoclonal antibody Ki 67 [Source:MGI Symbol;Acc:MGI:106035]	-1.02342	3.16711	3.93955	0.0773826	0.713904
ENSMUSG00000027667	Zfp639	zinc finger protein 639 [Source:MGI Symbol;Acc:MGI:1915028]	0.144475	5.20395	3.93893	0.0774023	0.713904
ENSMUSG00000034190	Chmp7	charged multivesicular body protein 7 [Source:MGI Symbol;Acc:MGI:1913922]	0.127768	6.25973	3.93848	0.0774167	0.713904
ENSMUSG00000039234	Sec24d	Sec24 related gene family, member D (S. cerevisiae) [Source:MGI Symbol;Acc:MGI:1916858]	-0.265877	4.83117	3.93669	0.0774735	0.713904
ENSMUSG00000052911	Lamb2	laminin, beta 2 [Source:MGI Symbol;Acc:MGI:99916]	-0.159261	8.31261	3.93362	0.0775713	0.713904
ENSMUSG00000038552	Fndc4	fibronectin type III domain containing 4 [Source:MGI Symbol;Acc:MGI:1917195]	-0.380566	2.83774	3.9324	0.0776101	0.713904
ENSMUSG00000033192	Lpcat2	lysophosphatidylcholine acyltransferase 2 [Source:MGI Symbol;Acc:MGI:3606214]	-0.447481	2.2533	3.93038	0.0776744	0.713904
ENSMUSG00000068452	Duox2	dual oxidase 2 [Source:MGI Symbol;Acc:MGI:3036280]	-0.709212	1.2034	3.92905	0.0777169	0.713904
ENSMUSG00000048794	Cfap100	cilia and flagella associated protein 100 [Source:MGI Symbol;Acc:MGI:2141635]	-0.741975	1.56471	3.92741	0.0777691	0.713904
ENSMUSG00000046805	Mpeg1	macrophage expressed gene 1 [Source:MGI Symbol;Acc:MGI:1333743]	1.49868	1.68243	3.92409	0.0778752	0.713904
ENSMUSG00000027520	Zdbf2	zinc finger, DBF-type containing 2 [Source:MGI Symbol;Acc:MGI:1921134]	0.681899	0.951353	3.92323	0.0779027	0.713904
ENSMUSG00000032009	Sesn3	sestrin 3 [Source:MGI Symbol;Acc:MGI:1922997]	-0.384734	3.53307	3.91859	0.0780515	0.713904
ENSMUSG00000029554	Mad1l1	MAD1 mitotic arrest deficient 1-like 1 [Source:MGI Symbol;Acc:MGI:1341857]	0.275449	4.53476	3.91554	0.0781494	0.713904
ENSMUSG00000002204	Napsa	napsin A aspartic peptidase [Source:MGI Symbol;Acc:MGI:109365]	-1.13644	4.83903	3.9147	0.0781763	0.713904
ENSMUSG00000022992	Kansl2	KAT8 regulatory NSL complex subunit 2 [Source:MGI Symbol;Acc:MGI:1916862]	0.150595	4.64909	3.91432	0.0781884	0.713904
ENSMUSG00000047037	Nipa1	non imprinted in Prader-Willi/Angelman syndrome 1 homolog (human) [Source:MGI Symbol;Acc:MGI:2442058]	-0.39088	2.69552	3.91399	0.0781992	0.713904
ENSMUSG00000045896	Paip2b	poly(A) binding protein interacting protein 2B [Source:MGI Symbol;Acc:MGI:2386865]	-0.206718	5.02074	3.91381	0.078205	0.713904
ENSMUSG00000044707	Ccnjl	cyclin J-like [Source:MGI Symbol;Acc:MGI:2685723]	0.662115	3.67659	3.91068	0.0783057	0.714074
ENSMUSG00000114797	NA	NA	0.1377	5.43014	3.9097	0.0783372	0.714074
ENSMUSG00000038591	Colec10	collectin sub-family member 10 [Source:MGI Symbol;Acc:MGI:3606482]	1.07474	0.700979	3.90536	0.0784772	0.714831
ENSMUSG00000006344	Ggt5	gamma-glutamyltransferase 5 [Source:MGI Symbol;Acc:MGI:1346063]	-1.11287	0.962807	3.90266	0.0785646	0.714971
ENSMUSG00000039115	Itga9	integrin alpha 9 [Source:MGI Symbol;Acc:MGI:104756]	-0.427348	5.55784	3.90137	0.0786064	0.714971
ENSMUSG00000064080	Fbln2	fibulin 2 [Source:MGI Symbol;Acc:MGI:95488]	0.271251	6.23414	3.89824	0.0787076	0.715373
ENSMUSG00000020898	Ctc1	CTS telomere maintenance complex component 1 [Source:MGI Symbol;Acc:MGI:1916214]	0.156949	5.03975	3.8937	0.078855	0.716195
ENSMUSG00000087589	D430040D24Rik	RIKEN cDNA D430040D24 gene [Source:MGI Symbol;Acc:MGI:2442526]	0.318806	3.48896	3.89191	0.0789133	0.716207
ENSMUSG00000006127	Inpp5k	inositol polyphosphate 5-phosphatase K [Source:MGI Symbol;Acc:MGI:1194899]	0.289321	8.07019	3.88937	0.0789958	0.716293
ENSMUSG00000041308	Sntb2	syntrophin, basic 2 [Source:MGI Symbol;Acc:MGI:101771]	0.204645	6.59363	3.88796	0.0790418	0.716293
ENSMUSG00000016487	Ppfibp1	PTPRF interacting protein, binding protein 1 (liprin beta 1) [Source:MGI Symbol;Acc:MGI:1914783]	0.135112	6.99988	3.88636	0.0790939	0.716293
ENSMUSG00000030091	Nup210	nucleoporin 210 [Source:MGI Symbol;Acc:MGI:1859555]	0.305185	7.36812	3.87749	0.0793841	0.717414
ENSMUSG00000056749	Nfil3	nuclear factor, interleukin 3, regulated [Source:MGI Symbol;Acc:MGI:109495]	0.678565	3.51999	3.87636	0.079421	0.717414
ENSMUSG00000020277	Pfkl	phosphofructokinase, liver, B-type [Source:MGI Symbol;Acc:MGI:97547]	-0.225153	6.06102	3.87625	0.0794248	0.717414
ENSMUSG00000041444	Arhgap32	Rho GTPase activating protein 32 [Source:MGI Symbol;Acc:MGI:2450166]	0.161538	4.9837	3.8756	0.0794462	0.717414
ENSMUSG00000025290	Rps24	ribosomal protein S24 [Source:MGI Symbol;Acc:MGI:98147]	0.187774	7.27094	3.87002	0.0796294	0.718106
ENSMUSG00000020326	Ccng1	cyclin G1 [Source:MGI Symbol;Acc:MGI:102890]	-0.172688	5.28813	3.86978	0.0796371	0.718106
ENSMUSG00000029434	Vps33a	VPS33A CORVET/HOPS core subunit [Source:MGI Symbol;Acc:MGI:1924823]	-0.137266	5.77036	3.86622	0.0797545	0.71831
ENSMUSG00000026074	Map4k4	mitogen-activated protein kinase kinase kinase kinase 4 [Source:MGI Symbol;Acc:MGI:1349394]	0.207038	8.57534	3.86166	0.079905	0.71831
ENSMUSG00000028943	Espn	espin [Source:MGI Symbol;Acc:MGI:1861630]	-0.454507	1.63821	3.86061	0.0799398	0.71831
ENSMUSG00000031885	Cbfb	core binding factor beta [Source:MGI Symbol;Acc:MGI:99851]	0.16527	6.09767	3.85808	0.0800233	0.71831
ENSMUSG00000030401	Rtn2	reticulon 2 (Z-band associated protein) [Source:MGI Symbol;Acc:MGI:107612]	-0.348555	3.03391	3.85773	0.0800348	0.71831
ENSMUSG00000030208	Emp1	epithelial membrane protein 1 [Source:MGI Symbol;Acc:MGI:107941]	0.411213	9.81821	3.85693	0.0800616	0.71831
ENSMUSG00000024712	Rfk	riboflavin kinase [Source:MGI Symbol;Acc:MGI:1914688]	-0.213814	6.0353	3.85469	0.0801356	0.71831
ENSMUSG00000020023	Tmcc3	transmembrane and coiled coil domains 3 [Source:MGI Symbol;Acc:MGI:2442900]	0.202096	9.0717	3.85225	0.0802166	0.71831
ENSMUSG00000050107	Haspin	histone H3 associated protein kinase [Source:MGI Symbol;Acc:MGI:1194498]	0.587755	1.14827	3.84958	0.0803053	0.71831
ENSMUSG00000043831	Lysmd4	LysM, putative peptidoglycan-binding, domain containing 4 [Source:MGI Symbol;Acc:MGI:1922349]	0.210275	3.55235	3.84889	0.0803285	0.71831
ENSMUSG00000004268	Emg1	EMG1 N1-specific pseudouridine methyltransferase [Source:MGI Symbol;Acc:MGI:1315195]	0.131109	5.7261	3.84827	0.0803488	0.71831
ENSMUSG00000027684	Mecom	MDS1 and EVI1 complex locus [Source:MGI Symbol;Acc:MGI:95457]	-0.427463	5.16103	3.84746	0.0803757	0.71831
ENSMUSG00000027006	Dnajc10	DnaJ heat shock protein family (Hsp40) member C10 [Source:MGI Symbol;Acc:MGI:1914111]	-0.13341	6.61025	3.84664	0.0804032	0.71831
ENSMUSG00000063684	Gm13910	predicted gene 13910 [Source:MGI Symbol;Acc:MGI:3651143]	0.527868	0.740531	3.84291	0.0805277	0.718675
ENSMUSG00000025437	Usp33	ubiquitin specific peptidase 33 [Source:MGI Symbol;Acc:MGI:2159711]	-0.212553	5.80755	3.84062	0.0806039	0.718675
ENSMUSG00000019558	Slc6a8	solute carrier family 6 (neurotransmitter transporter, creatine), member 8 [Source:MGI Symbol;Acc:MGI:2147834]	-0.158471	5.63446	3.84027	0.0806157	0.718675
ENSMUSG00000030189	Ybx3	Y box protein 3 [Source:MGI Symbol;Acc:MGI:2137670]	0.187409	7.20399	3.83577	0.0807662	0.718956
ENSMUSG00000055805	Fmnl1	formin-like 1 [Source:MGI Symbol;Acc:MGI:1888994]	-0.258441	4.01081	3.83369	0.0808358	0.718956
ENSMUSG00000068264	Ap5s1	adaptor-related protein 5 complex, sigma 1 subunit [Source:MGI Symbol;Acc:MGI:1916846]	-0.332066	3.38176	3.83102	0.0809256	0.718956
ENSMUSG00000020309	Chac2	ChaC, cation transport regulator 2 [Source:MGI Symbol;Acc:MGI:1915294]	-0.389163	1.30446	3.82958	0.080974	0.718956
ENSMUSG00000046727	Cystm1	cysteine-rich transmembrane module containing 1 [Source:MGI Symbol;Acc:MGI:1913310]	-0.609048	2.20197	3.82906	0.0809912	0.718956
ENSMUSG00000027187	Cat	catalase [Source:MGI Symbol;Acc:MGI:88271]	-0.264923	6.65016	3.82782	0.0810329	0.718956
ENSMUSG00000018415	Gid4	GID complex subunit 4, VID24 homolog [Source:MGI Symbol;Acc:MGI:1914021]	0.200497	5.57187	3.82545	0.0811128	0.718956
ENSMUSG00000045751	Mms22l	MMS22-like, DNA repair protein [Source:MGI Symbol;Acc:MGI:2684980]	0.469778	1.85136	3.8247	0.0811381	0.718956
ENSMUSG00000021177	Tdp1	tyrosyl-DNA phosphodiesterase 1 [Source:MGI Symbol;Acc:MGI:1920036]	0.200427	3.99322	3.82398	0.0811623	0.718956
ENSMUSG00000027381	Bcl2l11	BCL2-like 11 (apoptosis facilitator) [Source:MGI Symbol;Acc:MGI:1197519]	-0.200026	5.46255	3.82166	0.0812406	0.719142
ENSMUSG00000029032	Arhgef16	Rho guanine nucleotide exchange factor (GEF) 16 [Source:MGI Symbol;Acc:MGI:2446219]	-0.466281	1.23192	3.81562	0.0814447	0.720442
ENSMUSG00000033105	Lss	lanosterol synthase [Source:MGI Symbol;Acc:MGI:1336155]	-0.515355	3.22051	3.81374	0.0815083	0.720497
ENSMUSG00000058881	Zfp516	zinc finger protein 516 [Source:MGI Symbol;Acc:MGI:2443957]	0.141491	5.8107	3.8119	0.0815707	0.720541
ENSMUSG00000051234	Rnf7	ring finger protein 7 [Source:MGI Symbol;Acc:MGI:1337096]	0.156205	5.6877	3.80839	0.0816897	0.721011
ENSMUSG00000063524	Eno1	enolase 1, alpha non-neuron [Source:MGI Symbol;Acc:MGI:95393]	-0.33094	5.30076	3.80695	0.0817387	0.721011
ENSMUSG00000034171	Faah	fatty acid amide hydrolase [Source:MGI Symbol;Acc:MGI:109609]	-1.05016	1.40326	3.80431	0.0818286	0.721298
ENSMUSG00000023966	Rsph9	radial spoke head 9 homolog (Chlamydomonas) [Source:MGI Symbol;Acc:MGI:1922814]	-0.587981	1.20994	3.79956	0.0819905	0.722218
ENSMUSG00000032064	Dixdc1	DIX domain containing 1 [Source:MGI Symbol;Acc:MGI:2679721]	-0.652827	2.54587	3.79473	0.0821555	0.723164
ENSMUSG00000022404	Slc25a17	solute carrier family 25 (mitochondrial carrier, peroxisomal membrane protein), member 17 [Source:MGI Symbol;Acc:MGI:1342248]	-0.184103	5.69459	3.79063	0.0822959	0.723304
ENSMUSG00000105140	NA	NA	-0.380195	2.54239	3.78828	0.0823765	0.723304
ENSMUSG00000009863	Sdhb	succinate dehydrogenase complex, subunit B, iron sulfur (Ip) [Source:MGI Symbol;Acc:MGI:1914930]	0.121322	6.2659	3.78778	0.0823937	0.723304
ENSMUSG00000021879	Dnah12	dynein, axonemal, heavy chain 12 [Source:MGI Symbol;Acc:MGI:107720]	-0.594943	3.65373	3.78755	0.0824017	0.723304
ENSMUSG00000020834	Dhrs13	dehydrogenase/reductase (SDR family) member 13 [Source:MGI Symbol;Acc:MGI:1917701]	0.324184	2.77651	3.78332	0.0825472	0.723498
ENSMUSG00000034936	Arl4d	ADP-ribosylation factor-like 4D [Source:MGI Symbol;Acc:MGI:1933155]	0.416272	8.26015	3.78267	0.0825696	0.723498
ENSMUSG00000052957	Gas1	growth arrest specific 1 [Source:MGI Symbol;Acc:MGI:95655]	0.836233	1.65606	3.78189	0.0825966	0.723498
ENSMUSG00000021257	Angel1	angel homolog 1 [Source:MGI Symbol;Acc:MGI:1915987]	0.206161	3.70237	3.77666	0.0827769	0.724024
ENSMUSG00000057440	Mpp7	membrane protein, palmitoylated 7 (MAGUK p55 subfamily member 7) [Source:MGI Symbol;Acc:MGI:1922989]	0.378036	3.66481	3.77624	0.0827913	0.724024
ENSMUSG00000031732	Phlpp2	PH domain and leucine rich repeat protein phosphatase 2 [Source:MGI Symbol;Acc:MGI:2444928]	-0.215264	4.97636	3.77381	0.0828752	0.724024
ENSMUSG00000023018	Smarcd1	SWI/SNF related, matrix associated, actin dependent regulator of chromatin, subfamily d, member 1 [Source:MGI Symbol;Acc:MGI:1933623]	0.129736	5.76347	3.77347	0.0828872	0.724024
ENSMUSG00000038618	Rassf7	Ras association (RalGDS/AF-6) domain family (N-terminal) member 7 [Source:MGI Symbol;Acc:MGI:1914235]	-0.835394	1.28058	3.77028	0.0829976	0.724119
ENSMUSG00000037966	Ninj1	ninjurin 1 [Source:MGI Symbol;Acc:MGI:1196617]	0.220537	4.91978	3.76963	0.0830202	0.724119
ENSMUSG00000073489	Ifi204	interferon activated gene 204 [Source:MGI Symbol;Acc:MGI:96429]	-0.556764	1.51816	3.76816	0.0830711	0.724119
ENSMUSG00000049791	Fzd4	frizzled class receptor 4 [Source:MGI Symbol;Acc:MGI:108520]	0.225384	9.99042	3.76245	0.0832698	0.725348
ENSMUSG00000000320	Alox12	arachidonate 12-lipoxygenase [Source:MGI Symbol;Acc:MGI:87998]	-0.609392	2.88251	3.75887	0.0833942	0.725928
ENSMUSG00000053062	Jam2	junction adhesion molecule 2 [Source:MGI Symbol;Acc:MGI:1933820]	-0.235183	7.76137	3.75291	0.0836025	0.726418
ENSMUSG00000106062	NA	NA	0.601479	0.765287	3.75263	0.0836121	0.726418
ENSMUSG00000070661	Rnf186	ring finger protein 186 [Source:MGI Symbol;Acc:MGI:1914075]	-1.15128	0.836967	3.74944	0.083724	0.726418
ENSMUSG00000029166	Mapre3	microtubule-associated protein, RP/EB family, member 3 [Source:MGI Symbol;Acc:MGI:2140967]	-0.208568	5.08081	3.74944	0.0837241	0.726418
ENSMUSG00000090942	F830016B08Rik	RIKEN cDNA F830016B08 gene [Source:MGI Symbol;Acc:MGI:3588218]	-0.776665	3.19268	3.74899	0.0837396	0.726418
ENSMUSG00000016946	Kctd5	potassium channel tetramerisation domain containing 5 [Source:MGI Symbol;Acc:MGI:1916509]	0.130042	5.22078	3.74269	0.083961	0.727564
ENSMUSG00000063049	Ing2	inhibitor of growth family, member 2 [Source:MGI Symbol;Acc:MGI:1916510]	0.342081	3.736	3.74193	0.0839876	0.727564
ENSMUSG00000028581	Laptm5	lysosomal-associated protein transmembrane 5 [Source:MGI Symbol;Acc:MGI:108046]	1.45091	2.45928	3.73692	0.0841642	0.728417
ENSMUSG00000014177	Tvp23b	trans-golgi network vesicle protein 23B [Source:MGI Symbol;Acc:MGI:1914760]	0.13531	5.14961	3.73364	0.0842798	0.728417
ENSMUSG00000001249	Hpn	hepsin [Source:MGI Symbol;Acc:MGI:1196620]	-1.03267	0.521049	3.73197	0.0843389	0.728417
ENSMUSG00000022546	Gpt	glutamic pyruvic transaminase, soluble [Source:MGI Symbol;Acc:MGI:95802]	-0.735146	2.42076	3.73159	0.0843525	0.728417
ENSMUSG00000029594	Rbm19	RNA binding motif protein 19 [Source:MGI Symbol;Acc:MGI:1921361]	0.254319	3.76617	3.73	0.0844089	0.728417
ENSMUSG00000035172	Plekhh3	pleckstrin homology domain containing, family H (with MyTH4 domain) member 3 [Source:MGI Symbol;Acc:MGI:2384950]	-0.26239	4.32795	3.7287	0.084455	0.728417
ENSMUSG00000027709	Mccc1	methylcrotonoyl-Coenzyme A carboxylase 1 (alpha) [Source:MGI Symbol;Acc:MGI:1919289]	-0.256185	4.00918	3.72625	0.0845418	0.728417
ENSMUSG00000046159	Chrm3	cholinergic receptor, muscarinic 3, cardiac [Source:MGI Symbol;Acc:MGI:88398]	0.538416	2.57046	3.72602	0.08455	0.728417
ENSMUSG00000041596	Nlrp5-ps	NLR family, pyrin domain containing 5, pseudogene [Source:MGI Symbol;Acc:MGI:5010941]	-0.842851	0.723036	3.72379	0.0846291	0.728599
ENSMUSG00000034118	Tpst1	protein-tyrosine sulfotransferase 1 [Source:MGI Symbol;Acc:MGI:1298231]	-0.266668	3.40128	3.7221	0.0846891	0.728617
ENSMUSG00000030134	Rasgef1a	RasGEF domain family, member 1A [Source:MGI Symbol;Acc:MGI:1917977]	-0.158074	9.10746	3.7163	0.0848957	0.729276
ENSMUSG00000034271	Jdp2	Jun dimerization protein 2 [Source:MGI Symbol;Acc:MGI:1932093]	0.495171	5.51223	3.71556	0.0849221	0.729276
ENSMUSG00000027752	Exosc8	exosome component 8 [Source:MGI Symbol;Acc:MGI:1916889]	0.137967	4.4034	3.71368	0.0849892	0.729276
ENSMUSG00000019850	Tnfaip3	tumor necrosis factor, alpha-induced protein 3 [Source:MGI Symbol;Acc:MGI:1196377]	0.340771	7.09898	3.71343	0.084998	0.729276
ENSMUSG00000033590	Myo5c	myosin VC [Source:MGI Symbol;Acc:MGI:2442485]	-1.10089	3.61985	3.71061	0.0850987	0.729641
ENSMUSG00000031700	Gpt2	glutamic pyruvate transaminase (alanine aminotransferase) 2 [Source:MGI Symbol;Acc:MGI:1915391]	-0.510883	1.12389	3.70565	0.0852764	0.729957
ENSMUSG00000000711	Rab5b	RAB5B, member RAS oncogene family [Source:MGI Symbol;Acc:MGI:105938]	-0.127876	6.40628	3.70435	0.0853233	0.729957
ENSMUSG00000066441	Rdh11	retinol dehydrogenase 11 [Source:MGI Symbol;Acc:MGI:102581]	-0.18032	4.73363	3.70322	0.0853636	0.729957
ENSMUSG00000034071	Zfp551	zinc fingr protein 551 [Source:MGI Symbol;Acc:MGI:3588205]	-0.499428	0.703904	3.70198	0.0854081	0.729957
ENSMUSG00000054889	Dsp	desmoplakin [Source:MGI Symbol;Acc:MGI:109611]	-0.850984	2.18327	3.69887	0.0855203	0.729957
ENSMUSG00000008540	Mgst1	microsomal glutathione S-transferase 1 [Source:MGI Symbol;Acc:MGI:1913850]	-0.514655	3.86022	3.69838	0.0855377	0.729957
ENSMUSG00000021115	Vrk1	vaccinia related kinase 1 [Source:MGI Symbol;Acc:MGI:1261847]	0.201244	4.48313	3.69826	0.0855422	0.729957
ENSMUSG00000114888	NA	NA	0.717081	2.80486	3.69309	0.0857285	0.730828
ENSMUSG00000059482	2610301B20Rik	RIKEN cDNA 2610301B20 gene [Source:MGI Symbol;Acc:MGI:1914407]	0.309535	3.55077	3.6922	0.0857608	0.730828
ENSMUSG00000022558	Mroh1	maestro heat-like repeat family member 1 [Source:MGI Symbol;Acc:MGI:2442558]	-0.155123	5.6406	3.6898	0.0858473	0.730902
ENSMUSG00000044950	Pwwp2a	PWWP domain containing 2A [Source:MGI Symbol;Acc:MGI:1918052]	0.193372	5.26098	3.6882	0.0859052	0.730902
ENSMUSG00000042190	Cmklr1	chemokine-like receptor 1 [Source:MGI Symbol;Acc:MGI:109603]	-0.485322	4.76216	3.68601	0.0859847	0.730902
ENSMUSG00000110765	NA	NA	0.304336	3.5679	3.68553	0.0860022	0.730902
ENSMUSG00000024132	Eci1	enoyl-Coenzyme A delta isomerase 1 [Source:MGI Symbol;Acc:MGI:94871]	-0.21931	4.56108	3.68103	0.0861655	0.731795
ENSMUSG00000044250	Pced1b	PC-esterase domain containing 1B [Source:MGI Symbol;Acc:MGI:2446270]	0.233729	5.26753	3.67903	0.0862381	0.731917
ENSMUSG00000001663	Gstt1	glutathione S-transferase, theta 1 [Source:MGI Symbol;Acc:MGI:107379]	-0.654979	2.81375	3.67557	0.0863642	0.732492
ENSMUSG00000049482	Ctu2	cytosolic thiouridylase subunit 2 [Source:MGI Symbol;Acc:MGI:1914215]	0.206078	4.28922	3.67371	0.0864318	0.732571
ENSMUSG00000045775	Slc16a5	solute carrier family 16 (monocarboxylic acid transporters), member 5 [Source:MGI Symbol;Acc:MGI:2443515]	-0.984056	0.855586	3.66258	0.0868392	0.735405
ENSMUSG00000053600	Zfp472	zinc finger protein 472 [Source:MGI Symbol;Acc:MGI:2385049]	0.328612	2.72642	3.66138	0.0868833	0.735405
ENSMUSG00000025351	Cd63	CD63 antigen [Source:MGI Symbol;Acc:MGI:99529]	-0.481873	4.08308	3.65663	0.087058	0.736387
ENSMUSG00000001911	Nfix	nuclear factor I/X [Source:MGI Symbol;Acc:MGI:97311]	-0.224063	7.34844	3.64938	0.0873252	0.738057
ENSMUSG00000102752	NA	NA	0.237305	5.13072	3.64809	0.0873729	0.738057
ENSMUSG00000104063	NA	NA	-0.351012	2.71131	3.6443	0.0875132	0.738745
ENSMUSG00000033102	Cdc14b	CDC14 cell division cycle 14B [Source:MGI Symbol;Acc:MGI:2441808]	-0.247734	4.59571	3.63905	0.0877081	0.739894
ENSMUSG00000052609	Plekhg3	pleckstrin homology domain containing, family G (with RhoGef domain) member 3 [Source:MGI Symbol;Acc:MGI:2388284]	-0.334486	2.53376	3.63736	0.0877709	0.739926
ENSMUSG00000018166	Erbb3	erb-b2 receptor tyrosine kinase 3 [Source:MGI Symbol;Acc:MGI:95411]	-0.906363	2.82926	3.63223	0.0879621	0.740432
ENSMUSG00000057346	Apol9a	apolipoprotein L 9a [Source:MGI Symbol;Acc:MGI:3606001]	-0.973438	0.814598	3.63172	0.087981	0.740432
ENSMUSG00000074922	Fam122a	family with sequence similarity 122, member A [Source:MGI Symbol;Acc:MGI:1915284]	-0.182888	3.75447	3.63101	0.0880077	0.740432
ENSMUSG00000084128	Esrp2	epithelial splicing regulatory protein 2 [Source:MGI Symbol;Acc:MGI:1924661]	-0.826297	2.07926	3.62648	0.0881769	0.741172
ENSMUSG00000046808	Atp10d	ATPase, class V, type 10D [Source:MGI Symbol;Acc:MGI:2450125]	0.275469	5.5663	3.6255	0.0882137	0.741172
ENSMUSG00000071647	Eml3	echinoderm microtubule associated protein like 3 [Source:MGI Symbol;Acc:MGI:2387612]	-0.153419	6.09497	3.62329	0.0882962	0.741369
ENSMUSG00000022181	C6	complement component 6 [Source:MGI Symbol;Acc:MGI:88233]	-1.24358	2.36869	3.62156	0.0883611	0.741419
ENSMUSG00000022797	Tfrc	transferrin receptor [Source:MGI Symbol;Acc:MGI:98822]	-0.924974	3.49146	3.61762	0.088509	0.742164
ENSMUSG00000016257	Prelid3b	PRELI domain containing 3B [Source:MGI Symbol;Acc:MGI:1913640]	0.153366	4.39601	3.61369	0.0886572	0.742881
ENSMUSG00000022178	Ajuba	ajuba LIM protein [Source:MGI Symbol;Acc:MGI:1341886]	-0.348704	3.55478	3.61221	0.0887128	0.742881
ENSMUSG00000025582	Nptx1	neuronal pentraxin 1 [Source:MGI Symbol;Acc:MGI:107811]	-0.348031	6.61353	3.60968	0.0888083	0.743185
ENSMUSG00000034616	Ssh3	slingshot protein phosphatase 3 [Source:MGI Symbol;Acc:MGI:2683546]	-0.169238	5.18965	3.60373	0.0890331	0.74457
ENSMUSG00000060600	Eno3	enolase 3, beta muscle [Source:MGI Symbol;Acc:MGI:95395]	-0.20262	3.55198	3.59667	0.0893013	0.746317
ENSMUSG00000067377	Tspan6	tetraspanin 6 [Source:MGI Symbol;Acc:MGI:1926264]	0.228481	4.20879	3.59418	0.0893959	0.74661
ENSMUSG00000028542	Slc6a9	solute carrier family 6 (neurotransmitter transporter, glycine), member 9 [Source:MGI Symbol;Acc:MGI:95760]	-0.395887	2.88473	3.59166	0.0894918	0.746915
ENSMUSG00000031639	Tlr3	toll-like receptor 3 [Source:MGI Symbol;Acc:MGI:2156367]	-0.170626	6.09722	3.58541	0.0897307	0.747759
ENSMUSG00000051977	Prdm9	PR domain containing 9 [Source:MGI Symbol;Acc:MGI:2384854]	-0.356565	2.72675	3.58479	0.0897543	0.747759
ENSMUSG00000027330	Cdc25b	cell division cycle 25B [Source:MGI Symbol;Acc:MGI:99701]	-0.228668	5.12886	3.58323	0.0898142	0.747759
ENSMUSG00000026915	Strbp	spermatid perinuclear RNA binding protein [Source:MGI Symbol;Acc:MGI:104626]	0.175779	4.43642	3.58223	0.0898521	0.747759
ENSMUSG00000029484	Anxa3	annexin A3 [Source:MGI Symbol;Acc:MGI:1201378]	-0.318171	8.5527	3.58014	0.0899324	0.747759
ENSMUSG00000020361	Hspa4	heat shock protein 4 [Source:MGI Symbol;Acc:MGI:1342292]	0.157783	6.96885	3.57936	0.0899623	0.747759
ENSMUSG00000041607	Mbp	myelin basic protein [Source:MGI Symbol;Acc:MGI:96925]	-0.858894	1.80668	3.57813	0.0900096	0.747759
ENSMUSG00000032336	Nptn	neuroplastin [Source:MGI Symbol;Acc:MGI:108077]	-0.163782	6.97223	3.57407	0.0901656	0.747899
ENSMUSG00000023074	Mospd1	motile sperm domain containing 1 [Source:MGI Symbol;Acc:MGI:1917630]	0.14741	4.58798	3.57064	0.0902979	0.747899
ENSMUSG00000085028	Slc2a4rg-ps	Slc2a4 regulator, pseudogene [Source:MGI Symbol;Acc:MGI:3651388]	0.209107	4.57815	3.5695	0.0903416	0.747899
ENSMUSG00000072596	Ear2	eosinophil-associated, ribonuclease A family, member 2 [Source:MGI Symbol;Acc:MGI:108020]	1.97571	0.587664	3.56914	0.0903555	0.747899
ENSMUSG00000021660	Btf3	basic transcription factor 3 [Source:MGI Symbol;Acc:MGI:1202875]	0.120271	6.18801	3.56868	0.0903733	0.747899
ENSMUSG00000038372	Gmds	GDP-mannose 4, 6-dehydratase [Source:MGI Symbol;Acc:MGI:1891112]	0.240797	3.18391	3.56841	0.0903838	0.747899
ENSMUSG00000022323	Rida	reactive intermediate imine deaminase A homolog [Source:MGI Symbol;Acc:MGI:1095401]	0.469766	2.44794	3.5601	0.0907053	0.748807
ENSMUSG00000015776	Med22	mediator complex subunit 22 [Source:MGI Symbol;Acc:MGI:98446]	0.147465	5.67715	3.55969	0.0907213	0.748807
ENSMUSG00000031966	Glb1l3	galactosidase, beta 1 like 3 [Source:MGI Symbol;Acc:MGI:1918143]	0.299134	3.91445	3.55955	0.0907266	0.748807
ENSMUSG00000033157	Abhd10	abhydrolase domain containing 10 [Source:MGI Symbol;Acc:MGI:2442422]	0.19814	3.65167	3.55941	0.090732	0.748807
ENSMUSG00000025931	Paqr8	progestin and adipoQ receptor family member VIII [Source:MGI Symbol;Acc:MGI:1921479]	-0.241553	4.13913	3.55512	0.0908986	0.749689
ENSMUSG00000053134	Supt7l	suppressor of Ty 7-like [Source:MGI Symbol;Acc:MGI:1919445]	-0.192982	4.47528	3.55148	0.0910403	0.750366
ENSMUSG00000021662	Arhgef28	Rho guanine nucleotide exchange factor (GEF) 28 [Source:MGI Symbol;Acc:MGI:1346016]	-0.461258	3.42534	3.54978	0.0911067	0.750421
ENSMUSG00000044328	Trp53i13	transformation related protein 53 inducible protein 13 [Source:MGI Symbol;Acc:MGI:1915125]	0.170704	4.96199	3.544	0.0913326	0.751516
ENSMUSG00000037111	Setd7	SET domain containing (lysine methyltransferase) 7 [Source:MGI Symbol;Acc:MGI:1920501]	-0.186849	6.58798	3.54017	0.0914825	0.751516
ENSMUSG00000035547	Capn5	calpain 5 [Source:MGI Symbol;Acc:MGI:1100859]	-0.284545	6.40683	3.53895	0.0915302	0.751516
ENSMUSG00000022386	Trmu	tRNA 5-methylaminomethyl-2-thiouridylate methyltransferase [Source:MGI Symbol;Acc:MGI:1919276]	0.225742	4.34425	3.53733	0.0915939	0.751516
ENSMUSG00000038764	Ptpn3	protein tyrosine phosphatase, non-receptor type 3 [Source:MGI Symbol;Acc:MGI:105307]	-0.760037	2.29701	3.53733	0.091594	0.751516
ENSMUSG00000062078	Qk	quaking [Source:MGI Symbol;Acc:MGI:97837]	0.183551	9.19905	3.53589	0.0916503	0.751516
ENSMUSG00000029442	Wdr66	WD repeat domain 66 [Source:MGI Symbol;Acc:MGI:1918495]	-0.634129	2.02768	3.53194	0.0918057	0.751516
ENSMUSG00000028042	Zbtb7b	zinc finger and BTB domain containing 7B [Source:MGI Symbol;Acc:MGI:102755]	-0.190911	4.78472	3.52933	0.0919083	0.751516
ENSMUSG00000031657	Heatr3	HEAT repeat containing 3 [Source:MGI Symbol;Acc:MGI:2444491]	0.257235	4.31691	3.52773	0.0919715	0.751516
ENSMUSG00000026921	Egfl7	EGF-like domain 7 [Source:MGI Symbol;Acc:MGI:2449923]	0.18005	10.6264	3.52699	0.092001	0.751516
ENSMUSG00000021594	Srd5a1	steroid 5 alpha-reductase 1 [Source:MGI Symbol;Acc:MGI:98400]	0.422352	1.90687	3.52625	0.0920302	0.751516
ENSMUSG00000070319	Eif3g	eukaryotic translation initiation factor 3, subunit G [Source:MGI Symbol;Acc:MGI:1858258]	0.131216	6.02471	3.52579	0.0920483	0.751516
ENSMUSG00000017144	Rnd3	Rho family GTPase 3 [Source:MGI Symbol;Acc:MGI:1921444]	0.249486	4.72056	3.52493	0.092082	0.751516
ENSMUSG00000015605	Srf	serum response factor [Source:MGI Symbol;Acc:MGI:106658]	0.286898	7.19788	3.5245	0.0920993	0.751516
ENSMUSG00000070003	Ssbp4	single stranded DNA binding protein 4 [Source:MGI Symbol;Acc:MGI:1924150]	-0.183727	6.72807	3.52191	0.0922016	0.751516
ENSMUSG00000021668	Polk	polymerase (DNA directed), kappa [Source:MGI Symbol;Acc:MGI:1349767]	-0.158008	4.99257	3.52055	0.0922554	0.751516
ENSMUSG00000039349	C130074G19Rik	RIKEN cDNA C130074G19 gene [Source:MGI Symbol;Acc:MGI:2444831]	0.174915	7.94694	3.51983	0.0922839	0.751516
ENSMUSG00000031079	Zfp300	zinc finger protein 300 [Source:MGI Symbol;Acc:MGI:3045326]	-0.412458	1.04512	3.51774	0.0923668	0.751516
ENSMUSG00000022313	Utp23	UTP23 small subunit processome component [Source:MGI Symbol;Acc:MGI:1925831]	0.222678	3.49815	3.5175	0.0923765	0.751516
ENSMUSG00000008036	Ap2s1	adaptor-related protein complex 2, sigma 1 subunit [Source:MGI Symbol;Acc:MGI:2141861]	0.226832	5.63289	3.51418	0.0925085	0.751573
ENSMUSG00000026927	Entr1	endosome associated trafficking regulator 1 [Source:MGI Symbol;Acc:MGI:1915362]	0.190876	6.25789	3.51157	0.0926123	0.751573
ENSMUSG00000059834	Sclt1	sodium channel and clathrin linker 1 [Source:MGI Symbol;Acc:MGI:1914411]	-0.27495	3.78592	3.51045	0.0926567	0.751573
ENSMUSG00000056174	Col8a2	collagen, type VIII, alpha 2 [Source:MGI Symbol;Acc:MGI:88464]	-1.01471	1.02275	3.50955	0.0926927	0.751573
ENSMUSG00000036873	2410004B18Rik	RIKEN cDNA 2410004B18 gene [Source:MGI Symbol;Acc:MGI:1913671]	0.149556	4.41864	3.50833	0.0927411	0.751573
ENSMUSG00000028076	Cd1d1	CD1d1 antigen [Source:MGI Symbol;Acc:MGI:107674]	0.192531	5.32242	3.5083	0.0927425	0.751573
ENSMUSG00000026107	Nabp1	nucleic acid binding protein 1 [Source:MGI Symbol;Acc:MGI:1923258]	-0.374915	2.96662	3.50228	0.0929829	0.752175
ENSMUSG00000025103	Btbd1	BTB (POZ) domain containing 1 [Source:MGI Symbol;Acc:MGI:1933765]	0.163865	5.39514	3.50212	0.0929894	0.752175
ENSMUSG00000036885	Arhgef26	Rho guanine nucleotide exchange factor (GEF) 26 [Source:MGI Symbol;Acc:MGI:1918053]	0.443395	6.70425	3.50167	0.0930073	0.752175
ENSMUSG00000039652	Cpeb3	cytoplasmic polyadenylation element binding protein 3 [Source:MGI Symbol;Acc:MGI:2443075]	-0.271222	3.96684	3.49882	0.0931214	0.752175
ENSMUSG00000047227	Gm527	predicted gene 527 [Source:MGI Symbol;Acc:MGI:2685373]	-0.423567	0.795064	3.49687	0.0931999	0.752175
ENSMUSG00000029516	Cit	citron [Source:MGI Symbol;Acc:MGI:105313]	0.179436	4.64	3.49643	0.0932176	0.752175
ENSMUSG00000025245	Lztfl1	leucine zipper transcription factor-like 1 [Source:MGI Symbol;Acc:MGI:1934860]	0.165386	4.09752	3.49597	0.0932359	0.752175
ENSMUSG00000028333	Anp32b	acidic (leucine-rich) nuclear phosphoprotein 32 family, member B [Source:MGI Symbol;Acc:MGI:1914878]	0.196576	5.9598	3.49205	0.0933936	0.752244
ENSMUSG00000105368	NA	NA	0.482932	0.939652	3.49121	0.0934273	0.752244
ENSMUSG00000047735	Samd9l	sterile alpha motif domain containing 9-like [Source:MGI Symbol;Acc:MGI:1343184]	-0.403772	6.5685	3.48884	0.0935228	0.752244
ENSMUSG00000027227	Sord	sorbitol dehydrogenase [Source:MGI Symbol;Acc:MGI:98266]	-0.710358	2.95443	3.48847	0.0935377	0.752244
ENSMUSG00000043263	Ifi209	interferon activated gene 209 [Source:MGI Symbol;Acc:MGI:2138243]	-0.466652	3.66812	3.48831	0.0935439	0.752244
ENSMUSG00000014164	Klhl3	kelch-like 3 [Source:MGI Symbol;Acc:MGI:2445185]	0.313268	3.02449	3.48641	0.0936207	0.752267
ENSMUSG00000020716	Nf1	neurofibromin 1 [Source:MGI Symbol;Acc:MGI:97306]	0.27803	6.23227	3.48444	0.0937004	0.752267
ENSMUSG00000024033	Rsph1	radial spoke head 1 homolog (Chlamydomonas) [Source:MGI Symbol;Acc:MGI:1194909]	-0.952661	1.21832	3.48379	0.0937264	0.752267
ENSMUSG00000078607	1810010H24Rik	RIKEN cDNA 1810010H24 gene [Source:MGI Symbol;Acc:MGI:1916316]	-0.706987	1.31796	3.48096	0.0938409	0.752283
ENSMUSG00000022237	Ankrd33b	ankyrin repeat domain 33B [Source:MGI Symbol;Acc:MGI:1917904]	-0.398886	8.54722	3.48078	0.0938482	0.752283
ENSMUSG00000053460	Ggcx	gamma-glutamyl carboxylase [Source:MGI Symbol;Acc:MGI:1927655]	-0.202701	5.558	3.47761	0.0939767	0.752832
ENSMUSG00000090733	Rps27	ribosomal protein S27 [Source:MGI Symbol;Acc:MGI:1888676]	0.231317	7.28383	3.47566	0.0940558	0.752917
ENSMUSG00000052812	Atad2b	ATPase family, AAA domain containing 2B [Source:MGI Symbol;Acc:MGI:2444798]	0.117168	5.48273	3.47309	0.0941604	0.752917
ENSMUSG00000042622	Maff	v-maf musculoaponeurotic fibrosarcoma oncogene family, protein F (avian) [Source:MGI Symbol;Acc:MGI:96910]	0.323209	6.41718	3.4697	0.0942984	0.752917
ENSMUSG00000020219	Timm13	translocase of inner mitochondrial membrane 13 [Source:MGI Symbol;Acc:MGI:1353432]	0.219006	4.78236	3.46429	0.0945191	0.752917
ENSMUSG00000044066	Cep68	centrosomal protein 68 [Source:MGI Symbol;Acc:MGI:2667663]	0.138717	6.40624	3.46384	0.0945375	0.752917
ENSMUSG00000022336	Eif3e	eukaryotic translation initiation factor 3, subunit E [Source:MGI Symbol;Acc:MGI:99257]	-0.151348	6.02802	3.4634	0.0945555	0.752917
ENSMUSG00000026027	Stradb	STE20-related kinase adaptor beta [Source:MGI Symbol;Acc:MGI:2144047]	-0.209812	3.65359	3.46269	0.0945845	0.752917
ENSMUSG00000019990	Pde7b	phosphodiesterase 7B [Source:MGI Symbol;Acc:MGI:1352752]	-0.620504	2.5997	3.46117	0.0946465	0.752917
ENSMUSG00000069769	Msi2	musashi RNA-binding protein 2 [Source:MGI Symbol;Acc:MGI:1923876]	-0.446271	7.40287	3.46062	0.0946692	0.752917
ENSMUSG00000031875	Cmtm3	CKLF-like MARVEL transmembrane domain containing 3 [Source:MGI Symbol;Acc:MGI:2447162]	0.201111	7.43057	3.46047	0.094675	0.752917
ENSMUSG00000034292	Traf3ip1	TRAF3 interacting protein 1 [Source:MGI Symbol;Acc:MGI:1921269]	-0.147822	4.63625	3.46033	0.0946811	0.752917
ENSMUSG00000001768	Rin2	Ras and Rab interactor 2 [Source:MGI Symbol;Acc:MGI:1921280]	0.405626	8.2182	3.45898	0.0947363	0.752917
ENSMUSG00000033060	Lmo7	LIM domain only 7 [Source:MGI Symbol;Acc:MGI:1353586]	-0.368036	7.27992	3.45824	0.0947665	0.752917
ENSMUSG00000068522	Aard	alanine and arginine rich domain containing protein [Source:MGI Symbol;Acc:MGI:2181621]	0.253327	5.28445	3.45678	0.0948265	0.752917
ENSMUSG00000026622	Nek2	NIMA (never in mitosis gene a)-related expressed kinase 2 [Source:MGI Symbol;Acc:MGI:109359]	-0.980416	1.3074	3.45074	0.0950745	0.753371
ENSMUSG00000067629	Syngap1	synaptic Ras GTPase activating protein 1 homolog (rat) [Source:MGI Symbol;Acc:MGI:3039785]	-0.512635	2.43228	3.45006	0.0951026	0.753371
ENSMUSG00000040969	Arhgef38	Rho guanine nucleotide exchange factor (GEF) 38 [Source:MGI Symbol;Acc:MGI:1924919]	-1.31226	2.37687	3.44622	0.095261	0.753371
ENSMUSG00000024222	Fkbp5	FK506 binding protein 5 [Source:MGI Symbol;Acc:MGI:104670]	1.24753	4.5272	3.44553	0.0952893	0.753371
ENSMUSG00000022672	Prkdc	protein kinase, DNA activated, catalytic polypeptide [Source:MGI Symbol;Acc:MGI:104779]	0.159771	4.47431	3.44414	0.0953468	0.753371
ENSMUSG00000042050	Wdr60	WD repeat domain 60 [Source:MGI Symbol;Acc:MGI:2445085]	0.233372	3.38448	3.44396	0.0953543	0.753371
ENSMUSG00000057156	Homez	homeodomain leucine zipper-encoding gene [Source:MGI Symbol;Acc:MGI:2678023]	-0.28704	2.59829	3.44382	0.0953598	0.753371
ENSMUSG00000050248	Evc2	EvC ciliary complex subunit 2 [Source:MGI Symbol;Acc:MGI:1915775]	0.287379	3.4929	3.44374	0.0953634	0.753371
ENSMUSG00000097537	2610020C07Rik	RIKEN cDNA 2610020C07 gene [Source:MGI Symbol;Acc:MGI:1917168]	0.457583	0.991184	3.43776	0.0956107	0.754526
ENSMUSG00000037762	Slc16a9	solute carrier family 16 (monocarboxylic acid transporters), member 9 [Source:MGI Symbol;Acc:MGI:1914109]	-0.373199	7.45247	3.43535	0.0957106	0.754526
ENSMUSG00000059970	Hspa2	heat shock protein 2 [Source:MGI Symbol;Acc:MGI:96243]	-0.410959	3.37831	3.43447	0.0957473	0.754526
ENSMUSG00000039201	Tbc1d25	TBC1 domain family, member 25 [Source:MGI Symbol;Acc:MGI:2444862]	-0.24582	3.20476	3.43441	0.0957499	0.754526
ENSMUSG00000053702	Nebl	nebulette [Source:MGI Symbol;Acc:MGI:1921353]	-0.796624	3.10401	3.43192	0.0958533	0.754867
ENSMUSG00000049401	Ogfr	opioid growth factor receptor [Source:MGI Symbol;Acc:MGI:1919325]	0.115728	6.31106	3.43005	0.0959309	0.755005
ENSMUSG00000033004	Mycbp2	MYC binding protein 2, E3 ubiquitin protein ligase [Source:MGI Symbol;Acc:MGI:2179432]	0.144661	6.77893	3.42589	0.0961042	0.755895
ENSMUSG00000029375	Cxcl15	chemokine (C-X-C motif) ligand 15 [Source:MGI Symbol;Acc:MGI:1339941]	-1.17411	7.05882	3.42142	0.0962911	0.756182
ENSMUSG00000020576	Nbas	neuroblastoma amplified sequence [Source:MGI Symbol;Acc:MGI:1918419]	0.139303	5.61131	3.41933	0.0963786	0.756182
ENSMUSG00000031146	Plp2	proteolipid protein 2 [Source:MGI Symbol;Acc:MGI:1298382]	-0.246961	3.22423	3.41324	0.0966341	0.756182
ENSMUSG00000061759	Armt1	acidic residue methyltransferase 1 [Source:MGI Symbol;Acc:MGI:1920669]	-0.208933	3.74631	3.41251	0.0966646	0.756182
ENSMUSG00000005514	Por	P450 (cytochrome) oxidoreductase [Source:MGI Symbol;Acc:MGI:97744]	-0.185656	6.82917	3.40967	0.096784	0.756182
ENSMUSG00000046312	Myorg	myogenesis regulating glycosidase (putative) [Source:MGI Symbol;Acc:MGI:2140300]	-0.81846	1.06604	3.40871	0.0968245	0.756182
ENSMUSG00000004356	Utp20	UTP20 small subunit processome component [Source:MGI Symbol;Acc:MGI:1917933]	0.2309	4.91132	3.40854	0.0968317	0.756182
ENSMUSG00000073775	Kti12	KTI12 homolog, chromatin associated [Source:MGI Symbol;Acc:MGI:1923547]	0.277931	3.75489	3.40829	0.0968423	0.756182
ENSMUSG00000024970	Spindoc	spindlin interactor and repressor of chromatin binding [Source:MGI Symbol;Acc:MGI:2147611]	0.145107	5.2103	3.40796	0.0968564	0.756182
ENSMUSG00000040663	Clcf1	cardiotrophin-like cytokine factor 1 [Source:MGI Symbol;Acc:MGI:1930088]	0.188703	5.67581	3.40782	0.0968622	0.756182
ENSMUSG00000045954	Cavin2	caveolae associated 2 [Source:MGI Symbol;Acc:MGI:99513]	0.168178	10.7565	3.40733	0.0968829	0.756182
ENSMUSG00000028101	Pias3	protein inhibitor of activated STAT 3 [Source:MGI Symbol;Acc:MGI:1913126]	-0.185059	6.06875	3.40591	0.0969426	0.756182
ENSMUSG00000047454	Gphn	gephyrin [Source:MGI Symbol;Acc:MGI:109602]	-0.143261	5.14315	3.40505	0.096979	0.756182
ENSMUSG00000050675	Gp1ba	glycoprotein 1b, alpha polypeptide [Source:MGI Symbol;Acc:MGI:1333744]	-0.558135	1.08472	3.40369	0.0970365	0.756182
ENSMUSG00000034006	Pqlc1	PQ loop repeat containing 1 [Source:MGI Symbol;Acc:MGI:1914193]	0.155158	5.77412	3.40352	0.0970436	0.756182
ENSMUSG00000022621	Rabl2	RAB, member RAS oncogene family-like 2 [Source:MGI Symbol;Acc:MGI:1915958]	-0.180226	3.22467	3.39961	0.0972088	0.756999
ENSMUSG00000112980	NA	NA	-0.706213	0.617331	3.39433	0.0974325	0.757465
ENSMUSG00000018819	Lsp1	lymphocyte specific 1 [Source:MGI Symbol;Acc:MGI:96832]	1.31565	2.26331	3.39412	0.0974416	0.757465
ENSMUSG00000019088	Dnase1l1	deoxyribonuclease 1-like 1 [Source:MGI Symbol;Acc:MGI:109628]	-0.155776	4.89083	3.39176	0.0975419	0.757465
ENSMUSG00000009555	Cdk9	cyclin-dependent kinase 9 (CDC2-related kinase) [Source:MGI Symbol;Acc:MGI:1328368]	0.109383	6.26633	3.39156	0.0975505	0.757465
ENSMUSG00000037236	Matr3	matrin 3 [Source:MGI Symbol;Acc:MGI:1298379]	0.127402	7.02303	3.3911	0.0975702	0.757465
ENSMUSG00000068874	Selenbp1	selenium binding protein 1 [Source:MGI Symbol;Acc:MGI:96825]	-0.59527	4.97191	3.38448	0.097852	0.757627
ENSMUSG00000039929	Urb1	URB1 ribosome biogenesis 1 homolog (S. cerevisiae) [Source:MGI Symbol;Acc:MGI:2146468]	0.310661	4.20237	3.38362	0.0978887	0.757627
ENSMUSG00000024659	Anxa1	annexin A1 [Source:MGI Symbol;Acc:MGI:96819]	-0.484671	4.3166	3.38267	0.0979294	0.757627
ENSMUSG00000034612	Chst11	carbohydrate sulfotransferase 11 [Source:MGI Symbol;Acc:MGI:1927166]	-0.196623	6.81515	3.38067	0.0980147	0.757627
ENSMUSG00000027435	Cd93	CD93 antigen [Source:MGI Symbol;Acc:MGI:106664]	0.245986	11.6974	3.38032	0.0980297	0.757627
ENSMUSG00000026939	Tmem141	transmembrane protein 141 [Source:MGI Symbol;Acc:MGI:1098773]	-0.371544	1.58103	3.37996	0.0980455	0.757627
ENSMUSG00000052833	Sae1	SUMO1 activating enzyme subunit 1 [Source:MGI Symbol;Acc:MGI:1929264]	0.163639	5.66679	3.37834	0.0981145	0.757627
ENSMUSG00000019437	Tlcd1	TLC domain containing 1 [Source:MGI Symbol;Acc:MGI:1915572]	-0.366714	2.07656	3.3773	0.0981591	0.757627
ENSMUSG00000037541	Shank2	SH3 and multiple ankyrin repeat domains 2 [Source:MGI Symbol;Acc:MGI:2671987]	-0.807715	0.918156	3.37624	0.0982048	0.757627
ENSMUSG00000025872	Thoc3	THO complex 3 [Source:MGI Symbol;Acc:MGI:1920916]	0.187562	4.45719	3.37579	0.0982239	0.757627
ENSMUSG00000038876	Rnf146	ring finger protein 146 [Source:MGI Symbol;Acc:MGI:1915281]	0.191358	4.00081	3.37508	0.0982544	0.757627
ENSMUSG00000017314	Mpp2	membrane protein, palmitoylated 2 (MAGUK p55 subfamily member 2) [Source:MGI Symbol;Acc:MGI:1858257]	-0.408107	1.50872	3.36857	0.0985343	0.759268
ENSMUSG00000041617	Ccdc74a	coiled-coil domain containing 74A [Source:MGI Symbol;Acc:MGI:1919565]	-0.411099	1.30374	3.36732	0.0985882	0.759268
ENSMUSG00000033287	Kctd17	potassium channel tetramerisation domain containing 17 [Source:MGI Symbol;Acc:MGI:1920094]	-0.178755	4.85324	3.36511	0.0986834	0.759462
ENSMUSG00000052776	Oas1a	2'-5' oligoadenylate synthetase 1A [Source:MGI Symbol;Acc:MGI:2180860]	-0.311041	3.7303	3.36393	0.0987343	0.759462
ENSMUSG00000018800	Abca5	ATP-binding cassette, sub-family A (ABC1), member 5 [Source:MGI Symbol;Acc:MGI:2386607]	-0.570362	1.46255	3.35896	0.0989492	0.759613
ENSMUSG00000016087	Fli1	Friend leukemia integration 1 [Source:MGI Symbol;Acc:MGI:95554]	0.442655	6.37658	3.35882	0.0989551	0.759613
ENSMUSG00000040829	Zmynd15	zinc finger, MYND-type containing 15 [Source:MGI Symbol;Acc:MGI:3603821]	-0.220346	4.89027	3.35778	0.0990003	0.759613
ENSMUSG00000029001	Fbxo44	F-box protein 44 [Source:MGI Symbol;Acc:MGI:1354744]	-1.27477	1.24571	3.35634	0.0990629	0.759613
ENSMUSG00000027332	Ivd	isovaleryl coenzyme A dehydrogenase [Source:MGI Symbol;Acc:MGI:1929242]	-0.165128	6.16494	3.35587	0.099083	0.759613
ENSMUSG00000017007	Rbpjl	recombination signal binding protein for immunoglobulin kappa J region-like [Source:MGI Symbol;Acc:MGI:1196616]	-1.15754	3.23683	3.35353	0.0991848	0.759613
ENSMUSG00000039021	Ttc16	tetratricopeptide repeat domain 16 [Source:MGI Symbol;Acc:MGI:2443048]	-0.685286	1.63571	3.35083	0.0993022	0.759613
ENSMUSG00000001783	Rtcb	RNA 2',3'-cyclic phosphate and 5'-OH ligase [Source:MGI Symbol;Acc:MGI:106379]	0.131071	6.45695	3.34992	0.0993417	0.759613
ENSMUSG00000035112	Wnk4	WNK lysine deficient protein kinase 4 [Source:MGI Symbol;Acc:MGI:1917097]	-0.357007	2.24296	3.3481	0.099421	0.759613
ENSMUSG00000038570	Saxo2	stabilizer of axonemal microtubules 2 [Source:MGI Symbol;Acc:MGI:1914618]	-0.859903	1.01915	3.34764	0.0994409	0.759613
ENSMUSG00000037940	Inpp4b	inositol polyphosphate-4-phosphatase, type II [Source:MGI Symbol;Acc:MGI:2158925]	0.354673	3.24955	3.3464	0.099495	0.759613
ENSMUSG00000057895	Zfp105	zinc finger protein 105 [Source:MGI Symbol;Acc:MGI:1277119]	0.229817	3.18017	3.34636	0.0994967	0.759613
ENSMUSG00000031022	BC051019	cDNA sequence BC051019 [Source:MGI Symbol;Acc:MGI:1928824]	-0.787976	1.18086	3.34537	0.0995401	0.759613
ENSMUSG00000035637	Grhpr	glyoxylate reductase/hydroxypyruvate reductase [Source:MGI Symbol;Acc:MGI:1923488]	-0.2732	2.54941	3.34131	0.0997172	0.759902
ENSMUSG00000043923	Ccdc84	coiled-coil domain containing 84 [Source:MGI Symbol;Acc:MGI:2685960]	-0.204329	4.67326	3.34114	0.0997248	0.759902
ENSMUSG00000028634	Hivep3	human immunodeficiency virus type I enhancer binding protein 3 [Source:MGI Symbol;Acc:MGI:106589]	0.17236	4.13301	3.34034	0.0997595	0.759902
ENSMUSG00000037379	Spon2	spondin 2, extracellular matrix protein [Source:MGI Symbol;Acc:MGI:1923724]	0.726279	1.46291	3.33779	0.0998712	0.760292
ENSMUSG00000018040	Rrp7a	ribosomal RNA processing 7 homolog A (S. cerevisiae) [Source:MGI Symbol;Acc:MGI:1922028]	0.162813	4.9386	3.33503	0.0999924	0.76058
ENSMUSG00000046947	Adck2	aarF domain containing kinase 2 [Source:MGI Symbol;Acc:MGI:1889336]	-0.19974	4.25684	3.33417	0.10003	0.76058
ENSMUSG00000046330	Rpl37a	ribosomal protein L37a [Source:MGI Symbol;Acc:MGI:98068]	0.188784	6.49876	3.3325	0.100103	0.760676
ENSMUSG00000032481	Smarcc1	SWI/SNF related, matrix associated, actin dependent regulator of chromatin, subfamily c, member 1 [Source:MGI Symbol;Acc:MGI:1203524]	0.206954	5.25019	3.3286	0.100275	0.761017
ENSMUSG00000029408	Abcb9	ATP-binding cassette, sub-family B (MDR/TAP), member 9 [Source:MGI Symbol;Acc:MGI:1861729]	-0.254575	3.15663	3.32771	0.100314	0.761017
ENSMUSG00000057842	Zfp595	zinc finger protein 595 [Source:MGI Symbol;Acc:MGI:3040707]	-0.261991	3.03238	3.327	0.100345	0.761017
ENSMUSG00000049184	Purg	purine-rich element binding protein G [Source:MGI Symbol;Acc:MGI:1922279]	0.279581	2.83473	3.32598	0.100391	0.761017
ENSMUSG00000043091	Tuba1c	tubulin, alpha 1C [Source:MGI Symbol;Acc:MGI:1095409]	-0.56166	2.01032	3.32433	0.100463	0.761109
ENSMUSG00000034159	Mab21l4	mab-21-like 4 [Source:MGI Symbol;Acc:MGI:1919124]	-1.07751	1.38591	3.32126	0.100599	0.76161
ENSMUSG00000037032	Apbb1	amyloid beta (A4) precursor protein-binding, family B, member 1 [Source:MGI Symbol;Acc:MGI:107765]	-0.222241	5.10086	3.32009	0.100651	0.76161
ENSMUSG00000039232	Stx11	syntaxin 11 [Source:MGI Symbol;Acc:MGI:1921982]	-0.485655	2.22515	3.31723	0.100777	0.762108
ENSMUSG00000062609	Kcnj15	potassium inwardly-rectifying channel, subfamily J, member 15 [Source:MGI Symbol;Acc:MGI:1310000]	-0.835005	3.69335	3.31546	0.100856	0.762245
ENSMUSG00000020453	Patz1	POZ (BTB) and AT hook containing zinc finger 1 [Source:MGI Symbol;Acc:MGI:1891832]	0.125138	5.78992	3.31396	0.100922	0.762289
ENSMUSG00000040945	Rcc2	regulator of chromosome condensation 2 [Source:MGI Symbol;Acc:MGI:1919784]	0.142039	6.26022	3.31117	0.101046	0.762549
ENSMUSG00000027242	Wdr76	WD repeat domain 76 [Source:MGI Symbol;Acc:MGI:1926186]	-0.225826	3.29976	3.31045	0.101078	0.762549
ENSMUSG00000074698	Csnk2a1	casein kinase 2, alpha 1 polypeptide [Source:MGI Symbol;Acc:MGI:88543]	0.143738	6.55766	3.3056	0.101294	0.763416
ENSMUSG00000046667	Rbm12b1	RNA binding motif protein 12 B1 [Source:MGI Symbol;Acc:MGI:1919647]	0.210921	3.36871	3.30514	0.101315	0.763416
ENSMUSG00000005370	Msh6	mutS homolog 6 [Source:MGI Symbol;Acc:MGI:1343961]	-0.150707	4.29492	3.30175	0.101466	0.764077
ENSMUSG00000072214	2021-09-05	septin 5 [Source:MGI Symbol;Acc:MGI:1195461]	0.349899	1.94195	3.30046	0.101524	0.764077
ENSMUSG00000022299	Slc25a32	solute carrier family 25, member 32 [Source:MGI Symbol;Acc:MGI:1917156]	-0.212785	4.03997	3.29859	0.101608	0.764248
ENSMUSG00000028582	Cc2d1b	coiled-coil and C2 domain containing 1B [Source:MGI Symbol;Acc:MGI:2443076]	-0.170563	5.29025	3.29459	0.101787	0.76514
ENSMUSG00000004961	Syt5	synaptotagmin V [Source:MGI Symbol;Acc:MGI:1926368]	-0.807247	0.486527	3.29062	0.101965	0.765602
ENSMUSG00000021097	Clmn	calmin [Source:MGI Symbol;Acc:MGI:2136957]	-0.932357	1.8702	3.29029	0.10198	0.765602
ENSMUSG00000036863	Syde2	synapse defective 1, Rho GTPase, homolog 2 (C. elegans) [Source:MGI Symbol;Acc:MGI:3036264]	-0.603953	1.19482	3.28729	0.102115	0.765602
ENSMUSG00000037613	Tnfrsf23	tumor necrosis factor receptor superfamily, member 23 [Source:MGI Symbol;Acc:MGI:1930269]	-0.400454	1.08008	3.28685	0.102135	0.765602
ENSMUSG00000025758	Plk4	polo like kinase 4 [Source:MGI Symbol;Acc:MGI:101783]	-0.272738	2.68366	3.28644	0.102153	0.765602
ENSMUSG00000038260	Trpm4	transient receptor potential cation channel, subfamily M, member 4 [Source:MGI Symbol;Acc:MGI:1915917]	-0.13843	6.40958	3.28127	0.102387	0.766897
ENSMUSG00000032518	Rpsa	ribosomal protein SA [Source:MGI Symbol;Acc:MGI:105381]	0.181207	7.43991	3.27827	0.102523	0.767162
ENSMUSG00000056973	Ces1d	carboxylesterase 1D [Source:MGI Symbol;Acc:MGI:2148202]	-0.730333	4.99319	3.27759	0.102554	0.767162
ENSMUSG00000022305	Lrp12	low density lipoprotein-related protein 12 [Source:MGI Symbol;Acc:MGI:2443132]	-0.217333	3.26726	3.27644	0.102606	0.767162
ENSMUSG00000026341	Actr3	ARP3 actin-related protein 3 [Source:MGI Symbol;Acc:MGI:1921367]	0.131195	7.21882	3.27352	0.102738	0.767442
ENSMUSG00000033295	Ptprf	protein tyrosine phosphatase, receptor type, F [Source:MGI Symbol;Acc:MGI:102695]	-0.940678	5.54335	3.27292	0.102765	0.767442
ENSMUSG00000029394	Cdk2ap1	CDK2 (cyclin-dependent kinase 2)-associated protein 1 [Source:MGI Symbol;Acc:MGI:1202069]	0.175993	4.25684	3.27061	0.102871	0.767511
ENSMUSG00000067873	Htatsf1	HIV TAT specific factor 1 [Source:MGI Symbol;Acc:MGI:1919709]	0.16136	5.46156	3.26887	0.10295	0.767511
ENSMUSG00000018417	Myo1b	myosin IB [Source:MGI Symbol;Acc:MGI:107752]	0.184672	6.49262	3.2666	0.103053	0.767511
ENSMUSG00000037725	Ckap2	cytoskeleton associated protein 2 [Source:MGI Symbol;Acc:MGI:1931797]	-1.25802	1.3964	3.26577	0.103091	0.767511
ENSMUSG00000026380	Tfcp2l1	transcription factor CP2-like 1 [Source:MGI Symbol;Acc:MGI:2444691]	-1.11787	3.18629	3.26475	0.103138	0.767511
ENSMUSG00000086316	Nbdy	negative regulator of P-body association [Source:MGI Symbol;Acc:MGI:1917373]	0.251346	3.87843	3.26467	0.103141	0.767511
ENSMUSG00000038010	Ccdc138	coiled-coil domain containing 138 [Source:MGI Symbol;Acc:MGI:1923388]	0.58471	1.52369	3.26232	0.103249	0.767591
ENSMUSG00000003623	Crot	carnitine O-octanoyltransferase [Source:MGI Symbol;Acc:MGI:1921364]	-0.155747	5.03344	3.26176	0.103274	0.767591
ENSMUSG00000018425	Dhx40	DEAH (Asp-Glu-Ala-His) box polypeptide 40 [Source:MGI Symbol;Acc:MGI:1914737]	-0.169211	5.60111	3.25891	0.103404	0.767726
ENSMUSG00000025742	Prps2	phosphoribosyl pyrophosphate synthetase 2 [Source:MGI Symbol;Acc:MGI:97776]	-0.467723	3.95445	3.25869	0.103415	0.767726
ENSMUSG00000031767	Nudt7	nudix (nucleoside diphosphate linked moiety X)-type motif 7 [Source:MGI Symbol;Acc:MGI:1914778]	-0.353777	4.50683	3.25605	0.103536	0.768169
ENSMUSG00000011306	Sugp1	SURP and G patch domain containing 1 [Source:MGI Symbol;Acc:MGI:1917866]	0.119967	5.62357	3.25007	0.10381	0.768748
ENSMUSG00000032316	Clk3	CDC-like kinase 3 [Source:MGI Symbol;Acc:MGI:1098670]	0.165196	7.4498	3.24947	0.103838	0.768748
ENSMUSG00000019916	P4ha1	procollagen-proline, 2-oxoglutarate 4-dioxygenase (proline 4-hydroxylase), alpha 1 polypeptide [Source:MGI Symbol;Acc:MGI:97463]	-0.307735	5.53324	3.24837	0.103889	0.768748
ENSMUSG00000032332	Col12a1	collagen, type XII, alpha 1 [Source:MGI Symbol;Acc:MGI:88448]	-0.512772	5.61005	3.24672	0.103965	0.768748
ENSMUSG00000002342	Tmem161a	transmembrane protein 161A [Source:MGI Symbol;Acc:MGI:2384577]	0.116477	5.70285	3.2459	0.104003	0.768748
ENSMUSG00000031596	Slc7a2	solute carrier family 7 (cationic amino acid transporter, y+ system), member 2 [Source:MGI Symbol;Acc:MGI:99828]	-0.777853	1.55741	3.24456	0.104064	0.768748
ENSMUSG00000027613	Eif6	eukaryotic translation initiation factor 6 [Source:MGI Symbol;Acc:MGI:1196288]	0.199855	6.26641	3.24383	0.104098	0.768748
ENSMUSG00000033769	Exoc6b	exocyst complex component 6B [Source:MGI Symbol;Acc:MGI:1923164]	0.123064	5.46009	3.24252	0.104159	0.768748
ENSMUSG00000032567	Aste1	asteroid homolog 1 [Source:MGI Symbol;Acc:MGI:1913845]	0.277435	3.4983	3.24191	0.104187	0.768748
ENSMUSG00000031785	Adgrg1	adhesion G protein-coupled receptor G1 [Source:MGI Symbol;Acc:MGI:1340051]	-0.159631	6.49614	3.24107	0.104226	0.768748
ENSMUSG00000027573	Gid8	GID complex subunit 8 [Source:MGI Symbol;Acc:MGI:1923675]	0.142933	5.05932	3.2391	0.104317	0.768969
ENSMUSG00000087684	1200007C13Rik	RIKEN cDNA 1200007C13 gene [Source:MGI Symbol;Acc:MGI:1921369]	0.689143	1.10346	3.23559	0.10448	0.76945
ENSMUSG00000004626	Stxbp2	syntaxin binding protein 2 [Source:MGI Symbol;Acc:MGI:107370]	-0.490389	3.26636	3.23505	0.104505	0.76945
ENSMUSG00000033031	Cip2a	cell proliferation regulating inhibitor of protein phosphatase 2A [Source:MGI Symbol;Acc:MGI:2146335]	-0.444345	1.8352	3.23019	0.10473	0.770449
ENSMUSG00000028062	Lamtor2	late endosomal/lysosomal adaptor, MAPK and MTOR activator 2 [Source:MGI Symbol;Acc:MGI:1932697]	0.214977	4.36398	3.22823	0.104822	0.770449
ENSMUSG00000037664	Cdkn1c	cyclin-dependent kinase inhibitor 1C (P57) [Source:MGI Symbol;Acc:MGI:104564]	-0.499458	2.32482	3.22766	0.104848	0.770449
ENSMUSG00000037573	Tob1	transducer of ErbB-2.1 [Source:MGI Symbol;Acc:MGI:1349721]	-0.289603	5.45715	3.2258	0.104935	0.770449
ENSMUSG00000035674	Ndufa3	NADH:ubiquinone oxidoreductase subunit A3 [Source:MGI Symbol;Acc:MGI:1913341]	0.168649	4.76877	3.2253	0.104958	0.770449
ENSMUSG00000001524	Gtf2h4	general transcription factor II H, polypeptide 4 [Source:MGI Symbol;Acc:MGI:1338799]	0.148335	4.01345	3.22423	0.105008	0.770449
ENSMUSG00000022637	Cblb	Casitas B-lineage lymphoma b [Source:MGI Symbol;Acc:MGI:2146430]	0.140181	5.70318	3.22292	0.10507	0.77045
ENSMUSG00000003464	Pex19	peroxisomal biogenesis factor 19 [Source:MGI Symbol;Acc:MGI:1334458]	0.114792	6.35792	3.21908	0.105249	0.770661
ENSMUSG00000039428	Tmem135	transmembrane protein 135 [Source:MGI Symbol;Acc:MGI:1920009]	0.129869	5.22915	3.21629	0.10538	0.770661
ENSMUSG00000045136	Tubb2b	tubulin, beta 2B class IIB [Source:MGI Symbol;Acc:MGI:1920960]	0.444028	4.24892	3.21551	0.105417	0.770661
ENSMUSG00000045201	Lrrc3b	leucine rich repeat containing 3B [Source:MGI Symbol;Acc:MGI:2384996]	0.947345	1.57959	3.21542	0.105421	0.770661
ENSMUSG00000018102	Hist1h2bc	histone cluster 1, H2bc [Source:MGI Symbol;Acc:MGI:1915274]	0.537177	4.22964	3.21453	0.105462	0.770661
ENSMUSG00000099478	NA	NA	0.382884	2.73306	3.21244	0.10556	0.770661
ENSMUSG00000003810	Mast2	microtubule associated serine/threonine kinase 2 [Source:MGI Symbol;Acc:MGI:894676]	0.153714	6.02465	3.20873	0.105735	0.770661
ENSMUSG00000025408	Ddit3	DNA-damage inducible transcript 3 [Source:MGI Symbol;Acc:MGI:109247]	-0.308826	3.9898	3.20872	0.105736	0.770661
ENSMUSG00000018849	Wwc1	WW, C2 and coiled-coil domain containing 1 [Source:MGI Symbol;Acc:MGI:2388637]	-0.729387	3.62222	3.20722	0.105807	0.770661
ENSMUSG00000031075	Ano1	anoctamin 1, calcium activated chloride channel [Source:MGI Symbol;Acc:MGI:2142149]	-0.694452	2.14959	3.20707	0.105813	0.770661
ENSMUSG00000015837	Sqstm1	sequestosome 1 [Source:MGI Symbol;Acc:MGI:107931]	-0.195898	8.40358	3.2048	0.10592	0.770661
ENSMUSG00000020218	Wif1	Wnt inhibitory factor 1 [Source:MGI Symbol;Acc:MGI:1344332]	0.841119	1.56744	3.20413	0.105952	0.770661
ENSMUSG00000038271	Iffo1	intermediate filament family orphan 1 [Source:MGI Symbol;Acc:MGI:2444516]	-0.16475	6.43809	3.20098	0.106101	0.770661
ENSMUSG00000003420	Fcgrt	Fc receptor, IgG, alpha chain transporter [Source:MGI Symbol;Acc:MGI:103017]	0.178593	5.95242	3.20036	0.106131	0.770661
ENSMUSG00000026203	Dnajb2	DnaJ heat shock protein family (Hsp40) member B2 [Source:MGI Symbol;Acc:MGI:1928739]	-0.246183	5.34427	3.19848	0.10622	0.770661
ENSMUSG00000015766	Eps8	epidermal growth factor receptor pathway substrate 8 [Source:MGI Symbol;Acc:MGI:104684]	-0.569133	3.19416	3.19721	0.10628	0.770661
ENSMUSG00000000627	Sema4f	sema domain, immunoglobulin domain (Ig), TM domain, and short cytoplasmic domain [Source:MGI Symbol;Acc:MGI:1340055]	-1.07398	1.45696	3.19658	0.10631	0.770661
ENSMUSG00000033610	Pank1	pantothenate kinase 1 [Source:MGI Symbol;Acc:MGI:1922985]	-0.234907	3.20436	3.19554	0.106359	0.770661
ENSMUSG00000100201	NA	NA	-0.312212	2.29547	3.19489	0.10639	0.770661
ENSMUSG00000033595	Lgi3	leucine-rich repeat LGI family, member 3 [Source:MGI Symbol;Acc:MGI:2182619]	-1.1642	4.76903	3.19472	0.106398	0.770661
ENSMUSG00000053040	Aph1c	aph1 homolog C, gamma secretase subunit [Source:MGI Symbol;Acc:MGI:1915568]	-0.912028	0.46159	3.19424	0.106421	0.770661
ENSMUSG00000038712	Mindy1	MINDY lysine 48 deubiquitinase 1 [Source:MGI Symbol;Acc:MGI:1922257]	-0.141747	7.07936	3.19312	0.106474	0.770661
ENSMUSG00000024238	Zeb1	zinc finger E-box binding homeobox 1 [Source:MGI Symbol;Acc:MGI:1344313]	0.137368	7.81328	3.19237	0.10651	0.770661
ENSMUSG00000031304	Il2rg	interleukin 2 receptor, gamma chain [Source:MGI Symbol;Acc:MGI:96551]	-0.155004	5.89597	3.18896	0.106672	0.771391
ENSMUSG00000024754	Cemip2	cell migration inducing hyaluronidase 2 [Source:MGI Symbol;Acc:MGI:1890373]	0.311065	9.81337	3.18448	0.106885	0.771996
ENSMUSG00000025240	Sacm1l	SAC1 suppressor of actin mutations 1-like (yeast) [Source:MGI Symbol;Acc:MGI:1933169]	-0.13275	5.1791	3.18284	0.106964	0.771996
ENSMUSG00000037262	Kin	Kin17 DNA and RNA binding protein [Source:MGI Symbol;Acc:MGI:96676]	0.226639	4.47563	3.18235	0.106988	0.771996
ENSMUSG00000057469	E2f6	E2F transcription factor 6 [Source:MGI Symbol;Acc:MGI:1354159]	-0.155058	4.77607	3.18162	0.107022	0.771996
ENSMUSG00000002324	Rec8	REC8 meiotic recombination protein [Source:MGI Symbol;Acc:MGI:1929645]	-1.15684	1.1195	3.1798	0.10711	0.771996
ENSMUSG00000110545	NA	NA	-0.892175	0.396993	3.17949	0.107124	0.771996
ENSMUSG00000019254	Ppp1r12c	protein phosphatase 1, regulatory subunit 12C [Source:MGI Symbol;Acc:MGI:1924258]	0.172465	7.94497	3.17799	0.107196	0.772072
ENSMUSG00000043003	Rasef	RAS and EF hand domain containing [Source:MGI Symbol;Acc:MGI:2448565]	-1.06573	1.28563	3.17485	0.107347	0.772269
ENSMUSG00000040732	Erg	ETS transcription factor [Source:MGI Symbol;Acc:MGI:95415]	0.220343	8.26208	3.17315	0.107428	0.772269
ENSMUSG00000040312	Cchcr1	coiled-coil alpha-helical rod protein 1 [Source:MGI Symbol;Acc:MGI:2385321]	-0.258366	4.17224	3.17309	0.107431	0.772269
ENSMUSG00000066235	Pomgnt2	protein O-linked mannose beta 1,4-N-acetylglucosaminyltransferase 2 [Source:MGI Symbol;Acc:MGI:2143424]	-0.298622	2.54249	3.1723	0.10747	0.772269
ENSMUSG00000053560	Ier2	immediate early response 2 [Source:MGI Symbol;Acc:MGI:104815]	0.340328	9.76803	3.16762	0.107695	0.772657
ENSMUSG00000071847	Apcdd1	adenomatosis polyposis coli down-regulated 1 [Source:MGI Symbol;Acc:MGI:3513977]	0.481515	3.7758	3.16761	0.107695	0.772657
ENSMUSG00000074607	Tox2	TOX high mobility group box family member 2 [Source:MGI Symbol;Acc:MGI:3611233]	0.364924	6.4781	3.16589	0.107778	0.772657
ENSMUSG00000024588	Fech	ferrochelatase [Source:MGI Symbol;Acc:MGI:95513]	-0.134434	5.40882	3.1654	0.107802	0.772657
ENSMUSG00000031601	Cnot7	CCR4-NOT transcription complex, subunit 7 [Source:MGI Symbol;Acc:MGI:1298230]	0.139911	5.82495	3.16479	0.107831	0.772657
ENSMUSG00000041736	Tspo	translocator protein [Source:MGI Symbol;Acc:MGI:88222]	-0.161072	6.65624	3.16137	0.107997	0.773404
ENSMUSG00000020664	Dld	dihydrolipoamide dehydrogenase [Source:MGI Symbol;Acc:MGI:107450]	0.12742	5.92022	3.15946	0.108089	0.773602
ENSMUSG00000087626	Gm15050	predicted gene 15050 [Source:MGI Symbol;Acc:MGI:3705180]	-0.494679	1.63087	3.15799	0.108161	0.773602
ENSMUSG00000110170	NA	NA	-0.232752	3.55664	3.1564	0.108238	0.773602
ENSMUSG00000071652	Ints5	integrator complex subunit 5 [Source:MGI Symbol;Acc:MGI:1923578]	0.184486	4.60937	3.15397	0.108356	0.773602
ENSMUSG00000025083	Afap1l2	actin filament associated protein 1-like 2 [Source:MGI Symbol;Acc:MGI:2147658]	-0.258668	4.20533	3.15044	0.108528	0.773602
ENSMUSG00000015957	Wnt11	wingless-type MMTV integration site family, member 11 [Source:MGI Symbol;Acc:MGI:101948]	-0.867333	0.949469	3.14919	0.108588	0.773602
ENSMUSG00000078247	Airn	antisense Igf2r RNA [Source:MGI Symbol;Acc:MGI:1353471]	0.269217	3.68651	3.14812	0.10864	0.773602
ENSMUSG00000078954	Arhgap8	Rho GTPase activating protein 8 [Source:MGI Symbol;Acc:MGI:1920417]	-0.643406	0.863249	3.14459	0.108813	0.773602
ENSMUSG00000030555	Ttc23	tetratricopeptide repeat domain 23 [Source:MGI Symbol;Acc:MGI:1914259]	0.187546	4.83224	3.14446	0.108819	0.773602
ENSMUSG00000020027	Socs2	suppressor of cytokine signaling 2 [Source:MGI Symbol;Acc:MGI:1201787]	-0.179836	5.50392	3.14389	0.108847	0.773602
ENSMUSG00000031314	Taf1	TATA-box binding protein associated factor 1 [Source:MGI Symbol;Acc:MGI:1336878]	0.129485	6.27308	3.14361	0.108861	0.773602
ENSMUSG00000032199	Polr2m	polymerase (RNA) II (DNA directed) polypeptide M [Source:MGI Symbol;Acc:MGI:107282]	0.142671	6.46839	3.14352	0.108865	0.773602
ENSMUSG00000072774	Zfp951	zinc finger protein 951 [Source:MGI Symbol;Acc:MGI:2441896]	-0.304495	2.55341	3.14231	0.108924	0.773602
ENSMUSG00000037904	Ankrd9	ankyrin repeat domain 9 [Source:MGI Symbol;Acc:MGI:1921501]	-0.462376	1.28711	3.1413	0.108973	0.773602
ENSMUSG00000039298	Cdk5rap2	CDK5 regulatory subunit associated protein 2 [Source:MGI Symbol;Acc:MGI:2384875]	0.138254	4.37922	3.14005	0.109035	0.773602
ENSMUSG00000040506	Ambra1	autophagy/beclin 1 regulator 1 [Source:MGI Symbol;Acc:MGI:2443564]	0.110695	5.95573	3.13956	0.109059	0.773602
ENSMUSG00000034848	Ttc21b	tetratricopeptide repeat domain 21B [Source:MGI Symbol;Acc:MGI:1920918]	-0.180646	4.03797	3.13673	0.109198	0.773602
ENSMUSG00000048696	Mex3d	mex3 RNA binding family member D [Source:MGI Symbol;Acc:MGI:2681847]	0.214033	5.08075	3.13628	0.10922	0.773602
ENSMUSG00000028789	Azin2	antizyme inhibitor 2 [Source:MGI Symbol;Acc:MGI:2442093]	-1.04427	1.9916	3.13525	0.109271	0.773602
ENSMUSG00000046814	Gchfr	GTP cyclohydrolase I feedback regulator [Source:MGI Symbol;Acc:MGI:2443977]	0.561349	1.16798	3.13441	0.109312	0.773602
ENSMUSG00000020592	Sdc1	syndecan 1 [Source:MGI Symbol;Acc:MGI:1349162]	-0.827414	4.46304	3.13027	0.109515	0.773602
ENSMUSG00000025147	Mob2	MOB kinase activator 2 [Source:MGI Symbol;Acc:MGI:1919891]	0.197405	6.156	3.12878	0.109589	0.773602
ENSMUSG00000102171	NA	NA	0.315594	1.81458	3.12793	0.109631	0.773602
ENSMUSG00000027787	Nmd3	NMD3 ribosome export adaptor [Source:MGI Symbol;Acc:MGI:2140103]	0.175055	4.26152	3.12757	0.109648	0.773602
ENSMUSG00000029464	Gpn3	GPN-loop GTPase 3 [Source:MGI Symbol;Acc:MGI:1289326]	-0.20499	4.33541	3.12718	0.109668	0.773602
ENSMUSG00000030816	Rnf40	ring finger protein 40 [Source:MGI Symbol;Acc:MGI:2142048]	0.108453	6.73101	3.12452	0.109799	0.773602
ENSMUSG00000028719	Cmpk1	cytidine monophosphate (UMP-CMP) kinase 1 [Source:MGI Symbol;Acc:MGI:1913838]	0.135237	5.95872	3.12432	0.109809	0.773602
ENSMUSG00000028549	Itgb3bp	integrin beta 3 binding protein (beta3-endonexin) [Source:MGI Symbol;Acc:MGI:1914983]	0.399979	2.22201	3.12248	0.1099	0.773602
ENSMUSG00000034854	Mfsd12	major facilitator superfamily domain containing 12 [Source:MGI Symbol;Acc:MGI:3604804]	-0.301131	3.46724	3.12112	0.109967	0.773602
ENSMUSG00000033124	Atg9a	autophagy related 9A [Source:MGI Symbol;Acc:MGI:2138446]	-0.13326	5.27045	3.11913	0.110066	0.773602
ENSMUSG00000075232	Amd1	S-adenosylmethionine decarboxylase 1 [Source:MGI Symbol;Acc:MGI:88004]	-0.340147	4.13263	3.11887	0.110079	0.773602
ENSMUSG00000003200	Sh3gl1	SH3-domain GRB2-like 1 [Source:MGI Symbol;Acc:MGI:700010]	0.134568	6.29383	3.11774	0.110135	0.773602
ENSMUSG00000029440	Psmd9	proteasome (prosome, macropain) 26S subunit, non-ATPase, 9 [Source:MGI Symbol;Acc:MGI:1914401]	0.175934	4.91936	3.1166	0.110192	0.773602
ENSMUSG00000032412	Atp1b3	ATPase, Na+/K+ transporting, beta 3 polypeptide [Source:MGI Symbol;Acc:MGI:107788]	0.192764	7.88308	3.11635	0.110204	0.773602
ENSMUSG00000030880	Polr3e	polymerase (RNA) III (DNA directed) polypeptide E [Source:MGI Symbol;Acc:MGI:1349452]	0.194839	4.92837	3.11539	0.110251	0.773602
ENSMUSG00000069516	Lyz2	lysozyme 2 [Source:MGI Symbol;Acc:MGI:96897]	-1.03564	8.80661	3.11373	0.110334	0.773602
ENSMUSG00000029201	Ugdh	UDP-glucose dehydrogenase [Source:MGI Symbol;Acc:MGI:1306785]	-0.187713	4.68929	3.11274	0.110384	0.773602
ENSMUSG00000002055	Spag5	sperm associated antigen 5 [Source:MGI Symbol;Acc:MGI:1927470]	-1.12336	0.738618	3.11219	0.110411	0.773602
ENSMUSG00000028467	Gba2	glucosidase beta 2 [Source:MGI Symbol;Acc:MGI:2654325]	0.104867	5.60017	3.11187	0.110427	0.773602
ENSMUSG00000018449	Rpain	RPA interacting protein [Source:MGI Symbol;Acc:MGI:1916973]	0.165525	4.91183	3.10967	0.110536	0.773738
ENSMUSG00000020752	Recql5	RecQ protein-like 5 [Source:MGI Symbol;Acc:MGI:2156841]	0.116524	5.00217	3.10901	0.110569	0.773738
ENSMUSG00000041757	Plekha6	pleckstrin homology domain containing, family A member 6 [Source:MGI Symbol;Acc:MGI:2388662]	-0.730396	2.36039	3.10584	0.110727	0.774173
ENSMUSG00000026639	Lamb3	laminin, beta 3 [Source:MGI Symbol;Acc:MGI:99915]	-0.851477	2.88576	3.1053	0.110755	0.774173
ENSMUSG00000032688	Malt1	MALT1 paracaspase [Source:MGI Symbol;Acc:MGI:2445027]	-0.130573	5.16627	3.10369	0.110835	0.774303
ENSMUSG00000020964	Sel1l	sel-1 suppressor of lin-12-like (C. elegans) [Source:MGI Symbol;Acc:MGI:1329016]	-0.140698	7.20716	3.10095	0.110972	0.774831
ENSMUSG00000027363	Usp8	ubiquitin specific peptidase 8 [Source:MGI Symbol;Acc:MGI:1934029]	-0.14361	6.37226	3.09769	0.111136	0.775126
ENSMUSG00000018761	Mpdu1	mannose-P-dolichol utilization defect 1 [Source:MGI Symbol;Acc:MGI:1346040]	0.191111	5.68871	3.09765	0.111138	0.775126
ENSMUSG00000108658	NA	NA	0.276479	4.62187	3.09535	0.111253	0.775502
ENSMUSG00000009828	Ick	intestinal cell kinase [Source:MGI Symbol;Acc:MGI:1934157]	-0.211591	6.52262	3.09375	0.111334	0.77563
ENSMUSG00000074004	B3gnt6	UDP-GlcNAc:betaGal beta-1,3-N-acetylglucosaminyltransferase 6 (core 3 synthase) [Source:MGI Symbol;Acc:MGI:3039603]	-0.482893	0.940864	3.09121	0.111462	0.776093
ENSMUSG00000050786	Ccdc126	coiled-coil domain containing 126 [Source:MGI Symbol;Acc:MGI:1889376]	-0.182604	3.64213	3.08887	0.11158	0.776483
ENSMUSG00000026594	Ralgps2	Ral GEF with PH domain and SH3 binding motif 2 [Source:MGI Symbol;Acc:MGI:1925505]	0.318694	2.54554	3.08603	0.111723	0.776692
ENSMUSG00000026649	Cfap126	cilia and flagella associated protein 126 [Source:MGI Symbol;Acc:MGI:1922722]	-0.696357	1.13941	3.08496	0.111777	0.776692
ENSMUSG00000026307	Scly	selenocysteine lyase [Source:MGI Symbol;Acc:MGI:1355310]	-0.237962	5.219	3.08422	0.111814	0.776692
ENSMUSG00000050714	Zbtb26	zinc finger and BTB domain containing 26 [Source:MGI Symbol;Acc:MGI:2444402]	0.315872	3.45398	3.08138	0.111958	0.776692
ENSMUSG00000020173	Cobl	cordon-bleu WH2 repeat [Source:MGI Symbol;Acc:MGI:105056]	-0.910799	2.22597	3.07974	0.112042	0.776692
ENSMUSG00000017754	Pltp	phospholipid transfer protein [Source:MGI Symbol;Acc:MGI:103151]	-0.230371	10.2099	3.07943	0.112057	0.776692
ENSMUSG00000104835	NA	NA	0.637718	1.8869	3.0783	0.112115	0.776692
ENSMUSG00000046711	Hmga1	high mobility group AT-hook 1 [Source:MGI Symbol;Acc:MGI:96160]	-0.255635	2.58227	3.07789	0.112136	0.776692
ENSMUSG00000058672	Tubb2a	tubulin, beta 2A class IIA [Source:MGI Symbol;Acc:MGI:107861]	0.36301	7.26069	3.07646	0.112208	0.776692
ENSMUSG00000030697	Ppp4c	protein phosphatase 4, catalytic subunit [Source:MGI Symbol;Acc:MGI:1891763]	0.139234	6.54268	3.07607	0.112228	0.776692
ENSMUSG00000025981	Coq10b	coenzyme Q10B [Source:MGI Symbol;Acc:MGI:1915126]	0.181131	5.23792	3.07214	0.112428	0.777154
ENSMUSG00000020430	Pes1	pescadillo ribosomal biogenesis factor 1 [Source:MGI Symbol;Acc:MGI:1890613]	0.203199	5.18611	3.07208	0.112431	0.777154
ENSMUSG00000017146	Brca1	breast cancer 1, early onset [Source:MGI Symbol;Acc:MGI:104537]	-0.399614	1.03651	3.07026	0.112524	0.777154
ENSMUSG00000047187	Rab2a	RAB2A, member RAS oncogene family [Source:MGI Symbol;Acc:MGI:1928750]	0.172132	7.50179	3.0699	0.112542	0.777154
ENSMUSG00000107608	NA	NA	0.433984	0.923767	3.06648	0.112717	0.777279
ENSMUSG00000036241	Ube2r2	ubiquitin-conjugating enzyme E2R 2 [Source:MGI Symbol;Acc:MGI:1914865]	0.150177	6.47996	3.06562	0.112761	0.777279
ENSMUSG00000025737	Wdr24	WD repeat domain 24 [Source:MGI Symbol;Acc:MGI:2446285]	0.147183	4.90358	3.06501	0.112792	0.777279
ENSMUSG00000025880	Smad7	SMAD family member 7 [Source:MGI Symbol;Acc:MGI:1100518]	-0.29904	7.59804	3.0647	0.112808	0.777279
ENSMUSG00000031925	Maml2	mastermind like transcriptional coactivator 2 [Source:MGI Symbol;Acc:MGI:2389460]	0.189577	5.99261	3.06276	0.112907	0.777536
ENSMUSG00000092341	Malat1	metastasis associated lung adenocarcinoma transcript 1 (non-coding RNA) [Source:MGI Symbol;Acc:MGI:1919539]	0.448011	9.1829	3.05806	0.113148	0.77877
ENSMUSG00000022205	Sub1	SUB1 homolog, transcriptional regulator [Source:MGI Symbol;Acc:MGI:104811]	0.160926	5.95081	3.05409	0.113352	0.779746
ENSMUSG00000075701	Selenos	selenoprotein S [Source:MGI Symbol;Acc:MGI:95994]	-0.17055	4.90728	3.05187	0.113467	0.779797
ENSMUSG00000051413	Plagl2	pleiomorphic adenoma gene-like 2 [Source:MGI Symbol;Acc:MGI:1933165]	-0.162845	4.30239	3.05065	0.113529	0.779797
ENSMUSG00000019767	Ccdc170	coiled-coil domain containing 170 [Source:MGI Symbol;Acc:MGI:2685067]	-0.741457	1.66564	3.05034	0.113546	0.779797
ENSMUSG00000028278	Rragd	Ras-related GTP binding D [Source:MGI Symbol;Acc:MGI:1098604]	-1.03192	0.686166	3.04873	0.113629	0.779941
ENSMUSG00000020183	Cpm	carboxypeptidase M [Source:MGI Symbol;Acc:MGI:1917824]	-0.639626	5.33543	3.0461	0.113764	0.780445
ENSMUSG00000074899	Sptbn5	spectrin beta, non-erythrocytic 5 [Source:MGI Symbol;Acc:MGI:2685200]	-0.248586	4.97889	3.04262	0.113945	0.781123
ENSMUSG00000057788	Ddx49	DEAD (Asp-Glu-Ala-Asp) box polypeptide 49 [Source:MGI Symbol;Acc:MGI:2136689]	-0.159041	4.52273	3.04179	0.113988	0.781123
ENSMUSG00000027784	Ppm1l	protein phosphatase 1 (formerly 2C)-like [Source:MGI Symbol;Acc:MGI:2139740]	-0.245263	3.60394	3.03776	0.114197	0.782132
ENSMUSG00000019295	Tmem129	transmembrane protein 129 [Source:MGI Symbol;Acc:MGI:1915616]	-0.161251	4.29367	3.03577	0.1143	0.782148
ENSMUSG00000022335	Zfat	zinc finger and AT hook domain containing [Source:MGI Symbol;Acc:MGI:2681865]	0.231733	2.89159	3.03493	0.114344	0.782148
ENSMUSG00000002944	Cd36	CD36 molecule [Source:MGI Symbol;Acc:MGI:107899]	-0.21363	11.7298	3.03402	0.114392	0.782148
ENSMUSG00000109452	NA	NA	0.518984	1.82617	3.03293	0.114449	0.782148
ENSMUSG00000024349	Tmem173	transmembrane protein 173 [Source:MGI Symbol;Acc:MGI:1919762]	-0.37508	3.20909	3.03118	0.114539	0.782344
ENSMUSG00000025857	Dnaaf5	dynein, axonemal assembly factor 5 [Source:MGI Symbol;Acc:MGI:3616079]	0.176077	4.50594	3.02663	0.114777	0.783544
ENSMUSG00000061360	Phf5a	PHD finger protein 5A [Source:MGI Symbol;Acc:MGI:2156864]	0.152017	4.80644	3.02369	0.114931	0.783925
ENSMUSG00000020680	Taf15	TATA-box binding protein associated factor 15 [Source:MGI Symbol;Acc:MGI:1917689]	0.201227	6.21689	3.02185	0.115028	0.783925
ENSMUSG00000038859	Baiap2l1	BAI1-associated protein 2-like 1 [Source:MGI Symbol;Acc:MGI:1914148]	-0.88848	2.40799	3.01965	0.115143	0.783925
ENSMUSG00000032515	Csrnp1	cysteine-serine-rich nuclear protein 1 [Source:MGI Symbol;Acc:MGI:2387989]	0.393026	9.60436	3.01894	0.115181	0.783925
ENSMUSG00000016382	Pls3	plastin 3 (T-isoform) [Source:MGI Symbol;Acc:MGI:104807]	-0.265188	7.04481	3.0185	0.115204	0.783925
ENSMUSG00000053226	Dand5	DAN domain family member 5, BMP antagonist [Source:MGI Symbol;Acc:MGI:1344365]	-0.236587	2.66647	3.01823	0.115218	0.783925
ENSMUSG00000047115	Fam221a	family with sequence similarity 221, member A [Source:MGI Symbol;Acc:MGI:2442161]	-0.392709	1.92574	3.01668	0.115299	0.783925
ENSMUSG00000048249	Crebrf	CREB3 regulatory factor [Source:MGI Symbol;Acc:MGI:1924378]	-0.194853	6.6972	3.01434	0.115423	0.783925
ENSMUSG00000031488	Rab11fip1	RAB11 family interacting protein 1 (class I) [Source:MGI Symbol;Acc:MGI:1923017]	-0.683854	2.58733	3.01396	0.115443	0.783925
ENSMUSG00000037531	Mrpl47	mitochondrial ribosomal protein L47 [Source:MGI Symbol;Acc:MGI:1921850]	-0.191576	2.96582	3.01368	0.115458	0.783925
ENSMUSG00000056598	Drc3	dynein regulatory complex subunit 3 [Source:MGI Symbol;Acc:MGI:1921915]	-0.734142	1.86125	3.01131	0.115582	0.78435
ENSMUSG00000055319	Sec23ip	Sec23 interacting protein [Source:MGI Symbol;Acc:MGI:2450915]	0.127944	6.05834	3.01003	0.11565	0.784384
ENSMUSG00000015340	Cybb	cytochrome b-245, beta polypeptide [Source:MGI Symbol;Acc:MGI:88574]	1.41804	0.786395	3.00842	0.115735	0.78445
ENSMUSG00000026798	Coq4	coenzyme Q4 [Source:MGI Symbol;Acc:MGI:1098826]	0.241368	2.66179	3.00709	0.115805	0.78445
ENSMUSG00000052397	Ezr	ezrin [Source:MGI Symbol;Acc:MGI:98931]	-0.286753	6.10368	3.0063	0.115847	0.78445
ENSMUSG00000039001	Rps21	ribosomal protein S21 [Source:MGI Symbol;Acc:MGI:1913731]	0.197498	6.85342	3.00183	0.116084	0.785633
ENSMUSG00000038740	Mvb12b	multivesicular body subunit 12B [Source:MGI Symbol;Acc:MGI:1919793]	0.252682	5.11282	2.99421	0.116489	0.785651
ENSMUSG00000058715	Fcer1g	Fc receptor, IgE, high affinity I, gamma polypeptide [Source:MGI Symbol;Acc:MGI:95496]	1.2643	0.771188	2.99396	0.116503	0.785651
ENSMUSG00000030605	Mfge8	milk fat globule-EGF factor 8 protein [Source:MGI Symbol;Acc:MGI:102768]	0.174997	7.29393	2.99346	0.11653	0.785651
ENSMUSG00000018507	Trpv2	transient receptor potential cation channel, subfamily V, member 2 [Source:MGI Symbol;Acc:MGI:1341836]	-0.517108	2.35551	2.99329	0.116539	0.785651
ENSMUSG00000064138	Fam172a	family with sequence similarity 172, member A [Source:MGI Symbol;Acc:MGI:1915925]	0.12342	4.8704	2.99208	0.116603	0.785651
ENSMUSG00000028024	Enpep	glutamyl aminopeptidase [Source:MGI Symbol;Acc:MGI:106645]	-1.03436	4.16223	2.99174	0.116621	0.785651
ENSMUSG00000020577	Tspan13	tetraspanin 13 [Source:MGI Symbol;Acc:MGI:1913359]	-0.191945	9.71076	2.99017	0.116705	0.785651
ENSMUSG00000063052	Lrrc40	leucine rich repeat containing 40 [Source:MGI Symbol;Acc:MGI:1914394]	0.173224	3.96635	2.98976	0.116727	0.785651
ENSMUSG00000047731	Wbp1l	WW domain binding protein 1 like [Source:MGI Symbol;Acc:MGI:107577]	0.119526	6.68408	2.9896	0.116735	0.785651
ENSMUSG00000097392	D930016D06Rik	RIKEN cDNA D930016D06 gene [Source:MGI Symbol;Acc:MGI:2442700]	0.211649	4.43658	2.98888	0.116774	0.785651
ENSMUSG00000047067	Dusp28	dual specificity phosphatase 28 [Source:MGI Symbol;Acc:MGI:1914696]	-0.384661	1.83305	2.98877	0.11678	0.785651
ENSMUSG00000028962	Slc4a2	solute carrier family 4 (anion exchanger), member 2 [Source:MGI Symbol;Acc:MGI:109351]	-0.13783	6.38078	2.98769	0.116838	0.785651
ENSMUSG00000047181	Samd14	sterile alpha motif domain containing 14 [Source:MGI Symbol;Acc:MGI:2384945]	-0.439383	1.96131	2.98324	0.117076	0.785853
ENSMUSG00000031604	Msmo1	methylsterol monoxygenase 1 [Source:MGI Symbol;Acc:MGI:1913484]	0.235035	4.71182	2.98221	0.117132	0.785853
ENSMUSG00000026347	Tmem163	transmembrane protein 163 [Source:MGI Symbol;Acc:MGI:1919410]	-1.09767	1.45041	2.98215	0.117135	0.785853
ENSMUSG00000032489	Kif9	kinesin family member 9 [Source:MGI Symbol;Acc:MGI:1098237]	-0.538733	1.39953	2.98192	0.117147	0.785853
ENSMUSG00000037738	Nek5	NIMA (never in mitosis gene a)-related expressed kinase 5 [Source:MGI Symbol;Acc:MGI:2142824]	-0.845688	0.8525	2.9813	0.11718	0.785853
ENSMUSG00000031737	Irx5	Iroquois homeobox 5 [Source:MGI Symbol;Acc:MGI:1859086]	-1.04216	0.754932	2.97837	0.117338	0.786017
ENSMUSG00000036606	Plxnb2	plexin B2 [Source:MGI Symbol;Acc:MGI:2154239]	-0.219526	6.44901	2.9775	0.117385	0.786017
ENSMUSG00000096768	Gm47283	predicted gene, 47283 [Source:MGI Symbol;Acc:MGI:6096131]	-0.48916	2.42897	2.97721	0.1174	0.786017
ENSMUSG00000039457	Ppl	periplakin [Source:MGI Symbol;Acc:MGI:1194898]	-0.755093	3.15333	2.97427	0.117559	0.786017
ENSMUSG00000043518	Rai2	retinoic acid induced 2 [Source:MGI Symbol;Acc:MGI:1344378]	-0.491306	4.36994	2.97379	0.117585	0.786017
ENSMUSG00000026072	Il1r1	interleukin 1 receptor, type I [Source:MGI Symbol;Acc:MGI:96545]	-0.15486	5.83399	2.97372	0.117588	0.786017
ENSMUSG00000027840	Wnt2b	wingless-type MMTV integration site family, member 2B [Source:MGI Symbol;Acc:MGI:1261834]	-0.460956	2.9008	2.97271	0.117643	0.786017
ENSMUSG00000070583	Fv1	Friend virus susceptibility 1 [Source:MGI Symbol;Acc:MGI:95595]	-0.363536	1.77132	2.97038	0.117769	0.786197
ENSMUSG00000058440	Nrf1	nuclear respiratory factor 1 [Source:MGI Symbol;Acc:MGI:1332235]	0.154888	5.57807	2.96888	0.11785	0.786197
ENSMUSG00000028522	Mier1	MEIR1 treanscription regulator [Source:MGI Symbol;Acc:MGI:1918398]	-0.123323	6.86338	2.9675	0.117925	0.786197
ENSMUSG00000022864	D16Ertd472e	DNA segment, Chr 16, ERATO Doi 472, expressed [Source:MGI Symbol;Acc:MGI:1196400]	0.315283	4.87812	2.96634	0.117988	0.786197
ENSMUSG00000024376	Epb41l4a	erythrocyte membrane protein band 4.1 like 4a [Source:MGI Symbol;Acc:MGI:103007]	-0.317872	2.58095	2.96627	0.117991	0.786197
ENSMUSG00000020152	Actr2	ARP2 actin-related protein 2 [Source:MGI Symbol;Acc:MGI:1913963]	0.141486	7.6531	2.96495	0.118063	0.786197
ENSMUSG00000020057	Dram1	DNA-damage regulated autophagy modulator 1 [Source:MGI Symbol;Acc:MGI:1918962]	-1.09119	5.26505	2.96412	0.118108	0.786197
ENSMUSG00000031683	Lsm6	LSM6 homolog, U6 small nuclear RNA and mRNA degradation associated [Source:MGI Symbol;Acc:MGI:1925901]	0.182181	4.15248	2.95847	0.118415	0.787258
ENSMUSG00000045377	Tmem88	transmembrane protein 88 [Source:MGI Symbol;Acc:MGI:1914270]	-0.356166	5.62014	2.95808	0.118436	0.787258
ENSMUSG00000026603	Smyd2	SET and MYND domain containing 2 [Source:MGI Symbol;Acc:MGI:1915889]	0.220417	3.56357	2.95773	0.118455	0.787258
ENSMUSG00000041247	Lamp3	lysosomal-associated membrane protein 3 [Source:MGI Symbol;Acc:MGI:2441659]	-1.28018	5.8514	2.95572	0.118565	0.787569
ENSMUSG00000028776	Tinagl1	tubulointerstitial nephritis antigen-like 1 [Source:MGI Symbol;Acc:MGI:2137617]	-0.301579	8.22663	2.95263	0.118734	0.787997
ENSMUSG00000027236	Eif3j1	eukaryotic translation initiation factor 3, subunit J1 [Source:MGI Symbol;Acc:MGI:1925905]	0.225796	3.62905	2.95224	0.118755	0.787997
ENSMUSG00000070044	Fam149a	family with sequence similarity 149, member A [Source:MGI Symbol;Acc:MGI:2387177]	-0.143052	4.66243	2.95016	0.118869	0.788075
ENSMUSG00000022503	Nubp1	nucleotide binding protein 1 [Source:MGI Symbol;Acc:MGI:1347073]	0.19213	3.68722	2.94973	0.118892	0.788075
ENSMUSG00000021745	Ptprg	protein tyrosine phosphatase, receptor type, G [Source:MGI Symbol;Acc:MGI:97814]	-0.197989	8.90472	2.94728	0.119026	0.788253
ENSMUSG00000042784	Muc1	mucin 1, transmembrane [Source:MGI Symbol;Acc:MGI:97231]	-1.06198	4.52198	2.94623	0.119084	0.788253
ENSMUSG00000030217	Art4	ADP-ribosyltransferase 4 [Source:MGI Symbol;Acc:MGI:1202710]	0.667426	2.01423	2.9449	0.119157	0.788253
ENSMUSG00000022680	Pdxdc1	pyridoxal-dependent decarboxylase domain containing 1 [Source:MGI Symbol;Acc:MGI:1920909]	0.11201	5.85069	2.94098	0.119372	0.788253
ENSMUSG00000032392	Parp16	poly (ADP-ribose) polymerase family, member 16 [Source:MGI Symbol;Acc:MGI:2446133]	-0.216819	3.68097	2.94082	0.119381	0.788253
ENSMUSG00000063457	Rps15	ribosomal protein S15 [Source:MGI Symbol;Acc:MGI:98117]	0.196646	7.8764	2.93843	0.119512	0.788253
ENSMUSG00000000131	Xpo6	exportin 6 [Source:MGI Symbol;Acc:MGI:2429950]	-0.101455	6.11846	2.93696	0.119593	0.788253
ENSMUSG00000098403	Gm27415	predicted gene, 27415 [Source:MGI Symbol;Acc:MGI:5530797]	0.620617	1.50383	2.93613	0.11964	0.788253
ENSMUSG00000107502	NA	NA	-0.3385	1.74962	2.9354	0.119679	0.788253
ENSMUSG00000033960	Jcad	junctional cadherin 5 associated [Source:MGI Symbol;Acc:MGI:2685174]	0.262585	9.97756	2.93521	0.11969	0.788253
ENSMUSG00000007989	Fzd3	frizzled class receptor 3 [Source:MGI Symbol;Acc:MGI:108476]	0.270241	3.04394	2.93379	0.119769	0.788253
ENSMUSG00000002804	Nudt14	nudix (nucleoside diphosphate linked moiety X)-type motif 14 [Source:MGI Symbol;Acc:MGI:1913424]	0.308788	3.84229	2.93162	0.119889	0.788253
ENSMUSG00000079334	Naa80	N(alpha)-acetyltransferase 80, NatH catalytic subunit [Source:MGI Symbol;Acc:MGI:1888902]	-0.194712	5.80912	2.93127	0.119908	0.788253
ENSMUSG00000023991	Foxp4	forkhead box P4 [Source:MGI Symbol;Acc:MGI:1921373]	-0.585026	3.11071	2.93096	0.119925	0.788253
ENSMUSG00000026113	Inpp4a	inositol polyphosphate-4-phosphatase, type I [Source:MGI Symbol;Acc:MGI:1931123]	-0.160809	5.52552	2.93	0.119978	0.788253
ENSMUSG00000042997	Nhlrc3	NHL repeat containing 3 [Source:MGI Symbol;Acc:MGI:2444520]	-0.133475	5.13809	2.9281	0.120083	0.788253
ENSMUSG00000027823	Gmps	guanine monophosphate synthetase [Source:MGI Symbol;Acc:MGI:2448526]	0.108309	4.93419	2.92767	0.120107	0.788253
ENSMUSG00000010517	Faf1	Fas-associated factor 1 [Source:MGI Symbol;Acc:MGI:109419]	0.144912	5.16611	2.92691	0.12015	0.788253
ENSMUSG00000052423	B4galt3	UDP-Gal:betaGlcNAc beta 1,4-galactosyltransferase, polypeptide 3 [Source:MGI Symbol;Acc:MGI:1928767]	-0.174439	4.73816	2.92645	0.120175	0.788253
ENSMUSG00000058997	Vwa8	von Willebrand factor A domain containing 8 [Source:MGI Symbol;Acc:MGI:1919008]	-0.161375	5.79211	2.9262	0.120189	0.788253
ENSMUSG00000033940	Brk1	BRICK1, SCAR/WAVE actin-nucleating complex subunit [Source:MGI Symbol;Acc:MGI:1915406]	0.120807	6.36343	2.92534	0.120237	0.788253
ENSMUSG00000040734	Ppp1r13l	protein phosphatase 1, regulatory subunit 13 like [Source:MGI Symbol;Acc:MGI:3525053]	-0.278684	2.2974	2.92069	0.120495	0.78913
ENSMUSG00000023353	Agap3	ArfGAP with GTPase domain, ankyrin repeat and PH domain 3 [Source:MGI Symbol;Acc:MGI:2183446]	0.107777	6.60091	2.91964	0.120553	0.78913
ENSMUSG00000018189	Uchl5	ubiquitin carboxyl-terminal esterase L5 [Source:MGI Symbol;Acc:MGI:1914848]	-0.171555	3.62611	2.91859	0.120612	0.78913
ENSMUSG00000036106	Prr5	proline rich 5 (renal) [Source:MGI Symbol;Acc:MGI:1924714]	0.412623	1.35364	2.91656	0.120725	0.78913
ENSMUSG00000029173	Sepsecs	Sep (O-phosphoserine) tRNA:Sec (selenocysteine) tRNA synthase [Source:MGI Symbol;Acc:MGI:1098791]	-0.1562	4.48878	2.91633	0.120738	0.78913
ENSMUSG00000027763	Mbnl1	muscleblind like splicing factor 1 [Source:MGI Symbol;Acc:MGI:1928482]	-0.200665	8.13023	2.9105	0.121064	0.78913
ENSMUSG00000062210	Tnfaip8	tumor necrosis factor, alpha-induced protein 8 [Source:MGI Symbol;Acc:MGI:2147191]	-0.322525	2.69625	2.90987	0.121099	0.78913
ENSMUSG00000044573	Acp1	acid phosphatase 1, soluble [Source:MGI Symbol;Acc:MGI:87881]	-0.277613	4.07195	2.90903	0.121147	0.78913
ENSMUSG00000063568	Jazf1	JAZF zinc finger 1 [Source:MGI Symbol;Acc:MGI:2141450]	0.2211	2.90411	2.90867	0.121167	0.78913
ENSMUSG00000036315	Znrd1	zinc ribbon domain containing, 1 [Source:MGI Symbol;Acc:MGI:1913386]	0.182119	4.24958	2.90714	0.121253	0.78913
ENSMUSG00000049892	Rasd1	RAS, dexamethasone-induced 1 [Source:MGI Symbol;Acc:MGI:1270848]	0.349517	3.81421	2.9056	0.121339	0.78913
ENSMUSG00000040028	Elavl1	ELAV (embryonic lethal, abnormal vision)-like 1 (Hu antigen R) [Source:MGI Symbol;Acc:MGI:1100851]	0.144673	6.43645	2.90558	0.12134	0.78913
ENSMUSG00000039763	Dnajc28	DnaJ heat shock protein family (Hsp40) member C28 [Source:MGI Symbol;Acc:MGI:2181053]	-0.428763	1.32898	2.90101	0.121597	0.78913
ENSMUSG00000034457	Eda2r	ectodysplasin A2 receptor [Source:MGI Symbol;Acc:MGI:2442860]	-0.518111	2.13664	2.90019	0.121643	0.78913
ENSMUSG00000021585	Cast	calpastatin [Source:MGI Symbol;Acc:MGI:1098236]	-0.120829	7.17261	2.89967	0.121673	0.78913
ENSMUSG00000029470	P2rx4	purinergic receptor P2X, ligand-gated ion channel 4 [Source:MGI Symbol;Acc:MGI:1338859]	-0.134263	6.38856	2.89937	0.12169	0.78913
ENSMUSG00000022286	Grhl2	grainyhead like transcription factor 2 [Source:MGI Symbol;Acc:MGI:2182543]	-0.855376	1.22181	2.89542	0.121913	0.78913
ENSMUSG00000018001	Cyth3	cytohesin 3 [Source:MGI Symbol;Acc:MGI:1335107]	0.149907	9.8633	2.89445	0.121967	0.78913
ENSMUSG00000087595	1810012K08Rik	RIKEN cDNA 1810012K08 gene [Source:MGI Symbol;Acc:MGI:1916345]	0.353494	1.18338	2.89422	0.121981	0.78913
ENSMUSG00000034311	Kif4	kinesin family member 4 [Source:MGI Symbol;Acc:MGI:108389]	-0.357425	3.01935	2.89153	0.122133	0.78913
ENSMUSG00000031148	Gpkow	G patch domain and KOW motifs [Source:MGI Symbol;Acc:MGI:1859610]	-0.126092	5.92605	2.89022	0.122207	0.78913
ENSMUSG00000029059	Prxl2b	peroxiredoxin like 2B [Source:MGI Symbol;Acc:MGI:1913719]	-0.383071	1.88535	2.88874	0.122291	0.78913
ENSMUSG00000024379	Tslp	thymic stromal lymphopoietin [Source:MGI Symbol;Acc:MGI:1855696]	-0.671649	1.05174	2.88684	0.122399	0.78913
ENSMUSG00000000568	Hnrnpd	heterogeneous nuclear ribonucleoprotein D [Source:MGI Symbol;Acc:MGI:101947]	0.175154	6.68505	2.88647	0.122419	0.78913
ENSMUSG00000025068	Gsto1	glutathione S-transferase omega 1 [Source:MGI Symbol;Acc:MGI:1342273]	-0.523311	2.18023	2.88557	0.122471	0.78913
ENSMUSG00000070509	Rgma	repulsive guidance molecule family member A [Source:MGI Symbol;Acc:MGI:2679262]	-0.810709	1.18621	2.88476	0.122517	0.78913
ENSMUSG00000011254	Thg1l	tRNA-histidine guanylyltransferase 1-like (S. cerevisiae) [Source:MGI Symbol;Acc:MGI:1913878]	0.277259	2.52678	2.88372	0.122576	0.78913
ENSMUSG00000001017	Chtop	chromatin target of PRMT1 [Source:MGI Symbol;Acc:MGI:1913761]	0.116236	7.26427	2.88367	0.122579	0.78913
ENSMUSG00000024424	Ttc39c	tetratricopeptide repeat domain 39C [Source:MGI Symbol;Acc:MGI:1919997]	0.893779	2.30384	2.88262	0.122639	0.78913
ENSMUSG00000028007	Snx7	sorting nexin 7 [Source:MGI Symbol;Acc:MGI:1923811]	-0.215034	3.93248	2.88021	0.122776	0.78913
ENSMUSG00000053931	Cnn3	calponin 3, acidic [Source:MGI Symbol;Acc:MGI:1919244]	0.134778	8.40544	2.8785	0.122874	0.78913
ENSMUSG00000037253	Mex3c	mex3 RNA binding family member C [Source:MGI Symbol;Acc:MGI:2652843]	0.141749	6.04967	2.87709	0.122954	0.78913
ENSMUSG00000065434	Mir7-1	microRNA 7-1 [Source:MGI Symbol;Acc:MGI:3619436]	0.731554	0.908948	2.8755	0.123045	0.78913
ENSMUSG00000078234	Klhdc7a	kelch domain containing 7A [Source:MGI Symbol;Acc:MGI:2444612]	-0.929592	0.614254	2.87296	0.12319	0.78913
ENSMUSG00000028617	Lrrc42	leucine rich repeat containing 42 [Source:MGI Symbol;Acc:MGI:1925059]	0.192201	3.98215	2.87274	0.123203	0.78913
ENSMUSG00000060969	Irx1	Iroquois homeobox 1 [Source:MGI Symbol;Acc:MGI:1197515]	-0.964693	3.40518	2.87234	0.123226	0.78913
ENSMUSG00000024727	Trpm6	transient receptor potential cation channel, subfamily M, member 6 [Source:MGI Symbol;Acc:MGI:2675603]	-1.15326	1.72553	2.87191	0.12325	0.78913
ENSMUSG00000021770	Samd8	sterile alpha motif domain containing 8 [Source:MGI Symbol;Acc:MGI:1914880]	0.170585	5.50554	2.87151	0.123274	0.78913
ENSMUSG00000107881	NA	NA	-0.255284	5.50109	2.87041	0.123337	0.78913
ENSMUSG00000032375	Aph1b	aph1 homolog B, gamma secretase subunit [Source:MGI Symbol;Acc:MGI:3522097]	-0.210551	3.82074	2.86981	0.123371	0.78913
ENSMUSG00000045817	Zfp36l2	zinc finger protein 36, C3H type-like 2 [Source:MGI Symbol;Acc:MGI:107945]	-0.124284	6.33822	2.86967	0.123379	0.78913
ENSMUSG00000003038	Hmgn2	high mobility group nucleosomal binding domain 2 [Source:MGI Symbol;Acc:MGI:96136]	0.170452	5.93902	2.86924	0.123403	0.78913
ENSMUSG00000030339	Ltbr	lymphotoxin B receptor [Source:MGI Symbol;Acc:MGI:104875]	0.137265	7.0027	2.86921	0.123406	0.78913
ENSMUSG00000046722	Cdc42se1	CDC42 small effector 1 [Source:MGI Symbol;Acc:MGI:1889510]	0.187259	6.63597	2.86851	0.123446	0.78913
ENSMUSG00000022574	Naprt	nicotinate phosphoribosyltransferase [Source:MGI Symbol;Acc:MGI:2442664]	-0.281259	3.10131	2.86834	0.123456	0.78913
ENSMUSG00000030761	Myo7a	myosin VIIA [Source:MGI Symbol;Acc:MGI:104510]	-0.18765	5.86044	2.86821	0.123463	0.78913
ENSMUSG00000030554	Synm	synemin, intermediate filament protein [Source:MGI Symbol;Acc:MGI:2661187]	0.358933	6.353	2.86784	0.123484	0.78913
ENSMUSG00000020176	Grb10	growth factor receptor bound protein 10 [Source:MGI Symbol;Acc:MGI:103232]	0.205614	6.46071	2.86639	0.123568	0.78913
ENSMUSG00000023456	Tpi1	triosephosphate isomerase 1 [Source:MGI Symbol;Acc:MGI:98797]	-0.183045	5.64145	2.86624	0.123576	0.78913
ENSMUSG00000044921	Rassf9	Ras association (RalGDS/AF-6) domain family (N-terminal) member 9 [Source:MGI Symbol;Acc:MGI:2384307]	-0.314409	6.10867	2.86563	0.123611	0.78913
ENSMUSG00000026771	Spopl	speckle-type POZ protein-like [Source:MGI Symbol;Acc:MGI:1924107]	0.128923	4.99417	2.86542	0.123623	0.78913
ENSMUSG00000042500	Ago4	argonaute RISC catalytic subunit 4 [Source:MGI Symbol;Acc:MGI:1924100]	-0.244436	4.1459	2.86449	0.123677	0.78913
ENSMUSG00000026726	Cubn	cubilin (intrinsic factor-cobalamin receptor) [Source:MGI Symbol;Acc:MGI:1931256]	0.432908	1.14158	2.86133	0.123859	0.78913
ENSMUSG00000026365	Cfh	complement component factor h [Source:MGI Symbol;Acc:MGI:88385]	0.366272	5.55975	2.86098	0.123879	0.78913
ENSMUSG00000036777	Anln	anillin, actin binding protein [Source:MGI Symbol;Acc:MGI:1920174]	-0.795099	2.15683	2.86082	0.123888	0.78913
ENSMUSG00000110185	NA	NA	0.368753	3.53543	2.86081	0.123889	0.78913
ENSMUSG00000031691	Tnpo2	transportin 2 (importin 3, karyopherin beta 2b) [Source:MGI Symbol;Acc:MGI:2384849]	-0.121843	6.50908	2.85683	0.124119	0.790194
ENSMUSG00000001604	Tcea3	transcription elongation factor A (SII), 3 [Source:MGI Symbol;Acc:MGI:1196908]	-0.726129	1.37718	2.85282	0.124351	0.790871
ENSMUSG00000037049	Smpd1	sphingomyelin phosphodiesterase 1, acid lysosomal [Source:MGI Symbol;Acc:MGI:98325]	-0.150537	5.45621	2.85177	0.124412	0.790871
ENSMUSG00000025967	Eef1b2	eukaryotic translation elongation factor 1 beta 2 [Source:MGI Symbol;Acc:MGI:1929520]	0.186276	6.74923	2.85174	0.124414	0.790871
ENSMUSG00000057858	Fam204a	family with sequence similarity 204, member A [Source:MGI Symbol;Acc:MGI:1289174]	0.205597	4.44983	2.84867	0.124592	0.791601
ENSMUSG00000032939	Nup93	nucleoporin 93 [Source:MGI Symbol;Acc:MGI:1919055]	0.132093	5.20312	2.84326	0.124907	0.792804
ENSMUSG00000034320	Slc26a2	solute carrier family 26 (sulfate transporter), member 2 [Source:MGI Symbol;Acc:MGI:892977]	-0.149422	5.36201	2.84223	0.124967	0.792804
ENSMUSG00000033713	Foxn3	forkhead box N3 [Source:MGI Symbol;Acc:MGI:1918625]	0.107094	6.74741	2.84217	0.12497	0.792804
ENSMUSG00000032436	Cmtm7	CKLF-like MARVEL transmembrane domain containing 7 [Source:MGI Symbol;Acc:MGI:2447166]	-0.177654	3.49865	2.8387	0.125173	0.793629
ENSMUSG00000033470	Cysltr2	cysteinyl leukotriene receptor 2 [Source:MGI Symbol;Acc:MGI:1917336]	-0.387982	2.066	2.83626	0.125316	0.793629
ENSMUSG00000050777	Tmem37	transmembrane protein 37 [Source:MGI Symbol;Acc:MGI:2157899]	-0.528313	1.36022	2.83568	0.125349	0.793629
ENSMUSG00000060470	Adgrg3	adhesion G protein-coupled receptor G3 [Source:MGI Symbol;Acc:MGI:1859670]	0.153064	5.4361	2.8349	0.125395	0.793629
ENSMUSG00000031256	Cstf2	cleavage stimulation factor, 3' pre-RNA subunit 2 [Source:MGI Symbol;Acc:MGI:1343054]	0.152358	5.62169	2.83363	0.12547	0.793629
ENSMUSG00000024935	Slc1a1	solute carrier family 1 (neuronal/epithelial high affinity glutamate transporter, system Xag), member 1 [Source:MGI Symbol;Acc:MGI:105083]	0.34608	3.57367	2.83347	0.125479	0.793629
ENSMUSG00000031788	Kifc3	kinesin family member C3 [Source:MGI Symbol;Acc:MGI:109202]	0.22527	6.53541	2.82937	0.12572	0.794749
ENSMUSG00000017404	Rpl19	ribosomal protein L19 [Source:MGI Symbol;Acc:MGI:98020]	0.150426	6.18849	2.82528	0.125961	0.795137
ENSMUSG00000038195	Rilp	Rab interacting lysosomal protein [Source:MGI Symbol;Acc:MGI:2144271]	-0.195182	3.77904	2.82446	0.126009	0.795137
ENSMUSG00000051343	Rab11fip5	RAB11 family interacting protein 5 (class I) [Source:MGI Symbol;Acc:MGI:1098586]	-0.193967	5.11522	2.82429	0.126019	0.795137
ENSMUSG00000060224	Pyroxd2	pyridine nucleotide-disulphide oxidoreductase domain 2 [Source:MGI Symbol;Acc:MGI:1921830]	-0.390465	1.96185	2.8196	0.126296	0.795137
ENSMUSG00000038600	Atp6v0a4	ATPase, H+ transporting, lysosomal V0 subunit A4 [Source:MGI Symbol;Acc:MGI:2153480]	-0.660907	0.645611	2.81814	0.126382	0.795137
ENSMUSG00000092274	Neat1	nuclear paraspeckle assembly transcript 1 (non-protein coding) [Source:MGI Symbol;Acc:MGI:1914211]	-0.364875	8.99347	2.81785	0.1264	0.795137
ENSMUSG00000057234	Mettl15	methyltransferase like 15 [Source:MGI Symbol;Acc:MGI:1924144]	0.214494	3.16091	2.81778	0.126404	0.795137
ENSMUSG00000051669	AU021092	expressed sequence AU021092 [Source:MGI Symbol;Acc:MGI:2146559]	-0.196842	4.54086	2.8176	0.126415	0.795137
ENSMUSG00000111605	NA	NA	0.485258	1.0097	2.81746	0.126423	0.795137
ENSMUSG00000073700	Klhl21	kelch-like 21 [Source:MGI Symbol;Acc:MGI:1919288]	-0.193206	4.70575	2.81652	0.126478	0.795137
ENSMUSG00000022097	Sftpc	surfactant associated protein C [Source:MGI Symbol;Acc:MGI:109517]	-0.921258	10.4643	2.81641	0.126485	0.795137
ENSMUSG00000030265	Kras	Kirsten rat sarcoma viral oncogene homolog [Source:MGI Symbol;Acc:MGI:96680]	0.3339	7.01224	2.81366	0.126648	0.795137
[truncated: 10,562 more rows]

## Sheet: Figures 3 and S8
Figure panels 3c, 3d and S8c: Mouse LKS cell expansion on Vector- vs. JAK3-transduced ECs
		Live #Events	CD45+CD31– #Events	Lin- #Events	LKS #Events	Hemocytometer	Cell number		CD45+CD31– cells	Lin- cells	LKS cells	%LKS
Line 1
	Vector	63144	62846	18274	1050	276	11040000		1.09879e+07	3.195e+06	183580	5.74587
	Vector	49421	49232	13312	831	204	8160000		8.12879e+06	2.19797e+06	137208	6.24249
	Vector	49289	48886	12589	667	256	10240000		1.01563e+07	2.61542e+06	138572	5.29828
	JAK3	49290	48990	11485	837	463	18520000		1.84073e+07	4.31532e+06	314491	7.28777
	JAK3	48882	48735	12171	1010	311	12440000		1.24026e+07	3.0974e+06	257035	8.29841
	JAK3	49225	49089	10759	721	462	18480000		1.84289e+07	4.03913e+06	270677	6.70137
Line 2
	Vector	95761	91942	11363	2126	260	9360000		8.98672e+06	1.11066e+06	207802	18.7098
	Vector	94980	89587	12191	2126	280	10080000		9.50765e+06	1.2938e+06	225627	17.4391
	Vector	96422	93441	14667	2414	265	9540000		9.24506e+06	1.45115e+06	238841	16.4587
	JAK3	96212	93435	15387	2496	363	13068000		1.26908e+07	2.08994e+06	339019	16.2215
	JAK3	96048	93167	14877	2808	389	14004000		1.35839e+07	2.1691e+06	409412	18.8748
	JAK3	95857	93121	13009	2376	392	14112000		1.37092e+07	1.91518e+06	349793	18.2643
Line 3
	Vector	98216	79209	79191	4259	215	7740000		6.24214e+06	6.24072e+06	335634	5.37814
	Vector	98286	76642	76623	3299	198	7128000		5.55831e+06	5.55693e+06	239254	4.3055
	Vector	98898	77707	77693	4378	190	6840000		5.37438e+06	5.37342e+06	302792	5.635
	JAK3	49316	39083	39075	1887	327	11772000		9.32933e+06	9.32742e+06	450437	4.82917
	JAK3	49255	38883	38869	1585	332	11952000		9.43518e+06	9.43178e+06	384609	4.0778
	JAK3	49124	39863	39856	1861	288	10368000		8.41339e+06	8.41192e+06	392778	4.66931
Figure panel 3e: CFU counts of LKS cells post-expansion on Vector- vs. JAK3-transduced ECs
		Vector						JAK3
		Experiment 1		Experiment 2		Experiment 3		Experiment 1		Experiment 2		Experiment 3
		Dish 1	Dish 2	Dish 1	Dish 2	Dish 1	Dish 2	Dish 1	Dish 2	Dish 1	Dish 2	Dish 1	Dish 2
	CFU-G	2	2	3	4	3	4	1	0	0	1	2	0
	CFU-M	5	6	8	7	5	5	2	3	3	3	2	1
	CFU-GM	24	31	24	25	22	23	13	9	11	8	6	13
	CFU-GEMM	4	6	7	6	4	3	7	11	10	4	3	6
Figure panels S8a and b: LKS cell proliferation and cell cycle studies following expansion on Vector vs. JAK3-transduced ECs
		Cell line	Live concentration per ml	Dilution factor	Cell number		LKS #Events	Sub-G1 #Events	G0 #Events	G1 #Events	S/G2/M #Events		LKS number (normalized)		% G0	% G1	% S/G2/M	% Sub-G1		S/G2/M LKS
Day 1	Vector	1	1038069	1	1038069		0	0	0	0	0		0		0	0	0	0		0
		2	1642143	1	1642143		0	0	0	0	0		0		0	0	0	0		0
	JAK3	1	961827	1	961827		1	0	0	1	0		961.827		0	100	0	0		0
		2	961827	1	961827		2	0	0	0	2		1923.65		0	0	100	0		1923.65
Day 2	Vector	1	1055663	1	1055663		2	0	0	0	2		2111.33		0	0	100	0		2111.33
		2	1712520	1	1712520		2	0	0	0	2		3425.04		0	0	100	0		3425.04
	JAK3	1	1243337	1	1243337		1	0	0	0	1		1243.34		0	0	100	0		1243.34
		2	1208148	1	1208148		6	0	0	0	6		7248.89		0	0	100	0		7248.89
Day 4	Vector	1	1952977	1	1952977		41	0	0	0	41		80072.1		0	0	100	0		80072.1
		2	2040949	1	2040949		33	1	0	0	32		67351.3		0	0	96.9697	3.0303		65310.4
	JAK3	1	1583495	1	1583495		5	0	0	0	5		7917.48		0	0	100	0		7917.48
		2	1431010	1	1431010		32	1	0	0	31		45792.3		0	0	96.875	3.125		44361.3
Day 8	Vector	1	6627220	2.5	16568050		4	0	0	0	4		66272.2		0	0	100	0		66272.2
		2	5987957	2.5	1.49699e+07		10	2	0	3	5		149699		0	30	50	20		74849.5
	JAK3	1	6234278	2.5	15585695		8	0	0	5	3		124686		0	62.5	37.5	0		46757.1
		2	4938158	2.5	12345395		12	0	0	2	10		148145		0	16.6667	83.3333	0		123454
Figure panels 3f–h: LDAs post-expansion on Vector vs. JAK3-transduced ECs at week 16
		Mouse number	%Donor				Mouse number	%Donor
JAK3	1 cell	1	0.1		JAK3	1 cell	36	0
		2	0.1				37	0.00504566
		3	0				38	0
		4	0				39	0.0151806
		5	0.1				40	0
		6	0				41	0.0203998
		7	0				42	0.0201593
		8	0.1				43	0.00504592
	10 cell	9	1			10 cell	45	0.0050355
		10	0				46	0
		11	0				47	0.00503651
		12	0				48	0
		13	0				49	0.0101148
		14	0				50	0.00506175
		15	1.2				51	0
		16	0				52	0.015163
		17	0.2				53	0.0356361
	100 cell	18	0.4			100 cell	54	0.0100918
		19	11.7				55	0.153461
		20	0.5				56	0.0356906
		21	18.9				57	0
		22	0.4				58	0
	1000 cell	23	16.5			1000 cell	59	0.963098
		24	29.5				60	0.451708
		25	14.2				61	23.9613
		26	18.8				62	1.86184
		27	13.1			2500 cell	63	23.9385
	2500 cell	28	43.9				64	25.9575
		29	61.6				65	1.58923
		30	48.9				66	12.6631
		31	26				67	3.62934
		32	57.8		Vector	1 cell	1	0.00509606
Vector	1 cell	33	0				2	0
		34	0				3	0.0051023
		35	0				4	0.00510048
		36	0.1				5	0.00513005
		37	0				6	0
		38	0				7	0.0203978
		39	0				8	0
		40	0				9	0.00510699
	10 cell	41	0				10	0.0102685
		42	0.3			10 cell	11	0.0101235
		43	0				12	0.0461231
		44	0				13	0.0153249
		45	0				14	0.0101415
		46	0				15	0.0189336
		47	0				16	0.0136271
		48	0				17	0.0353446
	100 cell	49	0.2				18	0.00690274
		50	7.4				19	0.0049965
		51	0.9				20	0.0100944
		52	0.7			100 cell	21	0.00503677
		53	6.6				22	0.01007
	1000 cell	54	47.4				23	0.00507074
		55	45.8				24	0.0201888
		56	59.3				25	0
	2500 cell	57	33.7			1000 cell	26	0.393324
		58	20.6				27	1.73101
		59	67.6				28	0.897268
		60	34.7				29	0.0709328
		61	61.4				30	0.182825
						2500 cell	31	0.151768
							32	0.485363
							33	0.505945
							34	0.0295203
							35	0.0709975
Figure panels S8d and e: Monthly peripheral blood analyses of competitively transplanted LKS post-expansion on Vector- vs. JAK3-transduced ECs
		Mouse number	Live Ter119- #Events	Donor #Events	T lymphoid #Events	B lymphoid #Events		%Donor	%T lymphoid	%B lymphoid		Live Ter119- #Events	Myeloid #Events		%Myeloid
Week 4	Vector	1	21826	15745	3209	6375		72.1387	20.3811	40.489		20008	3546		22.5214
		2	10279	9115	1338	1420		88.6759	14.6791	15.5787		14876	6464		70.9161
		3	15502	13103	1145	4872		84.5246	8.73846	37.1823		20001	6836		52.1713
		4	20211	15790	1144	5180		78.1258	7.24509	32.8056		20008	5977		37.8531
		5	20259	16865	2301	5844		83.247	13.6436	34.6516		20004	6191		36.7092
		6	9798	7571	1013	591		77.2709	13.38	7.8061		10105	3996		52.7803
		7	15876	11775	1476	2020		74.1686	12.535	17.155		11199	4695		39.8726
	JAK3	8	20259	7610	1066	707		37.5636	14.0079	9.29041		20012	4334		56.9514
		9	20221	16588	2928	5638		82.0335	17.6513	33.9884		20008	6621		39.9144
		10	20200	14559	1175	4985		72.0743	8.07061	34.24		20008	6208		42.6403
		11	14128	10004	663	1629		70.8097	6.62735	16.2835		19585	4976		49.7401
		12	9749	7190	2141	811		73.7512	29.7775	11.2796		10211	3285		45.6885
		13	20246	16797	2858	4621		82.9645	17.0149	27.5109		20051	6509		38.751
		14	20194	15873	1438	5316		78.6026	9.05941	33.4908		20002	6266		39.4758
		15	20257	17721	1537	5436		87.4809	8.67333	30.6755		20005	7504		42.3452
Week 8	Vector	1	21147	16677	5546	4266		78.8622	33.2554	25.5801		27656	2848		17.0774
		2	21288	19522	5412	3415		91.7042	27.7226	17.4931		28098	5080		26.0219
		3	20877	15940	3630	3055		76.352	22.7729	19.1656		32301	4990		31.3049
		4	18542	16230	3277	3045		87.531	20.191	18.7616		29540	4438		27.3444
		5	20424	18777	5854	2709		91.936	31.1764	14.4272		26217	5498		29.2805
		6	20850	18276	5810	3924		87.6547	31.7903	21.4708		26187	4044		22.1274
		7	14327	12079	3557	1137		84.3093	29.4478	9.41303		30571	5851		48.4394
	JAK3	8	21515	8805	3015	966		40.9249	34.2419	10.971		31527	2495		28.3362
		9	21006	18906	5695	3358		90.0029	30.1227	17.7616		24554	4284		22.6595
		10	21563	17599	4495	2655		81.6167	25.5412	15.0861		25462	4468		25.3878
		11	21256	19410	2890	2362		91.3154	14.8892	12.169		30456	7317		37.6971
		12	12187	10110	2814	633		82.9572	27.8338	6.26113		38081	6132		60.6528
		13	20851	18489	4979	3586		88.672	26.9295	19.3953		25785	4355		23.5545
		14	22880	20246	4800	3706		88.4878	23.7084	18.3049		27033	4329		21.382
		15	22395	21135	4099	4052		94.3737	19.3944	19.172		25238	5955		28.176
Week 12	Vector	1	20256	14899	4320	5420		73.5535	28.9952	36.3783		35386	3505		23.5251
		2	20238	17814	5461	5685		88.0225	30.6557	31.9131		20394	2933		16.4646
		3	20273	18173	4667	4912		89.6414	25.681	27.0291		20001	4194		23.0782
		4	20383	16758	5101	4688		82.2156	30.4392	27.9747		20008	3857		23.0159
		5	20162	13681	3861	2976		67.8554	28.2216	21.7528		20004	4633		33.8645
		6	20254	13503	4278	3364		66.6683	31.6818	24.913		20003	2442		18.0849
		7	17051	13252	3972	3389		77.7198	29.9728	25.5735		20005	3439		25.9508
	JAK3	8	20164	8809	4244	2180		43.6868	48.178	24.7474		20006	1165		13.2251
		9	20308	17839	6307	4481		87.8422	35.3551	25.1191		20000	652		3.65491
		10	20187	16641	5549	4227		82.4342	33.3454	25.4011		20000	3245		19.5
		11	20223	14440	3483	3733		71.4038	24.1205	25.8518		20001	4039		27.9709
		12	20059	13878	4915	1661		69.1859	35.4158	11.9686		20003	3078		22.179
		13	20376	17612	2586	5492		86.435	14.6832	31.1833		20005	4784		27.1633
		14	20410	17301	4630	5091		84.7673	26.7615	29.426		20001	3397		19.6347
		15	20374	18279	4764	5552		89.7173	26.0627	30.3737		20003	3369		18.431
Week 16	Vector	1	20044	16776	4143	8646		83.6959	24.696	51.5379		16950	1304		7.77301
		2	20054	19337	5541	9840		96.4247	28.6549	50.8869		17727	1692		8.75006
		3	20057	19050	3917	9755		94.9793	20.5617	51.2073		18988	2591		13.601
		4	20041	18356	3853	9027		91.5922	20.9904	49.1774		20001	2386		12.9985
		5	20019	19314	5499	7526		96.4783	28.4716	38.9666		20002	2567		13.2909
		6	20026	18851	4888	8145		94.1326	25.9297	43.2073		20031	2400		12.7314
		7	20014	18080	5491	7162		90.3368	30.3706	39.6128		20002	2611		14.4414
	JAK3	8	20013	12244	4938	6072		61.1802	40.33	49.5916		20008	500		4.08363
		9	20113	19297	4266	10268		95.9429	22.1071	53.2103		20148	2045		10.5975
		10	20018	17945	4521	6438		89.6443	25.1936	35.8763		20005	3290		18.3338
		11	20021	18868	3980	10243		94.241	21.0939	54.2877		20002	2110		11.183
		12	20005	17547	4768	4167		87.7131	27.1727	23.7476		20001	3685		21.0007
		13	20131	19180	1771	9890		95.2759	9.23358	51.5641		20055	3159		16.4703
		14	20026	18592	3870	9642		92.8393	20.8154	51.861		20003	2033		10.9348
		15	20062	19503	3586	10835		97.2136	18.3869	55.5556		20000	2341		12.0033
Figure panel S8f: Peripheral blood analyses of highest-dose LDA recipients at week 16
		Mouse number	Live Ter119- #Events	Donor #Events	Myeloid #Events	T lymphoid #Events	B lymphoid #Events		%Donor	%Myeloid	%T lymphoid	%B lymphoid
	JAK3	28	20009	6762	1694	2074	2756		33.7948	25.0518	30.6714	40.7572
		29	20013	12184	2806	3039	5964		60.8804	23.0302	24.9425	48.9494
		30	20003	9974	2121	2852	4692		49.8625	21.2653	28.5943	47.0423
		31	20010	6295	1716	1718	2612		31.4593	27.2597	27.2915	41.4932
		32	20015	11142	2284	4014	4494		55.6682	20.499	36.0258	40.3339
	Vector	57	20015	4221	1549	1249	1231		21.0892	36.6975	29.5901	29.1637
		58	20000	1002	140	781	54		5.01	13.9721	77.9441	5.38922
		59	20005	9624	4676	2359	2246		48.108	48.5869	24.5116	23.3375
		60	20003	7062	5835	405	588		35.3047	82.6253	5.73492	8.32625
		61	20131	8587	6382	923	984		42.6556	74.3216	10.7488	11.4592
Figure panel S8g: Peripheral blood analyses of secondary transplants with highest-dose LDA recipients at week 16
	Parent mouse	Tube Name	Live Ter119- #Events	Donor #Events	Myeloid #Events	T lymphoid #Events	B lymphoid #Events		%Donor	%Myeloid	%T lymphoid	%B lymphoid
JAK3	32	1	20001	1929	1739	154	7		9.64452	90.1503	7.98341	0.362882
	30	2	20002	62	15	9	35		0.309969	24.1935	14.5161	56.4516
		3	20005	389	171	200	12		1.94451	43.9589	51.4139	3.08483
		4	20004	21	16	2	2		0.104979	76.1905	9.52381	9.52381
	31	5	20003	326	58	123	138		1.62976	17.7914	37.7301	42.3313
		6	21637	68	53	8	6		0.314276	77.9412	11.7647	8.82353
		7	20001	1981	437	1522	1		9.9045	22.0596	76.8299	0.0504796
		8	20000	459	285	143	12		2.295	62.0915	31.1547	2.61438
Vector	58	9	20000	51	45	3	1		0.255	88.2353	5.88235	1.96078
		10	20000	23	17	5	1		0.115	73.913	21.7391	4.34783
		11	20002	261	239	21	1		1.30487	91.5709	8.04598	0.383142
		12	20000	45	38	4	0		0.225	84.4444	8.88889	0
	57	13	20001	630	140	396	78		3.14984	22.2222	62.8571	12.381
		14	20001	1204	382	797	1		6.0197	31.7276	66.196	0.0830565
		15	20002	2531	474	1990	37		12.6537	18.7278	78.625	1.46187
		16	20002	2280	285	1885	86		11.3989	12.5	82.6754	3.77193
	61	17	20003	1524	336	1005	104		7.61886	22.0472	65.9449	6.82415
		18	20000	258	51	199	2		1.29	19.7674	77.1318	0.775194
	61	17	20003	1524	336	1005	104		7.61886	22.0472	65.9449	6.82415
		18	20000	258	51	199	2		1.29	19.7674	77.1318	0.775194

## Sheet: Figures 4 and S9
Figure panels 4a and b: Mouse LKS cell expansion on WT vs Jak3-null lung ECs
	Experiment	Line	Live #Events	Lin- #Events	LKS #Events	Hemocytometer	Cell number		LKS cells	%LKS
WT	1	1	20133	1811	28	153	1836000		2553.42	1.54611
		2	20254	2219	42	94	1128000		2339.09	1.89274
		3	20149	1084	37	148	1776000		3261.3	3.41328
		4	20123	1034	101	78	936000		4697.91	9.76789
	2	1	20147	1518	28	96	1152000		1601.03	1.84453
		2	20278	2067	27	116	1392000		1853.44	1.30624
		3	20219	1371	42	127	1524000		3165.74	3.06346
		4	20149	954	106	96	1152000		6060.45	11.1111
	3	1	20143	1419	7	125	1500000		521.273	0.493305
		2	20226	2096	23	103	1236000		1405.52	1.09733
		3	20179	1258	44	110	1320000		2878.24	3.49762
		4	20172	989	120	89	1068000		6353.36	12.1335
KO	1	1	20259	3032	16	66	792000		625.5	0.527704
		2	20301	2931	14	72	864000		595.833	0.477653
	2	1	20285	3124	14	58	696000		480.355	0.448143
		2	20276	2353	27	69	828000		1102.58	1.14747
	3	1	20314	4028	7	58	696000		239.835	0.173784
		2	20288	2898	0	67	804000		0	0
Figure panels 4d and e: Mouse LKS cell expansion on WT vs Jak3-null bone marrow ECs
	Experiment	Line	Live #Events	Lin- #Events	LKS #Events	Hemocytometer	Cell number		LKS cells	%LKS
WT	1	1	29545	935	66	45	540000		1206.3	7.05882
		2	20504	436	48	25	300000		702.302	11.0092
		3	20250	1106	70	41	492000		1700.74	6.32911
	2	1	20166	493	34	33	396000		667.658	6.89655
		2	20091	274	11	46	552000		302.225	4.0146
		3	20300	1149	83	42	504000		2060.69	7.22367
	3	1	20173	556	29	50	600000		862.539	5.21583
		2	20123	350	30	35	420000		626.149	8.57143
		3	20269	1008	58	39	468000		1339.19	5.75397
KO	1	1	20061	821	126	240	2880000		18088.8	15.3471
		2	20081	2202	370	196	2352000		43336.5	16.8029
		3	1111	168	37	20	240000		7992.8	22.0238
		4	20055	1155	203	147	1764000		17855.5	17.5758
	2	1	20058	843	91	184	2208000		10017.3	10.7948
		2	20060	2913	961	189	2268000		108651	32.99
		3	1078	186	28	18	216000		5610.39	15.0538
		4	20056	859	192	231	2772000		26536.9	22.3516
	3	1	20037	686	84	263	3156000		13230.7	12.2449
		2	20059	1968	305	222	2664000		40506.5	15.498
		3	1107	116	29	17	204000		5344.17	25
		4	20034	632	93	215	2580000		11976.6	14.7152
Figure panel 4c: CFU counts of LKS cells post-expansion on WT vs. Jak3-null lung ECs
		WT						KO
		Experiment 1		Experiment 2		Expeiriment 3		Experiment 1		Experiment 2		Expeiriment 3
		Dish 1	Dish 2	Dish 1	Dish 2	Dish 1	Dish 2	Dish 1	Dish 2	Dish 1	Dish 2	Dish 1	Dish 2
	CFU-G	5	2	1	3	2	0	3	0	7	0	3	0
	CFU-M	2	0	0	0	0	1	0	0	0	0	0	0
	CFU-GM	10	14	9	10	21	14	20	16	10	14	9	14
	CFU-GEMM	10	11	9	10	18	15	23	26	16	13	20	16
Figure panel 4f: CFU counts of LKS cells post-expansion on WT vs. Jak3-null bone marrow ECs
		WT						KO
		Experiment 1		Experiment 2		Expeiriment 3		Experiment 1		Experiment 2		Expeiriment 3
		Dish 1	Dish 2	Dish 1	Dish 2	Dish 1	Dish 2	Dish 1	Dish 2	Dish 1	Dish 2	Dish 1	Dish 2
	CFU-G	2	0	1	2	4	3	1	0	1	2	2	2
	CFU-M	2	2	3	3	0	1	2	0	1	0	1	1
	CFU-GM	12	11	10	14	16	15	7	8	4	4	7	6
	CFU-GEMM	6	6	12	6	8	6	2	3	1	2	1	3
Figure panels 4g–i: LDAs post-in vivo instruction in WT vs. Jak3-null bone marrow niches
		Mouse number	Donor %Parent
Jak3-null	1 cell	1	0
		2	0
		3	0
		4	0
		5	0
		6	0
		7	0
		8	0
		9	0
	10 cell	10	0
		11	0
		12	0
		13	0
		14	0
		15	0
		16	0
		17	0
		18	0
	100 cell	19	0
		20	0
		21	0
		22	0
	1000 cell	23	0
		24	0
		25	0
		26	0
	2500 cell	27	0
		28	0
		29	0.2
		30	0
		31	0
WT	1 cell	32	0
		33	0
		34	0
		35	0
		36	0
		37	0
		38	0
		39	0
		40	0
	10 cell	41	0
		42	0
		43	0
		44	0
		45	0
		46	0.2
		47	0
		48	0
		49	0
	100 cell	50	0.3
		51	0
		52	0
		53	0
		54	0
	1000 cell	55	4.7
		56	0.2
		57	0.2
		58	1.3
	2500 cell	59	0.7
		60	5.3
		61	0.7
		62	6.4
		63	2.1
Figure panels S9a and b: LKS cell proliferation and cell cycle studies following expansion on WT vs. Jak3-null lung ECs
		Cell line	Live concentration per ml	Dilution factor	Cell number		LKS #Events	Sub-G1 #Events	G0 #Events	G1 #Events	S/G2/M #Events		LKS number (normalized)		% G0	% G1	% S/G2/M	% Sub-G1		S/G2/M LKS
Day 1	WT	1	2430000	0.5	607500		11	7	0	0	4		13365		0	0	36.3636	63.6364		4860
		2	2190000	0.5	547500		9	1	0	1	7		9855		0	11.1111	77.7778	11.1111		7665
		3	1720000	0.5	430000		7	2	0	0	5		6020		0	0	71.4286	28.5714		4300
	KO	1	2580000	0.5	645000		6	3	0	0	3		7740		0	0	50	50		3870
		2	1290000	0.5	322500		8	3	0	0	5		5160		0	0	62.5	37.5		3225
		3	2440000	0.5	610000		13	7	0	0	6		15860		0	0	46.1538	53.8462		7320
Day 2	WT	1	2760000	0.5	690000		25	8	0	1	16		34500		0	4	64	32		22080
		2	3200000	0.5	800000		27	3	0	1	23		43200		0	3.7037	85.1852	11.1111		36800
		3	2140000	0.5	535000		66	5	0	1	60		70620		0	1.51515	90.9091	7.57576		64200
	KO	1	3730000	0.5	932500		33	5	0	2	26		61545		0	6.06061	78.7879	15.1515		48490
		2	2390000	0.5	597500		14	5	0	0	9		16730		0	0	64.2857	35.7143		10755
		3	4790000	0.5	1197500		26	6	0	1	19		62270		0	3.84615	73.0769	23.0769		45505
Day 4	WT	1	2930000	1	2930000		181	7	0	6	168		530330		0	3.31492	92.8177	3.8674		492240
		2	2470000	1	2470000		156	4	0	7	145		385320		0	4.48718	92.9487	2.5641		358150
		3	2190000	1	2190000		67	5	0	2	60		146730		0	2.98507	89.5522	7.46269		131400
	KO	1	2650000	1	2650000		56	8	0	3	45		148400		0	5.35714	80.3571	14.2857		119250
		2	2380000	1	2380000		144	6	0	3	135		342720		0	2.08333	93.75	4.16667		321300
		3	2630000	1	2630000		60	15	0	4	40		157800		0	6.66667	66.6667	25		105200
Day 8	WT	1	2060000	1.5	4635000		380	10	0	12	346		1174200		0	3.15789	91.0526	2.63158		1069140
		2	2130000	1.5	4792500		314	10	0	17	282		1003230		0	5.41401	89.8089	3.18471		900990
		3	1640000	1.5	3690000		422	12	0	14	382		1038120		0	3.31754	90.5213	2.8436		939720
	KO	1	563000	1.5	1266750		110	20	0	8	80		92895		0	7.27273	72.7273	18.1818		67560
		2	1190000	1.5	2677500		322	9	0	15	289		574770		0	4.65839	89.7516	2.79503		515865
		3	1420000	1.5	3195000		345	21	0	21	296		734850		0	6.08696	85.7971	6.08696		630480
Figure panels S9c and d: LKS cell proliferation and cell cycle studies following expansion on WT vs. Jak3-null bone marrow ECs
		Cell line	Live concentration per ml	Dilution facotr	Cell number		LKS #Events	Sub-G1 #Events	G0 #Events	G1 #Events	S/G2/M #Events		LKS number (normalized)		% G0	% G1	% S/G2/M	% Sub-G1		S/G2/M LKS
Day 1	WT	1	1280000	0.5	640000		4	3	0	1	0		2560		0	25	0	75		0
		2	1880000	0.5	940000		7	1	0	5	1		6580		0	71.4286	14.2857	14.2857		940
		3	2100000	0.5	1050000		11	2	0	8	1		11550		0	72.7273	9.09091	18.1818		1050
	KO	1	293000	0.5	146500		23	2	2	17	2		3369.5		8.69565	73.913	8.69565	8.69565		293
		2	1480000	0.5	740000		4	2	0	1	1		2960		0	25	25	50		740
		3	1140000	0.5	570000		6	0	1	4	1		3420		16.6667	66.6667	16.6667	0		570
Day 2	WT	1	1780000	0.5	890000		408	14	59	231	104		363120		14.4608	56.6176	25.4902	3.43137		92560
		2	2370000	0.5	1185000		185	23	27	68	67		219225		14.5946	36.7568	36.2162	12.4324		79395
		3	2350000	0.5	1175000		156	7	25	92	32		183300		16.0256	58.9744	20.5128	4.48718		37600
	KO	1	387000	0.5	193500		232	1	11	124	96		44892		4.74138	53.4483	41.3793	0.431034		18576
		2	1740000	0.5	870000		111	19	15	37	40		96570		13.5135	33.3333	36.036	17.1171		34800
		3	1100000	0.5	550000		52	2	3	28	19		28600		5.76923	53.8462	36.5385	3.84615		10450
Day 4	WT	1	1330000	1	1330000		18	3	5	8	2		23940		27.7778	44.4444	11.1111	16.6667		2660
		2	1710000	1	1710000		100	5	18	46	31		171000		18	46	31	5		53010
		3	1840000	1	1840000		96	6	15	48	27		176640		15.625	50	28.125	6.25		49680
	KO	1	199000	1	199000		209	0	17	114	79		41591		8.13397	54.5455	37.799	0		15721
		2	845000	1	845000		439	25	55	239	120		370955		12.5285	54.4419	27.3349	5.69476		101400
		3	522000	1	522000		115	3	30	39	43		60030		26.087	33.913	37.3913	2.6087		22446
Day 8	WT	1	3190000	1.5	4785000		454	5	203	245	1		2172390		44.7137	53.9648	0.220264	1.10132		4785
		2	2120000	1.5	3180000		576	45	109	242	180		1.83168e+06	18.9236	18.9236	42.0139	31.25	7.8125		572400
		3	1850000	1.5	2775000		712	75	190	217	230		1975800		26.6854	30.4775	32.3034	10.5337		638250
	KO	1	5610000	1.5	8415000		789	58	347	276	108		6639435		13.6882	43.9797	34.981	7.35108		2322540
		2	2030000	1.5	3045000		990	107	313	479	91		3014550		9.19192	31.6162	48.3838	10.8081		1.45855e+06
		3	4280000	1.5	6420000		910	63	420	228	199		5842200		21.8681	46.1538	25.0549	6.92308		1463760
Figure panel S9e: Week-16 peripheral blood analyses of primary-transplanted WT vs. Jak3-null mice with WT whole bone marrow
		Mouse number	Live Ter119- #Events	Donor #Events	Myeloid #Events	T lymphoid #Events	B lymphoid #Events		%Donor	%Myeloid	%T lymphoid	%B lymphoid
	WT	1	20000	18738	6340	3465	8368		93.69	33.835	18.4918	44.6579
		2	20000	10716	5180	3390	1690		53.58	48.3389	31.6349	15.7708
		3	20000	17153	7437	3597	5583		85.765	43.3568	20.9701	32.5482
		4	20000	18571	5582	4149	8409		92.855	30.0576	22.3413	45.2803
		5	20000	14876	3332	3958	7251		74.38	22.3985	26.6066	48.7429
		6	20000	18329	8424	4127	5143		91.645	45.96	22.5162	28.0594
		7	20000	18688	7863	4493	5729		93.44	42.0751	24.0422	30.656
		8	20000	12247	943	4267	6794		61.235	7.69984	34.8412	55.4748
	Jak3-null	9	20000	11648	1308	3454	6576		58.24	11.2294	29.6532	56.456
		10	20000	16290	3375	5044	7517		81.45	20.7182	30.9638	46.1449
		11	20000	15354	5322	5426	4214		76.77	34.662	35.3393	27.4456
		12	20000	9451	823	3771	4694		47.255	8.70807	39.9005	49.6667
		13	20000	16917	2569	3189	10743		84.585	15.1859	18.8509	63.5042
		14	20000	18520	3145	4256	10603		92.6	16.9816	22.9806	57.2516
		15	20000	12163	2997	2150	6603		60.815	24.6403	17.6766	54.2876
		16	20000	19642	5568	5144	8360		98.21	28.3474	26.1888	42.5619
		17	20000	18739	4974	4404	8793		93.695	26.5436	23.5018	46.9235
		18	20000	7942	976	3314	3486		39.71	12.2891	41.7275	43.8932
Figure panel S9f and g: Week-16 bone marrow analyses of primary-transplanted WT vs. Jak3-null mice with WT whole bone marrow prior to LDA
		Live #Events	Lin- #Events	LKS #Events	Donor #Events		%LKS	%Donor
	WT	251612	100000	2622	2571		2.622	98.0549
		189223	100000	2185	1288		2.185	58.9474
		175352	100000	5104	5008		5.104	98.1191
	Jak3-null	149931	100000	5154	822		5.154	15.9488
		150744	100000	15049	241		15.049	1.60144
		132770	100000	8727	2610		8.727	29.9072
Figure panel S4h: Week-16 peripheral blood analyses of highest-dose LDA recipients
		Mouse number	Live Ter119- #Events	Donor #Events	Myeloid #Events	T lymphoid #Events	B lymphoid #Events		%Donor	%Myeloid	%T lymphoid	%B lymphoid
	Jak3-null	27	50046	13	9	0	2		0.0259761	69.2308	0	15.3846
		28	50032	18	15	0	3		0.035977	83.3333	0	16.6667
		29	50055	30	9	10	11		0.0599341	30	33.3333	36.6667
		30	50030	19	2	5	12		0.0379772	10.5263	26.3158	63.1579
		31	10034	16	11	0	4		0.159458	68.75	0	25
	WT	58	51098	332	70	100	157		0.649732	21.0843	30.1205	47.2892
		59	50000	2640	2144	380	70		5.28	81.2121	14.3939	2.65152
		60	50853	354	293	14	38		0.696124	82.7684	3.9548	10.7345
		61	50854	3212	1959	246	930		6.31612	60.99	7.65878	28.9539
		62	50334	210	199	1	5		0.417213	94.7619	0.47619	2.38095
